# Supplementary material for: Digging deeper into the immunopeptidome: characterization of post-translationally modified peptides presented by MHC I
Source: J Proteins Proteom. 2021 Jun 4;12(3):151–60. doi: 10.1007/s42485-021-00066-x (PMC9807509; doi:10.1007/s42485-021-00066-x)
Supplement: Supplementary file 3 — Supplementary file3 (XLSX 860 kb) [file 42485_2021_66_MOESM3_ESM.xlsx]

## Sheet: A375 cell line
Mangalaparthi et. al., 2021. Digging deeper into the HLA peptidome – Characterization of the post-translationally modified peptides
Supplementary Table 1: List of peptides identified in A375 cell line using Sequest search engine
Index	Sequence	Sequence Length	Modifications	# PSMs	Protein Accessions	Protein Descriptions	Qvality PEP	Qvality q-value
1	GDGNHTLFHNPHVNPLPTGYEDE	23		4	P12074	Cytochrome c oxidase subunit 6A1, mitochondrial OS=Homo sapiens OX=9606 GN=COX6A1 PE=1 SV=4	0.000170183	0.000590167
2	REEDEVYPPGPYHPFPNYI	19		2	O15240	Neurosecretory protein VGF OS=Homo sapiens OX=9606 GN=VGF PE=1 SV=2	1.86547e-05	0.000590167
3	DGKRIQYQLVDISQDNA	17		4	Q9H299	SH3 domain-binding glutamic acid-rich-like protein 3 OS=Homo sapiens OX=9606 GN=SH3BGRL3 PE=1 SV=1	0.000635617	0.000590167
4	DGKRIQYQLVDISQDN	16		4	Q9H299	SH3 domain-binding glutamic acid-rich-like protein 3 OS=Homo sapiens OX=9606 GN=SH3BGRL3 PE=1 SV=1	0.000107713	0.000590167
5	FANYIDKV	8		2	P08670	Vimentin OS=Homo sapiens OX=9606 GN=VIM PE=1 SV=4	0.0016571	0.000590167
6	KLLEGEESRISL	12		6	P08670	Vimentin OS=Homo sapiens OX=9606 GN=VIM PE=1 SV=4	0.000271826	0.000590167
7	REFYTVDGQKF	11		4	Q9UHN6	Cell surface hyaluronidase OS=Homo sapiens OX=9606 GN=CEMIP2 PE=1 SV=1	6.52685e-05	0.000590167
8	KILEELQKV	9		2	O75179	Ankyrin repeat domain-containing protein 17 OS=Homo sapiens OX=9606 GN=ANKRD17 PE=1 SV=3	0.000628733	0.000590167
9	KIIEDLGVHF	10		1	O75691	Small subunit processome component 20 homolog OS=Homo sapiens OX=9606 GN=UTP20 PE=1 SV=3	7.68509e-05	0.000590167
10	REDSWLKSLFVRKVD	15		2	O75323	Protein NipSnap homolog 2 OS=Homo sapiens OX=9606 GN=NIPSNAP2 PE=1 SV=1	2.19651e-05	0.000590167
11	REHDIAIKFF	10		2	P30260	Cell division cycle protein 27 homolog OS=Homo sapiens OX=9606 GN=CDC27 PE=1 SV=2	0.000349198	0.000590167
12	REIAEVNKKL	10		2	Q96HR3	Mediator of RNA polymerase II transcription subunit 30 OS=Homo sapiens OX=9606 GN=MED30 PE=1 SV=1	0.000533979	0.000590167
13	DEVFFSEKIY	10		2	P25789	Proteasome subunit alpha type-4 OS=Homo sapiens OX=9606 GN=PSMA4 PE=1 SV=1	0.000349198	0.000590167
14	REIAPGLTGSEW	12		1	Q9C0C7	Activating molecule in BECN1-regulated autophagy protein 1 OS=Homo sapiens OX=9606 GN=AMBRA1 PE=1 SV=2	0.00148616	0.000590167
15	RELDKVLQKF	10		2	Q96G75	E3 ubiquitin-protein transferase RMND5B OS=Homo sapiens OX=9606 GN=RMND5B PE=1 SV=1	0.00163916	0.000590167
16	REIEELHKL	9		2	Q96SN7	Protein orai-2 OS=Homo sapiens OX=9606 GN=ORAI2 PE=1 SV=1	0.00110761	0.000590167
17	KIIDIQEKV	9		1	P12270	Nucleoprotein TPR OS=Homo sapiens OX=9606 GN=TPR PE=1 SV=3	0.000595414	0.000590167
18	DETGAKVERADGYEPPVQESV	21		2	P61247	40S ribosomal protein S3a OS=Homo sapiens OX=9606 GN=RPS3A PE=1 SV=2	0.0016571	0.000590167
19	DETDSGAGLKW	11		2	O00273	DNA fragmentation factor subunit alpha OS=Homo sapiens OX=9606 GN=DFFA PE=1 SV=1	0.000993337	0.000590167
20	REKDVERFFKGY	12		2	Q13243	Serine/arginine-rich splicing factor 5 OS=Homo sapiens OX=9606 GN=SRSF5 PE=1 SV=1	0.000708745	0.000590167
21	DESQVVTRY	9		2	O94966	Ubiquitin carboxyl-terminal hydrolase 19 OS=Homo sapiens OX=9606 GN=USP19 PE=1 SV=2	0.00123503	0.000590167
22	DGNHTLFHNPHVNPLPTGYEDE	22		4	P12074	Cytochrome c oxidase subunit 6A1, mitochondrial OS=Homo sapiens OX=9606 GN=COX6A1 PE=1 SV=4	3.09306e-06	0.000590167
23	KLLELDPEHQRA	12		2	P13674	Prolyl 4-hydroxylase subunit alpha-1 OS=Homo sapiens OX=9606 GN=P4HA1 PE=1 SV=2	0.000642577	0.000590167
24	DIDTAAKFIGAGA	13		2	P48201	ATP synthase F(0) complex subunit C3, mitochondrial OS=Homo sapiens OX=9606 GN=ATP5MC3 PE=1 SV=1	0.000238526	0.000590167
25	DIDTAAKFIGAG	12		2	P48201	ATP synthase F(0) complex subunit C3, mitochondrial OS=Homo sapiens OX=9606 GN=ATP5MC3 PE=1 SV=1	0.000790284	0.000590167
26	DIDTAAKFIGA	11		3	P48201	ATP synthase F(0) complex subunit C3, mitochondrial OS=Homo sapiens OX=9606 GN=ATP5MC3 PE=1 SV=1	0.000588965	0.000590167
27	KLIPFLEKL	9		2	Q05D32	CTD small phosphatase-like protein 2 OS=Homo sapiens OX=9606 GN=CTDSPL2 PE=1 SV=2	0.000621923	0.000590167
28	RAVEIGVKKF	10		2	Q6P1N9	Putative deoxyribonuclease TATDN1 OS=Homo sapiens OX=9606 GN=TATDN1 PE=1 SV=2	0.00129001	0.000590167
29	RAYLAQRKF	9		1	O14579	Coatomer subunit epsilon OS=Homo sapiens OX=9606 GN=COPE PE=1 SV=3	0.00156931	0.000590167
30	DLDLESPKSLY	11		2	O94916	Nuclear factor of activated T-cells 5 OS=Homo sapiens OX=9606 GN=NFAT5 PE=1 SV=1	0.000576276	0.000590167
31	READLDFARQY	11		2	Q96A65	Exocyst complex component 4 OS=Homo sapiens OX=9606 GN=EXOC4 PE=1 SV=1	0.000930512	0.000590167
32	DGSSLPADVHRY	12		4	Q96KA5	Cleft lip and palate transmembrane protein 1-like protein OS=Homo sapiens OX=9606 GN=CLPTM1L PE=1 SV=1	0.00173086	0.000590167
33	DLDDAQRTLY	10		2	Q9BY31	Zinc finger protein 717 OS=Homo sapiens OX=9606 GN=ZNF717 PE=2 SV=2	0.0013771	0.000590167
34	DIARYNQMDSTEDAQEE	17		2	Q99805	Transmembrane 9 superfamily member 2 OS=Homo sapiens OX=9606 GN=TM9SF2 PE=1 SV=1	3.1464e-05	0.000590167
35	FAMEFVKYY	9		2	Q8IWV7	E3 ubiquitin-protein ligase UBR1 OS=Homo sapiens OX=9606 GN=UBR1 PE=1 SV=1	0.00129001	0.000590167
36	REAEFTKSI	9		4	Q15005	Signal peptidase complex subunit 2 OS=Homo sapiens OX=9606 GN=SPCS2 PE=1 SV=3	0.00036874	0.000590167
37	REAELGAKAKEF	12		2	Q13310	Polyadenylate-binding protein 4 OS=Homo sapiens OX=9606 GN=PABPC4 PE=1 SV=1	0.000376859	0.000590167
38	DKIQLINNMLDKVNE	15	1xOxidation [M9]	3	P00558	Phosphoglycerate kinase 1 OS=Homo sapiens OX=9606 GN=PGK1 PE=1 SV=3	0.00148616	0.000590167
39	REAELGARAKEF	12		2	Q9H361	Polyadenylate-binding protein 3 OS=Homo sapiens OX=9606 GN=PABPC3 PE=1 SV=2	0.00107201	0.000590167
40	DKIQLINNMLDK	12		2	P00558	Phosphoglycerate kinase 1 OS=Homo sapiens OX=9606 GN=PGK1 PE=1 SV=3	0.000402306	0.000590167
41	REAESLIAKKI	11		2	P78371	T-complex protein 1 subunit beta OS=Homo sapiens OX=9606 GN=CCT2 PE=1 SV=4	0.00016834	0.000590167
42	DIARYNQMDSTEDAQEE	17	1xOxidation [M8]	2	Q99805	Transmembrane 9 superfamily member 2 OS=Homo sapiens OX=9606 GN=TM9SF2 PE=1 SV=1	0.000360795	0.000590167
43	DIDTAAKFIGAGAA	14		2	P48201	ATP synthase F(0) complex subunit C3, mitochondrial OS=Homo sapiens OX=9606 GN=ATP5MC3 PE=1 SV=1	0.000170183	0.000590167
44	RELEKDMHY	9		2	Q5VZM2	Ras-related GTP-binding protein B OS=Homo sapiens OX=9606 GN=RRAGB PE=1 SV=1	0.000910465	0.000590167
45	DENSVIKSF	9		3	Q9H8H0	Nucleolar protein 11 OS=Homo sapiens OX=9606 GN=NOL11 PE=1 SV=1	0.00169358	0.000590167
46	KIFEMGPVFTL	11	1xOxidation [M5]	5	P00403	Cytochrome c oxidase subunit 2 OS=Homo sapiens OX=9606 GN=MT-CO2 PE=1 SV=1	0.00109562	0.000590167
47	KLFEKVKEV	9		5	Q96K12	Fatty acyl-CoA reductase 2 OS=Homo sapiens OX=9606 GN=FAR2 PE=1 SV=1	0.000494787	0.000590167
48	KLFEEIREILL	11		1	Q8N4U5	T-complex protein 11-like protein 2 OS=Homo sapiens OX=9606 GN=TCP11L2 PE=2 SV=1	0.000372777	0.000590167
49	KLFEEIREI	9		4	Q8N4U5	T-complex protein 11-like protein 2 OS=Homo sapiens OX=9606 GN=TCP11L2 PE=2 SV=1	0.0009407	0.000590167
50	RLAADDFRV	9		3	P05783	Keratin, type I cytoskeletal 18 OS=Homo sapiens OX=9606 GN=KRT18 PE=1 SV=2	0.00167524	0.000590167
51	RLAHYIDRV	9		3	Q03252	Lamin-B2 OS=Homo sapiens OX=9606 GN=LMNB2 PE=1 SV=4	0.000781725	0.000590167
52	RLASYLDRV	9		4	P05783	Keratin, type I cytoskeletal 18 OS=Homo sapiens OX=9606 GN=KRT18 PE=1 SV=2	0.00151887	0.000590167
53	RLAVYIDKV	9		2	P20700	Lamin-B1 OS=Homo sapiens OX=9606 GN=LMNB1 PE=1 SV=2	0.00142282	0.000590167
54	DEIDAIATKRF	11		4	P43686	26S proteasome regulatory subunit 6B OS=Homo sapiens OX=9606 GN=PSMC4 PE=1 SV=2	0.00130413	0.000590167
55	KLFEDKELQW	10		4	Q13315	Serine-protein kinase ATM OS=Homo sapiens OX=9606 GN=ATM PE=1 SV=4	0.00147006	0.000590167
56	RLDDNIRTV	9		4	Q5VIR6	Vacuolar protein sorting-associated protein 53 homolog OS=Homo sapiens OX=9606 GN=VPS53 PE=1 SV=1	0.00156931	0.000590167
57	KLFDRSVDL	9		2	Q96GY3	Protein lin-37 homolog OS=Homo sapiens OX=9606 GN=LIN37 PE=1 SV=1	0.00111974	0.000590167
58	KLFDRPQEL	9		4	Q5VZ89	DENN domain-containing protein 4C OS=Homo sapiens OX=9606 GN=DENND4C PE=1 SV=3	0.0016571	0.000590167
59	RLDPNVQKW	9		4	Q6P1J9	Parafibromin OS=Homo sapiens OX=9606 GN=CDC73 PE=1 SV=1	0.000489427	0.000590167
60	RLDTDHLRY	9		2	Q96P48	Arf-GAP with Rho-GAP domain, ANK repeat and PH domain-containing protein 1 OS=Homo sapiens OX=9606 GN=ARAP1 PE=1 SV=3	0.000138373	0.000590167
61	KLFDDDDSGKISL	13		3	O15182	Centrin-3 OS=Homo sapiens OX=9606 GN=CETN3 PE=1 SV=2	8.66315e-05	0.000590167
62	RLFDTQSKEKL	11		2	Q9Y484	WD repeat domain phosphoinositide-interacting protein 4 OS=Homo sapiens OX=9606 GN=WDR45 PE=1 SV=1	4.08627e-05	0.000590167
63	KLDDTYIKA	9		2	Q99615	DnaJ homolog subfamily C member 7 OS=Homo sapiens OX=9606 GN=DNAJC7 PE=1 SV=2	0.00104892	0.000590167
64	DEDVTSKAF	9		2	P16615	Sarcoplasmic/endoplasmic reticulum calcium ATPase 2 OS=Homo sapiens OX=9606 GN=ATP2A2 PE=1 SV=1	0.00131841	0.000590167
65	DESGVFIYTTSNHIK	15		2	P53621	Coatomer subunit alpha OS=Homo sapiens OX=9606 GN=COPA PE=1 SV=2	4.36219e-05	0.000590167
66	REVEYFKRF	9		2	Q96PV7	Protein FAM193B OS=Homo sapiens OX=9606 GN=FAM193B PE=1 SV=3	0.00133284	0.000590167
67	RESDQLFKQY	10		2	Q8N584	Tetratricopeptide repeat protein 39C OS=Homo sapiens OX=9606 GN=TTC39C PE=2 SV=2	0.00030642	0.000590167
68	DENSLEYKYY	10		2	Q8IX01	SURP and G-patch domain-containing protein 2 OS=Homo sapiens OX=9606 GN=SUGP2 PE=1 SV=2	0.000136874	0.000590167
69	RELEKDMHYY	10		2	Q5VZM2	Ras-related GTP-binding protein B OS=Homo sapiens OX=9606 GN=RRAGB PE=1 SV=1	0.000125454	0.000590167
70	KLIDDVHRLF	10		2	P08240	Signal recognition particle receptor subunit alpha OS=Homo sapiens OX=9606 GN=SRPRA PE=1 SV=2	0.000303101	0.000590167
71	DENLGSVKQY	10		2	Q5T447	E3 ubiquitin-protein ligase HECTD3 OS=Homo sapiens OX=9606 GN=HECTD3 PE=1 SV=1	0.00167524	0.000590167
72	KLIDDVHRL	9		2	P08240	Signal recognition particle receptor subunit alpha OS=Homo sapiens OX=9606 GN=SRPRA PE=1 SV=2	0.00123503	0.000590167
73	DEMSQDIVKY	10		2	O15372	Eukaryotic translation initiation factor 3 subunit H OS=Homo sapiens OX=9606 GN=EIF3H PE=1 SV=1	0.0010604	0.000590167
74	KLHDAFFKW	9		2	Q13435	Splicing factor 3B subunit 2 OS=Homo sapiens OX=9606 GN=SF3B2 PE=1 SV=2	0.0009407	0.000590167
75	REINADIKRKL	11		2	P0DMU7	Cancer/testis antigen family 45 member A6 OS=Homo sapiens OX=9606 GN=CT45A6 PE=2 SV=1	0.000372777	0.000590167
76	KIGDEPPKV	9		5	P58340	Myeloid leukemia factor 1 OS=Homo sapiens OX=9606 GN=MLF1 PE=1 SV=1	0.00158648	0.000590167
77	DEINHVQKTY	10		4	Q9H7Z6	Histone acetyltransferase KAT8 OS=Homo sapiens OX=9606 GN=KAT8 PE=1 SV=2	0.000790284	0.000590167
78	REIQDEELKKF	11		2	O43299	AP-5 complex subunit zeta-1 OS=Homo sapiens OX=9606 GN=AP5Z1 PE=1 SV=2	0.000105393	0.000590167
79	RELTAVVQKRF	11		2	P23396	40S ribosomal protein S3 OS=Homo sapiens OX=9606 GN=RPS3 PE=1 SV=2	0.00115692	0.000590167
80	DEIERKFDKW	10		2	Q8WWY3	U4/U6 small nuclear ribonucleoprotein Prp31 OS=Homo sapiens OX=9606 GN=PRPF31 PE=1 SV=2	0.000910465	0.000590167
81	DEIENVAKQF	10		4	Q8NFW8	N-acylneuraminate cytidylyltransferase OS=Homo sapiens OX=9606 GN=CMAS PE=1 SV=2	0.000443734	0.000590167
82	RENDIKSYF	9		5	P39748	Flap endonuclease 1 OS=Homo sapiens OX=9606 GN=FEN1 PE=1 SV=1	0.00160385	0.000590167
83	RENYDIIKTY	10		4	Q9UK73	Protein fem-1 homolog B OS=Homo sapiens OX=9606 GN=FEM1B PE=1 SV=1	0.00118239	0.000590167
84	DELEGTYKIY	10		2	Q6XZF7	Dynamin-binding protein OS=Homo sapiens OX=9606 GN=DNMBP PE=1 SV=1	0.000781725	0.000590167
85	DEIDAIGTKRY	11		4	P62191	26S proteasome regulatory subunit 4 OS=Homo sapiens OX=9606 GN=PSMC1 PE=1 SV=1	0.000961411	0.000590167
86	DELKIPIRSW	10		2	Q15437	Protein transport protein Sec23B OS=Homo sapiens OX=9606 GN=SEC23B PE=1 SV=2	0.000807684	0.000590167
87	KLDDLHTLY	9		2	Q9HD26	Golgi-associated PDZ and coiled-coil motif-containing protein OS=Homo sapiens OX=9606 GN=GOPC PE=1 SV=1	0.000271826	0.000590167
88	DIDTAAKFIGAGAATVGVA	19		2	P48201	ATP synthase F(0) complex subunit C3, mitochondrial OS=Homo sapiens OX=9606 GN=ATP5MC3 PE=1 SV=1	0.000121422	0.000590167
89	DIDTAAKFIGAGAATVGVAGS	21		2	P48201	ATP synthase F(0) complex subunit C3, mitochondrial OS=Homo sapiens OX=9606 GN=ATP5MC3 PE=1 SV=1	6.24863e-05	0.000590167
90	KIYVVDLSNERAMSLTIEPRPV	22		2	Q9H5V8	CUB domain-containing protein 1 OS=Homo sapiens OX=9606 GN=CDCP1 PE=1 SV=3	0.000209305	0.000590167
91	QEIRSLFEQY	10		2	Q9BQ04; Q9BWF3	RNA-binding protein 4B OS=Homo sapiens OX=9606 GN=RBM4B PE=1 SV=1 RNA-binding protein 4 OS=Homo sapiens OX=9606 GN=RBM4 PE=1 SV=1	0.00109562	0.000590167
92	QEISEIEKRY	10		1	Q8TDB6	E3 ubiquitin-protein ligase DTX3L OS=Homo sapiens OX=9606 GN=DTX3L PE=1 SV=1	0.00134743	0.000590167
93	ETLKLISGW	9		3	O14980	Exportin-1 OS=Homo sapiens OX=9606 GN=XPO1 PE=1 SV=1	0.000615187	0.000590167
94	QEMNIPEKGF	10	1xOxidation [M3]	2	Q9P215	Pogo transposable element with KRAB domain OS=Homo sapiens OX=9606 GN=POGK PE=1 SV=2	0.00169358	0.000590167
95	QENAEIIKL	9		2	Q9Y575	Ankyrin repeat and SOCS box protein 3 OS=Homo sapiens OX=9606 GN=ASB3 PE=1 SV=1	0.00171212	0.000590167
96	KIWDPVHRV	9		4	P29144	Tripeptidyl-peptidase 2 OS=Homo sapiens OX=9606 GN=TPP2 PE=1 SV=4	0.00158648	0.000590167
97	DTEEFFVKY	9		1	Q3L8U1	Chromodomain-helicase-DNA-binding protein 9 OS=Homo sapiens OX=9606 GN=CHD9 PE=1 SV=2	0.00124855	0.000590167
98	QELQEINRVY	10		2	P07355	Annexin A2 OS=Homo sapiens OX=9606 GN=ANXA2 PE=1 SV=2	0.000798937	0.000590167
99	QENPFFRKL	9		4	Q08J23	tRNA (cytosine(34)-C(5))-methyltransferase OS=Homo sapiens OX=9606 GN=NSUN2 PE=1 SV=2	0.00072435	0.000590167
100	DTDHYFLRY	9		16	Q969N2	GPI transamidase component PIG-T OS=Homo sapiens OX=9606 GN=PIGT PE=1 SV=1	0.000228358	0.000590167
101	ETTFLVDKY	9		2	P48444	Coatomer subunit delta OS=Homo sapiens OX=9606 GN=ARCN1 PE=1 SV=1	0.00124855	0.000590167
102	DTDEYVLKY	9		2	Q5JVL4	EF-hand domain-containing protein 1 OS=Homo sapiens OX=9606 GN=EFHC1 PE=1 SV=1	0.000920434	0.000590167
103	DTDDEIAKY	9		2	P27824	Calnexin OS=Homo sapiens OX=9606 GN=CANX PE=1 SV=2	0.00169358	0.000590167
104	DTDARFGHGSDY	12		4	Q9NWH9	SAFB-like transcription modulator OS=Homo sapiens OX=9606 GN=SLTM PE=1 SV=2	0.000142969	0.000590167
105	DTDAQQAFKY	10		2	Q71RC2	La-related protein 4 OS=Homo sapiens OX=9606 GN=LARP4 PE=1 SV=3	0.000494787	0.000590167
106	QEQPFKFSY	9		2	P50549	ETS translocation variant 1 OS=Homo sapiens OX=9606 GN=ETV1 PE=1 SV=2	0.00104892	0.000590167
107	DSNEFSVIADPRG	13		2	P14625	Endoplasmin OS=Homo sapiens OX=9606 GN=HSP90B1 PE=1 SV=1	0.000920434	0.000590167
108	DTDISLIRY	9		3	Q8IXH7	Negative elongation factor C/D OS=Homo sapiens OX=9606 GN=NELFCD PE=1 SV=2	0.000678535	0.000590167
109	KLVDFVIHF	9		2	P59998	Actin-related protein 2/3 complex subunit 4 OS=Homo sapiens OX=9606 GN=ARPC4 PE=1 SV=3	0.000473696	0.000590167
110	QELPQSADVQRW	12		1	P48681	Nestin OS=Homo sapiens OX=9606 GN=NES PE=1 SV=2	0.000138373	0.000590167
111	KIYVVDLSNERAMSLTIEPRPV	22	1xOxidation [M13]	8	Q9H5V8	CUB domain-containing protein 1 OS=Homo sapiens OX=9606 GN=CDCP1 PE=1 SV=3	0.000337974	0.000590167
112	EDVDFDIIHNANDT	14		2	O75369	Filamin-B OS=Homo sapiens OX=9606 GN=FLNB PE=1 SV=2	5.21692e-06	0.000590167
113	QEAASLLGKKY	11		3	P49321	Nuclear autoantigenic sperm protein OS=Homo sapiens OX=9606 GN=NASP PE=1 SV=2	0.000468565	0.000590167
114	KMDDLNLHY	9	1xOxidation [M2]	4	Q8NCJ5	SPRY domain-containing protein 3 OS=Homo sapiens OX=9606 GN=SPRYD3 PE=1 SV=2	0.000146117	0.000590167
115	KMDDLNLHY	9		3	Q8NCJ5	SPRY domain-containing protein 3 OS=Homo sapiens OX=9606 GN=SPRYD3 PE=1 SV=2	0.000225885	0.000590167
116	QEDLRTFSW	9		3	Q13283	Ras GTPase-activating protein-binding protein 1 OS=Homo sapiens OX=9606 GN=G3BP1 PE=1 SV=1	0.000756599	0.000590167
117	QEDPNYSPQRF	11		2	P46379	Large proline-rich protein BAG6 OS=Homo sapiens OX=9606 GN=BAG6 PE=1 SV=2	0.000678535	0.000590167
118	EDFESDYKKY	10		4	Q8NFA0	Ubiquitin carboxyl-terminal hydrolase 32 OS=Homo sapiens OX=9606 GN=USP32 PE=1 SV=1	0.000982579	0.000590167
119	QEEIGSRNFF	10		2	P49023	Paxillin OS=Homo sapiens OX=9606 GN=PXN PE=1 SV=3	0.00126222	0.000590167
120	QELNDRFANY	10		2	P08670	Vimentin OS=Homo sapiens OX=9606 GN=VIM PE=1 SV=4	0.000484126	0.000590167
121	EAEPHPLWEY	10		4	Q9NVM4	Protein arginine N-methyltransferase 7 OS=Homo sapiens OX=9606 GN=PRMT7 PE=1 SV=1	0.00133284	0.000590167
122	QEHIDLGIKY	10		4	P62913	60S ribosomal protein L11 OS=Homo sapiens OX=9606 GN=RPL11 PE=1 SV=2	0.00123503	0.000590167
123	KIYVVDLSNERAMSLTIEPRPVK	23	1xOxidation [M13]	2	Q9H5V8	CUB domain-containing protein 1 OS=Homo sapiens OX=9606 GN=CDCP1 PE=1 SV=3	0.000356887	0.000590167
124	QEIEDKMKGF	10		4	Q96K31	Uncharacterized protein C8orf76 OS=Homo sapiens OX=9606 GN=C8orf76 PE=2 SV=1	0.00171212	0.000590167
125	KIYVVDLSNERAMSLTIEPRPVK	23		2	Q9H5V8	CUB domain-containing protein 1 OS=Homo sapiens OX=9606 GN=CDCP1 PE=1 SV=3	0.00136218	0.000590167
126	DVKNLYHSEAFSINFR	16		4	P34955	SWISS-PROT:P34955 (Bos taurus) Alpha-1-antiproteinase precursor	8.11517e-05	0.000590167
127	DVKGIKVQSVDKQYNDG	17		2	Q16363	Laminin subunit alpha-4 OS=Homo sapiens OX=9606 GN=LAMA4 PE=1 SV=4	0.000211597	0.000590167
128	DVKGIKVQSVDKQYND	16		2	Q16363	Laminin subunit alpha-4 OS=Homo sapiens OX=9606 GN=LAMA4 PE=1 SV=4	4.60631e-05	0.000590167
129	DVFLGMFLYEYAR	13		2	P02768-1	SWISS-PROT:P02768-1 Tax_Id=9606 Gene_Symbol=ALB Isoform 1 of Serum albumin precursor	0.000360795	0.000590167
130	KMAELVHFL	9		2	P43365	Melanoma-associated antigen 12 OS=Homo sapiens OX=9606 GN=MAGEA12 PE=1 SV=2	0.000950999	0.000590167
131	DIDTAAKFIGAGAATVGVAG	20		5	P48201	ATP synthase F(0) complex subunit C3, mitochondrial OS=Homo sapiens OX=9606 GN=ATP5MC3 PE=1 SV=1	0.00123503	0.000590167
132	QETSFTKEAY	10		3	Q56UQ5	TPT1-like protein OS=Homo sapiens OX=9606 PE=2 SV=2	0.00173086	0.000590167
133	DSEQADIARMLY	12	1xOxidation [M10]	1	Q15326	Zinc finger MYND domain-containing protein 11 OS=Homo sapiens OX=9606 GN=ZMYND11 PE=1 SV=2	0.000221018	0.000590167
134	QSENPWDNKAVY	12		1	Q86TM6	E3 ubiquitin-protein ligase synoviolin OS=Homo sapiens OX=9606 GN=SYVN1 PE=1 SV=2	0.00124855	0.000590167
135	DPILYRPVAVALDTKGPE	18		5	P14618	Pyruvate kinase PKM OS=Homo sapiens OX=9606 GN=PKM PE=1 SV=4	0.000179707	0.000590167
136	DPILYRPVAVALDTKGP	17		2	P14618	Pyruvate kinase PKM OS=Homo sapiens OX=9606 GN=PKM PE=1 SV=4	3.80411e-06	0.000590167
137	DPILYRPVAVALDTKG	16		2	P14618	Pyruvate kinase PKM OS=Homo sapiens OX=9606 GN=PKM PE=1 SV=4	0.000505681	0.000590167
138	KLNDLIQRL	9		4	P53621	Coatomer subunit alpha OS=Homo sapiens OX=9606 GN=COPA PE=1 SV=2	0.00110761	0.000590167
139	QTDHLFFKY	9		4	O14672	Disintegrin and metalloproteinase domain-containing protein 10 OS=Homo sapiens OX=9606 GN=ADAM10 PE=1 SV=1	0.000402306	0.000590167
140	KLMEEIREL	9	1xOxidation [M3]	3	Q9H582	Zinc finger protein 644 OS=Homo sapiens OX=9606 GN=ZNF644 PE=1 SV=2	0.00148616	0.000590167
141	QTESQQIRY	9		2	Q9H7F0	Probable cation-transporting ATPase 13A3 OS=Homo sapiens OX=9606 GN=ATP13A3 PE=1 SV=4	0.000505681	0.000590167
142	KLNPQQFEV	9		7	P46977	Dolichyl-diphosphooligosaccharide--protein glycosyltransferase subunit STT3A OS=Homo sapiens OX=9606 GN=STT3A PE=1 SV=2	0.00167524	0.000590167
143	DNGVFEVVATNGDTHLG	17		2	P11021	Endoplasmic reticulum chaperone BiP OS=Homo sapiens OX=9606 GN=HSPA5 PE=1 SV=2	0.00107201	0.000590167
144	DMDKVLLKY	9		2	Q14814	Myocyte-specific enhancer factor 2D OS=Homo sapiens OX=9606 GN=MEF2D PE=1 SV=1	0.0013771	0.000590167
145	DIVTVANAVFVKNAS	15		1	P07093	Glia-derived nexin OS=Homo sapiens OX=9606 GN=SERPINE2 PE=1 SV=1	0.000656726	0.000590167
146	DIVTVANAVFVKNA	14		2	P07093	Glia-derived nexin OS=Homo sapiens OX=9606 GN=SERPINE2 PE=1 SV=1	0.00107201	0.000590167
147	DLSTPDAVMGNPK	13	1xOxidation [M9]	2	P68871	Hemoglobin subunit beta OS=Homo sapiens OX=9606 GN=HBB PE=1 SV=2	0.00160385	0.000590167
148	QVTQPTVGMNFKTPRGPV	18		2	P08708	40S ribosomal protein S17 OS=Homo sapiens OX=9606 GN=RPS17 PE=1 SV=2	0.00102632	0.000590167
149	RAAGALSKRYW	11		2	Q9H497	Torsin-3A OS=Homo sapiens OX=9606 GN=TOR3A PE=1 SV=1	0.000233387	0.000590167
150	DIDTAAKFIGAGAATVGVAGSGAG	24		2	P48201	ATP synthase F(0) complex subunit C3, mitochondrial OS=Homo sapiens OX=9606 GN=ATP5MC3 PE=1 SV=1	1.26635e-06	0.000590167
151	DIDTAAKFIGAGAATVGVAGSG	22		1	P48201	ATP synthase F(0) complex subunit C3, mitochondrial OS=Homo sapiens OX=9606 GN=ATP5MC3 PE=1 SV=1	2.94738e-05	0.000590167
152	DNGVFEVVATNGDTH	15		2	P11021	Endoplasmic reticulum chaperone BiP OS=Homo sapiens OX=9606 GN=HSPA5 PE=1 SV=2	0.000107713	0.000590167
153	KITEYLERV	9		2	Q9Y6W3	Calpain-7 OS=Homo sapiens OX=9606 GN=CAPN7 PE=1 SV=1	0.00104892	0.000590167
154	QSDPTQSGMY	10	1xOxidation [M9]	31	O60381	HMG box-containing protein 1 OS=Homo sapiens OX=9606 GN=HBP1 PE=1 SV=2	0.000601934	0.000590167
155	QLVDIIEKV	9		3	P61289	Proteasome activator complex subunit 3 OS=Homo sapiens OX=9606 GN=PSME3 PE=1 SV=1	0.000663916	0.000590167
156	DSEQADIARMLY	12		2	Q15326	Zinc finger MYND domain-containing protein 11 OS=Homo sapiens OX=9606 GN=ZMYND11 PE=1 SV=2	0.000402306	0.000590167
157	KISNIIKQF	9	1xDeamidated [N4]	2	Q5VZM2	Ras-related GTP-binding protein B OS=Homo sapiens OX=9606 GN=RRAGB PE=1 SV=1	0.000843643	0.000590167
158	QEVNELLQKF	10		2	Q9P0K7	Ankycorbin OS=Homo sapiens OX=9606 GN=RAI14 PE=1 SV=2	0.00127604	0.000590167
159	QEYTEDLRKY	10		2	Q9NX62	Inositol monophosphatase 3 OS=Homo sapiens OX=9606 GN=IMPAD1 PE=1 SV=1	0.000557754	0.000590167
160	QGPGEVDPKVAL	12		2	P17568	NADH dehydrogenase [ubiquinone] 1 beta subcomplex subunit 7 OS=Homo sapiens OX=9606 GN=NDUFB7 PE=1 SV=4	0.000313167	0.000590167
161	QIAEFKEAFSLFDKDGDG	18		2	P0DP25	Calmodulin-3 OS=Homo sapiens OX=9606 GN=CALM3 PE=1 SV=1	0.00116959	0.000590167
162	DSDLQLDRISVYY	13		2	P07437	Tubulin beta chain OS=Homo sapiens OX=9606 GN=TUBB PE=1 SV=2	0.000320063	0.000590167
163	QIDEIKDPSGLFY	13		1	Q9GZN1	Actin-related protein 6 OS=Homo sapiens OX=9606 GN=ACTR6 PE=1 SV=1	0.000211597	0.000590167
164	QQILSLLESNKDL	13		2	P08195	4F2 cell-surface antigen heavy chain OS=Homo sapiens OX=9606 GN=SLC3A2 PE=1 SV=3	0.000642577	0.000590167
165	DSDIIRSMPEQTGEK	15		2	P62888	60S ribosomal protein L30 OS=Homo sapiens OX=9606 GN=RPL30 PE=1 SV=2	0.000249146	0.000590167
166	QLDSAQKNLY	10		2	Q2M3X9	Zinc finger protein 674 OS=Homo sapiens OX=9606 GN=ZNF674 PE=2 SV=1	0.001132	0.000590167
167	QLEDGRTLSDY	11		6	P62987	Ubiquitin-60S ribosomal protein L40 OS=Homo sapiens OX=9606 GN=UBA52 PE=1 SV=2	0.000320063	0.000590167
168	KLSDVWKEL	9		2	Q8NB16	Mixed lineage kinase domain-like protein OS=Homo sapiens OX=9606 GN=MLKL PE=1 SV=1	0.000588965	0.000590167
169	DSAQGSDVSLTACKV	15		2	P01892; P30455	HLA class I histocompatibility antigen, A-2 alpha chain OS=Homo sapiens OX=9606 GN=HLA-A PE=1 SV=1 HLA class I histocompatibility antigen, A-36 alpha chain OS=Homo sapiens OX=9606 GN=HLA-A PE=1 SV=1	0.000393638	0.000590167
170	KLQEELNKV	9		2	O75330	Hyaluronan mediated motility receptor OS=Homo sapiens OX=9606 GN=HMMR PE=1 SV=2	0.000249146	0.000590167
171	DQPEGRYVIIPTTFEPGHT	19		2	O15484	Calpain-5 OS=Homo sapiens OX=9606 GN=CAPN5 PE=1 SV=2	0.000144534	0.000590167
172	GDPEEEEEEEEELVD	15		3	P07919	Cytochrome b-c1 complex subunit 6, mitochondrial OS=Homo sapiens OX=9606 GN=UQCRH PE=1 SV=2	0.00167524	0.000590167
173	DQLSLGNAALQITDVK	16		2	Q9NZQ7	Programmed cell death 1 ligand 1 OS=Homo sapiens OX=9606 GN=CD274 PE=1 SV=1	2.34484e-05	0.000590167
174	KLSEIVREF	9		7	O60264; P28370	SWI/SNF-related matrix-associated actin-dependent regulator of chromatin subfamily A member 5 OS=Homo sapiens OX=9606 GN=SMARCA5 PE=1 SV=1 Probable global transcription activator SNF2L1 OS=Homo sapiens OX=9606 GN=SMARCA1 PE=1 SV=2	0.00111974	0.000590167
175	EDVKNLYHSEAFSINFR	17		4	P34955	SWISS-PROT:P34955 (Bos taurus) Alpha-1-antiproteinase precursor	0.000142969	0.000590167
176	FEAPNFFQKY	10		2	P51003	Poly(A) polymerase alpha OS=Homo sapiens OX=9606 GN=PAPOLA PE=1 SV=4	0.000557754	0.000590167
177	DEAPVLDVRY	10		2	Q9UKL0	REST corepressor 1 OS=Homo sapiens OX=9606 GN=RCOR1 PE=1 SV=2	0.00151887	0.000590167
178	SEAAYKEAF	9		2	Q04917	14-3-3 protein eta OS=Homo sapiens OX=9606 GN=YWHAH PE=1 SV=4	0.00145415	0.000590167
179	FLASESLIKQI	11		2	P62906	60S ribosomal protein L10a OS=Homo sapiens OX=9606 GN=RPL10A PE=1 SV=2	0.000309775	0.000590167
180	SEALGDNVKQY	11		2	Q96BN2	Transcriptional adapter 1 OS=Homo sapiens OX=9606 GN=TADA1 PE=1 SV=1	0.000429471	0.000590167
181	KEMEQFVKKY	10		2	Q9UGI8	Testin OS=Homo sapiens OX=9606 GN=TES PE=1 SV=1	0.000323567	0.000590167
182	FLDANVKESY	10		2	Q92902	Hermansky-Pudlak syndrome 1 protein OS=Homo sapiens OX=9606 GN=HPS1 PE=1 SV=2	0.000701068	0.000590167
183	FLDASGAKLDY	11		5	Q7L1Q6	Basic leucine zipper and W2 domain-containing protein 1 OS=Homo sapiens OX=9606 GN=BZW1 PE=1 SV=1	0.000372777	0.000590167
184	ASGDDNAFPFDIEGSSAVGRQD	22		3	Q16363	Laminin subunit alpha-4 OS=Homo sapiens OX=9606 GN=LAMA4 PE=1 SV=4	0.000420218	0.000590167
185	SEDEVKLAL	9		2	P31943	Heterogeneous nuclear ribonucleoprotein H OS=Homo sapiens OX=9606 GN=HNRNPH1 PE=1 SV=4	0.0014384	0.000590167
186	KEMEQFVKKY	10	1xOxidation [M3]	3	Q9UGI8	Testin OS=Homo sapiens OX=9606 GN=TES PE=1 SV=1	8.95086e-05	0.000590167
187	SEDFDIRVF	9		2	Q9BXC9	Bardet-Biedl syndrome 2 protein OS=Homo sapiens OX=9606 GN=BBS2 PE=1 SV=1	0.000685964	0.000590167
188	SEDGLLKLW	9		1	Q2TAY7	WD40 repeat-containing protein SMU1 OS=Homo sapiens OX=9606 GN=SMU1 PE=1 SV=2	0.0013771	0.000590167
189	SEDGTLRLW	9		2	Q9Y3F4	Serine-threonine kinase receptor-associated protein OS=Homo sapiens OX=9606 GN=STRAP PE=1 SV=1	0.00120842	0.000590167
190	KELKIDIIPNPQERTL	16		2	P08238	Heat shock protein HSP 90-beta OS=Homo sapiens OX=9606 GN=HSP90AB1 PE=1 SV=4	6.114e-05	0.000590167
191	ASEPLNSYKYDAY	13		1	Q86UW6	NEDD4-binding protein 2 OS=Homo sapiens OX=9606 GN=N4BP2 PE=1 SV=2	0.000223438	0.000590167
192	ASEITSKGASLY	12		2	Q96AJ1	Clusterin-associated protein 1 OS=Homo sapiens OX=9606 GN=CLUAP1 PE=1 SV=4	0.000341675	0.000590167
193	ASEIQIKQQSTSY	13		2	Q15643	Thyroid receptor-interacting protein 11 OS=Homo sapiens OX=9606 GN=TRIP11 PE=1 SV=3	0.00169358	0.000590167
194	SEDLLKEHY	9		4	P15531	Nucleoside diphosphate kinase A OS=Homo sapiens OX=9606 GN=NME1 PE=1 SV=1	0.00100421	0.000590167
195	KELKIDIIPNPQERT	15		4	P08238	Heat shock protein HSP 90-beta OS=Homo sapiens OX=9606 GN=HSP90AB1 PE=1 SV=4	0.000251874	0.000590167
196	KELPVNAQNY	10		2	P30520	Adenylosuccinate synthetase isozyme 2 OS=Homo sapiens OX=9606 GN=ADSS PE=1 SV=3	0.000910465	0.000590167
197	SEEAEIIRKY	10		4	P09874	Poly [ADP-ribose] polymerase 1 OS=Homo sapiens OX=9606 GN=PARP1 PE=1 SV=4	0.000290181	0.000590167
198	SDVELDDLGKDEL	13		2	Q15084	Protein disulfide-isomerase A6 OS=Homo sapiens OX=9606 GN=PDIA6 PE=1 SV=1	0.000154294	0.000590167
199	ASSDSAQGSDVSLTACKV	18		2	P01892; P30455	HLA class I histocompatibility antigen, A-2 alpha chain OS=Homo sapiens OX=9606 GN=HLA-A PE=1 SV=1 HLA class I histocompatibility antigen, A-36 alpha chain OS=Homo sapiens OX=9606 GN=HLA-A PE=1 SV=1	0.000139888	0.000590167
200	ATDMPVKNQY	10	1xOxidation [M4]	1	Q96CN4	EVI5-like protein OS=Homo sapiens OX=9606 GN=EVI5L PE=1 SV=1	0.00163916	0.000590167
201	ATDLTREVY	9		3	Q8IWV8	E3 ubiquitin-protein ligase UBR2 OS=Homo sapiens OX=9606 GN=UBR2 PE=1 SV=1	0.00162141	0.000590167
202	SATDAAIRVW	10		2	Q12788	Transducin beta-like protein 3 OS=Homo sapiens OX=9606 GN=TBL3 PE=1 SV=2	0.000862218	0.000590167
203	ATDDGAIRVW	10		2	Q8N122	Regulatory-associated protein of mTOR OS=Homo sapiens OX=9606 GN=RPTOR PE=1 SV=1	0.000139888	0.000590167
204	ATDDASLLIVNRY	13		1	Q5VTR2	E3 ubiquitin-protein ligase BRE1A OS=Homo sapiens OX=9606 GN=RNF20 PE=1 SV=2	0.000781725	0.000590167
205	ATDAAIRVW	9		2	Q12788	Transducin beta-like protein 3 OS=Homo sapiens OX=9606 GN=TBL3 PE=1 SV=2	0.00139217	0.000590167
206	SAVDFIRTL	9		4	Q9UEE5	Serine/threonine-protein kinase 17A OS=Homo sapiens OX=9606 GN=STK17A PE=1 SV=2	0.00127604	0.000590167
207	SAVISLEGKPL	11		2	P23528	Cofilin-1 OS=Homo sapiens OX=9606 GN=CFL1 PE=1 SV=3	0.000576276	0.000590167
208	SDSNEFSVIADPRG	14		1	P14625	Endoplasmin OS=Homo sapiens OX=9606 GN=HSP90B1 PE=1 SV=1	0.00118239	0.000590167
209	KENPLQFKF	9		3	P15311	Ezrin OS=Homo sapiens OX=9606 GN=EZR PE=1 SV=4	0.000910465	0.000590167
210	FLAEEGFYKF	10		2	P46977	Dolichyl-diphosphooligosaccharide--protein glycosyltransferase subunit STT3A OS=Homo sapiens OX=9606 GN=STT3A PE=1 SV=2	0.000511218	0.000590167
211	SDKTPEELFHPLGADSQV	18		2	P11166	Solute carrier family 2, facilitated glucose transporter member 1 OS=Homo sapiens OX=9606 GN=SLC2A1 PE=1 SV=2	0.00163916	0.000590167
212	KENGFTQHVY	10		4	Q6PKG0	La-related protein 1 OS=Homo sapiens OX=9606 GN=LARP1 PE=1 SV=2	0.000971938	0.000590167
213	SDIIRSMPEQTGEK	14		2	P62888	60S ribosomal protein L30 OS=Homo sapiens OX=9606 GN=RPL30 PE=1 SV=2	0.00030642	0.000590167
214	SDNLPSSAGSGDKPLSDPAPF	21		2	O43399	Tumor protein D54 OS=Homo sapiens OX=9606 GN=TPD52L2 PE=1 SV=2	0.00142282	0.000590167
215	SDPILYRPVAVALDTKGP	18		2	P14618	Pyruvate kinase PKM OS=Homo sapiens OX=9606 GN=PKM PE=1 SV=4	0.000238526	0.000590167
216	SDPILYRPVAVALDTKGPE	19		2	P14618	Pyruvate kinase PKM OS=Homo sapiens OX=9606 GN=PKM PE=1 SV=4	4.26821e-05	0.000590167
217	SDSAQGSDVSLTACKV	16		1	P01892; P30455	HLA class I histocompatibility antigen, A-2 alpha chain OS=Homo sapiens OX=9606 GN=HLA-A PE=1 SV=1 HLA class I histocompatibility antigen, A-36 alpha chain OS=Homo sapiens OX=9606 GN=HLA-A PE=1 SV=1	2.14919e-05	0.000590167
218	KENPKEFFW	9		2	Q8N999	Uncharacterized protein C12orf29 OS=Homo sapiens OX=9606 GN=C12orf29 PE=1 SV=2	0.00030642	0.000590167
219	SASPDATIRIW	11		2	Q9UMS4	Pre-mRNA-processing factor 19 OS=Homo sapiens OX=9606 GN=PRPF19 PE=1 SV=1	0.00122165	0.000590167
220	SEEDLKVLF	9		2	P26599	Polypyrimidine tract-binding protein 1 OS=Homo sapiens OX=9606 GN=PTBP1 PE=1 SV=1	0.00167524	0.000590167
221	ASEAIKGAVVGIDLG	15		2	P38646	Stress-70 protein, mitochondrial OS=Homo sapiens OX=9606 GN=HSPA9 PE=1 SV=2	0.00151887	0.000590167
222	SEGDITQKGY	10		2	Q9P265; Q9Y2E4	Disco-interacting protein 2 homolog B OS=Homo sapiens OX=9606 GN=DIP2B PE=1 SV=3 Disco-interacting protein 2 homolog C OS=Homo sapiens OX=9606 GN=DIP2C PE=1 SV=2	0.000334313	0.000590167
223	FLDESRSTQY	10		7	Q9Y230	RuvB-like 2 OS=Homo sapiens OX=9606 GN=RUVBL2 PE=1 SV=3	0.0014384	0.000590167
224	SEGLIKALF	9		2	P42285	Exosome RNA helicase MTR4 OS=Homo sapiens OX=9606 GN=MTREX PE=1 SV=3	0.00156931	0.000590167
225	KELELAHRY	9		2	Q6PD62	RNA polymerase-associated protein CTR9 homolog OS=Homo sapiens OX=9606 GN=CTR9 PE=1 SV=1	0.00015097	0.000590167
226	KEIEFQKEL	9		2	Q02224	Centromere-associated protein E OS=Homo sapiens OX=9606 GN=CENPE PE=1 SV=2	0.000615187	0.000590167
227	KELEFLKKL	9		2	Q13523	Serine/threonine-protein kinase PRP4 homolog OS=Homo sapiens OX=9606 GN=PRPF4B PE=1 SV=3	0.00158648	0.000590167
228	SEIADPTRFF	10		2	Q99941	Cyclic AMP-dependent transcription factor ATF-6 beta OS=Homo sapiens OX=9606 GN=ATF6B PE=1 SV=2	0.00173086	0.000590167
229	APPRYVMTTTTLERTEG	17		2	P05198	Eukaryotic translation initiation factor 2 subunit 1 OS=Homo sapiens OX=9606 GN=EIF2S1 PE=1 SV=3	0.000166516	0.000590167
230	SEFVGKEAI	9		2	Q8WWZ7	ATP-binding cassette sub-family A member 5 OS=Homo sapiens OX=9606 GN=ABCA5 PE=2 SV=2	0.00118239	0.000590167
231	APNTFKTLDSWRDEFL	16		2	P51149	Ras-related protein Rab-7a OS=Homo sapiens OX=9606 GN=RAB7A PE=1 SV=1	6.81746e-05	0.000590167
232	APNTFKTLDSWRDE	14		3	P51149	Ras-related protein Rab-7a OS=Homo sapiens OX=9606 GN=RAB7A PE=1 SV=1	1.6913e-05	0.000590167
233	KELEDVNKW	9		4	Q08499	cAMP-specific 3',5'-cyclic phosphodiesterase 4D OS=Homo sapiens OX=9606 GN=PDE4D PE=1 SV=2	0.000207038	0.000590167
234	KELEDLNKW	9		4	Q07343	cAMP-specific 3',5'-cyclic phosphodiesterase 4B OS=Homo sapiens OX=9606 GN=PDE4B PE=1 SV=1	0.000582586	0.000590167
235	SEIDMNDIKAFY	12		2	P04083	Annexin A1 OS=Homo sapiens OX=9606 GN=ANXA1 PE=1 SV=2	0.000211597	0.000590167
236	KELDPTNMTY	10	1xOxidation [M8]	4	P31948	Stress-induced-phosphoprotein 1 OS=Homo sapiens OX=9606 GN=STIP1 PE=1 SV=1	0.000900605	0.000590167
237	ANNEIHVAISAEDIRDDG	18		1	P78504	Protein jagged-1 OS=Homo sapiens OX=9606 GN=JAG1 PE=1 SV=3	0.000213914	0.000590167
238	ANGILNVSAVDKSTGKE	17		1	P11142	Heat shock cognate 71 kDa protein OS=Homo sapiens OX=9606 GN=HSPA8 PE=1 SV=1	0.000576276	0.000590167
239	SEIDQLFRI	9		2	P24941; P06493	Cyclin-dependent kinase 2 OS=Homo sapiens OX=9606 GN=CDK2 PE=1 SV=2 Cyclin-dependent kinase 1 OS=Homo sapiens OX=9606 GN=CDK1 PE=1 SV=3	0.00109562	0.000590167
240	APNTFKTLDSWRDEF	15		2	P51149	Ras-related protein Rab-7a OS=Homo sapiens OX=9606 GN=RAB7A PE=1 SV=1	0.000443734	0.000590167
241	SEEDQAAELRAY	12		1	Q7L2H7	Eukaryotic translation initiation factor 3 subunit M OS=Homo sapiens OX=9606 GN=EIF3M PE=1 SV=1	0.000678535	0.000590167
242	SEFTGVWKY	9		4	O75340	Programmed cell death protein 6 OS=Homo sapiens OX=9606 GN=PDCD6 PE=1 SV=1	0.000341675	0.000590167
243	KEIFLRELI	9		4	P14625; P07900; P08238	Endoplasmin OS=Homo sapiens OX=9606 GN=HSP90B1 PE=1 SV=1 Heat shock protein HSP 90-alpha OS=Homo sapiens OX=9606 GN=HSP90AA1 PE=1 SV=5 Heat shock protein HSP 90-beta OS=Homo sapiens OX=9606 GN=HSP90AB1 PE=1 SV=4	0.00158648	0.000590167
244	SEEEALKQF	9		2	P42338	Phosphatidylinositol 4,5-bisphosphate 3-kinase catalytic subunit beta isoform OS=Homo sapiens OX=9606 GN=PIK3CB PE=1 SV=1	0.000635617	0.000590167
245	KVSQAAADLKQF	12		2	P63218	Guanine nucleotide-binding protein G(I)/G(S)/G(O) subunit gamma-5 OS=Homo sapiens OX=9606 GN=GNG5 PE=1 SV=3	0.00171212	0.000590167
246	FLDDFESKY	9		8	Q8TF74	WAS/WASL-interacting protein family member 2 OS=Homo sapiens OX=9606 GN=WIPF2 PE=1 SV=1	0.000271826	0.000590167
247	SEENFFRIY	9		3	Q96Q05	Trafficking protein particle complex subunit 9 OS=Homo sapiens OX=9606 GN=TRAPPC9 PE=1 SV=2	0.00171212	0.000590167
248	KELKIDIIPNPQER	14		4	P08238	Heat shock protein HSP 90-beta OS=Homo sapiens OX=9606 GN=HSP90AB1 PE=1 SV=4	0.000146117	0.000590167
249	KELGGADNIRKY	12		2	Q9NXU5	ADP-ribosylation factor-like protein 15 OS=Homo sapiens OX=9606 GN=ARL15 PE=1 SV=1	5.60387e-05	0.000590167
250	FLDEKSGSFV	10		2	Q969P5	F-box only protein 32 OS=Homo sapiens OX=9606 GN=FBXO32 PE=1 SV=1	0.000716505	0.000590167
251	SEFENQGSRPLF	12		2	O14976	Cyclin-G-associated kinase OS=Homo sapiens OX=9606 GN=GAK PE=1 SV=2	0.000453505	0.000590167
252	KELFEGVQKW	10		4	O43663	Protein regulator of cytokinesis 1 OS=Homo sapiens OX=9606 GN=PRC1 PE=1 SV=2	2.47606e-05	0.000590167
253	ASDKETYELRY	11		4	Q6P5R6	60S ribosomal protein L22-like 1 OS=Homo sapiens OX=9606 GN=RPL22L1 PE=1 SV=2	7.27781e-05	0.000590167
254	ASDFITKMDY	10		2	P06396	Gelsolin OS=Homo sapiens OX=9606 GN=GSN PE=1 SV=1	0.000290181	0.000590167
255	ASDDQTIRVW	10		2	P53621	Coatomer subunit alpha OS=Homo sapiens OX=9606 GN=COPA PE=1 SV=2	0.000341675	0.000590167
256	SEFKAMDSI	9		2	P35221	Catenin alpha-1 OS=Homo sapiens OX=9606 GN=CTNNA1 PE=1 SV=1	0.00160385	0.000590167
257	SEFIDSQRVW	10		3	Q6P2Q9	Pre-mRNA-processing-splicing factor 8 OS=Homo sapiens OX=9606 GN=PRPF8 PE=1 SV=2	0.00160385	0.000590167
258	ASADGTIKLW	10		3	Q12788	Transducin beta-like protein 3 OS=Homo sapiens OX=9606 GN=TBL3 PE=1 SV=2	0.000781725	0.000590167
259	ARLDLERKV	9		2	P08670	Vimentin OS=Homo sapiens OX=9606 GN=VIM PE=1 SV=4	0.000265969	0.000590167
260	SEFIDSQRVWAEY	13		2	Q6P2Q9	Pre-mRNA-processing-splicing factor 8 OS=Homo sapiens OX=9606 GN=PRPF8 PE=1 SV=2	0.000424819	0.000590167
261	SEFLKQAW	8		2	P04083	Annexin A1 OS=Homo sapiens OX=9606 GN=ANXA1 PE=1 SV=2	0.00134743	0.000590167
262	ASDFITKMDY	10	1xOxidation [M8]	3	P06396	Gelsolin OS=Homo sapiens OX=9606 GN=GSN PE=1 SV=1	0.000330692	0.000590167
263	DEARDLIQRY	10		4	Q6P2Q9	Pre-mRNA-processing-splicing factor 8 OS=Homo sapiens OX=9606 GN=PRPF8 PE=1 SV=2	0.000732281	0.000590167
264	SAQGSDVSLTACKV	14		2	P01892; P30455	HLA class I histocompatibility antigen, A-2 alpha chain OS=Homo sapiens OX=9606 GN=HLA-A PE=1 SV=1 HLA class I histocompatibility antigen, A-36 alpha chain OS=Homo sapiens OX=9606 GN=HLA-A PE=1 SV=1	0.000211597	0.000590167
265	FHNPHVNPLPTGYEDE	16		2	P12074	Cytochrome c oxidase subunit 6A1, mitochondrial OS=Homo sapiens OX=9606 GN=COX6A1 PE=1 SV=4	0.000671186	0.000590167
266	FFESFGDLSSPDAVMGNPK	19	1xOxidation [M15]	2	P02042	Hemoglobin subunit delta OS=Homo sapiens OX=9606 GN=HBD PE=1 SV=2	0.00173086	0.000590167
267	RSKDDPGKGSYW	12		2	Q9UPW0	Forkhead box protein J3 OS=Homo sapiens OX=9606 GN=FOXJ3 PE=1 SV=2	0.000420218	0.000590167
268	KGGSYSQAACSDSAQGSDVSLTA	23		2	P30485	HLA class I histocompatibility antigen, B-47 alpha chain OS=Homo sapiens OX=9606 GN=HLA-B PE=1 SV=1	0.00173086	0.000590167
269	RSLKDALFKW	10		2	P40818	Ubiquitin carboxyl-terminal hydrolase 8 OS=Homo sapiens OX=9606 GN=USP8 PE=1 SV=1	0.000202577	0.000590167
270	RSPDESHRMW	10		3	Q13610	Periodic tryptophan protein 1 homolog OS=Homo sapiens OX=9606 GN=PWP1 PE=1 SV=1	0.000533979	0.000590167
271	FFESFGDLSTPDAVMGNPK	19	1xOxidation [M15]	7	P68871	Hemoglobin subunit beta OS=Homo sapiens OX=9606 GN=HBB PE=1 SV=2	2.12591e-05	0.000590167
272	FFESFGDLSTPDAVMGNPK	19	1xDeamidated [N17]; 1xOxidation [M15]	2	P68871	Hemoglobin subunit beta OS=Homo sapiens OX=9606 GN=HBB PE=1 SV=2	0.00072435	0.000590167
273	RSVSDNDIRKY	11		2	P55072	Transitional endoplasmic reticulum ATPase OS=Homo sapiens OX=9606 GN=VCP PE=1 SV=4	7.85432e-05	0.000590167
274	RSFHEVREF	9		2	Q92963	GTP-binding protein Rit1 OS=Homo sapiens OX=9606 GN=RIT1 PE=1 SV=1	0.000118806	0.000590167
275	KGFSEEHNTW	10		4	P45973	Chromobox protein homolog 5 OS=Homo sapiens OX=9606 GN=CBX5 PE=1 SV=1	0.000489427	0.000590167
276	AVDSTVKVW	9		2	Q6Q0C0	E3 ubiquitin-protein ligase TRAF7 OS=Homo sapiens OX=9606 GN=TRAF7 PE=1 SV=1	0.00134743	0.000590167
277	RTDVHIRVF	9		2	Q13454	Tumor suppressor candidate 3 OS=Homo sapiens OX=9606 GN=TUSC3 PE=1 SV=1	0.000136874	0.000590167
278	KEYERFSKY	9		6	O00148	ATP-dependent RNA helicase DDX39A OS=Homo sapiens OX=9606 GN=DDX39A PE=1 SV=2	0.000271826	0.000590167
279	KEYEPEMGKVY	11	1xOxidation [M7]	4	P16615	Sarcoplasmic/endoplasmic reticulum calcium ATPase 2 OS=Homo sapiens OX=9606 GN=ATP2A2 PE=1 SV=1	0.00100421	0.000590167
280	RTFDPTTSYVVEDLK	15		2	Q13332	Receptor-type tyrosine-protein phosphatase S OS=Homo sapiens OX=9606 GN=PTPRS PE=1 SV=3	0.00156931	0.000590167
281	RTFDPTTSYVVEDLKP	16		2	Q13332	Receptor-type tyrosine-protein phosphatase S OS=Homo sapiens OX=9606 GN=PTPRS PE=1 SV=3	0.000443734	0.000590167
282	RTFKDSKYLY	10		2	Q13976	cGMP-dependent protein kinase 1 OS=Homo sapiens OX=9606 GN=PRKG1 PE=1 SV=3	0.000448593	0.000590167
283	KEYEPEMGKVY	11		4	P16615	Sarcoplasmic/endoplasmic reticulum calcium ATPase 2 OS=Homo sapiens OX=9606 GN=ATP2A2 PE=1 SV=1	0.000108893	0.000590167
284	KFEDPKFEVIEKPQA	15		2	P18859	ATP synthase-coupling factor 6, mitochondrial OS=Homo sapiens OX=9606 GN=ATP5PF PE=1 SV=1	0.000628733	0.000590167
285	KEYEKALKY	9		6	Q9Y3D6	Mitochondrial fission 1 protein OS=Homo sapiens OX=9606 GN=FIS1 PE=1 SV=2	0.000154294	0.000590167
286	RSEAPNWATQDSGFY	15		2	P60228	Eukaryotic translation initiation factor 3 subunit E OS=Homo sapiens OX=9606 GN=EIF3E PE=1 SV=1	6.67057e-05	0.000590167
287	FEYEYSQRW	9		2	P23246	Splicing factor, proline- and glutamine-rich OS=Homo sapiens OX=9606 GN=SFPQ PE=1 SV=2	0.00102632	0.000590167
288	KIDDKPVKI	9		2	Q15005	Signal peptidase complex subunit 2 OS=Homo sapiens OX=9606 GN=SPCS2 PE=1 SV=3	0.0014384	0.000590167
289	RIMEKIRNV	9		2	Q08AF3	Schlafen family member 5 OS=Homo sapiens OX=9606 GN=SLFN5 PE=1 SV=1	0.00167524	0.000590167
290	KLAEIVKQV	9		2	Q8IW41	MAP kinase-activated protein kinase 5 OS=Homo sapiens OX=9606 GN=MAPKAPK5 PE=1 SV=2	0.000910465	0.000590167
291	RLNPHDIRL	9		2	Q6ZMZ0	E3 ubiquitin-protein ligase RNF19B OS=Homo sapiens OX=9606 GN=RNF19B PE=1 SV=2	0.000280853	0.000590167
292	RLPIIDVAPLDVGAPDQE	18		2	P02452	Collagen alpha-1(I) chain OS=Homo sapiens OX=9606 GN=COL1A1 PE=1 SV=5	0.00102632	0.000590167
293	FEDENGQRW	9		3	O95573	Long-chain-fatty-acid--CoA ligase 3 OS=Homo sapiens OX=9606 GN=ACSL3 PE=1 SV=3	0.000280853	0.000590167
294	DDEVDVDGTVEEDLGKSREG	20		3	P14625	Endoplasmin OS=Homo sapiens OX=9606 GN=HSP90B1 PE=1 SV=1	0.000172046	0.000590167
295	DANGILNVSAVDKSTGKE	18		2	P11142	Heat shock cognate 71 kDa protein OS=Homo sapiens OX=9606 GN=HSPA8 PE=1 SV=1	0.00155231	0.000590167
296	RSDELTRHF	9		2	Q99612; P57682	Krueppel-like factor 6 OS=Homo sapiens OX=9606 GN=KLF6 PE=1 SV=3 Krueppel-like factor 3 OS=Homo sapiens OX=9606 GN=KLF3 PE=1 SV=1	0.000748405	0.000590167
297	KLADQYPHL	9		4	P56693	Transcription factor SOX-10 OS=Homo sapiens OX=9606 GN=SOX10 PE=1 SV=1	0.000993337	0.000590167
298	FEIETKQGTQY	11		2	Q08945	FACT complex subunit SSRP1 OS=Homo sapiens OX=9606 GN=SSRP1 PE=1 SV=1	0.000871659	0.000590167
299	KKKYFLQTTTPLDYEKV	17		3	Q08174	Protocadherin-1 OS=Homo sapiens OX=9606 GN=PCDH1 PE=1 SV=2	0.000406711	0.000590167
300	RPGIGATHSSRFIPLK	16		2	P62841	40S ribosomal protein S15 OS=Homo sapiens OX=9606 GN=RPS15 PE=1 SV=2	0.000118806	0.000590167
301	RPKFEQIVSILDK	13		2	P29320	Ephrin type-A receptor 3 OS=Homo sapiens OX=9606 GN=EPHA3 PE=1 SV=2	4.9712e-05	0.000590167
302	RPTLNELGISTPEELGLDKV	20		2	P20674	Cytochrome c oxidase subunit 5A, mitochondrial OS=Homo sapiens OX=9606 GN=COX5A PE=1 SV=2	0.00101521	0.000590167
303	FESEFGKIY	9		2	P18084	Integrin beta-5 OS=Homo sapiens OX=9606 GN=ITGB5 PE=1 SV=1	0.000473696	0.000590167
304	FEVESLFQKY	10		2	Q13233	Mitogen-activated protein kinase kinase kinase 1 OS=Homo sapiens OX=9606 GN=MAP3K1 PE=1 SV=4	0.000642577	0.000590167
305	RRFNYVVRL	9		2	Q969P5	F-box only protein 32 OS=Homo sapiens OX=9606 GN=FBXO32 PE=1 SV=1	0.00156931	0.000590167
306	RLYPVSARHW	10		2	Q15904	V-type proton ATPase subunit S1 OS=Homo sapiens OX=9606 GN=ATP6AP1 PE=1 SV=2	0.000494787	0.000590167
307	ATDPNILGRTW	11		1	P78527	DNA-dependent protein kinase catalytic subunit OS=Homo sapiens OX=9606 GN=PRKDC PE=1 SV=3	0.00129001	0.000590167
308	KEYDLAKKY	9		3	P0DJD0; P49792	RANBP2-like and GRIP domain-containing protein 1 OS=Homo sapiens OX=9606 GN=RGPD1 PE=2 SV=1 E3 SUMO-protein ligase RanBP2 OS=Homo sapiens OX=9606 GN=RANBP2 PE=1 SV=2	0.000277811	0.000590167
309	RTIEDFNKF	9		3	Q9BUL5	PHD finger protein 23 OS=Homo sapiens OX=9606 GN=PHF23 PE=1 SV=1	0.000124095	0.000590167
310	KEVDVSKQL	9		3	Q9Y448	Small kinetochore-associated protein OS=Homo sapiens OX=9606 GN=KNSTRN PE=1 SV=2	0.000438928	0.000590167
311	RVVDIYSKF	9		2	P54619	5'-AMP-activated protein kinase subunit gamma-1 OS=Homo sapiens OX=9606 GN=PRKAG1 PE=1 SV=1	0.000920434	0.000590167
312	KEVDPTGHSF	10		3	P43363	Melanoma-associated antigen 10 OS=Homo sapiens OX=9606 GN=MAGEA10 PE=2 SV=2	0.000287038	0.000590167
313	KETEIVKKL	9		9	Q03701	CCAAT/enhancer-binding protein zeta OS=Homo sapiens OX=9606 GN=CEBPZ PE=1 SV=3	0.000528196	0.000590167
314	RVYEIGRQF	9		2	Q15046	Lysine--tRNA ligase OS=Homo sapiens OX=9606 GN=KARS PE=1 SV=3	0.00156931	0.000590167
315	RVYPESIPRKF	11		2	Q6NSI4	RPA-related protein RADX OS=Homo sapiens OX=9606 GN=RADX PE=1 SV=2	4.04201e-05	0.000590167
316	KETDDGGRYW	10		4	P53794	Sodium/myo-inositol cotransporter OS=Homo sapiens OX=9606 GN=SLC5A3 PE=1 SV=2	0.000545737	0.000590167
317	RWSTKESPRW	10		2	Q9Y561	Low-density lipoprotein receptor-related protein 12 OS=Homo sapiens OX=9606 GN=LRP12 PE=1 SV=1	0.000557754	0.000590167
318	RVLSDLDQKW	10		4	Q9H3S7	Tyrosine-protein phosphatase non-receptor type 23 OS=Homo sapiens OX=9606 GN=PTPN23 PE=1 SV=1	0.000656726	0.000590167
319	KESDPSKLQF	10		2	Q96FZ2	Abasic site processing protein HMCES OS=Homo sapiens OX=9606 GN=HMCES PE=1 SV=1	0.000385157	0.000590167
320	SAAYERLENTEDIEEV	16		2	Q9NUN5	Probable lysosomal cobalamin transporter OS=Homo sapiens OX=9606 GN=LMBRD1 PE=1 SV=1	0.00145415	0.000590167
321	SADGTIKLW	9		2	Q12788	Transducin beta-like protein 3 OS=Homo sapiens OX=9606 GN=TBL3 PE=1 SV=2	0.000582586	0.000590167
322	SAFATPFLVVRHQLLKT	17		4	P15954	Cytochrome c oxidase subunit 7C, mitochondrial OS=Homo sapiens OX=9606 GN=COX7C PE=1 SV=1	0.000671186	0.000590167
323	ATEDPWKTNY	10		4	P10768	S-formylglutathione hydrolase OS=Homo sapiens OX=9606 GN=ESD PE=1 SV=2	0.000500204	0.000590167
324	ATDYHVRVY	9		4	Q53EP0	Fibronectin type III domain-containing protein 3B OS=Homo sapiens OX=9606 GN=FNDC3B PE=1 SV=2	0.000393638	0.000590167
325	SAGPPPTGEEDTAEKDEL	18		6	P11021	Endoplasmic reticulum chaperone BiP OS=Homo sapiens OX=9606 GN=HSPA5 PE=1 SV=2	1.65486e-05	0.000590167
326	KEQYQQQQQW	10		2	Q14103	Heterogeneous nuclear ribonucleoprotein D0 OS=Homo sapiens OX=9606 GN=HNRNPD PE=1 SV=1	0.000615187	0.000590167
327	SAKTSPAKQQAPPVRNL	17		11	Q16555	Dihydropyrimidinase-related protein 2 OS=Homo sapiens OX=9606 GN=DPYSL2 PE=1 SV=1	0.000397949	0.000590167
328	FGSLSNLQVTQPTVGMNFKTPRGPV	25		1	P08708	40S ribosomal protein S17 OS=Homo sapiens OX=9606 GN=RPS17 PE=1 SV=2	0.000200383	0.000590167
329	RTLDEAVGVQKW	12		2	Q14667	Protein KIAA0100 OS=Homo sapiens OX=9606 GN=KIAA0100 PE=1 SV=3	0.000438928	0.000590167
330	RVLPYPFTHHW	11		2	Q9BVJ6	U3 small nucleolar RNA-associated protein 14 homolog A OS=Homo sapiens OX=9606 GN=UTP14A PE=1 SV=1	0.0009407	0.000590167
331	RVKAEPFIKW	10		2	P55010	Eukaryotic translation initiation factor 5 OS=Homo sapiens OX=9606 GN=EIF5 PE=1 SV=2	0.00123503	0.000590167
332	RTLEPLAKKIF	11		1	A8MTT3	Protein CEBPZOS OS=Homo sapiens OX=9606 GN=CEBPZOS PE=1 SV=2	0.000910465	0.000590167
333	RTIQTPIGSTW	11		2	Q9BVJ6	U3 small nucleolar RNA-associated protein 14 homolog A OS=Homo sapiens OX=9606 GN=UTP14A PE=1 SV=1	0.000900605	0.000590167
334	RTMQEIERY	9		4	Q15047	Histone-lysine N-methyltransferase SETDB1 OS=Homo sapiens OX=9606 GN=SETDB1 PE=1 SV=1	0.000551713	0.000590167
335	KEWVTPKEF	9		3	P09874	Poly [ADP-ribose] polymerase 1 OS=Homo sapiens OX=9606 GN=PARP1 PE=1 SV=4	0.000116246	0.000590167
336	RTNPNSGDFRF	11		4	Q9NVW2	E3 ubiquitin-protein ligase RLIM OS=Homo sapiens OX=9606 GN=RLIM PE=1 SV=3	0.000671186	0.000590167
337	RTPEFLRKF	9		2	P26641	Elongation factor 1-gamma OS=Homo sapiens OX=9606 GN=EEF1G PE=1 SV=3	0.000360795	0.000590167
338	RTSIVEKRF	9		1	Q9BXR0	Queuine tRNA-ribosyltransferase catalytic subunit 1 OS=Homo sapiens OX=9606 GN=QTRT1 PE=1 SV=3	0.000478883	0.000590167
339	RTTFFHHEY	9		2	P53621	Coatomer subunit alpha OS=Homo sapiens OX=9606 GN=COPA PE=1 SV=2	0.00162141	0.000590167
340	RVINEEYKIW	10		4	Q09028	Histone-binding protein RBBP4 OS=Homo sapiens OX=9606 GN=RBBP4 PE=1 SV=3	0.00109562	0.000590167
341	ATPLLMQALPMGAL	14		1	P04233	HLA class II histocompatibility antigen gamma chain OS=Homo sapiens OX=9606 GN=CD74 PE=1 SV=3	0.00160385	0.000590167
342	RTYESKEEARW	11		2	Q9UBX1	Cathepsin F OS=Homo sapiens OX=9606 GN=CTSF PE=1 SV=1	0.000118806	0.000590167
343	RVAHFGYHW	9		2	O15239	NADH dehydrogenase [ubiquinone] 1 alpha subcomplex subunit 1 OS=Homo sapiens OX=9606 GN=NDUFA1 PE=1 SV=1	0.000415667	0.000590167
344	KEVFLDRKL	9		2	Q8TEY7	Ubiquitin carboxyl-terminal hydrolase 33 OS=Homo sapiens OX=9606 GN=USP33 PE=1 SV=2	0.00072435	0.000590167
345	RVDPDVAQHW	10		4	Q9NYR9	NF-kappa-B inhibitor-interacting Ras-like protein 2 OS=Homo sapiens OX=9606 GN=NKIRAS2 PE=1 SV=1	0.000522475	0.000590167
346	KEVEVIGGADKY	12		4	P04183	Thymidine kinase, cytosolic OS=Homo sapiens OX=9606 GN=TK1 PE=1 SV=2	0.000128217	0.000590167
347	RVFEDESGKHW	11		2	Q8TEA8	D-aminoacyl-tRNA deacylase 1 OS=Homo sapiens OX=9606 GN=DTD1 PE=1 SV=2	4.55642e-05	0.000590167
348	RVFPDKGYSF	10		4	P31483	Nucleolysin TIA-1 isoform p40 OS=Homo sapiens OX=9606 GN=TIA1 PE=1 SV=3	0.000522475	0.000590167
349	RVFPEKGYSF	10		3	Q01085	Nucleolysin TIAR OS=Homo sapiens OX=9606 GN=TIAL1 PE=1 SV=1	0.000825468	0.000590167
350	RTTNLIRHF	9		2	Q14592	Zinc finger protein 460 OS=Homo sapiens OX=9606 GN=ZNF460 PE=1 SV=2	5.78998e-05	0.000590167
351	SEIDQLFRIF	10		2	P24941; P06493	Cyclin-dependent kinase 2 OS=Homo sapiens OX=9606 GN=CDK2 PE=1 SV=2 Cyclin-dependent kinase 1 OS=Homo sapiens OX=9606 GN=CDK1 PE=1 SV=3	0.000756599	0.000590167
352	KMIEDLQNEL	10		2	Q8IY18	Structural maintenance of chromosomes protein 5 OS=Homo sapiens OX=9606 GN=SMC5 PE=1 SV=2	0.000693475	0.000590167
353	PYWPHQPIENL	11		1	O75947	ATP synthase subunit d, mitochondrial OS=Homo sapiens OX=9606 GN=ATP5PD PE=1 SV=3	0.000402306	0.000590167
354	IQRTPKIQVYSRH	13		7	P61769	Beta-2-microglobulin OS=Homo sapiens OX=9606 GN=B2M PE=1 SV=1	0.000434174	0.000590167
355	IQRTPKIQVYSRHP	14		2	P61769	Beta-2-microglobulin OS=Homo sapiens OX=9606 GN=B2M PE=1 SV=1	0.000615187	0.000590167
356	EENEKLLKEY	10		4	P11387	DNA topoisomerase 1 OS=Homo sapiens OX=9606 GN=TOP1 PE=1 SV=2	0.000576276	0.000590167
357	IQRTPKIQVYSRHPA	15		3	P61769	Beta-2-microglobulin OS=Homo sapiens OX=9606 GN=B2M PE=1 SV=1	3.09306e-06	0.000590167
358	EENAVDVKQY	10		2	Q8TF40	Folliculin-interacting protein 1 OS=Homo sapiens OX=9606 GN=FNIP1 PE=1 SV=3	0.000615187	0.000590167
359	IQRTPKIQVYSRHPAE	16		4	P61769	Beta-2-microglobulin OS=Homo sapiens OX=9606 GN=B2M PE=1 SV=1	0.000105393	0.000590167
360	IQRTPKIQVYSRHPAEN	17		4	P61769	Beta-2-microglobulin OS=Homo sapiens OX=9606 GN=B2M PE=1 SV=1	2.77391e-06	0.000590167
361	IQRTPKIQVYSRHPAENG	18		4	P61769	Beta-2-microglobulin OS=Homo sapiens OX=9606 GN=B2M PE=1 SV=1	0.000608524	0.000590167
362	EENKLVKKI	9		3	Q16181	Septin-7 OS=Homo sapiens OX=9606 GN=SEPTIN7 PE=1 SV=2	0.000563861	0.000590167
363	IQRTPKIQVYSRHPAENGK	19		6	P61769	Beta-2-microglobulin OS=Homo sapiens OX=9606 GN=B2M PE=1 SV=1	2.53058e-05	0.000590167
364	KTSPAKQQAPPVRNL	15		3	Q16555	Dihydropyrimidinase-related protein 2 OS=Homo sapiens OX=9606 GN=DPYSL2 PE=1 SV=1	0.00118239	0.000590167
365	IRFPDILRV	9		2	Q8WU17	E3 ubiquitin-protein ligase RNF139 OS=Homo sapiens OX=9606 GN=RNF139 PE=1 SV=1	0.00130413	0.000590167
366	KTSGIINKF	9		2	O95243	Methyl-CpG-binding domain protein 4 OS=Homo sapiens OX=9606 GN=MBD4 PE=1 SV=1	0.00150243	0.000590167
367	LSDDHGASWRY	11		4	Q99519	Sialidase-1 OS=Homo sapiens OX=9606 GN=NEU1 PE=1 SV=1	0.00107201	0.000590167
368	LSDFESGLKY	10		2	O75691	Small subunit processome component 20 homolog OS=Homo sapiens OX=9606 GN=UTP20 PE=1 SV=3	0.00119534	0.000590167
369	ISDGKMQLY	9		2	Q96SK3	Zinc finger protein 607 OS=Homo sapiens OX=9606 GN=ZNF607 PE=1 SV=3	0.00167524	0.000590167
370	KTSELLVRKW	10		2	Q9BVM2	Protein DPCD OS=Homo sapiens OX=9606 GN=DPCD PE=1 SV=2	0.000313167	0.000590167
371	LSDIGSGIRY	10		2	O15111	Inhibitor of nuclear factor kappa-B kinase subunit alpha OS=Homo sapiens OX=9606 GN=CHUK PE=1 SV=2	0.000732281	0.000590167
372	LQVTQPTVGMNFKTPRGPV	19		2	P08708	40S ribosomal protein S17 OS=Homo sapiens OX=9606 GN=RPS17 PE=1 SV=2	0.000601934	0.000590167
373	EEMDVGTDEEEETAKESTAEKDEL	24		1	P14625	Endoplasmin OS=Homo sapiens OX=9606 GN=HSP90B1 PE=1 SV=1	0.00114439	0.000590167
374	EENKVIAGF	9		2	Q9HCJ6	Synaptic vesicle membrane protein VAT-1 homolog-like OS=Homo sapiens OX=9606 GN=VAT1L PE=1 SV=2	0.000950999	0.000590167
375	LPVQFQSPDKAETQ	14		2	Q9UHN6	Cell surface hyaluronidase OS=Homo sapiens OX=9606 GN=CEMIP2 PE=1 SV=1	0.000263089	0.000590167
376	EIDMNDIKAFY	11		2	P04083	Annexin A1 OS=Homo sapiens OX=9606 GN=ANXA1 PE=1 SV=2	0.000910465	0.000590167
377	EIDMNDIKAFY	11	1xOxidation [M4]	2	P04083	Annexin A1 OS=Homo sapiens OX=9606 GN=ANXA1 PE=1 SV=2	0.000871659	0.000590167
378	KTTKFIKSF	9		2	P55060	Exportin-2 OS=Homo sapiens OX=9606 GN=CSE1L PE=1 SV=3	0.000862218	0.000590167
379	ELDPMAMTQKY	11		3	Q13435	Splicing factor 3B subunit 2 OS=Homo sapiens OX=9606 GN=SF3B2 PE=1 SV=2	0.00169358	0.000590167
380	LPDEFIECEDPVDH	14		1	Q9BX73	TM2 domain-containing protein 2 OS=Homo sapiens OX=9606 GN=TM2D2 PE=2 SV=1	0.000126828	0.000590167
381	LPIIDVAPLDVGAPD	15		2	P02452	Collagen alpha-1(I) chain OS=Homo sapiens OX=9606 GN=COL1A1 PE=1 SV=5	0.00114439	0.000590167
382	LPIIDVAPLDVGAPDQE	17		2	P02452	Collagen alpha-1(I) chain OS=Homo sapiens OX=9606 GN=COL1A1 PE=1 SV=5	0.000582586	0.000590167
383	EENYGVKTTY	10		2	Q8WWM7	Ataxin-2-like protein OS=Homo sapiens OX=9606 GN=ATXN2L PE=1 SV=2	0.000438928	0.000590167
384	IQRTPKIQVYSR	12		4	P61769	Beta-2-microglobulin OS=Homo sapiens OX=9606 GN=B2M PE=1 SV=1	0.000478883	0.000590167
385	LPNYRWTQTLSELDL	15		1	Q9Y266	Nuclear migration protein nudC OS=Homo sapiens OX=9606 GN=NUDC PE=1 SV=1	0.000108893	0.000590167
386	IPPFHPFHPFPALPENEDT	19		2	Q06481	Amyloid-like protein 2 OS=Homo sapiens OX=9606 GN=APLP2 PE=1 SV=2	0.00133284	0.000590167
387	LPPGEYILVPSTFEPNK	17		3	P17655	Calpain-2 catalytic subunit OS=Homo sapiens OX=9606 GN=CAPN2 PE=1 SV=6	7.12101e-05	0.000590167
388	LPPGEYILVPSTFEPNKDG	19		4	P17655	Calpain-2 catalytic subunit OS=Homo sapiens OX=9606 GN=CAPN2 PE=1 SV=6	0.00147006	0.000590167
389	EENQELVTRW	10		2	Q676U5	Autophagy-related protein 16-1 OS=Homo sapiens OX=9606 GN=ATG16L1 PE=1 SV=2	0.00100421	0.000590167
390	LPPGEYVVVPSTFEPNKE	18		3	P07384	Calpain-1 catalytic subunit OS=Homo sapiens OX=9606 GN=CAPN1 PE=1 SV=1	0.000337974	0.000590167
391	LPQLEMLKNQLDQEV	15		2	Q99471	Prefoldin subunit 5 OS=Homo sapiens OX=9606 GN=PFDN5 PE=1 SV=2	0.000693475	0.000590167
392	ELDPMAMTQKY	11	2xOxidation [M5; M7]	20	Q13435	Splicing factor 3B subunit 2 OS=Homo sapiens OX=9606 GN=SF3B2 PE=1 SV=2	0.0015355	0.000590167
393	LPSSAGSGDKPLSDPAPF	18		2	O43399	Tumor protein D54 OS=Homo sapiens OX=9606 GN=TPD52L2 PE=1 SV=2	0.00025742	0.000590167
394	ELDPMAMTQKY	11	1xOxidation [M]	11	Q13435	Splicing factor 3B subunit 2 OS=Homo sapiens OX=9606 GN=SF3B2 PE=1 SV=2	0.00150243	0.000590167
395	ILQDEQYLM	9	1xOxidation [M9]	2	Q8WV16	DDB1- and CUL4-associated factor 4 OS=Homo sapiens OX=9606 GN=DCAF4 PE=1 SV=3	0.00160385	0.000590167
396	EEMDLFTKY	9	1xOxidation [M3]	6	Q969Q6	Serine/threonine-protein phosphatase 2A regulatory subunit B'' subunit gamma OS=Homo sapiens OX=9606 GN=PPP2R3C PE=1 SV=1	0.00169358	0.000590167
397	ISEELVQKY	9		2	Q9NQC3	Reticulon-4 OS=Homo sapiens OX=9606 GN=RTN4 PE=1 SV=2	0.00104892	0.000590167
398	LTDSFVLMANASEMDR	16		2	Q6UVK1	Chondroitin sulfate proteoglycan 4 OS=Homo sapiens OX=9606 GN=CSPG4 PE=1 SV=2	4.50707e-05	0.000590167
399	LTDSFVLMANASEMDR	16	1xOxidation [M14]	1	Q6UVK1	Chondroitin sulfate proteoglycan 4 OS=Homo sapiens OX=9606 GN=CSPG4 PE=1 SV=2	0.000834506	0.000590167
400	ITDSSLGRIAQY	12		2	Q8N1E6	F-box/LRR-repeat protein 14 OS=Homo sapiens OX=9606 GN=FBXL14 PE=1 SV=1	8.38468e-05	0.000590167
401	LTEDTYKPRIYTSPTWSAFVTDSS	24		3	Q08380	Galectin-3-binding protein OS=Homo sapiens OX=9606 GN=LGALS3BP PE=1 SV=1	0.00103756	0.000590167
402	KTFQGKPIM	9	1xOxidation [M9]	10	Q71RC2	La-related protein 4 OS=Homo sapiens OX=9606 GN=LARP4 PE=1 SV=3	0.000216256	0.000590167
403	KTFQGKPIM	9		1	Q71RC2	La-related protein 4 OS=Homo sapiens OX=9606 GN=LARP4 PE=1 SV=3	0.00150243	0.000590167
404	LTETIYKNYY	10		2	Q7L2J0	7SK snRNA methylphosphate capping enzyme OS=Homo sapiens OX=9606 GN=MEPCE PE=1 SV=1	0.000438928	0.000590167
405	KTFPYQHRY	9		4	Q8NI27	THO complex subunit 2 OS=Homo sapiens OX=9606 GN=THOC2 PE=1 SV=2	8.02727e-05	0.000590167
406	ITDPSLSKTDSY	12		2	Q9NR09	Baculoviral IAP repeat-containing protein 6 OS=Homo sapiens OX=9606 GN=BIRC6 PE=1 SV=2	0.00123503	0.000590167
407	LTEVDNYHFY	10		2	Q16236	Nuclear factor erythroid 2-related factor 2 OS=Homo sapiens OX=9606 GN=NFE2L2 PE=1 SV=3	0.00100421	0.000590167
408	KTFIEKNFW	9		4	Q3KR37	Protein Aster-B OS=Homo sapiens OX=9606 GN=GRAMD1B PE=1 SV=1	0.00171212	0.000590167
409	KTFEDKVTF	9		3	O00534	von Willebrand factor A domain-containing protein 5A OS=Homo sapiens OX=9606 GN=VWA5A PE=2 SV=2	0.000635617	0.000590167
410	EEILKVEQKY	10		4	Q01105	Protein SET OS=Homo sapiens OX=9606 GN=SET PE=1 SV=3	0.000372777	0.000590167
411	KTELERAFGYY	11		3	P84103	Serine/arginine-rich splicing factor 3 OS=Homo sapiens OX=9606 GN=SRSF3 PE=1 SV=1	3.21569e-05	0.000590167
412	KTDPVDIYKSW	11		2	P46940	Ras GTPase-activating-like protein IQGAP1 OS=Homo sapiens OX=9606 GN=IQGAP1 PE=1 SV=1	0.00111974	0.000590167
413	ITYQHIDRW	9		2	Q9UBQ5	Eukaryotic translation initiation factor 3 subunit K OS=Homo sapiens OX=9606 GN=EIF3K PE=1 SV=1	0.000900605	0.000590167
414	LVDLGVLSDPGSGLY	15		2	O95424	Dexamethasone-induced protein OS=Homo sapiens OX=9606 GN=DEXI PE=2 SV=2	0.000693475	0.000590167
415	EEIKQIWQQY	10		2	Q5TC12	ATP synthase mitochondrial F1 complex assembly factor 1 OS=Homo sapiens OX=9606 GN=ATPAF1 PE=1 SV=1	0.0009407	0.000590167
416	LTEVNKTGTQY	11		4	P35237	Serpin B6 OS=Homo sapiens OX=9606 GN=SERPINB6 PE=1 SV=3	0.000890851	0.000590167
417	LSDPSGPKSY	10		2	Q96S38	Ribosomal protein S6 kinase delta-1 OS=Homo sapiens OX=9606 GN=RPS6KC1 PE=1 SV=2	0.00102632	0.000590167
418	LTDPIQGTEY	10		4	Q9UDY8	Mucosa-associated lymphoid tissue lymphoma translocation protein 1 OS=Homo sapiens OX=9606 GN=MALT1 PE=1 SV=1	0.00145415	0.000590167
419	KTIDPKVAF	9		2	Q96DH6	RNA-binding protein Musashi homolog 2 OS=Homo sapiens OX=9606 GN=MSI2 PE=1 SV=1	0.000764883	0.000590167
420	LSELSNPEISKY	12		2	Q9Y485	DmX-like protein 1 OS=Homo sapiens OX=9606 GN=DMXL1 PE=1 SV=3	0.000121422	0.000590167
421	EEIYKDRQKF	10		2	O75955	Flotillin-1 OS=Homo sapiens OX=9606 GN=FLOT1 PE=1 SV=3	0.0010604	0.000590167
422	EELYGYLKKY	10		4	P19784	Casein kinase II subunit alpha' OS=Homo sapiens OX=9606 GN=CSNK2A2 PE=1 SV=1	0.000971938	0.000590167
423	ISEQTGKELLY	11		2	P53396	ATP-citrate synthase OS=Homo sapiens OX=9606 GN=ACLY PE=1 SV=3	0.000500204	0.000590167
424	LSEWQKELY	9		2	Q9ULD5	Zinc finger protein 777 OS=Homo sapiens OX=9606 GN=ZNF777 PE=1 SV=3	0.00116959	0.000590167
425	EELTLEGIRQF	11		2	P60842	Eukaryotic initiation factor 4A-I OS=Homo sapiens OX=9606 GN=EIF4A1 PE=1 SV=1	0.000202577	0.000590167
426	ISYGPDWKDFY	11		2	P06865	Beta-hexosaminidase subunit alpha OS=Homo sapiens OX=9606 GN=HEXA PE=1 SV=2	0.000283929	0.000590167
427	LTDDDLLRY	9		4	Q04446	1,4-alpha-glucan-branching enzyme OS=Homo sapiens OX=9606 GN=GBE1 PE=1 SV=3	0.000740299	0.000590167
428	KTIDPELLGKM	11	1xOxidation [M11]	3	P15586	N-acetylglucosamine-6-sulfatase OS=Homo sapiens OX=9606 GN=GNS PE=1 SV=3	0.000468565	0.000590167
429	LTDDGNKWLY	10		5	Q13200	26S proteasome non-ATPase regulatory subunit 2 OS=Homo sapiens OX=9606 GN=PSMD2 PE=1 SV=3	0.000701068	0.000590167
430	ELEKSVYWDY	10		2	O43147	Small G protein signaling modulator 2 OS=Homo sapiens OX=9606 GN=SGSM2 PE=1 SV=4	0.000685964	0.000590167
431	KTIEVFDPDANTW	13		2	Q9Y2M5	Kelch-like protein 20 OS=Homo sapiens OX=9606 GN=KLHL20 PE=1 SV=4	0.000576276	0.000590167
432	EEIQTVFNKY	10		2	Q9H147	Deoxynucleotidyltransferase terminal-interacting protein 1 OS=Homo sapiens OX=9606 GN=DNTTIP1 PE=1 SV=2	0.000601934	0.000590167
433	LTDFDIRFY	9		2	P19784	Casein kinase II subunit alpha' OS=Homo sapiens OX=9606 GN=CSNK2A2 PE=1 SV=1	0.000982579	0.000590167
434	EELQKIYKTY	10		2	Q9Y5W7	Sorting nexin-14 OS=Homo sapiens OX=9606 GN=SNX14 PE=1 SV=3	0.000539826	0.000590167
435	KTLDQAIMKF	10	1xOxidation [M8]	2	Q92878	DNA repair protein RAD50 OS=Homo sapiens OX=9606 GN=RAD50 PE=1 SV=1	0.00155231	0.000590167
436	LTDIFQHDTY	10		2	Q96BQ5	Coiled-coil domain-containing protein 127 OS=Homo sapiens OX=9606 GN=CCDC127 PE=1 SV=1	0.000825468	0.000590167
437	ITDLPDHLLSY	11		1	C9J7I0	UBAP1-MVB12-associated (UMA)-domain containing protein 1 OS=Homo sapiens OX=9606 GN=UMAD1 PE=2 SV=2	0.000982579	0.000590167
438	LTDDGNKWLY	10	1xDeamidated [N6]	1	Q13200	26S proteasome non-ATPase regulatory subunit 2 OS=Homo sapiens OX=9606 GN=PSMD2 PE=1 SV=3	0.000608524	0.000590167
439	LVDIVKGTNSYY	12		2	P09874	Poly [ADP-ribose] polymerase 1 OS=Homo sapiens OX=9606 GN=PARP1 PE=1 SV=4	0.000522475	0.000590167
440	KTVDGPSGKLW	11		4	P04406	Glyceraldehyde-3-phosphate dehydrogenase OS=Homo sapiens OX=9606 GN=GAPDH PE=1 SV=3	0.00124855	0.000590167
441	EEQLLKHGW	9		4	Q5T3I0	G patch domain-containing protein 4 OS=Homo sapiens OX=9606 GN=GPATCH4 PE=1 SV=2	0.00150243	0.000590167
442	EEVNEWFTKY	10		2	Q9UKD2	mRNA turnover protein 4 homolog OS=Homo sapiens OX=9606 GN=MRTO4 PE=1 SV=2	0.000950999	0.000590167
443	KVIGAGKSW	9		2	P21291	Cysteine and glycine-rich protein 1 OS=Homo sapiens OX=9606 GN=CSRP1 PE=1 SV=3	0.00124855	0.000590167
444	LEADPYSKW	9		2	Q13315	Serine-protein kinase ATM OS=Homo sapiens OX=9606 GN=ATM PE=1 SV=4	0.00142282	0.000590167
445	IEDDPEYKKF	10		2	Q9H1J1	Regulator of nonsense transcripts 3A OS=Homo sapiens OX=9606 GN=UPF3A PE=1 SV=1	0.000533979	0.000590167
446	IEDPGTLHIW	10		4	Q9ULL4	Plexin-B3 OS=Homo sapiens OX=9606 GN=PLXNB3 PE=1 SV=2	0.00116959	0.000590167
447	IEDPQIQAHW	10		2	Q9NVC6	Mediator of RNA polymerase II transcription subunit 17 OS=Homo sapiens OX=9606 GN=MED17 PE=1 SV=2	0.000982579	0.000590167
448	KVLELQRKL	9		9	Q15075	Early endosome antigen 1 OS=Homo sapiens OX=9606 GN=EEA1 PE=1 SV=2	0.000834506	0.000590167
449	EEYPDRIMNTF	11		2	Q13509; P07437	Tubulin beta-3 chain OS=Homo sapiens OX=9606 GN=TUBB3 PE=1 SV=2 Tubulin beta chain OS=Homo sapiens OX=9606 GN=TUBB PE=1 SV=2	0.00136218	0.000590167
450	IDTAVLHLDTNLDIRSG	17		1	Q6UVK1	Chondroitin sulfate proteoglycan 4 OS=Homo sapiens OX=9606 GN=CSPG4 PE=1 SV=2	0.0014384	0.000590167
451	EEVKLIKKM	9		3	P02792	Ferritin light chain OS=Homo sapiens OX=9606 GN=FTL PE=1 SV=2	0.00142282	0.000590167
452	EEVKEEVKKF	10		6	Q7L014	Probable ATP-dependent RNA helicase DDX46 OS=Homo sapiens OX=9606 GN=DDX46 PE=1 SV=2	0.000290181	0.000590167
453	EEVHDLERKY	10		16	P55209	Nucleosome assembly protein 1-like 1 OS=Homo sapiens OX=9606 GN=NAP1L1 PE=1 SV=1	2.76095e-05	0.000590167
454	EEYPDRIMNTF	11	1xOxidation [M8]	2	Q13509; P07437	Tubulin beta-3 chain OS=Homo sapiens OX=9606 GN=TUBB3 PE=1 SV=2 Tubulin beta chain OS=Homo sapiens OX=9606 GN=TUBB PE=1 SV=2	0.000900605	0.000590167
455	KVLDILQHI	9		2	O94952	F-box only protein 21 OS=Homo sapiens OX=9606 GN=FBXO21 PE=2 SV=2	0.00116959	0.000590167
456	LEGNPDTHSW	10		2	Q14157	Ubiquitin-associated protein 2-like OS=Homo sapiens OX=9606 GN=UBAP2L PE=1 SV=2	0.00109562	0.000590167
457	LELDPMAMTQKY	12		2	Q13435	Splicing factor 3B subunit 2 OS=Homo sapiens OX=9606 GN=SF3B2 PE=1 SV=2	0.000701068	0.000590167
458	KVLDFEHFL	9		5	P60660	Myosin light polypeptide 6 OS=Homo sapiens OX=9606 GN=MYL6 PE=1 SV=2	0.000601934	0.000590167
459	IEIENFKSY	9		2	Q14683	Structural maintenance of chromosomes protein 1A OS=Homo sapiens OX=9606 GN=SMC1A PE=1 SV=2	0.00130413	0.000590167
460	LEELYTKKLW	10		2	Q9UNM6	26S proteasome non-ATPase regulatory subunit 13 OS=Homo sapiens OX=9606 GN=PSMD13 PE=1 SV=2	0.000539826	0.000590167
461	LERMFLSFPTTKTYFPH	17		2	P01966; P69905	SWISS-PROT:P01966 (Bos taurus) Hemoglobin subunit alpha Hemoglobin subunit alpha OS=Homo sapiens OX=9606 GN=HBA1 PE=1 SV=2	0.000106547	0.000590167
462	EEVNLNGSGKLL	12		2	P50991	T-complex protein 1 subunit delta OS=Homo sapiens OX=9606 GN=CCT4 PE=1 SV=4	0.000961411	0.000590167
463	IDNGVFEVVATNGDTHLG	18		6	P11021	Endoplasmic reticulum chaperone BiP OS=Homo sapiens OX=9606 GN=HSPA5 PE=1 SV=2	9.14796e-05	0.000590167
464	KVVEIVKKL	9		4	O43290	U4/U6.U5 tri-snRNP-associated protein 1 OS=Homo sapiens OX=9606 GN=SART1 PE=1 SV=1	0.000982579	0.000590167
465	KVVSIPKETW	10		2	Q14563	Semaphorin-3A OS=Homo sapiens OX=9606 GN=SEMA3A PE=1 SV=1	0.000930512	0.000590167
466	EEWEAEFQRY	10		2	Q7KZN9	Cytochrome c oxidase assembly protein COX15 homolog OS=Homo sapiens OX=9606 GN=COX15 PE=1 SV=1	0.000372777	0.000590167
467	KVVVYLQKLDTAYDD	15		3	P53634	Dipeptidyl peptidase 1 OS=Homo sapiens OX=9606 GN=CTSC PE=1 SV=2	0.000372777	0.000590167
468	EEVYAGSHQY	10		2	Q9H3P7	Golgi resident protein GCP60 OS=Homo sapiens OX=9606 GN=ACBD3 PE=1 SV=4	0.000494787	0.000590167
469	EEVTPQHRLW	10		2	Q8N1F8	Serine/threonine-protein kinase 11-interacting protein OS=Homo sapiens OX=9606 GN=STK11IP PE=1 SV=4	0.00173086	0.000590167
470	IAAQRTINW	9		2	Q5T4S7	E3 ubiquitin-protein ligase UBR4 OS=Homo sapiens OX=9606 GN=UBR4 PE=1 SV=1	0.00173086	0.000590167
471	EEYKQKIKEY	10		1	P62256	Ubiquitin-conjugating enzyme E2 H OS=Homo sapiens OX=9606 GN=UBE2H PE=1 SV=1	0.00085288	0.000590167
472	IDNGVFEVVATNGDTHLGG	19		3	P11021	Endoplasmic reticulum chaperone BiP OS=Homo sapiens OX=9606 GN=HSPA5 PE=1 SV=2	0.000393638	0.000590167
473	KVLIDIREY	9		4	P53999	Activated RNA polymerase II transcriptional coactivator p15 OS=Homo sapiens OX=9606 GN=SUB1 PE=1 SV=3	0.000862218	0.000590167
474	LAIIDPGDSDIIRSMPEQTGEK	22		2	P62888	60S ribosomal protein L30 OS=Homo sapiens OX=9606 GN=RPL30 PE=1 SV=2	0.00173086	0.000590167
475	EEVQVDPRKY	10		5	Q16659	Mitogen-activated protein kinase 6 OS=Homo sapiens OX=9606 GN=MAPK6 PE=1 SV=1	0.000557754	0.000590167
476	IAQLSQQSLDFVK	13		1	Q15758	Neutral amino acid transporter B(0) OS=Homo sapiens OX=9606 GN=SLC1A5 PE=1 SV=2	0.0014384	0.000590167
477	IARYNQMDSTEDAQE	15	1xOxidation [M7]	1	Q99805	Transmembrane 9 superfamily member 2 OS=Homo sapiens OX=9606 GN=TM9SF2 PE=1 SV=1	0.00114439	0.000590167
478	IDANGILNVSAVDKSTGKE	19		2	P11142	Heat shock cognate 71 kDa protein OS=Homo sapiens OX=9606 GN=HSPA8 PE=1 SV=1	4.04201e-05	0.000590167
479	IDANGILNVSAVDKSTGKEN	20		2	P11142	Heat shock cognate 71 kDa protein OS=Homo sapiens OX=9606 GN=HSPA8 PE=1 SV=1	0.000198213	0.000590167
480	IDNGVFEVVATNGDTH	16		6	P11021	Endoplasmic reticulum chaperone BiP OS=Homo sapiens OX=9606 GN=HSPA5 PE=1 SV=2	1.56716e-05	0.000590167
481	IDNGVFEVVATNGDTHL	17		4	P11021	Endoplasmic reticulum chaperone BiP OS=Homo sapiens OX=9606 GN=HSPA5 PE=1 SV=2	8.75801e-05	0.000590167
482	IAEFKEAFSLFDKDGDG	17		2	P0DP25	Calmodulin-3 OS=Homo sapiens OX=9606 GN=CALM3 PE=1 SV=1	7.3575e-05	0.000590167
483	ILMGVLKEV	9	1xOxidation [M3]	11	O43143	Pre-mRNA-splicing factor ATP-dependent RNA helicase DHX15 OS=Homo sapiens OX=9606 GN=DHX15 PE=1 SV=2	0.0015355	0.000590167
484	LERMFLSFPTTKTYFPH	17	1xOxidation [M4]	2	P01966; P69905	SWISS-PROT:P01966 (Bos taurus) Hemoglobin subunit alpha Hemoglobin subunit alpha OS=Homo sapiens OX=9606 GN=HBA1 PE=1 SV=2	0.00013104	0.000590167
485	IESVIKELW	9		2	Q8NDF8	Terminal nucleotidyltransferase 4A OS=Homo sapiens OX=9606 GN=TENT4B PE=1 SV=2	0.00150243	0.000590167
486	IIDERTGDIY	10		10	Q9H159	Cadherin-19 OS=Homo sapiens OX=9606 GN=CDH19 PE=2 SV=1	0.000843643	0.000590167
487	ILDEVIMGY	9	1xOxidation [M7]	5	P52732	Kinesin-like protein KIF11 OS=Homo sapiens OX=9606 GN=KIF11 PE=1 SV=2	0.00107201	0.000590167
488	LLDLDEELRY	10		2	Q96FT9	Intraflagellar transport protein 43 homolog OS=Homo sapiens OX=9606 GN=IFT43 PE=1 SV=3	0.000748405	0.000590167
489	LIDQDARDLY	10		2	P07355	Annexin A2 OS=Homo sapiens OX=9606 GN=ANXA2 PE=1 SV=2	0.00147006	0.000590167
490	KVDVKTDKW	9		3	Q16674	Melanoma-derived growth regulatory protein OS=Homo sapiens OX=9606 GN=MIA PE=1 SV=1	0.000649613	0.000590167
491	KVDEEQMKY	9		2	P13010	X-ray repair cross-complementing protein 5 OS=Homo sapiens OX=9606 GN=XRCC5 PE=1 SV=3	0.000265969	0.000590167
492	EESFFILKY	9		2	P35606	Coatomer subunit beta' OS=Homo sapiens OX=9606 GN=COPB2 PE=1 SV=2	0.00158648	0.000590167
493	KVASALEKW	9		2	Q9UIG0	Tyrosine-protein kinase BAZ1B OS=Homo sapiens OX=9606 GN=BAZ1B PE=1 SV=2	0.000323567	0.000590167
494	EESQEIQKKL	10		2	O75116	Rho-associated protein kinase 2 OS=Homo sapiens OX=9606 GN=ROCK2 PE=1 SV=4	0.000773258	0.000590167
495	LLDSSQKNLY	10		2	Q96BR6	Zinc finger protein 669 OS=Homo sapiens OX=9606 GN=ZNF669 PE=2 SV=2	0.00127604	0.000590167
496	KTYGEIFEKF	10		4	O95298	NADH dehydrogenase [ubiquinone] 1 subunit C2 OS=Homo sapiens OX=9606 GN=NDUFC2 PE=1 SV=1	7.85432e-05	0.000590167
497	KTYFSDVKF	9		4	Q92786	Prospero homeobox protein 1 OS=Homo sapiens OX=9606 GN=PROX1 PE=1 SV=2	0.0010604	0.000590167
498	KTVIEPLKKF	10		2	Q9NQY0	Bridging integrator 3 OS=Homo sapiens OX=9606 GN=BIN3 PE=1 SV=1	0.000299818	0.000590167
499	EEQSHPARLY	10		4	Q8WTW4	GATOR complex protein NPRL2 OS=Homo sapiens OX=9606 GN=NPRL2 PE=1 SV=2	0.000716505	0.000590167
500	LIFDLGGGTFDV	12		2	P11142; P0DMV9	Heat shock cognate 71 kDa protein OS=Homo sapiens OX=9606 GN=HSPA8 PE=1 SV=1 Heat shock 70 kDa protein 1B OS=Homo sapiens OX=9606 GN=HSPA1B PE=1 SV=1	0.000334313	0.000590167
501	ILLDNDHYAM	10		2	Q86WA8	Lon protease homolog 2, peroxisomal OS=Homo sapiens OX=9606 GN=LONP2 PE=1 SV=1	0.00142282	0.000590167
502	ILLDNDHYAM	10	1xOxidation [M10]	2	Q86WA8	Lon protease homolog 2, peroxisomal OS=Homo sapiens OX=9606 GN=LONP2 PE=1 SV=1	0.000971938	0.000590167
503	KTVEPLEYY	9		2	Q96B26	Exosome complex component RRP43 OS=Homo sapiens OX=9606 GN=EXOSC8 PE=1 SV=1	0.00142282	0.000590167
504	LLEDKHFQSY	10		4	Q9NNW5	WD repeat-containing protein 6 OS=Homo sapiens OX=9606 GN=WDR6 PE=1 SV=1	0.000443734	0.000590167
505	EEVEAKFKRY	10		4	Q9NX63	MICOS complex subunit MIC19 OS=Homo sapiens OX=9606 GN=CHCHD3 PE=1 SV=1	0.00036874	0.000590167
506	KVFDPVPVGV	10		5	Q08211	ATP-dependent RNA helicase A OS=Homo sapiens OX=9606 GN=DHX9 PE=1 SV=4	0.00162141	0.000590167
507	LLDENKSLSTYY	12		2	O43318	Mitogen-activated protein kinase kinase kinase 7 OS=Homo sapiens OX=9606 GN=MAP3K7 PE=1 SV=1	0.000241138	0.000590167
508	EEVDSSVKKI	10		6	Q9NUQ6	SPATS2-like protein OS=Homo sapiens OX=9606 GN=SPATS2L PE=1 SV=2	0.000628733	0.000590167
509	EEVDQVARAY	10		2	O75880	Protein SCO1 homolog, mitochondrial OS=Homo sapiens OX=9606 GN=SCO1 PE=1 SV=1	0.000881203	0.000590167
510	EEVDLSKDIQHW	12		4	P31350	Ribonucleoside-diphosphate reductase subunit M2 OS=Homo sapiens OX=9606 GN=RRM2 PE=1 SV=1	8.4765e-05	0.000590167
511	EEVAELFQRL	10		1	Q4V328	GRIP1-associated protein 1 OS=Homo sapiens OX=9606 GN=GRIPAP1 PE=1 SV=2	0.00100421	0.000590167
512	IGATHSSRFIPLK	13		4	P62841	40S ribosomal protein S15 OS=Homo sapiens OX=9606 GN=RPS15 PE=1 SV=2	0.00167524	0.000590167
513	EEYQSLIRY	9		2	Q9Y3C8	Ubiquitin-fold modifier-conjugating enzyme 1 OS=Homo sapiens OX=9606 GN=UFC1 PE=1 SV=3	0.00017776	0.000590167
514	EETQVILREY	10		2	O60266	Adenylate cyclase type 3 OS=Homo sapiens OX=9606 GN=ADCY3 PE=1 SV=3	0.00140741	0.000590167
515	LGKYISIGSEAEKNK	15		2	Q9UIQ6	Leucyl-cystinyl aminopeptidase OS=Homo sapiens OX=9606 GN=LNPEP PE=1 SV=3	0.000341675	0.000590167
516	EESQIRIEL	9		2	O75116	Rho-associated protein kinase 2 OS=Homo sapiens OX=9606 GN=ROCK2 PE=1 SV=4	0.000615187	0.000590167
517	EETQIGGERY	10		2	Q99832	T-complex protein 1 subunit eta OS=Homo sapiens OX=9606 GN=CCT7 PE=1 SV=2	0.000551713	0.000590167
518	KVKEFFEKL	9		2	O60858	E3 ubiquitin-protein ligase TRIM13 OS=Homo sapiens OX=9606 GN=TRIM13 PE=1 SV=2	0.00108375	0.000590167
519	ILDDTAKNLRV	11		2	Q5JRA6	Transport and Golgi organization protein 1 homolog OS=Homo sapiens OX=9606 GN=MIA3 PE=1 SV=1	0.00160385	0.000590167
520	ILDEAIYKV	9		2	Q96DY2	Dynein regulatory complex protein 10 OS=Homo sapiens OX=9606 GN=IQCD PE=2 SV=2	0.00163916	0.000590167
521	EETLDTIKQY	10		2	Q9UMR2	ATP-dependent RNA helicase DDX19B OS=Homo sapiens OX=9606 GN=DDX19B PE=1 SV=1	0.000528196	0.000590167
522	EETETVTKSY	10		2	Q05682	Caldesmon OS=Homo sapiens OX=9606 GN=CALD1 PE=1 SV=3	0.00103756	0.000590167
523	LLDEHHISY	9		3	Q69YQ0	Cytospin-A OS=Homo sapiens OX=9606 GN=SPECC1L PE=1 SV=2	0.00131841	0.000590167
524	LLDELLQKGY	10		2	P61619	Protein transport protein Sec61 subunit alpha isoform 1 OS=Homo sapiens OX=9606 GN=SEC61A1 PE=1 SV=2	0.000649613	0.000590167
525	ILDEMSHKLRL	11		2	O15228	Dihydroxyacetone phosphate acyltransferase OS=Homo sapiens OX=9606 GN=GNPAT PE=1 SV=1	0.0009407	0.000590167
526	IGNSTAIQELFKR	13		2	Q13509; P07437	Tubulin beta-3 chain OS=Homo sapiens OX=9606 GN=TUBB3 PE=1 SV=2 Tubulin beta chain OS=Homo sapiens OX=9606 GN=TUBB PE=1 SV=2	0.000254632	0.000590167
527	QALRDNSTMGY	11	1xOxidation [M9]	3	P07900; P08238	Heat shock protein HSP 90-alpha OS=Homo sapiens OX=9606 GN=HSP90AA1 PE=1 SV=5 Heat shock protein HSP 90-beta OS=Homo sapiens OX=9606 GN=HSP90AB1 PE=1 SV=4	0.00169358	0.000590167
528	IVNPFALESTILDNEDS	17		2	P43005	Excitatory amino acid transporter 3 OS=Homo sapiens OX=9606 GN=SLC1A1 PE=1 SV=2	0.000211597	0.000590167
529	LYFGSAFATPFLVVRHQLLKT	21		2	P15954	Cytochrome c oxidase subunit 7C, mitochondrial OS=Homo sapiens OX=9606 GN=COX7C PE=1 SV=1	0.00147006	0.000590167
530	EEEKNFKAF	9		3	P26373	60S ribosomal protein L13 OS=Homo sapiens OX=9606 GN=RPL13 PE=1 SV=4	0.00158648	0.000590167
531	NSIKELNERW	10		4	Q13813	Spectrin alpha chain, non-erythrocytic 1 OS=Homo sapiens OX=9606 GN=SPTAN1 PE=1 SV=3	0.000162929	0.000590167
532	EEEEALQKKF	10		3	P18615	Negative elongation factor E OS=Homo sapiens OX=9606 GN=NELFE PE=1 SV=3	0.000443734	0.000590167
533	NSTEFDPTTSHPVVVD	16		2	P17812	CTP synthase 1 OS=Homo sapiens OX=9606 GN=CTPS1 PE=1 SV=2	0.000147717	0.000590167
534	KPGTYVMTVTAIDADDPN	18		2	P19022	Cadherin-2 OS=Homo sapiens OX=9606 GN=CDH2 PE=1 SV=4	1.70982e-05	0.000590167
535	NTAIVGSTTGSNYY	14		2	P43686	26S proteasome regulatory subunit 6B OS=Homo sapiens OX=9606 GN=PSMC4 PE=1 SV=2	0.00133284	0.000590167
536	EEEALQKKF	9		4	P18615	Negative elongation factor E OS=Homo sapiens OX=9606 GN=NELFE PE=1 SV=3	0.000716505	0.000590167
537	NTDFGDSGRLYY	12		2	Q96JM2	Zinc finger protein 462 OS=Homo sapiens OX=9606 GN=ZNF462 PE=1 SV=3	0.000825468	0.000590167
538	NSEVILPVPAFNVINGG	17		2	P06733	Alpha-enolase OS=Homo sapiens OX=9606 GN=ENO1 PE=1 SV=2	0.00167524	0.000590167
539	EEEALAKKF	9		4	Q14142	Tripartite motif-containing protein 14 OS=Homo sapiens OX=9606 GN=TRIM14 PE=1 SV=2	0.000356887	0.000590167
540	NTDPWAGYRY	10		4	P53582	Methionine aminopeptidase 1 OS=Homo sapiens OX=9606 GN=METAP1 PE=1 SV=2	0.000756599	0.000590167
541	NTEEAANTMVNYY	13		1	P26599	Polypyrimidine tract-binding protein 1 OS=Homo sapiens OX=9606 GN=PTBP1 PE=1 SV=1	0.000615187	0.000590167
542	EEDVDFDIIHNANDT	15		1	O75369	Filamin-B OS=Homo sapiens OX=9606 GN=FLNB PE=1 SV=2	0.000133925	0.000590167
543	EEDTAEKDEL	10		2	P11021	Endoplasmic reticulum chaperone BiP OS=Homo sapiens OX=9606 GN=HSPA5 PE=1 SV=2	0.000621923	0.000590167
544	NTEEEGLKY	9		5	Q9NYF8	Bcl-2-associated transcription factor 1 OS=Homo sapiens OX=9606 GN=BCLAF1 PE=1 SV=2	0.000825468	0.000590167
545	EEDQAAELRAY	11		2	Q7L2H7	Eukaryotic translation initiation factor 3 subunit M OS=Homo sapiens OX=9606 GN=EIF3M PE=1 SV=1	0.00126222	0.000590167
546	NYIDKVRFL	9		6	P08670	Vimentin OS=Homo sapiens OX=9606 GN=VIM PE=1 SV=4	0.00126222	0.000590167
547	ETEEGIYWRY	10		2	Q8NCW0	Kremen protein 2 OS=Homo sapiens OX=9606 GN=KREMEN2 PE=2 SV=1	0.000834506	0.000590167
548	KPGEVIAEITASDADSG	17		2	Q08174	Protocadherin-1 OS=Homo sapiens OX=9606 GN=PCDH1 PE=1 SV=2	0.00126222	0.000590167
549	PAEFTPAVHASLDK	14		2	P69905	Hemoglobin subunit alpha OS=Homo sapiens OX=9606 GN=HBA1 PE=1 SV=2	3.11232e-05	0.000590167
550	NSELLNDRY	9		2	Q7Z406	Myosin-14 OS=Homo sapiens OX=9606 GN=MYH14 PE=1 SV=2	0.00145415	0.000590167
551	KPGTYVMTVTAIDADDPN	18	1xOxidation [M7]	3	P19022	Cadherin-2 OS=Homo sapiens OX=9606 GN=CDH2 PE=1 SV=4	2.44924e-05	0.000590167
552	EEFEKALVWY	10		2	Q96AE7	Tetratricopeptide repeat protein 17 OS=Homo sapiens OX=9606 GN=TTC17 PE=1 SV=1	0.000539826	0.000590167
553	NLPSSAGSGDKPLSDPAPF	19		1	O43399	Tumor protein D54 OS=Homo sapiens OX=9606 GN=TPD52L2 PE=1 SV=2	0.000663916	0.000590167
554	KSDSGKPYYY	10		2	O75400	Pre-mRNA-processing factor 40 homolog A OS=Homo sapiens OX=9606 GN=PRPF40A PE=1 SV=2	0.00133284	0.000590167
555	KSDLFFHDY	9		4	P35251	Replication factor C subunit 1 OS=Homo sapiens OX=9606 GN=RFC1 PE=1 SV=4	0.000406711	0.000590167
556	EEFDPFFRY	9		2	Q9UKT7	F-box/LRR-repeat protein 3 OS=Homo sapiens OX=9606 GN=FBXL3 PE=1 SV=1	0.00156931	0.000590167
557	NMSDFIMKV	9	1xOxidation [M]	4	Q9NYU1	UDP-glucose:glycoprotein glucosyltransferase 2 OS=Homo sapiens OX=9606 GN=UGGT2 PE=1 SV=4	0.00162141	0.000590167
558	EEFDFHVRW	9		2	O60763	General vesicular transport factor p115 OS=Homo sapiens OX=9606 GN=USO1 PE=1 SV=2	0.00140741	0.000590167
559	NNRPKFEQIVSILDK	15		2	P29320	Ephrin type-A receptor 3 OS=Homo sapiens OX=9606 GN=EPHA3 PE=1 SV=2	0.000330692	0.000590167
560	EEENLGKGEY	10		2	P48681	Nestin OS=Homo sapiens OX=9606 GN=NES PE=1 SV=2	0.000608524	0.000590167
561	NPDRAVEYLLMGIPGDRESQ	20		1	P54727	UV excision repair protein RAD23 homolog B OS=Homo sapiens OX=9606 GN=RAD23B PE=1 SV=1	0.000103122	0.000590167
562	EEEVQVDPRKY	11		2	Q16659	Mitogen-activated protein kinase 6 OS=Homo sapiens OX=9606 GN=MAPK6 PE=1 SV=1	0.00131841	0.000590167
563	NPHVNPLPTGYEDE	14		2	P12074	Cytochrome c oxidase subunit 6A1, mitochondrial OS=Homo sapiens OX=9606 GN=COX6A1 PE=1 SV=4	1.33097e-05	0.000590167
564	ETDPDAQAKAY	11		3	Q5XUX1	F-box/WD repeat-containing protein 9 OS=Homo sapiens OX=9606 GN=FBXW9 PE=1 SV=2	0.000843643	0.000590167
565	NQTEFERVF	9		2	P50750	Cyclin-dependent kinase 9 OS=Homo sapiens OX=9606 GN=CDK9 PE=1 SV=3	0.000615187	0.000590167
566	KQIPISDHW	9		4	Q16828	Dual specificity protein phosphatase 6 OS=Homo sapiens OX=9606 GN=DUSP6 PE=1 SV=2	0.00103756	0.000590167
567	NRPKFEQIVSILDK	14		2	P29320	Ephrin type-A receptor 3 OS=Homo sapiens OX=9606 GN=EPHA3 PE=1 SV=2	0.00017776	0.000590167
568	NRTIGTGLVTNTLAMTEEEKNIKWG	25		1	P49411	Elongation factor Tu, mitochondrial OS=Homo sapiens OX=9606 GN=TUFM PE=1 SV=2	0.0013771	0.000590167
569	NSEEMKEAYY	10		1	O14730	Serine/threonine-protein kinase RIO3 OS=Homo sapiens OX=9606 GN=RIOK3 PE=1 SV=2	0.000500204	0.000590167
570	EEEYQIQKW	9		2	Q8N5M1	ATP synthase mitochondrial F1 complex assembly factor 2 OS=Homo sapiens OX=9606 GN=ATPAF2 PE=1 SV=1	0.000372777	0.000590167
571	EEFELLGKAY	10		6	B5ME19	Eukaryotic translation initiation factor 3 subunit C-like protein OS=Homo sapiens OX=9606 GN=EIF3CL PE=3 SV=1	9.76568e-05	0.000590167
572	KNKDIVTVANAVFVKNAS	18		4	P07093	Glia-derived nexin OS=Homo sapiens OX=9606 GN=SERPINE2 PE=1 SV=1	3.84576e-06	0.000590167
573	PELAVQKVVVH	11		2	P51665	26S proteasome non-ATPase regulatory subunit 7 OS=Homo sapiens OX=9606 GN=PSMD7 PE=1 SV=2	0.000489427	0.000590167
574	ETEQTKFWDY	10		2	Q495W5	Alpha-(1,3)-fucosyltransferase 11 OS=Homo sapiens OX=9606 GN=FUT11 PE=1 SV=1	0.000107713	0.000590167
575	EEALILDNKY	10		2	Q13813	Spectrin alpha chain, non-erythrocytic 1 OS=Homo sapiens OX=9606 GN=SPTAN1 PE=1 SV=3	0.00142282	0.000590167
576	PSEVPVDSHYY	11		1	Q96JB6	Lysyl oxidase homolog 4 OS=Homo sapiens OX=9606 GN=LOXL4 PE=1 SV=1	0.000243778	0.000590167
577	EEALHASHGF	10		4	Q9P0J0	NADH dehydrogenase [ubiquinone] 1 alpha subcomplex subunit 13 OS=Homo sapiens OX=9606 GN=NDUFA13 PE=1 SV=3	0.00118239	0.000590167
578	PSKIQLPEDE	10		3	Q9NX14	NADH dehydrogenase [ubiquinone] 1 beta subcomplex subunit 11, mitochondrial OS=Homo sapiens OX=9606 GN=NDUFB11 PE=1 SV=1	0.00046349	0.000590167
579	PSPEEDEGIQKASPLTHSPPDEL	23		2	Q9BT09	Protein canopy homolog 3 OS=Homo sapiens OX=9606 GN=CNPY3 PE=1 SV=1	7.85432e-05	0.000590167
580	PSPEIEGDLQPATHGSRFYFWTK	23		4	P51970	NADH dehydrogenase [ubiquinone] 1 alpha subcomplex subunit 8 OS=Homo sapiens OX=9606 GN=NDUFA8 PE=1 SV=3	7.68509e-05	0.000590167
581	PSPSGPQSHSPTHWEQPVYTTLSRP	25		2	P56693	Transcription factor SOX-10 OS=Homo sapiens OX=9606 GN=SOX10 PE=1 SV=1	1.39676e-06	0.000590167
582	PRLTNLSSNSDV	12		2	Q13641	Trophoblast glycoprotein OS=Homo sapiens OX=9606 GN=TPBG PE=1 SV=1	0.000871659	0.000590167
583	KMYEEFLSKV	10		4	P10644; P31321	cAMP-dependent protein kinase type I-alpha regulatory subunit OS=Homo sapiens OX=9606 GN=PRKAR1A PE=1 SV=1 cAMP-dependent protein kinase type I-beta regulatory subunit OS=Homo sapiens OX=9606 GN=PRKAR1B PE=1 SV=4	0.000116246	0.000590167
584	PSSGLGVTKQDLGPVPM	17		1	P04233	HLA class II histocompatibility antigen gamma chain OS=Homo sapiens OX=9606 GN=CD74 PE=1 SV=3	3.95492e-05	0.000590167
585	PSSGLGVTKQDLGPVPM	17	1xOxidation [M17]	4	P04233	HLA class II histocompatibility antigen gamma chain OS=Homo sapiens OX=9606 GN=CD74 PE=1 SV=3	0.000175835	0.000590167
586	PTDGPPNSFY	10		4	Q9UKB1	F-box/WD repeat-containing protein 11 OS=Homo sapiens OX=9606 GN=FBXW11 PE=1 SV=1	0.00085288	0.000590167
587	PTDNPEAHSNLY	12		2	Q12851	Mitogen-activated protein kinase kinase kinase kinase 2 OS=Homo sapiens OX=9606 GN=MAP4K2 PE=1 SV=2	9.55527e-05	0.000590167
588	EEAEIIRKY	9		9	P09874	Poly [ADP-ribose] polymerase 1 OS=Homo sapiens OX=9606 GN=PARP1 PE=1 SV=4	0.000406711	0.000590167
589	PTDPDPIRGFGSY	13		2	Q9UKK3	Protein mono-ADP-ribosyltransferase PARP4 OS=Homo sapiens OX=9606 GN=PARP4 PE=1 SV=3	7.27781e-05	0.000590167
590	PVEEFNELLSKY	12		2	Q14494	Endoplasmic reticulum membrane sensor NFE2L1 OS=Homo sapiens OX=9606 GN=NFE2L1 PE=1 SV=1	5.2494e-05	0.000590167
591	PVTVTRTTITTTTTSSSGLG	20		2	Q96S97	Myeloid-associated differentiation marker OS=Homo sapiens OX=9606 GN=MYADM PE=1 SV=2	5.91748e-05	0.000590167
592	EEAFAIFRKF	10		3	Q00610	Clathrin heavy chain 1 OS=Homo sapiens OX=9606 GN=CLTC PE=1 SV=5	0.00158648	0.000590167
593	PALQDAGDSSRKEYFI	16		2	P04921	Glycophorin-C OS=Homo sapiens OX=9606 GN=GYPC PE=1 SV=1	0.000950999	0.000590167
594	PQGPSLEWLKKL	12		2	O95167	NADH dehydrogenase [ubiquinone] 1 alpha subcomplex subunit 3 OS=Homo sapiens OX=9606 GN=NDUFA3 PE=1 SV=1	5.78998e-05	0.000590167
595	KMYEEFLSKV	10	1xOxidation [M2]	10	P10644; P31321	cAMP-dependent protein kinase type I-alpha regulatory subunit OS=Homo sapiens OX=9606 GN=PRKAR1A PE=1 SV=1 cAMP-dependent protein kinase type I-beta regulatory subunit OS=Homo sapiens OX=9606 GN=PRKAR1B PE=1 SV=4	6.67057e-05	0.000590167
596	PENVAPRSGATAGAAG	16		2	P50991	T-complex protein 1 subunit delta OS=Homo sapiens OX=9606 GN=CCT4 PE=1 SV=4	0.000505681	0.000590167
597	PENVAPRSGATAGAAGG	17		2	P50991	T-complex protein 1 subunit delta OS=Homo sapiens OX=9606 GN=CCT4 PE=1 SV=4	0.000716505	0.000590167
598	PERDSEPFSNPLAPDGHDVDD	21		2	Q13123	Protein Red OS=Homo sapiens OX=9606 GN=IK PE=1 SV=3	0.000438928	0.000590167
599	PEWSSETDALVGSRLSHS	18		2	Q7Z7N9	Transmembrane protein 179B OS=Homo sapiens OX=9606 GN=TMEM179B PE=1 SV=1	8.70382e-06	0.000590167
600	PGDSDIIRSMPEQTGEK	17		4	P62888	60S ribosomal protein L30 OS=Homo sapiens OX=9606 GN=RPL30 PE=1 SV=2	9.96553e-07	0.000590167
601	PGDSDIIRSMPEQTGEK	17	1xOxidation [M10]	11	P62888	60S ribosomal protein L30 OS=Homo sapiens OX=9606 GN=RPL30 PE=1 SV=2	3.21569e-05	0.000590167
602	PGPTPSGTNVGSSGR	15		2	P60468	Protein transport protein Sec61 subunit beta OS=Homo sapiens OX=9606 GN=SEC61B PE=1 SV=2	0.00110761	0.000590167
603	PKFEVIEKPQA	11		4	P18859	ATP synthase-coupling factor 6, mitochondrial OS=Homo sapiens OX=9606 GN=ATP5PF PE=1 SV=1	0.000582586	0.000590167
604	PQFEPIVSLPEQEIK	15		1	P43487	Ran-specific GTPase-activating protein OS=Homo sapiens OX=9606 GN=RANBP1 PE=1 SV=1	0.000283929	0.000590167
605	ETEKDFSRY	9		6	O60306	RNA helicase aquarius OS=Homo sapiens OX=9606 GN=AQR PE=1 SV=4	0.00134743	0.000590167
606	ETEKMIEKY	9	1xOxidation [M5]	14	Q01082	Spectrin beta chain, non-erythrocytic 1 OS=Homo sapiens OX=9606 GN=SPTBN1 PE=1 SV=2	0.00148616	0.000590167
607	KNKDIVTVANAVFVKNA	17		4	P07093	Glia-derived nexin OS=Homo sapiens OX=9606 GN=SERPINE2 PE=1 SV=1	0.00016834	0.000590167
608	EEAQYQREY	9		2	Q14457	Beclin-1 OS=Homo sapiens OX=9606 GN=BECN1 PE=1 SV=2	0.000764883	0.000590167
609	PNYSPQRFPNAQRAFADDP	19		2	P46379	Large proline-rich protein BAG6 OS=Homo sapiens OX=9606 GN=BAG6 PE=1 SV=2	0.000309775	0.000590167
610	PPAENSSAPEAEQGGAE	17		2	P67809	Nuclease-sensitive element-binding protein 1 OS=Homo sapiens OX=9606 GN=YBX1 PE=1 SV=3	0.00109562	0.000590167
611	PPPTGEEDTAEKDEL	15		2	P11021	Endoplasmic reticulum chaperone BiP OS=Homo sapiens OX=9606 GN=HSPA5 PE=1 SV=2	0.000551713	0.000590167
612	EEAQFETKKLY	11		4	O60613	Selenoprotein F OS=Homo sapiens OX=9606 GN=SELENOF PE=1 SV=4	0.000678535	0.000590167
613	PPPYHTFEEPVYMKS	15		2	P00395	Cytochrome c oxidase subunit 1 OS=Homo sapiens OX=9606 GN=MT-CO1 PE=1 SV=1	4.40996e-05	0.000590167
614	ETEKMIEKY	9		5	Q01082	Spectrin beta chain, non-erythrocytic 1 OS=Homo sapiens OX=9606 GN=SPTBN1 PE=1 SV=2	0.000161164	0.000590167
615	LVQFSQAVSNQINSS	15		3	Q8WUM9	Sodium-dependent phosphate transporter 1 OS=Homo sapiens OX=9606 GN=SLC20A1 PE=1 SV=1	4.36219e-05	0.000590167
616	EEFETIERF	9		2	O14646	Chromodomain-helicase-DNA-binding protein 1 OS=Homo sapiens OX=9606 GN=CHD1 PE=1 SV=2	0.000522475	0.000590167
617	ETDLLDIRSEY	11		4	P50995	Annexin A11 OS=Homo sapiens OX=9606 GN=ANXA11 PE=1 SV=1	1.50036e-05	0.000590167
618	KSSDIAKTF	9		2	P13797	Plastin-3 OS=Homo sapiens OX=9606 GN=PLS3 PE=1 SV=4	0.000910465	0.000590167
619	KSITIIGGGF	10		2	O95831	Apoptosis-inducing factor 1, mitochondrial OS=Homo sapiens OX=9606 GN=AIFM1 PE=1 SV=1	0.00124855	0.000590167
620	EELEQKYTY	9		2	P42224	Signal transducer and activator of transcription 1-alpha/beta OS=Homo sapiens OX=9606 GN=STAT1 PE=1 SV=2	0.00140741	0.000590167
621	MTADETRNLQNVDMKIGV	18		1	P16070	CD44 antigen OS=Homo sapiens OX=9606 GN=CD44 PE=1 SV=3	0.000125454	0.000590167
622	MTDIKNDSY	9		2	Q9NXK6	Membrane progestin receptor gamma OS=Homo sapiens OX=9606 GN=PAQR5 PE=1 SV=2	0.000971938	0.000590167
623	ESDGKSRWFY	10		3	Q9H993	Damage-control phosphatase ARMT1 OS=Homo sapiens OX=9606 GN=ARMT1 PE=1 SV=1	0.000420218	0.000590167
624	KSLNIFGSSW	10		2	Q9HBG4	V-type proton ATPase 116 kDa subunit a isoform 4 OS=Homo sapiens OX=9606 GN=ATP6V0A4 PE=1 SV=2	0.00167524	0.000590167
625	KSLELHEEF	9		5	P53367	Arfaptin-1 OS=Homo sapiens OX=9606 GN=ARFIP1 PE=1 SV=2	0.00111974	0.000590167
626	MSEDKPQDY	9		2	P35222	Catenin beta-1 OS=Homo sapiens OX=9606 GN=CTNNB1 PE=1 SV=1	0.0009407	0.000590167
627	KSIELFYKF	9		3	P78527	DNA-dependent protein kinase catalytic subunit OS=Homo sapiens OX=9606 GN=PRKDC PE=1 SV=3	0.000193942	0.000590167
628	NANEMFRIF	9		2	Q14204	Cytoplasmic dynein 1 heavy chain 1 OS=Homo sapiens OX=9606 GN=DYNC1H1 PE=1 SV=5	0.00136218	0.000590167
629	EEIDLRSVGW	10		2	Q9H1C4	Protein unc-93 homolog B1 OS=Homo sapiens OX=9606 GN=UNC93B1 PE=1 SV=2	0.00126222	0.000590167
630	NEDEDSPNKLY	11		2	P62899	60S ribosomal protein L31 OS=Homo sapiens OX=9606 GN=RPL31 PE=1 SV=1	0.000108893	0.000590167
631	NEDEPIRVSY	10		1	Q96G74	OTU domain-containing protein 5 OS=Homo sapiens OX=9606 GN=OTUD5 PE=1 SV=1	0.00156931	0.000590167
632	EELDFQKNIY	10		3	P02545	Prelamin-A/C OS=Homo sapiens OX=9606 GN=LMNA PE=1 SV=1	0.000265969	0.000590167
633	NEDNGIIKAF	10		2	P36578	60S ribosomal protein L4 OS=Homo sapiens OX=9606 GN=RPL4 PE=1 SV=5	0.000930512	0.000590167
634	NEDPEGSRITY	11		2	Q9Y530	ADP-ribose glycohydrolase OARD1 OS=Homo sapiens OX=9606 GN=OARD1 PE=1 SV=2	0.000708745	0.000590167
635	NEFLDAEGRTW	11		2	Q86V59	Paraneoplastic antigen-like protein 8A OS=Homo sapiens OX=9606 GN=PNMA8A PE=1 SV=2	0.000309775	0.000590167
636	NADMNTFPTFKFEDPKFEVIEKPQA	25		2	P18859	ATP synthase-coupling factor 6, mitochondrial OS=Homo sapiens OX=9606 GN=ATP5PF PE=1 SV=1	3.95492e-05	0.000590167
637	EEIASTDLKY	10		2	P78318	Immunoglobulin-binding protein 1 OS=Homo sapiens OX=9606 GN=IGBP1 PE=1 SV=1	0.00142282	0.000590167
638	KSTELLIRKL	10		2	P84243	Histone H3.3 OS=Homo sapiens OX=9606 GN=H3F3A PE=1 SV=2	0.000478883	0.000590167
639	KSVIDYQTHF	10		4	Q9Y3B3	Transmembrane emp24 domain-containing protein 7 OS=Homo sapiens OX=9606 GN=TMED7 PE=1 SV=2	0.000825468	0.000590167
640	EELKETIKKL	10		3	P35659	Protein DEK OS=Homo sapiens OX=9606 GN=DEK PE=1 SV=1	0.0010604	0.000590167
641	MEADPELSKF	10	1xOxidation [M1]	2	O75643	U5 small nuclear ribonucleoprotein 200 kDa helicase OS=Homo sapiens OX=9606 GN=SNRNP200 PE=1 SV=2	0.00150243	0.000590167
642	EPIDQKFVAISDLYEPIDD	19		2	P31150	Rab GDP dissociation inhibitor alpha OS=Homo sapiens OX=9606 GN=GDI1 PE=1 SV=2	0.000424819	0.000590167
643	KTAENFRQF	9		4	O43447	Peptidyl-prolyl cis-trans isomerase H OS=Homo sapiens OX=9606 GN=PPIH PE=1 SV=1	0.00131841	0.000590167
644	EPIEQKFVSISDLLVPK	17		2	P50395	Rab GDP dissociation inhibitor beta OS=Homo sapiens OX=9606 GN=GDI2 PE=1 SV=2	0.000528196	0.000590167
645	EPSPSANNEIHVAISAEDIRDDG	23		2	P78504	Protein jagged-1 OS=Homo sapiens OX=9606 GN=JAG1 PE=1 SV=3	0.000505681	0.000590167
646	MELDDTLKY	9	1xOxidation [M1]	2	P62714	Serine/threonine-protein phosphatase 2A catalytic subunit beta isoform OS=Homo sapiens OX=9606 GN=PPP2CB PE=1 SV=1	0.000235942	0.000590167
647	MEIDIPHVW	9		2	Q04637	Eukaryotic translation initiation factor 4 gamma 1 OS=Homo sapiens OX=9606 GN=EIF4G1 PE=1 SV=4	0.00171212	0.000590167
648	ERRDNYVPEVSALDQEIIEVDPDTK	25		2	P08708	40S ribosomal protein S17 OS=Homo sapiens OX=9606 GN=RPS17 PE=1 SV=2	9.6599e-05	0.000590167
649	MEIDIPHVW	9	1xOxidation [M1]	2	Q04637	Eukaryotic translation initiation factor 4 gamma 1 OS=Homo sapiens OX=9606 GN=EIF4G1 PE=1 SV=4	0.000649613	0.000590167
650	MENDLPQKI	9	1xOxidation [M1]	2	P19256	Lymphocyte function-associated antigen 3 OS=Homo sapiens OX=9606 GN=CD58 PE=1 SV=1	0.00120842	0.000590167
651	MEVEVDGQKF	10	1xOxidation [M1]	7	Q12906	Interleukin enhancer-binding factor 3 OS=Homo sapiens OX=9606 GN=ILF3 PE=1 SV=3	0.000748405	0.000590167
652	MKEIVVLETLEDIDKN	16		1	Q15293	Reticulocalbin-1 OS=Homo sapiens OX=9606 GN=RCN1 PE=1 SV=1	0.00158648	0.000590167
653	ERMFLSFPTTKTYFPH	16		4	P01966; P69905	SWISS-PROT:P01966 (Bos taurus) Hemoglobin subunit alpha Hemoglobin subunit alpha OS=Homo sapiens OX=9606 GN=HBA1 PE=1 SV=2	0.000159418	0.000590167
654	MMDPNSTQRY	10		2	Q9HAV4	Exportin-5 OS=Homo sapiens OX=9606 GN=XPO5 PE=1 SV=1	0.0014384	0.000590167
655	MMDPNSTQRY	10	1xOxidation [M]	6	Q9HAV4	Exportin-5 OS=Homo sapiens OX=9606 GN=XPO5 PE=1 SV=1	0.000411165	0.000590167
656	ERMFLSFPTTKTYFPH	16	1xOxidation [M3]	2	P01966; P69905	SWISS-PROT:P01966 (Bos taurus) Hemoglobin subunit alpha Hemoglobin subunit alpha OS=Homo sapiens OX=9606 GN=HBA1 PE=1 SV=2	0.000364746	0.000590167
657	KSVTAFFKW	9		2	Q04637	Eukaryotic translation initiation factor 4 gamma 1 OS=Homo sapiens OX=9606 GN=EIF4G1 PE=1 SV=4	0.00101521	0.000590167
658	EEIGQLVKQM	10	1xOxidation [M10]	2	P06132	Uroporphyrinogen decarboxylase OS=Homo sapiens OX=9606 GN=UROD PE=1 SV=2	0.000608524	0.000590167
659	KSDVHLNFY	9		4	Q14527	Helicase-like transcription factor OS=Homo sapiens OX=9606 GN=HLTF PE=1 SV=2	0.000211597	0.000590167
660	EELAQYQKW	9		1	Q9UQE7	Structural maintenance of chromosomes protein 3 OS=Homo sapiens OX=9606 GN=SMC3 PE=1 SV=2	0.00110761	0.000590167
661	EEIAIIPSKKL	11		9	P08708	40S ribosomal protein S17 OS=Homo sapiens OX=9606 GN=RPS17 PE=1 SV=2	0.000971938	0.000590167
662	KSFENISKW	9		4	P61026	Ras-related protein Rab-10 OS=Homo sapiens OX=9606 GN=RAB10 PE=1 SV=1	0.000807684	0.000590167
663	NGPVGVFEWEAFARGTK	17		1	P00558	Phosphoglycerate kinase 1 OS=Homo sapiens OX=9606 GN=PGK1 PE=1 SV=3	0.000790284	0.000590167
664	NGVFEVVATNGDTH	14		2	P11021	Endoplasmic reticulum chaperone BiP OS=Homo sapiens OX=9606 GN=HSPA5 PE=1 SV=2	0.00017776	0.000590167
665	NGVFEVVATNGDTHLG	16		2	P11021	Endoplasmic reticulum chaperone BiP OS=Homo sapiens OX=9606 GN=HSPA5 PE=1 SV=2	0.00104892	0.000590167
666	NHDPQFEPIVSLPEQEIK	18		2	P43487	Ran-specific GTPase-activating protein OS=Homo sapiens OX=9606 GN=RANBP1 PE=1 SV=1	7.89119e-06	0.000590167
667	NHDPQFEPIVSLPEQEIK	18	1xDeamidated [N1]	2	P43487	Ran-specific GTPase-activating protein OS=Homo sapiens OX=9606 GN=RANBP1 PE=1 SV=1	0.00046349	0.000590167
668	NHTLFHNPHVNPLPTGYEDE	20		4	P12074	Cytochrome c oxidase subunit 6A1, mitochondrial OS=Homo sapiens OX=9606 GN=COX6A1 PE=1 SV=4	6.114e-05	0.000590167
669	NKDIVTVANAVFVKNA	16		2	P07093	Glia-derived nexin OS=Homo sapiens OX=9606 GN=SERPINE2 PE=1 SV=1	0.000216256	0.000590167
670	NEVYEAVKNY	10		2	Q86U86	Protein polybromo-1 OS=Homo sapiens OX=9606 GN=PBRM1 PE=1 SV=1	0.00101521	0.000590167
671	NKDIVTVANAVFVKNAS	17		3	P07093	Glia-derived nexin OS=Homo sapiens OX=9606 GN=SERPINE2 PE=1 SV=1	7.12101e-05	0.000590167
672	KSFEDIHQY	9		4	P01112	GTPase HRas OS=Homo sapiens OX=9606 GN=HRAS PE=1 SV=1	0.000557754	0.000590167
673	KSFEDIHHY	9		5	P01116	GTPase KRas OS=Homo sapiens OX=9606 GN=KRAS PE=1 SV=1	6.31706e-05	0.000590167
674	KSFDNIRNW	9		4	P61006	Ras-related protein Rab-8A OS=Homo sapiens OX=9606 GN=RAB8A PE=1 SV=1	0.000545737	0.000590167
675	KSFDFHFGF	9		2	Q13432	Protein unc-119 homolog A OS=Homo sapiens OX=9606 GN=UNC119 PE=1 SV=1	0.000287038	0.000590167
676	NLDPEIDEKLLY	12		2	Q15427	Splicing factor 3B subunit 4 OS=Homo sapiens OX=9606 GN=SF3B4 PE=1 SV=1	0.000533979	0.000590167
677	NLDPEIDEKLLY	12	1xDeamidated [N1]	2	Q15427	Splicing factor 3B subunit 4 OS=Homo sapiens OX=9606 GN=SF3B4 PE=1 SV=1	0.000693475	0.000590167
678	NIDPITMAY	9	1xOxidation [M7]	24	Q9UJM3	ERBB receptor feedback inhibitor 1 OS=Homo sapiens OX=9606 GN=ERRFI1 PE=1 SV=1	0.000825468	0.000590167
679	NLDQATRVAY	10		2	Q9NTJ3	Structural maintenance of chromosomes protein 4 OS=Homo sapiens OX=9606 GN=SMC4 PE=1 SV=2	0.000595414	0.000590167
680	NKIYVVDLSNERAMSLTIEPRPV	23		2	Q9H5V8	CUB domain-containing protein 1 OS=Homo sapiens OX=9606 GN=CDCP1 PE=1 SV=3	0.000533979	0.000590167
681	EEIAQLARQY	10		2	Q99720	Sigma non-opioid intracellular receptor 1 OS=Homo sapiens OX=9606 GN=SIGMAR1 PE=1 SV=1	0.000164713	0.000590167
682	NEVVAGIKEY	10		2	Q15014	Mortality factor 4-like protein 2 OS=Homo sapiens OX=9606 GN=MORF4L2 PE=1 SV=1	0.0010604	0.000590167
683	NESEYTVKW	9		1	P78536	Disintegrin and metalloproteinase domain-containing protein 17 OS=Homo sapiens OX=9606 GN=ADAM17 PE=1 SV=1	0.000448593	0.000590167
684	NEFPEPIKL	9		10	P51149	Ras-related protein Rab-7a OS=Homo sapiens OX=9606 GN=RAB7A PE=1 SV=1	0.00102632	0.000590167
685	EEKSIDLIQKW	11		4	P49585	Choline-phosphate cytidylyltransferase A OS=Homo sapiens OX=9606 GN=PCYT1A PE=1 SV=2	0.000563861	0.000590167
686	NEFPNIGSW	9		2	Q5T4S7	E3 ubiquitin-protein ligase UBR4 OS=Homo sapiens OX=9606 GN=UBR4 PE=1 SV=1	0.000961411	0.000590167
687	NEFVLTTKNY	10		2	O43143	Pre-mRNA-splicing factor ATP-dependent RNA helicase DHX15 OS=Homo sapiens OX=9606 GN=DHX15 PE=1 SV=2	0.00156931	0.000590167
688	NELDAVQREY	10		2	O14777	Kinetochore protein NDC80 homolog OS=Homo sapiens OX=9606 GN=NDC80 PE=1 SV=1	0.00116959	0.000590167
689	NEIEDTFRQF	10		8	Q16864	V-type proton ATPase subunit F OS=Homo sapiens OX=9606 GN=ATP6V1F PE=1 SV=2	0.000330692	0.000590167
690	KSFSKEELM	9	1xOxidation [M9]	2	O00567	Nucleolar protein 56 OS=Homo sapiens OX=9606 GN=NOP56 PE=1 SV=4	0.00124855	0.000590167
691	NELGVGGTSQW	11		2	Q15437	Protein transport protein Sec23B OS=Homo sapiens OX=9606 GN=SEC23B PE=1 SV=2	0.00102632	0.000590167
692	NEVDPGDWQKF	11		2	O60287	Nucleolar pre-ribosomal-associated protein 1 OS=Homo sapiens OX=9606 GN=URB1 PE=1 SV=4	0.00136218	0.000590167
693	NEIMVAPDKDY	11	1xOxidation [M4]	2	Q9NP97	Dynein light chain roadblock-type 1 OS=Homo sapiens OX=9606 GN=DYNLRB1 PE=1 SV=3	0.00150243	0.000590167
694	EEGNPRLWY	9		2	Q13530	Serine incorporator 3 OS=Homo sapiens OX=9606 GN=SERINC3 PE=2 SV=2	0.00085288	0.000590167
695	NEIQEALSRSY	11		2	Q9NZZ3	Charged multivesicular body protein 5 OS=Homo sapiens OX=9606 GN=CHMP5 PE=1 SV=1	7.94032e-05	0.000590167
696	KSFPSIFKF	9		4	Q8WUF8	Cotranscriptional regulator FAM172A OS=Homo sapiens OX=9606 GN=FAM172A PE=2 SV=1	0.000807684	0.000590167
697	NENNGVLKKF	10		4	Q5TAQ9	DDB1- and CUL4-associated factor 8 OS=Homo sapiens OX=9606 GN=DCAF8 PE=1 SV=1	0.000971938	0.000590167
698	NENSLFKSL	9		3	Q00610	Clathrin heavy chain 1 OS=Homo sapiens OX=9606 GN=CLTC PE=1 SV=5	0.000678535	0.000590167
699	KSFNRHLHF	9		2	P11216; P06737	Glycogen phosphorylase, brain form OS=Homo sapiens OX=9606 GN=PYGB PE=1 SV=5 Glycogen phosphorylase, liver form OS=Homo sapiens OX=9606 GN=PYGL PE=1 SV=4	0.00136218	0.000590167
700	NESDMIRNW	9	1xOxidation [M5]	2	O00186	Syntaxin-binding protein 3 OS=Homo sapiens OX=9606 GN=STXBP3 PE=1 SV=2	0.00120842	0.000590167
701	NESEEVRQF	9		2	P04632	Calpain small subunit 1 OS=Homo sapiens OX=9606 GN=CAPNS1 PE=1 SV=1	0.000825468	0.000590167
702	NELNIIHKF	9		4	Q8WWY3	U4/U6 small nuclear ribonucleoprotein Prp31 OS=Homo sapiens OX=9606 GN=PRPF31 PE=1 SV=2	0.00134743	0.000590167
703	SELDQIQRY	9		2	Q4AC94	C2 domain-containing protein 3 OS=Homo sapiens OX=9606 GN=C2CD3 PE=1 SV=4	0.00134743	0.000590167
704	SEEEFLRTY	9		3	Q9NSA3	Beta-catenin-interacting protein 1 OS=Homo sapiens OX=9606 GN=CTNNBIP1 PE=1 SV=1	0.000740299	0.000590167
705	SELEYDMKKY	10		4	P42695	Condensin-2 complex subunit D3 OS=Homo sapiens OX=9606 GN=NCAPD3 PE=1 SV=2	6.114e-05	0.000590167
706	VLWDRTFSL	9		2	P42224	Signal transducer and activator of transcription 1-alpha/beta OS=Homo sapiens OX=9606 GN=STAT1 PE=1 SV=2	0.00110761	0.000590167
707	GRPGIGATHSSRFIPLK	17		2	P62841	40S ribosomal protein S15 OS=Homo sapiens OX=9606 GN=RPS15 PE=1 SV=2	0.00014142	0.000590167
708	VLYHYVAVNNPKKQE	15		4	P0C6T2	Dolichyl-diphosphooligosaccharide--protein glycosyltransferase subunit 4 OS=Homo sapiens OX=9606 GN=OST4 PE=1 SV=1	7.72117e-06	0.000590167
709	VMDSKIVQV	9		2	O60684	Importin subunit alpha-7 OS=Homo sapiens OX=9606 GN=KPNA6 PE=1 SV=1	0.00110761	0.000590167
710	GQGTVLLHNSVPVADGQPH	19		2	Q6UVK1	Chondroitin sulfate proteoglycan 4 OS=Homo sapiens OX=9606 GN=CSPG4 PE=1 SV=2	0.000144534	0.000590167
711	AEIGEGAYGKVF	12		2	Q00534	Cyclin-dependent kinase 6 OS=Homo sapiens OX=9606 GN=CDK6 PE=1 SV=1	8.4765e-05	0.000590167
712	VMNPKPSSW	9	1xOxidation [M2]	5	Q9GZV5	WW domain-containing transcription regulator protein 1 OS=Homo sapiens OX=9606 GN=WWTR1 PE=1 SV=1	0.000678535	0.000590167
713	VNAIVYMIDAADREK	15		2	Q9NVJ2	ADP-ribosylation factor-like protein 8B OS=Homo sapiens OX=9606 GN=ARL8B PE=1 SV=1	0.000971938	0.000590167
714	FTAEQRQEL	9		2	Q15149	Plectin OS=Homo sapiens OX=9606 GN=PLEC PE=1 SV=3	0.000971938	0.000590167
715	VNDGDMRLAD	10		2	Q08380	Galectin-3-binding protein OS=Homo sapiens OX=9606 GN=LGALS3BP PE=1 SV=1	0.00119534	0.000590167
716	VNDGDMRLADG	11		2	Q08380	Galectin-3-binding protein OS=Homo sapiens OX=9606 GN=LGALS3BP PE=1 SV=1	0.000545737	0.000590167
717	VNDGDMRLADGG	12		2	Q08380	Galectin-3-binding protein OS=Homo sapiens OX=9606 GN=LGALS3BP PE=1 SV=1	0.000453505	0.000590167
718	VNDGDMRLADGG	12	1xOxidation [M6]	5	Q08380	Galectin-3-binding protein OS=Homo sapiens OX=9606 GN=LGALS3BP PE=1 SV=1	0.000693475	0.000590167
719	AEIEIMKKL	9	1xOxidation [M6]	18	Q9Y6M1	Insulin-like growth factor 2 mRNA-binding protein 2 OS=Homo sapiens OX=9606 GN=IGF2BP2 PE=1 SV=2	0.000871659	0.000590167
720	AEIEIMKKL	9		6	Q9Y6M1	Insulin-like growth factor 2 mRNA-binding protein 2 OS=Homo sapiens OX=9606 GN=IGF2BP2 PE=1 SV=2	0.00162141	0.000590167
721	VNDGDMRLADGGA	13		2	Q08380	Galectin-3-binding protein OS=Homo sapiens OX=9606 GN=LGALS3BP PE=1 SV=1	0.000108893	0.000590167
722	VNDGDMRLADGGA	13	1xOxidation [M6]	2	Q08380	Galectin-3-binding protein OS=Homo sapiens OX=9606 GN=LGALS3BP PE=1 SV=1	0.00115692	0.000590167
723	FSVLFTKCDSSPDSAEDVR	19		1	P12763	SWISS-PROT:P12763 (Bos taurus) Alpha-2-HS-glycoprotein precursor	0.00136218	0.000590167
724	AEIEKLGQKY	10		7	Q9Y324	rRNA-processing protein FCF1 homolog OS=Homo sapiens OX=9606 GN=FCF1 PE=2 SV=1	0.000557754	0.000590167
725	VLLGESAVGKSSL	13		3	P51148	Ras-related protein Rab-5C OS=Homo sapiens OX=9606 GN=RAB5C PE=1 SV=2	0.000249146	0.000590167
726	VLIDYQRNV	9		4	O14980	Exportin-1 OS=Homo sapiens OX=9606 GN=XPO1 PE=1 SV=1	0.000570035	0.000590167
727	AELTEEINKW	10		2	O75330	Hyaluronan mediated motility receptor OS=Homo sapiens OX=9606 GN=HMMR PE=1 SV=2	0.0013771	0.000590167
728	VGTDEEEETAKESTAEKDEL	20		2	P14625	Endoplasmin OS=Homo sapiens OX=9606 GN=HSP90B1 PE=1 SV=1	9.3494e-05	0.000590167
729	GSGSGWSSSRGPY	13		2	Q86YZ3	SWISS-PROT:Q86YZ3 Tax_Id=9606 Gene_Symbol=HRNR Hornerin	0.000595414	0.000590167
730	GSFGDNLVTRSY	12		1	P02545	Prelamin-A/C OS=Homo sapiens OX=9606 GN=LMNA PE=1 SV=1	0.000200383	0.000590167
731	AEIRIIPAKKY	11		4	Q15392	Delta(24)-sterol reductase OS=Homo sapiens OX=9606 GN=DHCR24 PE=1 SV=2	0.00134743	0.000590167
732	VIDEELLGDGHSY	13		1	P28070	Proteasome subunit beta type-4 OS=Homo sapiens OX=9606 GN=PSMB4 PE=1 SV=4	0.000489427	0.000590167
733	VLDQGKITEY	10		1	Q9NRK6	ATP-binding cassette sub-family B member 10, mitochondrial OS=Homo sapiens OX=9606 GN=ABCB10 PE=1 SV=2	0.000930512	0.000590167
734	GSDNLPSSAGSGDKPLSDPAPF	22		2	O43399	Tumor protein D54 OS=Homo sapiens OX=9606 GN=TPD52L2 PE=1 SV=2	0.000157691	0.000590167
735	VLDYDTSHIY	10		2	O14672	Disintegrin and metalloproteinase domain-containing protein 10 OS=Homo sapiens OX=9606 GN=ADAM10 PE=1 SV=1	0.00158648	0.000590167
736	FSRSYQFSKSISLPSL	16		2	ENSEMBL:ENSBTAP00000032840	(Bos taurus) similar to apolipoprotein B, partial	0.000494787	0.000590167
737	VLEEFGIKY	9		2	Q16828	Dual specificity protein phosphatase 6 OS=Homo sapiens OX=9606 GN=DUSP6 PE=1 SV=2	0.00124855	0.000590167
738	GSDAYRLSVSRALSAD	16		2	Q9P2B2	Prostaglandin F2 receptor negative regulator OS=Homo sapiens OX=9606 GN=PTGFRN PE=1 SV=2	0.00136218	0.000590167
739	AELNAEDQNRW	11		2	P49918	Cyclin-dependent kinase inhibitor 1C OS=Homo sapiens OX=9606 GN=CDKN1C PE=1 SV=1	0.000393638	0.000590167
740	VLGAFSDGLAHLDNLK	16		4	P02042; P68871	Hemoglobin subunit delta OS=Homo sapiens OX=9606 GN=HBD PE=1 SV=2 Hemoglobin subunit beta OS=Homo sapiens OX=9606 GN=HBB PE=1 SV=2	7.72117e-06	0.000590167
741	VLGAFSDGLAHLDNLK	16	1xDeamidated [N14]	2	P02042; P68871	Hemoglobin subunit delta OS=Homo sapiens OX=9606 GN=HBD PE=1 SV=2 Hemoglobin subunit beta OS=Homo sapiens OX=9606 GN=HBB PE=1 SV=2	0.000671186	0.000590167
742	GSAVISLEGKPL	12		2	P23528	Cofilin-1 OS=Homo sapiens OX=9606 GN=CFL1 PE=1 SV=3	0.000740299	0.000590167
743	GSAGPPPTGEEDTAEKDEL	19		4	P11021	Endoplasmic reticulum chaperone BiP OS=Homo sapiens OX=9606 GN=HSPA5 PE=1 SV=2	6.45616e-05	0.000590167
744	VLLEQEKTFFT	11		2	Q9NS68	Tumor necrosis factor receptor superfamily member 19 OS=Homo sapiens OX=9606 GN=TNFRSF19 PE=1 SV=1	6.52685e-05	0.000590167
745	AEIEKEYEY	9		2	Q9H7P6	Multivesicular body subunit 12B OS=Homo sapiens OX=9606 GN=MVB12B PE=1 SV=2	0.000516816	0.000590167
746	AEIEDIRVL	9		2	Q96Q89	Kinesin-like protein KIF20B OS=Homo sapiens OX=9606 GN=KIF20B PE=1 SV=3	0.00163916	0.000590167
747	AEIEAIFTKY	10		1	Q13563	Polycystin-2 OS=Homo sapiens OX=9606 GN=PKD2 PE=1 SV=3	0.00148616	0.000590167
748	GPLKFLHQDIDSGQGIR	17		2	P11717	Cation-independent mannose-6-phosphate receptor OS=Homo sapiens OX=9606 GN=IGF2R PE=1 SV=3	0.00116959	0.000590167
749	GPKIEEEEQEPEPPEPFEYIDD	22		1	Q99460	26S proteasome non-ATPase regulatory subunit 1 OS=Homo sapiens OX=9606 GN=PSMD1 PE=1 SV=2	0.000621923	0.000590167
750	GNSEVILPVPAFNVINGG	18		2	P06733	Alpha-enolase OS=Homo sapiens OX=9606 GN=ENO1 PE=1 SV=2	0.00140741	0.000590167
751	VSDPLSDLKW	10		2	Q13362	Serine/threonine-protein phosphatase 2A 56 kDa regulatory subunit gamma isoform OS=Homo sapiens OX=9606 GN=PPP2R5C PE=1 SV=3	0.00156931	0.000590167
752	VSDPSPNTDPAKY	13		2	Q9NSD4	Zinc finger protein 275 OS=Homo sapiens OX=9606 GN=ZNF275 PE=1 SV=2	0.00109562	0.000590167
753	FTDEEGYGRY	10		1	Q12874	Splicing factor 3A subunit 3 OS=Homo sapiens OX=9606 GN=SF3A3 PE=1 SV=1	0.000656726	0.000590167
754	VSDPSSPQYGKY	12		2	O14773	Tripeptidyl-peptidase 1 OS=Homo sapiens OX=9606 GN=TPP1 PE=1 SV=2	0.000126828	0.000590167
755	VSDPSSPQYGKYL	13		2	O14773	Tripeptidyl-peptidase 1 OS=Homo sapiens OX=9606 GN=TPP1 PE=1 SV=2	7.43807e-05	0.000590167
756	AEGTAIKDL	9		2	O60701	UDP-glucose 6-dehydrogenase OS=Homo sapiens OX=9606 GN=UGDH PE=1 SV=1	0.00148616	0.000590167
757	VSDSKQFTY	9		2	Q00653	Nuclear factor NF-kappa-B p100 subunit OS=Homo sapiens OX=9606 GN=NFKB2 PE=1 SV=4	0.000511218	0.000590167
758	AEGQSPLSQKY	11		1	Q96F24	Nuclear receptor-binding factor 2 OS=Homo sapiens OX=9606 GN=NRBF2 PE=1 SV=1	0.000930512	0.000590167
759	VSDSKQFTYY	10		2	Q00653	Nuclear factor NF-kappa-B p100 subunit OS=Homo sapiens OX=9606 GN=NFKB2 PE=1 SV=4	0.000693475	0.000590167
760	FTDEEGYGRYL	11		2	Q12874	Splicing factor 3A subunit 3 OS=Homo sapiens OX=9606 GN=SF3A3 PE=1 SV=1	0.000468565	0.000590167
761	VSEQELLRY	9		1	Q13608	Peroxisome assembly factor 2 OS=Homo sapiens OX=9606 GN=PEX6 PE=1 SV=2	0.00126222	0.000590167
762	GNPPLSSTNSLKVQVVD	17		1	Q08174	Protocadherin-1 OS=Homo sapiens OX=9606 GN=PCDH1 PE=1 SV=2	0.000628733	0.000590167
763	GNHTLFHNPHVNPLPTGYEDE	21		4	P12074	Cytochrome c oxidase subunit 6A1, mitochondrial OS=Homo sapiens OX=9606 GN=COX6A1 PE=1 SV=4	7.19898e-05	0.000590167
764	VTDDSPKYNY	10		2	P49588	Alanine--tRNA ligase, cytoplasmic OS=Homo sapiens OX=9606 GN=AARS PE=1 SV=2	0.000323567	0.000590167
765	VSAEEALKY	9		2	O95163	Elongator complex protein 1 OS=Homo sapiens OX=9606 GN=ELP1 PE=1 SV=3	0.000871659	0.000590167
766	VRYSLDPENPTK	12		1	P18621	60S ribosomal protein L17 OS=Homo sapiens OX=9606 GN=RPL17 PE=1 SV=3	0.000539826	0.000590167
767	AEHLGDFHRTY	11		2	Q92530	Proteasome inhibitor PI31 subunit OS=Homo sapiens OX=9606 GN=PSMF1 PE=1 SV=2	6.18095e-05	0.000590167
768	GPLSLQEVDEQPQHP	15		2	P30086	Phosphatidylethanolamine-binding protein 1 OS=Homo sapiens OX=9606 GN=PEBP1 PE=1 SV=3	3.91208e-05	0.000590167
769	VNDGDMRLADGGAT	14		1	Q08380	Galectin-3-binding protein OS=Homo sapiens OX=9606 GN=LGALS3BP PE=1 SV=1	0.000834506	0.000590167
770	AELDRQIKSF	10		4	Q13813	Spectrin alpha chain, non-erythrocytic 1 OS=Homo sapiens OX=9606 GN=SPTAN1 PE=1 SV=3	0.00150243	0.000590167
771	VNDGDMRLADGGATNQ	16		2	Q08380	Galectin-3-binding protein OS=Homo sapiens OX=9606 GN=LGALS3BP PE=1 SV=1	2.77391e-06	0.000590167
772	VNDGDMRLADGGATNQG	17		2	Q08380	Galectin-3-binding protein OS=Homo sapiens OX=9606 GN=LGALS3BP PE=1 SV=1	7.43807e-05	0.000590167
773	GPVGVFEWEAFARGTK	16		2	P00558	Phosphoglycerate kinase 1 OS=Homo sapiens OX=9606 GN=PGK1 PE=1 SV=3	0.000125454	0.000590167
774	VNDGDMRLADGGATNQGRVEIFYR	24		2	Q08380	Galectin-3-binding protein OS=Homo sapiens OX=9606 GN=LGALS3BP PE=1 SV=1	0.0013771	0.000590167
775	VNDGDMRLADGGATNQGRVEIFYRG	25		2	Q08380	Galectin-3-binding protein OS=Homo sapiens OX=9606 GN=LGALS3BP PE=1 SV=1	0.000511218	0.000590167
776	VNESWNALATPSDK	14		2	P21399	Cytoplasmic aconitate hydratase OS=Homo sapiens OX=9606 GN=ACO1 PE=1 SV=3	1.67298e-05	0.000590167
777	VGRTFDPTTSYVVEDLK	17		2	Q13332	Receptor-type tyrosine-protein phosphatase S OS=Homo sapiens OX=9606 GN=PTPRS PE=1 SV=3	0.000478883	0.000590167
778	VNVDAVGGEALGR	13		2	P02042	Hemoglobin subunit delta OS=Homo sapiens OX=9606 GN=HBD PE=1 SV=2	0.000225885	0.000590167
779	VNVDEVGGEALGR	13	1xDeamidated [N2]	2	P68871	Hemoglobin subunit beta OS=Homo sapiens OX=9606 GN=HBB PE=1 SV=2	5.78998e-05	0.000590167
780	GPRAEEYEFLTPVEEAPK	18		2	P52565	Rho GDP-dissociation inhibitor 1 OS=Homo sapiens OX=9606 GN=ARHGDIA PE=1 SV=3	0.000385157	0.000590167
781	VPEWNLIPSVAVDAI	15		2	P50443	Sulfate transporter OS=Homo sapiens OX=9606 GN=SLC26A2 PE=1 SV=2	0.000494787	0.000590167
782	VPPVTDWAWYKITDSEDK	18		2	P35613	Basigin OS=Homo sapiens OX=9606 GN=BSG PE=1 SV=2	0.000299818	0.000590167
783	VPSGLEFLVQIDQILIHQKAER	22		2	Q9NRY6	Phospholipid scramblase 3 OS=Homo sapiens OX=9606 GN=PLSCR3 PE=1 SV=2	9.96553e-07	0.000590167
784	AEKELTDRNW	10		4	Q9UKX7	Nuclear pore complex protein Nup50 OS=Homo sapiens OX=9606 GN=NUP50 PE=1 SV=2	0.00131841	0.000590167
785	VPVTTFKNLQTVNVDEN	17		2	P62899	60S ribosomal protein L31 OS=Homo sapiens OX=9606 GN=RPL31 PE=1 SV=1	0.000663916	0.000590167
786	GPPPTGEEDTAEKDEL	16		5	P11021	Endoplasmic reticulum chaperone BiP OS=Homo sapiens OX=9606 GN=HSPA5 PE=1 SV=2	2.76095e-05	0.000590167
787	VNVDEVGGEALGR	13		4	P68871	Hemoglobin subunit beta OS=Homo sapiens OX=9606 GN=HBB PE=1 SV=2	4.86409e-05	0.000590167
788	VGAHAGEYGAEALER	15		4	P69905	Hemoglobin subunit alpha OS=Homo sapiens OX=9606 GN=HBA1 PE=1 SV=2	1.32273e-06	0.000590167
789	AEIVEGENHTY	11		2	P21333	Filamin-A OS=Homo sapiens OX=9606 GN=FLNA PE=1 SV=4	0.000582586	0.000590167
790	GSHSMRYFFTSVSR	14		4	P01892; P30455	HLA class I histocompatibility antigen, A-2 alpha chain OS=Homo sapiens OX=9606 GN=HLA-A PE=1 SV=1 HLA class I histocompatibility antigen, A-36 alpha chain OS=Homo sapiens OX=9606 GN=HLA-A PE=1 SV=1	0.000260239	0.000590167
791	TTDTTNITKY	10	1xDeamidated [N6]	1	Q2M2H8	Probable maltase-glucoamylase 2 OS=Homo sapiens OX=9606 GN=MGAM2 PE=2 SV=3	0.00107201	0.000590167
792	TTEESLRNYY	10		1	P22626	Heterogeneous nuclear ribonucleoproteins A2/B1 OS=Homo sapiens OX=9606 GN=HNRNPA2B1 PE=1 SV=2	0.0009407	0.000590167
793	GTMDIRHFF	9		4	Q9NTZ6	RNA-binding protein 12 OS=Homo sapiens OX=9606 GN=RBM12 PE=1 SV=1	0.00100421	0.000590167
794	TTKKDLKDYF	10		3	Q14103	Heterogeneous nuclear ribonucleoprotein D0 OS=Homo sapiens OX=9606 GN=HNRNPD PE=1 SV=1	0.00133284	0.000590167
795	AESNPTHYGF	10		3	O00623	Peroxisome assembly protein 12 OS=Homo sapiens OX=9606 GN=PEX12 PE=1 SV=1	0.000671186	0.000590167
796	TTLEHQKTF	9		6	Q13347	Eukaryotic translation initiation factor 3 subunit I OS=Homo sapiens OX=9606 GN=EIF3I PE=1 SV=1	0.000900605	0.000590167
797	TTIHQIVRQW	10		4	O60568	Multifunctional procollagen lysine hydroxylase and glycosyltransferase LH3 OS=Homo sapiens OX=9606 GN=PLOD3 PE=1 SV=1	0.00108375	0.000590167
798	GTFTNQIHKW	10		4	A5PLL7	Transmembrane protein 189 OS=Homo sapiens OX=9606 GN=TMEM189 PE=1 SV=3	0.00107201	0.000590167
799	GTFEYEYSQRW	11		2	P23246	Splicing factor, proline- and glutamine-rich OS=Homo sapiens OX=9606 GN=SFPQ PE=1 SV=2	0.00119534	0.000590167
800	FSDIVKQGY	9		2	Q8TEW6	Docking protein 4 OS=Homo sapiens OX=9606 GN=DOK4 PE=1 SV=2	0.00169358	0.000590167
801	AESLFREALSNKVDE	15		2	P43358	Melanoma-associated antigen 4 OS=Homo sapiens OX=9606 GN=MAGEA4 PE=1 SV=2	0.000159418	0.000590167
802	TVDEYKIGQLY	11		2	Q9UKF7	Cytoplasmic phosphatidylinositol transfer protein 1 OS=Homo sapiens OX=9606 GN=PITPNC1 PE=1 SV=3	0.000773258	0.000590167
803	TVFDNLPNPEDRK	13		2	Q0IIK2	TREMBL:Q0IIK2 (Bos taurus) Transferrin	0.001132	0.000590167
804	TVFDNLPNPEDRKN	14		6	Q0IIK2	TREMBL:Q0IIK2 (Bos taurus) Transferrin	0.001132	0.000590167
805	AESELQKEL	9		2	Q9BVM2	Protein DPCD OS=Homo sapiens OX=9606 GN=DPCD PE=1 SV=2	0.000971938	0.000590167
806	TVGGTAYAIYELAVASFPKKQE	22		2	P14406	Cytochrome c oxidase subunit 7A2, mitochondrial OS=Homo sapiens OX=9606 GN=COX7A2 PE=1 SV=1	8.66315e-05	0.000590167
807	KEIDMLLKEY	10	1xOxidation [M5]	15	Q53EL6	Programmed cell death protein 4 OS=Homo sapiens OX=9606 GN=PDCD4 PE=1 SV=2	5.02564e-05	0.000590167
808	TTDTTNITKY	10		2	Q2M2H8	Probable maltase-glucoamylase 2 OS=Homo sapiens OX=9606 GN=MGAM2 PE=2 SV=3	0.000489427	0.000590167
809	AETARLTSF	9		2	P78371	T-complex protein 1 subunit beta OS=Homo sapiens OX=9606 GN=CCT2 PE=1 SV=4	0.00162141	0.000590167
810	TTDLFGRDLSY	11		4	P52597	Heterogeneous nuclear ribonucleoprotein F OS=Homo sapiens OX=9606 GN=HNRNPF PE=1 SV=3	0.000773258	0.000590167
811	AETDFEKRDF	10		4	Q99615	DnaJ homolog subfamily C member 7 OS=Homo sapiens OX=9606 GN=DNAJC7 PE=1 SV=2	0.000798937	0.000590167
812	AEVAAEKSF	9		2	Q9NW64	Pre-mRNA-splicing factor RBM22 OS=Homo sapiens OX=9606 GN=RBM22 PE=1 SV=1	0.00100421	0.000590167
813	TRTHINYGVKGDVAVVRIN	19		4	P40939	Trifunctional enzyme subunit alpha, mitochondrial OS=Homo sapiens OX=9606 GN=HADHA PE=1 SV=2	3.54683e-05	0.000590167
814	GVFEVVATNGDTHLG	15		4	P11021	Endoplasmic reticulum chaperone BiP OS=Homo sapiens OX=9606 GN=HSPA5 PE=1 SV=2	0.000489427	0.000590167
815	TSDNGKDGLAY	11		2	Q9UM11	Fizzy-related protein homolog OS=Homo sapiens OX=9606 GN=FZR1 PE=1 SV=2	0.000790284	0.000590167
816	GVFEVVATNGDTHL	14		2	P11021	Endoplasmic reticulum chaperone BiP OS=Homo sapiens OX=9606 GN=HSPA5 PE=1 SV=2	0.000716505	0.000590167
817	FRSEDIKRL	9		2	Q9H9E3	Conserved oligomeric Golgi complex subunit 4 OS=Homo sapiens OX=9606 GN=COG4 PE=1 SV=3	8.38468e-05	0.000590167
818	TSDVDLDKY	9		2	Q6PJ21	SPRY domain-containing SOCS box protein 3 OS=Homo sapiens OX=9606 GN=SPSB3 PE=1 SV=2	0.000424819	0.000590167
819	TSETPDYLLKY	11		2	P55199	RNA polymerase II elongation factor ELL OS=Homo sapiens OX=9606 GN=ELL PE=1 SV=1	0.000271826	0.000590167
820	TVIRPFYLTNSSGVD	15		2	Q08380	Galectin-3-binding protein OS=Homo sapiens OX=9606 GN=LGALS3BP PE=1 SV=1	7.94032e-05	0.000590167
821	TSFKNSTKSW	10	1xDeamidated [N5]	6	P18754	Regulator of chromosome condensation OS=Homo sapiens OX=9606 GN=RCC1 PE=1 SV=1	0.000223438	0.000590167
822	GVENRAYSQEEITQGFEETGDTLY	24		4	Q8NFJ5	Retinoic acid-induced protein 3 OS=Homo sapiens OX=9606 GN=GPRC5A PE=1 SV=2	6.52685e-05	0.000590167
823	AETGLVGRYF	10		2	Q9UN70	Protocadherin gamma-C3 OS=Homo sapiens OX=9606 GN=PCDHGC3 PE=1 SV=1	0.000500204	0.000590167
824	TSQDVLHSW	9		4	P00403	Cytochrome c oxidase subunit 2 OS=Homo sapiens OX=9606 GN=MT-CO2 PE=1 SV=1	0.0016571	0.000590167
825	FSAFLEKEY	9		6	P11216	Glycogen phosphorylase, brain form OS=Homo sapiens OX=9606 GN=PYGB PE=1 SV=5	0.00072435	0.000590167
826	TTDDWKDFLY	10		2	P09960	Leukotriene A-4 hydrolase OS=Homo sapiens OX=9606 GN=LTA4H PE=1 SV=2	0.00109562	0.000590167
827	TTDFPGNYSGY	11		6	O15160	DNA-directed RNA polymerases I and III subunit RPAC1 OS=Homo sapiens OX=9606 GN=POLR1C PE=1 SV=1	0.000337974	0.000590167
828	TTDGLGKVYY	10		2	P14543	Nidogen-1 OS=Homo sapiens OX=9606 GN=NID1 PE=1 SV=3	0.000693475	0.000590167
829	TTDLELIKY	9		3	Q13257	Mitotic spindle assembly checkpoint protein MAD2A OS=Homo sapiens OX=9606 GN=MAD2L1 PE=1 SV=1	0.00163916	0.000590167
830	GVFEVVATNGDTH	13		5	P11021	Endoplasmic reticulum chaperone BiP OS=Homo sapiens OX=9606 GN=HSPA5 PE=1 SV=2	0.000473696	0.000590167
831	VTDGAILGKLY	11		3	Q8NEZ4	Histone-lysine N-methyltransferase 2C OS=Homo sapiens OX=9606 GN=KMT2C PE=1 SV=3	0.000146117	0.000590167
832	TVQPKQDAFANFANFSK	17		2	Q14677	Clathrin interactor 1 OS=Homo sapiens OX=9606 GN=CLINT1 PE=1 SV=1	8.51629e-06	0.000590167
833	TVYPKPEEW	9		8	P19387	DNA-directed RNA polymerase II subunit RPB3 OS=Homo sapiens OX=9606 GN=POLR2C PE=1 SV=2	0.00119534	0.000590167
834	FSEEQLNRY	9		2	Q15544	Transcription initiation factor TFIID subunit 11 OS=Homo sapiens OX=9606 GN=TAF11 PE=1 SV=1	0.00109562	0.000590167
835	FSEIDLEKY	9		4	Q86XF0	Dihydrofolate reductase 2, mitochondrial OS=Homo sapiens OX=9606 GN=DHFR2 PE=1 SV=1	0.000238526	0.000590167
836	VDGGDFVGTAAHLVQPR	17		1	A1L0T0	Acetolactate synthase-like protein OS=Homo sapiens OX=9606 GN=ILVBL PE=1 SV=2	0.000890851	0.000590167
837	AENIQPGEQKY	11		1	Q04637	Eukaryotic translation initiation factor 4 gamma 1 OS=Homo sapiens OX=9606 GN=EIF4G1 PE=1 SV=4	0.00100421	0.000590167
838	GSLSNLQVTQPTVGMNFKTPRGPV	24		2	P08708	40S ribosomal protein S17 OS=Homo sapiens OX=9606 GN=RPS17 PE=1 SV=2	0.000376859	0.000590167
839	VEELFERKY	9		5	P78347	General transcription factor II-I OS=Homo sapiens OX=9606 GN=GTF2I PE=1 SV=2	0.000309775	0.000590167
840	VEGTIGDFKAY	11		2	Q5JPE7	Nodal modulator 2 OS=Homo sapiens OX=9606 GN=NOMO2 PE=1 SV=1	0.000764883	0.000590167
841	VEHTPDGVKW	10		4	P11216	Glycogen phosphorylase, brain form OS=Homo sapiens OX=9606 GN=PYGB PE=1 SV=5	0.00136218	0.000590167
842	GSHSMRYFYTAMSRPG	16	1xOxidation [M]	9	P30485	HLA class I histocompatibility antigen, B-47 alpha chain OS=Homo sapiens OX=9606 GN=HLA-B PE=1 SV=1	0.000191841	0.000590167
843	GSHSMRYFYTAMSRPG	16		4	P30485	HLA class I histocompatibility antigen, B-47 alpha chain OS=Homo sapiens OX=9606 GN=HLA-B PE=1 SV=1	1.03606e-05	0.000590167
844	VEINIDHKF	9		4	Q00341	Vigilin OS=Homo sapiens OX=9606 GN=HDLBP PE=1 SV=2	0.000500204	0.000590167
845	VEMYDPTRNEW	11		2	Q9Y6Y0	Influenza virus NS1A-binding protein OS=Homo sapiens OX=9606 GN=IVNS1ABP PE=1 SV=3	0.000223438	0.000590167
846	VEMYDPTRNEW	11	1xOxidation [M3]	4	Q9Y6Y0	Influenza virus NS1A-binding protein OS=Homo sapiens OX=9606 GN=IVNS1ABP PE=1 SV=3	0.000406711	0.000590167
847	VEQGIDAKW	9		3	Q96F86	Enhancer of mRNA-decapping protein 3 OS=Homo sapiens OX=9606 GN=EDC3 PE=1 SV=1	0.000411165	0.000590167
848	VESVVIKNL	9		2	Q9NZM1	Myoferlin OS=Homo sapiens OX=9606 GN=MYOF PE=1 SV=1	0.00101521	0.000590167
849	GSHSMRYFFTSVSRPG	16	1xOxidation [M5]	12	P01892; P30455	HLA class I histocompatibility antigen, A-2 alpha chain OS=Homo sapiens OX=9606 GN=HLA-A PE=1 SV=1 HLA class I histocompatibility antigen, A-36 alpha chain OS=Homo sapiens OX=9606 GN=HLA-A PE=1 SV=1	7.12101e-05	0.000590167
850	GSHSMRYFFTSVSRPG	16		4	P01892; P30455	HLA class I histocompatibility antigen, A-2 alpha chain OS=Homo sapiens OX=9606 GN=HLA-A PE=1 SV=1 HLA class I histocompatibility antigen, A-36 alpha chain OS=Homo sapiens OX=9606 GN=HLA-A PE=1 SV=1	8.74468e-07	0.000590167
851	AENPGKYNI	9		5	Q00839	Heterogeneous nuclear ribonucleoprotein U OS=Homo sapiens OX=9606 GN=HNRNPU PE=1 SV=6	0.000961411	0.000590167
852	GSYSKAEWSDSAQGSESHSL	20		2	P13747	HLA class I histocompatibility antigen, alpha chain E OS=Homo sapiens OX=9606 GN=HLA-E PE=1 SV=4	0.000108893	0.000590167
853	VADKVHLMY	9	1xOxidation [M8]	9	Q14258	E3 ubiquitin/ISG15 ligase TRIM25 OS=Homo sapiens OX=9606 GN=TRIM25 PE=1 SV=2	0.000732281	0.000590167
854	VADKVHLMY	9		4	Q14258	E3 ubiquitin/ISG15 ligase TRIM25 OS=Homo sapiens OX=9606 GN=TRIM25 PE=1 SV=2	0.000595414	0.000590167
855	GTAYAIYELAVASFPKKQE	19		3	P14406	Cytochrome c oxidase subunit 7A2, mitochondrial OS=Homo sapiens OX=9606 GN=COX7A2 PE=1 SV=1	0.000129621	0.000590167
856	GSYTQAASSDSAQGSDVSLTACKV	24		4	P30455	HLA class I histocompatibility antigen, A-36 alpha chain OS=Homo sapiens OX=9606 GN=HLA-A PE=1 SV=1	9.76568e-05	0.000590167
857	AEQDLIREL	9		2	Q9BXC9	Bardet-Biedl syndrome 2 protein OS=Homo sapiens OX=9606 GN=BBS2 PE=1 SV=1	0.00169358	0.000590167
858	AEQDFISKFF	10		2	Q9NV70	Exocyst complex component 1 OS=Homo sapiens OX=9606 GN=EXOC1 PE=1 SV=4	0.000971938	0.000590167
859	AEQDFISKF	9		2	Q9NV70	Exocyst complex component 1 OS=Homo sapiens OX=9606 GN=EXOC1 PE=1 SV=4	0.000484126	0.000590167
860	TYFPHFDLSHGSAQVK	16		6	P01966; P69905	SWISS-PROT:P01966 (Bos taurus) Hemoglobin subunit alpha Hemoglobin subunit alpha OS=Homo sapiens OX=9606 GN=HBA1 PE=1 SV=2	0.000114987	0.000590167
861	GSYSQAASSDSAQGSDVSLTACKV	24		4	P01892	HLA class I histocompatibility antigen, A-2 alpha chain OS=Homo sapiens OX=9606 GN=HLA-A PE=1 SV=1	1.48411e-05	0.000590167
862	VADALTNAVAH	11		2	P69905	Hemoglobin subunit alpha OS=Homo sapiens OX=9606 GN=HBA1 PE=1 SV=2	0.00150243	0.000590167
863	GTDGQGGTFRY	11		2	Q9UDY4	DnaJ homolog subfamily B member 4 OS=Homo sapiens OX=9606 GN=DNAJB4 PE=1 SV=1	0.00120842	0.000590167
864	AEPGYLVTKVVAVDGDS	17		4	Q9Y5E3	Protocadherin beta-6 OS=Homo sapiens OX=9606 GN=PCDHB6 PE=2 SV=1	6.18095e-05	0.000590167
865	VADALTNAVAHVDD	14		2	P69905	Hemoglobin subunit alpha OS=Homo sapiens OX=9606 GN=HBA1 PE=1 SV=2	0.000175835	0.000590167
866	VADALTNAVAHVDD	14	1xDeamidated [N7]	2	P69905	Hemoglobin subunit alpha OS=Homo sapiens OX=9606 GN=HBA1 PE=1 SV=2	0.000545737	0.000590167
867	VADKIQLINNMLDK	14		2	P00558	Phosphoglycerate kinase 1 OS=Homo sapiens OX=9606 GN=PGK1 PE=1 SV=3	0.000243778	0.000590167
868	VADKIQLINNMLDKVN	16		2	P00558	Phosphoglycerate kinase 1 OS=Homo sapiens OX=9606 GN=PGK1 PE=1 SV=3	0.000277811	0.000590167
869	VADKIQLINNMLDKVN	16	1xOxidation [M11]	6	P00558	Phosphoglycerate kinase 1 OS=Homo sapiens OX=9606 GN=PGK1 PE=1 SV=3	8.06496e-06	0.000590167
870	VADKIQLINNMLDKVNE	17		3	P00558	Phosphoglycerate kinase 1 OS=Homo sapiens OX=9606 GN=PGK1 PE=1 SV=3	5.85338e-05	0.000590167
871	VADKIQLINNMLDKVNE	17	1xOxidation [M11]	6	P00558	Phosphoglycerate kinase 1 OS=Homo sapiens OX=9606 GN=PGK1 PE=1 SV=3	2.00079e-06	0.000590167
872	AENQTVVKY	9		2	Q12769	Nuclear pore complex protein Nup160 OS=Homo sapiens OX=9606 GN=NUP160 PE=1 SV=3	0.00147006	0.000590167
873	FSDYLHPQY	9		2	Q9ULG6	Cell cycle progression protein 1 OS=Homo sapiens OX=9606 GN=CCPG1 PE=1 SV=3	0.00085288	0.000590167
874	GVIDVITKTW	10		2	Q9H2D1	Mitochondrial folate transporter/carrier OS=Homo sapiens OX=9606 GN=SLC25A32 PE=1 SV=2	0.000900605	0.000590167
875	VTDGPGNYKY	10		2	O75882	Attractin OS=Homo sapiens OX=9606 GN=ATRN PE=1 SV=2	0.00151887	0.000590167
876	VTDISDLIRDSY	12		1	O95759	TBC1 domain family member 8 OS=Homo sapiens OX=9606 GN=TBC1D8 PE=1 SV=3	0.00017393	0.000590167
877	GFPGGGAPPSGGASSGPTIEEVD	23		3	P11142	Heat shock cognate 71 kDa protein OS=Homo sapiens OX=9606 GN=HSPA8 PE=1 SV=1	2.0227e-06	0.000590167
878	YSDFPFHEDY	10		2	P31512	Dimethylaniline monooxygenase [N-oxide-forming] 4 OS=Homo sapiens OX=9606 GN=FMO4 PE=1 SV=3	0.00045847	0.000590167
879	YSDHPSGGSY	10		3	P38159	RNA-binding motif protein, X chromosome OS=Homo sapiens OX=9606 GN=RBMX PE=1 SV=3	0.0015355	0.000590167
880	GEWASGGVRSF	11		2	P30044	Peroxiredoxin-5, mitochondrial OS=Homo sapiens OX=9606 GN=PRDX5 PE=1 SV=4	0.000701068	0.000590167
881	YSDHQPSGPYY	11		2	P56693	Transcription factor SOX-10 OS=Homo sapiens OX=9606 GN=SOX10 PE=1 SV=1	0.000268882	0.000590167
882	YSDHQPSGPYYGHSGQASGLY	21		3	P56693	Transcription factor SOX-10 OS=Homo sapiens OX=9606 GN=SOX10 PE=1 SV=1	0.000843643	0.000590167
883	GEVSGLTKDF	10		2	Q5VV42	Threonylcarbamoyladenosine tRNA methylthiotransferase OS=Homo sapiens OX=9606 GN=CDKAL1 PE=1 SV=1	0.000671186	0.000590167
884	YSDKYFDEHY	10		4	P33552	Cyclin-dependent kinases regulatory subunit 2 OS=Homo sapiens OX=9606 GN=CKS2 PE=1 SV=1	9.55527e-05	0.000590167
885	ADAPMFVMGVNHEKYDN	17		1	P04406	Glyceraldehyde-3-phosphate dehydrogenase OS=Homo sapiens OX=9606 GN=GAPDH PE=1 SV=3	0.000221018	0.000590167
886	ADADLLLRY	9		2	A5YKK6	CCR4-NOT transcription complex subunit 1 OS=Homo sapiens OX=9606 GN=CNOT1 PE=1 SV=2	0.00169358	0.000590167
887	YSDKYGLGY	9		10	P53350	Serine/threonine-protein kinase PLK1 OS=Homo sapiens OX=9606 GN=PLK1 PE=1 SV=1	0.000621923	0.000590167
888	YSDITIFEKQEY	12		1	Q12882	Dihydropyrimidine dehydrogenase [NADP(+)] OS=Homo sapiens OX=9606 GN=DPYD PE=1 SV=2	0.000149334	0.000590167
889	YSDPESIIGGY	11		2	Q9H3G5	Probable serine carboxypeptidase CPVL OS=Homo sapiens OX=9606 GN=CPVL PE=1 SV=2	0.000473696	0.000590167
890	YSDPSTGEPATY	12		5	Q15149	Plectin OS=Homo sapiens OX=9606 GN=PLEC PE=1 SV=3	0.000397949	0.000590167
891	YSDSLVQKGY	10		2	P52701	DNA mismatch repair protein Msh6 OS=Homo sapiens OX=9606 GN=MSH6 PE=1 SV=2	0.000179707	0.000590167
892	GESSFTYRAY	10		2	Q99590	Protein SCAF11 OS=Homo sapiens OX=9606 GN=SCAF11 PE=1 SV=2	0.00116959	0.000590167
893	AASSDSAQGSDVSLTACKV	19		1	P01892; P30455	HLA class I histocompatibility antigen, A-2 alpha chain OS=Homo sapiens OX=9606 GN=HLA-A PE=1 SV=1 HLA class I histocompatibility antigen, A-36 alpha chain OS=Homo sapiens OX=9606 GN=HLA-A PE=1 SV=1	0.000204795	0.000590167
894	YRIELLRKV	9		2	Q3L8U1; Q8TD26	Chromodomain-helicase-DNA-binding protein 9 OS=Homo sapiens OX=9606 GN=CHD9 PE=1 SV=2 Chromodomain-helicase-DNA-binding protein 6 OS=Homo sapiens OX=9606 GN=CHD6 PE=1 SV=4	0.000971938	0.000590167
895	GENTGIVKKF	10		4	Q68CR1	Protein sel-1 homolog 3 OS=Homo sapiens OX=9606 GN=SEL1L3 PE=1 SV=2	0.00147006	0.000590167
896	YRFETVQKL	9		6	Q99829	Copine-1 OS=Homo sapiens OX=9606 GN=CPNE1 PE=1 SV=1	0.000950999	0.000590167
897	GGAPPSGGASSGPTIEEVD	19		4	P11142	Heat shock cognate 71 kDa protein OS=Homo sapiens OX=9606 GN=HSPA8 PE=1 SV=1	3.54683e-05	0.000590167
898	YLHDFLKYL	9		4	Q15014	Mortality factor 4-like protein 2 OS=Homo sapiens OX=9606 GN=MORF4L2 PE=1 SV=1	0.000539826	0.000590167
899	GGYVKLFPNSLDQTD	15		1	P27797	Calreticulin OS=Homo sapiens OX=9606 GN=CALR PE=1 SV=1	6.81746e-05	0.000590167
900	YLLYYTEFTPTEKDE	15		1	P61769	Beta-2-microglobulin OS=Homo sapiens OX=9606 GN=B2M PE=1 SV=1	0.00129001	0.000590167
901	GGGYVKLFPNSLDQTDM	17		2	P27797	Calreticulin OS=Homo sapiens OX=9606 GN=CALR PE=1 SV=1	0.0010604	0.000590167
902	GGGYVKLFPNSLDQTD	16		1	P27797	Calreticulin OS=Homo sapiens OX=9606 GN=CALR PE=1 SV=1	0.000663916	0.000590167
903	YLYDLNHTL	9		2	Q9H1C4	Protein unc-93 homolog B1 OS=Homo sapiens OX=9606 GN=UNC93B1 PE=1 SV=2	0.0013771	0.000590167
904	GGGGGGGLGSGGSIRSSY	18		2	P35527	Keratin, type I cytoskeletal 9 OS=Homo sapiens OX=9606 GN=KRT9 PE=1 SV=3	6.30744e-07	0.000590167
905	AEAEQTLRF	9		2	Q03001	Dystonin OS=Homo sapiens OX=9606 GN=DST PE=1 SV=4	0.00101521	0.000590167
906	FVDPYPVNKY	10		2	Q96M94	Kelch-like protein 15 OS=Homo sapiens OX=9606 GN=KLHL15 PE=1 SV=2	0.000890851	0.000590167
907	AEAEKTFSY	9		2	Q9Y296	Trafficking protein particle complex subunit 4 OS=Homo sapiens OX=9606 GN=TRAPPC4 PE=1 SV=1	0.000649613	0.000590167
908	AEAEAVREVY	10		3	Q9BZJ0	Crooked neck-like protein 1 OS=Homo sapiens OX=9606 GN=CRNKL1 PE=1 SV=4	0.0010604	0.000590167
909	YMKDIVVQETMEDIDK	16	1xOxidation [M2]	2	O43852	Calumenin OS=Homo sapiens OX=9606 GN=CALU PE=1 SV=2	0.00013104	0.000590167
910	YMKDIVVQETMEDIDKN	17		2	O43852	Calumenin OS=Homo sapiens OX=9606 GN=CALU PE=1 SV=2	0.000701068	0.000590167
911	YMKDIVVQETMEDIDKN	17	1xOxidation [M2]	2	O43852	Calumenin OS=Homo sapiens OX=9606 GN=CALU PE=1 SV=2	5.48313e-05	0.000590167
912	YPPGPYHPFPNYI	13		4	O15240	Neurosecretory protein VGF OS=Homo sapiens OX=9606 GN=VGF PE=1 SV=2	1.36028e-05	0.000590167
913	FVDYAQKNGY	10		2	P08910	Monoacylglycerol lipase ABHD2 OS=Homo sapiens OX=9606 GN=ABHD2 PE=1 SV=1	0.000287038	0.000590167
914	YQDPDATSLKY	11		2	Q86WJ1	Chromodomain-helicase-DNA-binding protein 1-like OS=Homo sapiens OX=9606 GN=CHD1L PE=1 SV=3	0.000129621	0.000590167
915	GGAFVQNSQPVAVRGGGGKQV	21		2	P33176	Kinesin-1 heavy chain OS=Homo sapiens OX=9606 GN=KIF5B PE=1 SV=1	0.00103756	0.000590167
916	YSEEECRQY	9		2	P04899	Guanine nucleotide-binding protein G(i) subunit alpha-2 OS=Homo sapiens OX=9606 GN=GNAI2 PE=1 SV=3	0.00147006	0.000590167
917	YSEGYPGQRY	10		2	P34896	Serine hydroxymethyltransferase, cytosolic OS=Homo sapiens OX=9606 GN=SHMT1 PE=1 SV=1	0.000834506	0.000590167
918	YSELGHPFGY	10		2	Q9UL03	Integrator complex subunit 6 OS=Homo sapiens OX=9606 GN=INTS6 PE=1 SV=1	0.000438928	0.000590167
919	YTDSSYEEKKY	11		6	Q03013	Glutathione S-transferase Mu 4 OS=Homo sapiens OX=9606 GN=GSTM4 PE=1 SV=3	0.000420218	0.000590167
920	GEEDTAEKDEL	11		2	P11021	Endoplasmic reticulum chaperone BiP OS=Homo sapiens OX=9606 GN=HSPA5 PE=1 SV=2	0.000125454	0.000590167
921	GAPPSGGASSGPTIEEVD	18		4	P11142	Heat shock cognate 71 kDa protein OS=Homo sapiens OX=9606 GN=HSPA8 PE=1 SV=1	9.98072e-05	0.000590167
922	YTEGDALDALGLKRY	15		1	P62875	DNA-directed RNA polymerases I, II, and III subunit RPABC5 OS=Homo sapiens OX=9606 GN=POLR2L PE=1 SV=1	0.00136218	0.000590167
923	GASQSDKTPEELFHPLGADSQV	22		2	P11166	Solute carrier family 2, facilitated glucose transporter member 1 OS=Homo sapiens OX=9606 GN=SLC2A1 PE=1 SV=2	0.000993337	0.000590167
924	GEDVETSKKW	10		7	O60869	Endothelial differentiation-related factor 1 OS=Homo sapiens OX=9606 GN=EDF1 PE=1 SV=1	0.00025742	0.000590167
925	YTETEPYHNY	10		2	Q86VM9	Zinc finger CCCH domain-containing protein 18 OS=Homo sapiens OX=9606 GN=ZC3H18 PE=1 SV=2	0.000397949	0.000590167
926	YTLEEPKQASVTY	13		1	O75056	Syndecan-3 OS=Homo sapiens OX=9606 GN=SDC3 PE=1 SV=2	0.000551713	0.000590167
927	GEDPYPHKF	9		4	Q15046	Lysine--tRNA ligase OS=Homo sapiens OX=9606 GN=KARS PE=1 SV=3	0.0010604	0.000590167
928	GEDIYTAGKTY	11		2	P08582	Melanotransferrin OS=Homo sapiens OX=9606 GN=MELTF PE=1 SV=2	0.000309775	0.000590167
929	YVDDASWMRY	10		2	Q12789	General transcription factor 3C polypeptide 1 OS=Homo sapiens OX=9606 GN=GTF3C1 PE=1 SV=4	0.00101521	0.000590167
930	YVDDASWMRY	10	1xOxidation [M8]	2	Q12789	General transcription factor 3C polypeptide 1 OS=Homo sapiens OX=9606 GN=GTF3C1 PE=1 SV=4	0.00103756	0.000590167
931	YVDDPYQKY	9		2	Q9NZE8	39S ribosomal protein L35, mitochondrial OS=Homo sapiens OX=9606 GN=MRPL35 PE=1 SV=3	0.000438928	0.000590167
932	YVEGVHQQY	9		2	Q96GC9	Vacuole membrane protein 1 OS=Homo sapiens OX=9606 GN=VMP1 PE=1 SV=1	0.0013771	0.000590167
933	GEAALNDPKMY	11		2	Q13616	Cullin-1 OS=Homo sapiens OX=9606 GN=CUL1 PE=1 SV=2	0.000570035	0.000590167
934	YVVEPYRKY	9		4	P42345	Serine/threonine-protein kinase mTOR OS=Homo sapiens OX=9606 GN=MTOR PE=1 SV=1	0.0015355	0.000590167
935	AAADSAVRLW	10		1	Q6IA86	Elongator complex protein 2 OS=Homo sapiens OX=9606 GN=ELP2 PE=1 SV=2	0.00169358	0.000590167
936	YTDSEPRATY	10		2	Q9UM82	Spermatogenesis-associated protein 2 OS=Homo sapiens OX=9606 GN=SPATA2 PE=1 SV=2	0.001132	0.000590167
937	YTDQFSRNY	9		2	Q07157	Tight junction protein ZO-1 OS=Homo sapiens OX=9606 GN=TJP1 PE=1 SV=3	0.00122165	0.000590167
938	AADETLRLW	9		2	Q12834	Cell division cycle protein 20 homolog OS=Homo sapiens OX=9606 GN=CDC20 PE=1 SV=2	0.000950999	0.000590167
939	GEFSEAIKAY	10		2	Q6P3X3	Tetratricopeptide repeat protein 27 OS=Homo sapiens OX=9606 GN=TTC27 PE=1 SV=1	0.00122165	0.000590167
940	GENSGIGKLF	10		2	Q6P0N0	Mis18-binding protein 1 OS=Homo sapiens OX=9606 GN=MIS18BP1 PE=1 SV=1	0.00100421	0.000590167
941	YSEYPPFSHRY	11		4	Q96BY9	Store-operated calcium entry-associated regulatory factor OS=Homo sapiens OX=9606 GN=SARAF PE=1 SV=1	1.61921e-05	0.000590167
942	YSMEAADYREASSQQGLAY	19		2	Q14247	Src substrate cortactin OS=Homo sapiens OX=9606 GN=CTTN PE=1 SV=2	4.04201e-05	0.000590167
943	YSMEAADYREASSQQGLAY	19	1xOxidation [M3]	3	Q14247	Src substrate cortactin OS=Homo sapiens OX=9606 GN=CTTN PE=1 SV=2	0.00111974	0.000590167
944	YSQEEITQGFEETGDTLY	18		1	Q8NFJ5	Retinoic acid-induced protein 3 OS=Homo sapiens OX=9606 GN=GPRC5A PE=1 SV=2	0.000834506	0.000590167
945	GEIDQQYSRF	10		2	P40763	Signal transducer and activator of transcription 3 OS=Homo sapiens OX=9606 GN=STAT3 PE=1 SV=2	0.000920434	0.000590167
946	YSSPYPQEY	9		2	Q8WYB5	Histone acetyltransferase KAT6B OS=Homo sapiens OX=9606 GN=KAT6B PE=1 SV=3	0.000993337	0.000590167
947	AAQEAVKLY	9		2	O60506	Heterogeneous nuclear ribonucleoprotein Q OS=Homo sapiens OX=9606 GN=SYNCRIP PE=1 SV=2	0.00169358	0.000590167
948	YLEQLHQLY	9		2	P40763	Signal transducer and activator of transcription 3 OS=Homo sapiens OX=9606 GN=STAT3 PE=1 SV=2	0.000183664	0.000590167
949	YTADGKEVLEY	11		3	Q9Y296	Trafficking protein particle complex subunit 4 OS=Homo sapiens OX=9606 GN=TRAPPC4 PE=1 SV=1	0.000576276	0.000590167
950	YTDAPPAYSELY	12		2	Q15038	DAZ-associated protein 2 OS=Homo sapiens OX=9606 GN=DAZAP2 PE=1 SV=1	0.000756599	0.000590167
951	YTDFDGTRVY	10		4	Q9P1W9	Serine/threonine-protein kinase pim-2 OS=Homo sapiens OX=9606 GN=PIM2 PE=1 SV=1	0.000356887	0.000590167
952	YTDKIDRY	8		6	O14817	Tetraspanin-4 OS=Homo sapiens OX=9606 GN=TSPAN4 PE=1 SV=1	0.00169358	0.000590167
953	GEIDGNKVTLDW	12		2	P19338	Nucleolin OS=Homo sapiens OX=9606 GN=NCL PE=1 SV=3	7.68509e-05	0.000590167
954	GEGETLLKKW	10		4	Q5S007	Leucine-rich repeat serine/threonine-protein kinase 2 OS=Homo sapiens OX=9606 GN=LRRK2 PE=1 SV=2	0.000505681	0.000590167
955	YTDLLRLFEY	10		2	P62140	Serine/threonine-protein phosphatase PP1-beta catalytic subunit OS=Homo sapiens OX=9606 GN=PPP1CB PE=1 SV=3	0.000881203	0.000590167
956	AADSAVRLW	9		2	Q6IA86	Elongator complex protein 2 OS=Homo sapiens OX=9606 GN=ELP2 PE=1 SV=2	0.00118239	0.000590167
957	YTDNLVRVW	9		4	P63244	Receptor of activated protein C kinase 1 OS=Homo sapiens OX=9606 GN=RACK1 PE=1 SV=3	0.000621923	0.000590167
958	YTAQPTQGYAQTTQAY	16		2	Q01844	RNA-binding protein EWS OS=Homo sapiens OX=9606 GN=EWSR1 PE=1 SV=1	0.000290181	0.000590167
959	YLEETSIRY	9		2	O75618	Death effector domain-containing protein OS=Homo sapiens OX=9606 GN=DEDD PE=1 SV=1	0.00116959	0.000590167
960	FVDDYTVRV	9		4	O00487	26S proteasome non-ATPase regulatory subunit 14 OS=Homo sapiens OX=9606 GN=PSMD14 PE=1 SV=1	0.00167524	0.000590167
961	GGYVKLFPNSLDQTDM	16	1xOxidation [M16]	2	P27797	Calreticulin OS=Homo sapiens OX=9606 GN=CALR PE=1 SV=1	9.60013e-06	0.000590167
962	VVQDYVPIPTTEELK	15		2	O75695	Protein XRP2 OS=Homo sapiens OX=9606 GN=RP2 PE=1 SV=4	0.000393638	0.000590167
963	FTDVNSILRY	10		3	P07814	Bifunctional glutamate/proline--tRNA ligase OS=Homo sapiens OX=9606 GN=EPRS PE=1 SV=5	0.000708745	0.000590167
964	VVTGNMGSNDKVGDF	15	1xOxidation [M6]	1	Q02413	Desmoglein-1 OS=Homo sapiens OX=9606 GN=DSG1 PE=1 SV=2	0.00151887	0.000590167
965	WEVDVQGSKAY	11		2	P04424	Argininosuccinate lyase OS=Homo sapiens OX=9606 GN=ASL PE=1 SV=4	0.000293358	0.000590167
966	FTEAGLKELSEY	12		2	Q7L1Q6	Basic leucine zipper and W2 domain-containing protein 1 OS=Homo sapiens OX=9606 GN=BZW1 PE=1 SV=1	0.000135392	0.000590167
967	WLEEGIHWQY	10		2	Q5SWA1	Protein phosphatase 1 regulatory subunit 15B OS=Homo sapiens OX=9606 GN=PPP1R15B PE=1 SV=1	0.00147006	0.000590167
968	WSDTSSGGPARAY	13		2	P61619	Protein transport protein Sec61 subunit alpha isoform 1 OS=Homo sapiens OX=9606 GN=SEC61A1 PE=1 SV=2	4.9712e-05	0.000590167
969	WSGPLSLQEVDEQPQHP	17		2	P30086	Phosphatidylethanolamine-binding protein 1 OS=Homo sapiens OX=9606 GN=PEBP1 PE=1 SV=3	7.31198e-06	0.000590167
970	AEEWYKSKF	9		4	P08670	Vimentin OS=Homo sapiens OX=9606 GN=VIM PE=1 SV=4	0.000271826	0.000590167
971	AEESDLSRQY	10		2	Q12789	General transcription factor 3C polypeptide 1 OS=Homo sapiens OX=9606 GN=GTF3C1 PE=1 SV=4	0.000950999	0.000590167
972	WSQHYHQGYY	10		3	Q00839	Heterogeneous nuclear ribonucleoprotein U OS=Homo sapiens OX=9606 GN=HNRNPU PE=1 SV=6	0.00139217	0.000590167
973	FTEEDVKFY	9		2	Q15418	Ribosomal protein S6 kinase alpha-1 OS=Homo sapiens OX=9606 GN=RPS6KA1 PE=1 SV=2	0.0014384	0.000590167
974	GLEDEQKMLTESGD	14		2	P07919	Cytochrome b-c1 complex subunit 6, mitochondrial OS=Homo sapiens OX=9606 GN=UQCRH PE=1 SV=2	9.04887e-05	0.000590167
975	FTENDKEYQEY	11		2	Q9BTL3	RNA guanine-N7 methyltransferase activating subunit OS=Homo sapiens OX=9606 GN=RAMAC PE=1 SV=1	0.000881203	0.000590167
976	YAIDNPLHY	9		2	A5YKK6	CCR4-NOT transcription complex subunit 1 OS=Homo sapiens OX=9606 GN=CNOT1 PE=1 SV=2	0.0013771	0.000590167
977	YAIVRFNQY	9		2	Q9HBU6	Ethanolamine kinase 1 OS=Homo sapiens OX=9606 GN=ETNK1 PE=1 SV=1	0.00123503	0.000590167
978	YANLHSKEY	9		2	O95749	Geranylgeranyl pyrophosphate synthase OS=Homo sapiens OX=9606 GN=GGPS1 PE=1 SV=1	0.000588965	0.000590167
979	VVEQLKDWLY	10		1	Q13257	Mitotic spindle assembly checkpoint protein MAD2A OS=Homo sapiens OX=9606 GN=MAD2L1 PE=1 SV=1	0.000825468	0.000590167
980	VVDSLVGKQVEY	12		2	Q9Y657	Spindlin-1 OS=Homo sapiens OX=9606 GN=SPIN1 PE=1 SV=3	0.000280853	0.000590167
981	VVDPVHGFMYW	11	1xOxidation [M9]	4	P01130	Low-density lipoprotein receptor OS=Homo sapiens OX=9606 GN=LDLR PE=1 SV=1	0.000601934	0.000590167
982	GILNPSQPGQSSSSSQT	17		2	Q15517	Corneodesmosin OS=Homo sapiens OX=9606 GN=CDSN PE=1 SV=3	0.000900605	0.000590167
983	VTDNAVYHW	9		2	Q00610	Clathrin heavy chain 1 OS=Homo sapiens OX=9606 GN=CLTC PE=1 SV=5	0.000494787	0.000590167
984	VTDPEKLNNY	10		2	Q8TEK3	Histone-lysine N-methyltransferase, H3 lysine-79 specific OS=Homo sapiens OX=9606 GN=DOT1L PE=1 SV=3	0.00130413	0.000590167
985	VTEDGNQHVY	10		5	Q8WU10	Pyridine nucleotide-disulfide oxidoreductase domain-containing protein 1 OS=Homo sapiens OX=9606 GN=PYROXD1 PE=1 SV=1	0.00109562	0.000590167
986	VTEFEDIKSGY	11		2	Q01105	Protein SET OS=Homo sapiens OX=9606 GN=SET PE=1 SV=3	0.00036874	0.000590167
987	VTEGGEPYRLY	11		1	Q14697	Neutral alpha-glucosidase AB OS=Homo sapiens OX=9606 GN=GANAB PE=1 SV=3	0.000881203	0.000590167
988	AEFYHPAQEY	10		2	P19784	Casein kinase II subunit alpha' OS=Homo sapiens OX=9606 GN=CSNK2A2 PE=1 SV=1	0.000557754	0.000590167
989	VTEIDQDKY	9		5	P21333	Filamin-A OS=Homo sapiens OX=9606 GN=FLNA PE=1 SV=4	0.00115692	0.000590167
990	AEFTKSIAKF	10		4	Q15005	Signal peptidase complex subunit 2 OS=Homo sapiens OX=9606 GN=SPCS2 PE=1 SV=3	0.000693475	0.000590167
991	YANYYTREV	9		2	O75533	Splicing factor 3B subunit 1 OS=Homo sapiens OX=9606 GN=SF3B1 PE=1 SV=3	0.00108375	0.000590167
992	VTEITDDLHFY	11		2	Q7KZF4	Staphylococcal nuclease domain-containing protein 1 OS=Homo sapiens OX=9606 GN=SND1 PE=1 SV=1	0.000748405	0.000590167
993	VTFTETPENGSKW	13		2	P40200	T-cell surface protein tactile OS=Homo sapiens OX=9606 GN=CD96 PE=1 SV=2	0.000595414	0.000590167
994	VTLSQPKIVKWDRDM	15		2	P61769	Beta-2-microglobulin OS=Homo sapiens OX=9606 GN=B2M PE=1 SV=1	0.000113741	0.000590167
995	VTNKSQIRTW	10		4	P27694	Replication protein A 70 kDa DNA-binding subunit OS=Homo sapiens OX=9606 GN=RPA1 PE=1 SV=2	0.000389375	0.000590167
996	GLNDFIQKI	9		3	O00141	Serine/threonine-protein kinase Sgk1 OS=Homo sapiens OX=9606 GN=SGK1 PE=1 SV=2	0.00155231	0.000590167
997	VVAGVANALAHK	12		6	P02042; P68871	Hemoglobin subunit delta OS=Homo sapiens OX=9606 GN=HBD PE=1 SV=2 Hemoglobin subunit beta OS=Homo sapiens OX=9606 GN=HBB PE=1 SV=2	0.000277811	0.000590167
998	VVAGVANALAHK	12	1xDeamidated [N7]	4	P02042; P68871	Hemoglobin subunit delta OS=Homo sapiens OX=9606 GN=HBD PE=1 SV=2 Hemoglobin subunit beta OS=Homo sapiens OX=9606 GN=HBB PE=1 SV=2	0.000372777	0.000590167
999	GILNVSAVDKSTGKEN	16		1	P11142	Heat shock cognate 71 kDa protein OS=Homo sapiens OX=9606 GN=HSPA8 PE=1 SV=1	0.000588965	0.000590167
1000	GILNVSAVDKSTGKE	15		3	P11142	Heat shock cognate 71 kDa protein OS=Homo sapiens OX=9606 GN=HSPA8 PE=1 SV=1	3.18085e-05	0.000590167
1001	FTDKKTHLY	9		6	P27824	Calnexin OS=Homo sapiens OX=9606 GN=CANX PE=1 SV=2	0.00111974	0.000590167
1002	VTDKSMVDKY	10		6	Q5VYK3	Proteasome adapter and scaffold protein ECM29 OS=Homo sapiens OX=9606 GN=ECPAS PE=1 SV=2	0.000570035	0.000590167
1003	YASENVNKL	9		2	P62820	Ras-related protein Rab-1A OS=Homo sapiens OX=9606 GN=RAB1A PE=1 SV=3	0.00148616	0.000590167
1004	AEEEIGTPRKF	11		2	P28749	Retinoblastoma-like protein 1 OS=Homo sapiens OX=9606 GN=RBL1 PE=1 SV=3	0.00127604	0.000590167
1005	YIDDVFHAL	9		3	Q92963	GTP-binding protein Rit1 OS=Homo sapiens OX=9606 GN=RIT1 PE=1 SV=1	0.00145415	0.000590167
1006	YLDEIVKEV	9		2	P12270	Nucleoprotein TPR OS=Homo sapiens OX=9606 GN=TPR PE=1 SV=3	0.00140741	0.000590167
1007	YIDENQDRY	9		2	Q96KP4	Cytosolic non-specific dipeptidase OS=Homo sapiens OX=9606 GN=CNDP2 PE=1 SV=2	0.000950999	0.000590167
1008	YIDEQFERY	9		4	Q15019	Septin-2 OS=Homo sapiens OX=9606 GN=SEPTIN2 PE=1 SV=1	0.000249146	0.000590167
1009	YLDESKQLY	9		2	Q8TBF2	Prostamide/prostaglandin F synthase OS=Homo sapiens OX=9606 GN=PRXL2B PE=1 SV=1	0.00119534	0.000590167
1010	GKGGSYSQAACSDSAQGSDVSLTA	24		5	P30485	HLA class I histocompatibility antigen, B-47 alpha chain OS=Homo sapiens OX=9606 GN=HLA-B PE=1 SV=1	0.00111974	0.000590167
1011	YLDEYIARM	9	1xOxidation [M9]	1	P49815	Tuberin OS=Homo sapiens OX=9606 GN=TSC2 PE=1 SV=2	0.00108375	0.000590167
1012	GKFMKPGKVVLVLAGRY	17		4	P61353	60S ribosomal protein L27 OS=Homo sapiens OX=9606 GN=RPL27 PE=1 SV=2	0.00122165	0.000590167
1013	GKETKAADPPAENSSAPEAEQGGAE	25		2	P67809	Nuclease-sensitive element-binding protein 1 OS=Homo sapiens OX=9606 GN=YBX1 PE=1 SV=3	0.000615187	0.000590167
1014	YLDNVIGHSY	10		2	Q9UJA5	tRNA (adenine(58)-N(1))-methyltransferase non-catalytic subunit TRM6 OS=Homo sapiens OX=9606 GN=TRMT6 PE=1 SV=1	0.000152623	0.000590167
1015	YLDPAQRGV	9		2	Q96S19	Methyltransferase-like 26 OS=Homo sapiens OX=9606 GN=METTL26 PE=1 SV=2	0.00102632	0.000590167
1016	YLDPNQRDL	9		2	Q86YE8	Zinc finger protein 573 OS=Homo sapiens OX=9606 GN=ZNF573 PE=2 SV=4	0.00104892	0.000590167
1017	YIDQGRNPQLY	11		2	Q9BTT4	Mediator of RNA polymerase II transcription subunit 10 OS=Homo sapiens OX=9606 GN=MED10 PE=1 SV=1	0.00129001	0.000590167
1018	YLDQISRYY	9		2	P61289	Proteasome activator complex subunit 3 OS=Homo sapiens OX=9606 GN=PSME3 PE=1 SV=1	0.000950999	0.000590167
1019	YLDWAYRSGGY	11		2	Q9NYH9	U3 small nucleolar RNA-associated protein 6 homolog OS=Homo sapiens OX=9606 GN=UTP6 PE=2 SV=2	0.000309775	0.000590167
1020	YLDYDDTRY	9		4	Q9BVI4	Nucleolar complex protein 4 homolog OS=Homo sapiens OX=9606 GN=NOC4L PE=1 SV=1	0.000807684	0.000590167
1021	AEALERMFL	9		2	P01966; P69905	SWISS-PROT:P01966 (Bos taurus) Hemoglobin subunit alpha Hemoglobin subunit alpha OS=Homo sapiens OX=9606 GN=HBA1 PE=1 SV=2	0.00134743	0.000590167
1022	YLDDPDLKY	9		5	P26358	DNA (cytosine-5)-methyltransferase 1 OS=Homo sapiens OX=9606 GN=DNMT1 PE=1 SV=2	0.00140741	0.000590167
1023	YLADTVQKL	9		2	Q9NX45	Spermatogenesis- and oogenesis-specific basic helix-loop-helix-containing protein 2 OS=Homo sapiens OX=9606 GN=SOHLH2 PE=2 SV=2	0.000678535	0.000590167
1024	AEDAPWKKI	9		2	P21333; O75369	Filamin-A OS=Homo sapiens OX=9606 GN=FLNA PE=1 SV=4 Filamin-B OS=Homo sapiens OX=9606 GN=FLNB PE=1 SV=2	0.000930512	0.000590167
1025	AEDDFKKVL	9		4	Q13217	DnaJ homolog subfamily C member 3 OS=Homo sapiens OX=9606 GN=DNAJC3 PE=1 SV=1	0.00133284	0.000590167
1026	AEEEGVNKF	9		2	O75807	Protein phosphatase 1 regulatory subunit 15A OS=Homo sapiens OX=9606 GN=PPP1R15A PE=1 SV=1	0.000500204	0.000590167
1027	GLDDIKDLKV	10		3	Q9HCE1	Helicase MOV-10 OS=Homo sapiens OX=9606 GN=MOV10 PE=1 SV=2	0.00173086	0.000590167
1028	GLADASLLKKV	11		4	Q9UBB4	Ataxin-10 OS=Homo sapiens OX=9606 GN=ATXN10 PE=1 SV=1	0.00072435	0.000590167
1029	AEDMETKIKNY	11		4	P14854	Cytochrome c oxidase subunit 6B1 OS=Homo sapiens OX=9606 GN=COX6B1 PE=1 SV=2	0.000881203	0.000590167
1030	AEDLVVTKY	9		6	Q9UQ80	Proliferation-associated protein 2G4 OS=Homo sapiens OX=9606 GN=PA2G4 PE=1 SV=3	0.000862218	0.000590167
1031	YEVEIDGKTY	10		5	P50579	Methionine aminopeptidase 2 OS=Homo sapiens OX=9606 GN=METAP2 PE=1 SV=1	0.000299818	0.000590167
1032	AEDLNTRVAYW	11		2	Q9Y3B3	Transmembrane emp24 domain-containing protein 7 OS=Homo sapiens OX=9606 GN=TMED7 PE=1 SV=2	0.000200383	0.000590167
1033	AEDLNTRVAY	10		2	Q9Y3B3	Transmembrane emp24 domain-containing protein 7 OS=Homo sapiens OX=9606 GN=TMED7 PE=1 SV=2	0.00072435	0.000590167
1034	YATQLQKTY	9		2	P42229	Signal transducer and activator of transcription 5A OS=Homo sapiens OX=9606 GN=STAT5A PE=1 SV=1	0.00167524	0.000590167
1035	AEDLNSRVSYW	11		2	Q9Y3Q3	Transmembrane emp24 domain-containing protein 3 OS=Homo sapiens OX=9606 GN=TMED3 PE=1 SV=1	0.00171212	0.000590167
1036	YGKYLTLENVADLVR	15		2	O14773	Tripeptidyl-peptidase 1 OS=Homo sapiens OX=9606 GN=TPP1 PE=1 SV=2	0.00147006	0.000590167
1037	YGIRELDQKTW	11		4	A8MTT3	Protein CEBPZOS OS=Homo sapiens OX=9606 GN=CEBPZOS PE=1 SV=2	0.00109562	0.000590167
1038	YGYDNVKEY	9		2	Q96GN5	Cell division cycle-associated 7-like protein OS=Homo sapiens OX=9606 GN=CDCA7L PE=1 SV=2	0.000263089	0.000590167
1039	GKPPQYIAVHVVPDQ	15		4	P14174	Macrophage migration inhibitory factor OS=Homo sapiens OX=9606 GN=MIF PE=1 SV=4	0.000881203	0.000590167
1040	YKHTLNQIDSVKVWPR	16		1	P12763	SWISS-PROT:P12763 (Bos taurus) Alpha-2-HS-glycoprotein precursor	0.000283929	0.000590167
1041	AEDENGKIVGY	11		2	P41227	N-alpha-acetyltransferase 10 OS=Homo sapiens OX=9606 GN=NAA10 PE=1 SV=1	6.38623e-05	0.000590167
1042	AEDELFNRY	9		2	P57740	Nuclear pore complex protein Nup107 OS=Homo sapiens OX=9606 GN=NUP107 PE=1 SV=1	0.000649613	0.000590167
1043	AEDEGVSQRKF	11		7	O00299	Chloride intracellular channel protein 1 OS=Homo sapiens OX=9606 GN=CLIC1 PE=1 SV=4	0.000372777	0.000590167
1044	YFGSAFATPFLVVRHQLLKT	20		5	P15954	Cytochrome c oxidase subunit 7C, mitochondrial OS=Homo sapiens OX=9606 GN=COX7C PE=1 SV=1	8.02727e-05	0.000590167
1045	TRIPKIQKL	9		40	P11142	Heat shock cognate 71 kDa protein OS=Homo sapiens OX=9606 GN=HSPA8 PE=1 SV=1	0.00151887	0.000590167
1046	AERNVLIFDLGGGTF	15		1	P11142	Heat shock cognate 71 kDa protein OS=Homo sapiens OX=9606 GN=HSPA8 PE=1 SV=1	0.0013771	0.000590167
1047	TPVTWLVGPFAPGITEKAPEEKK	23		2	O60664	Perilipin-3 OS=Homo sapiens OX=9606 GN=PLIN3 PE=1 SV=3	0.000303101	0.000590167
1048	HVDLLINKY	9		2	P22307	Non-specific lipid-transfer protein OS=Homo sapiens OX=9606 GN=SCP2 PE=1 SV=2	0.000429471	0.000590167
1049	SSEDSEKVIAGLY	13		2	P78527	DNA-dependent protein kinase catalytic subunit OS=Homo sapiens OX=9606 GN=PRKDC PE=1 SV=3	0.000260239	0.000590167
1050	SSKEIKTVESITDIRA	16		2	P11279	Lysosome-associated membrane glycoprotein 1 OS=Homo sapiens OX=9606 GN=LAMP1 PE=1 SV=3	4.91736e-05	0.000590167
1051	SSKEIKTVESITDIRAD	17		4	P11279	Lysosome-associated membrane glycoprotein 1 OS=Homo sapiens OX=9606 GN=LAMP1 PE=1 SV=3	8.55627e-07	0.000590167
1052	SSNSAQGSDESLIACKA	17		2	Q29960; P30504	HLA class I histocompatibility antigen, Cw-16 alpha chain OS=Homo sapiens OX=9606 GN=HLA-C PE=1 SV=1 HLA class I histocompatibility antigen, Cw-4 alpha chain OS=Homo sapiens OX=9606 GN=HLA-C PE=1 SV=1	0.000380986	0.000590167
1053	SSRDVQGTDASLDEELDRVKMS	22		3	Q9UJZ1	Stomatin-like protein 2, mitochondrial OS=Homo sapiens OX=9606 GN=STOML2 PE=1 SV=1	0.000102005	0.000590167
1054	HTWNGIRHL	9		4	Q99643	Succinate dehydrogenase cytochrome b560 subunit, mitochondrial OS=Homo sapiens OX=9606 GN=SDHC PE=1 SV=1	0.000871659	0.000590167
1055	SSDTADFRDLY	11		1	P81408	Protein FAM189B OS=Homo sapiens OX=9606 GN=FAM189B PE=1 SV=2	0.000756599	0.000590167
1056	SSSKGSLGGGFSSGGFSGG	19		2	P13645	SWISS-PROT:P13645 Tax_Id=9606 Gene_Symbol=KRT10 Keratin, type I cytoskeletal 10	2.61462e-05	0.000590167
1057	STAKEIIQHF	10		4	Q9UET6	Putative tRNA (cytidine(32)/guanosine(34)-2'-O)-methyltransferase OS=Homo sapiens OX=9606 GN=FTSJ1 PE=1 SV=2	0.000930512	0.000590167
1058	HTFQNDIHVY	10		2	Q15392	Delta(24)-sterol reductase OS=Homo sapiens OX=9606 GN=DHCR24 PE=1 SV=2	0.00032711	0.000590167
1059	STDNFTRILEY	11		2	P08648	Integrin alpha-5 OS=Homo sapiens OX=9606 GN=ITGA5 PE=1 SV=2	0.0014384	0.000590167
1060	STDNFTRILEY	11	1xDeamidated [N4]	2	P08648	Integrin alpha-5 OS=Homo sapiens OX=9606 GN=ITGA5 PE=1 SV=2	0.00109562	0.000590167
1061	STDPSVLGKY	10		8	Q14469	Transcription factor HES-1 OS=Homo sapiens OX=9606 GN=HES1 PE=1 SV=1	0.00036874	0.000590167
1062	STDRHIRLW	9		2	Q9GZL7	Ribosome biogenesis protein WDR12 OS=Homo sapiens OX=9606 GN=WDR12 PE=1 SV=2	0.00169358	0.000590167
1063	STDTSGYGQSSY	12		2	P35637	RNA-binding protein FUS OS=Homo sapiens OX=9606 GN=FUS PE=1 SV=1	0.000843643	0.000590167
1064	HTLFHNPHVNPLPTGYEDE	19		1	P12074	Cytochrome c oxidase subunit 6A1, mitochondrial OS=Homo sapiens OX=9606 GN=COX6A1 PE=1 SV=4	0.000950999	0.000590167
1065	SSDSAQGSDVSLTACKV	17		2	P01892; P30455	HLA class I histocompatibility antigen, A-2 alpha chain OS=Homo sapiens OX=9606 GN=HLA-A PE=1 SV=1 HLA class I histocompatibility antigen, A-36 alpha chain OS=Homo sapiens OX=9606 GN=HLA-A PE=1 SV=1	2.22057e-05	0.000590167
1066	HVTLSQPKIVKWDRDM	16		2	P61769	Beta-2-microglobulin OS=Homo sapiens OX=9606 GN=B2M PE=1 SV=1	0.000136874	0.000590167
1067	SSDPFLNSGTY	11		3	P46937	Transcriptional coactivator YAP1 OS=Homo sapiens OX=9606 GN=YAP1 PE=1 SV=2	0.0013771	0.000590167
1068	SPDAESLFREALSNKVDE	18		2	P43358	Melanoma-associated antigen 4 OS=Homo sapiens OX=9606 GN=MAGEA4 PE=1 SV=2	8.85391e-05	0.000590167
1069	SPRDPENFPFVVLGNKIDLENR	22		2	P51149	Ras-related protein Rab-7a OS=Homo sapiens OX=9606 GN=RAB7A PE=1 SV=1	7.27781e-05	0.000590167
1070	SPREYTGFPDPYDE	14		2	Q9NZM1	Myoferlin OS=Homo sapiens OX=9606 GN=MYOF PE=1 SV=1	0.000635617	0.000590167
1071	SPSAAIYNIDTSSESPDH	18		2	P49327	Fatty acid synthase OS=Homo sapiens OX=9606 GN=FASN PE=1 SV=3	7.42674e-07	0.000590167
1072	SQAASSDSAQGSDVSLTACKV	21		2	P01892	HLA class I histocompatibility antigen, A-2 alpha chain OS=Homo sapiens OX=9606 GN=HLA-A PE=1 SV=1	3.56348e-06	0.000590167
1073	KAAPGWLKRF	10		2	Q9NPB0	SAYSvFN domain-containing protein 1 OS=Homo sapiens OX=9606 GN=SAYSD1 PE=2 SV=1	0.00130413	0.000590167
1074	SQPKIVKWDRDM	12	1xOxidation [M12]	5	P61769	Beta-2-microglobulin OS=Homo sapiens OX=9606 GN=B2M PE=1 SV=1	0.000635617	0.000590167
1075	SRFSSSGGGGGGGRFSSS	18		1	P35527	Keratin, type I cytoskeletal 9 OS=Homo sapiens OX=9606 GN=KRT9 PE=1 SV=3	0.000277811	0.000590167
1076	SRSGGGGGGGLGSGGSIRSSY	21		2	P35527	Keratin, type I cytoskeletal 9 OS=Homo sapiens OX=9606 GN=KRT9 PE=1 SV=3	1.45213e-05	0.000590167
1077	SRSYQFSKSISLPSL	15		2	ENSEMBL:ENSBTAP00000032840	(Bos taurus) similar to apolipoprotein B, partial	0.000570035	0.000590167
1078	SSATDAAIRVW	11		2	Q12788	Transducin beta-like protein 3 OS=Homo sapiens OX=9606 GN=TBL3 PE=1 SV=2	0.000982579	0.000590167
1079	KAADFVKAF	9		2	Q9NRX1	RNA-binding protein PNO1 OS=Homo sapiens OX=9606 GN=PNO1 PE=1 SV=1	0.00158648	0.000590167
1080	SSDDSKLEY	9		2	Q15057	Arf-GAP with coiled-coil, ANK repeat and PH domain-containing protein 2 OS=Homo sapiens OX=9606 GN=ACAP2 PE=1 SV=3	0.00145415	0.000590167
1081	HVTLSQPKIVKWDRDM	16	1xOxidation [M16]	1	P61769	Beta-2-microglobulin OS=Homo sapiens OX=9606 GN=B2M PE=1 SV=1	0.000628733	0.000590167
1082	SSDGTVKIW	9		2	Q2TAY7	WD40 repeat-containing protein SMU1 OS=Homo sapiens OX=9606 GN=SMU1 PE=1 SV=2	0.00139217	0.000590167
1083	SSDNATLTHY	10		2	Q5VWN6	Protein TASOR 2 OS=Homo sapiens OX=9606 GN=TASOR2 PE=1 SV=1	0.00167524	0.000590167
1084	SSDPASQLSY	10		6	Q08050	Forkhead box protein M1 OS=Homo sapiens OX=9606 GN=FOXM1 PE=1 SV=3	0.0016571	0.000590167
1085	AIIDPGDSDIIRSMPEQTGEK	21		2	P62888	60S ribosomal protein L30 OS=Homo sapiens OX=9606 GN=RPL30 PE=1 SV=2	0.00102632	0.000590167
1086	SNSDVIRQV	9		2	Q9Y5K5	Ubiquitin carboxyl-terminal hydrolase isozyme L5 OS=Homo sapiens OX=9606 GN=UCHL5 PE=1 SV=3	0.00116959	0.000590167
1087	STDTSGYGQSSYSSY	15		2	P35637	RNA-binding protein FUS OS=Homo sapiens OX=9606 GN=FUS PE=1 SV=1	3.32248e-05	0.000590167
1088	ALLDKLYAL	9		6	Q9NV31	U3 small nucleolar ribonucleoprotein protein IMP3 OS=Homo sapiens OX=9606 GN=IMP3 PE=1 SV=1	0.00162141	0.000590167
1089	HPRPPYLPLAVPEDLADR	18		3	Q9BYC5	Alpha-(1,6)-fucosyltransferase OS=Homo sapiens OX=9606 GN=FUT8 PE=1 SV=2	0.000116246	0.000590167
1090	TALPLLKQF	9		4	Q9Y2P8	RNA 3'-terminal phosphate cyclase-like protein OS=Homo sapiens OX=9606 GN=RCL1 PE=1 SV=3	0.00116959	0.000590167
1091	TAYAIYELAVASFPKKQE	18		2	P14406	Cytochrome c oxidase subunit 7A2, mitochondrial OS=Homo sapiens OX=9606 GN=COX7A2 PE=1 SV=1	0.000265969	0.000590167
1092	TDASLDEELDRVKMS	15		2	Q9UJZ1	Stomatin-like protein 2, mitochondrial OS=Homo sapiens OX=9606 GN=STOML2 PE=1 SV=1	0.000280853	0.000590167
1093	TDEEEETAKESTAEKDEL	18		2	P14625	Endoplasmin OS=Homo sapiens OX=9606 GN=HSP90B1 PE=1 SV=1	6.70189e-06	0.000590167
1094	TDVYVNNEW	9		8	P10644	cAMP-dependent protein kinase type I-alpha regulatory subunit OS=Homo sapiens OX=9606 GN=PRKAR1A PE=1 SV=1	0.000551713	0.000590167
1095	ALESFLKQV	9		2	P78527	DNA-dependent protein kinase catalytic subunit OS=Homo sapiens OX=9606 GN=PRKDC PE=1 SV=3	0.0009407	0.000590167
1096	TAAQITQRKW	10		4	P30485; Q29960; P30504	HLA class I histocompatibility antigen, B-47 alpha chain OS=Homo sapiens OX=9606 GN=HLA-B PE=1 SV=1 HLA class I histocompatibility antigen, Cw-16 alpha chain OS=Homo sapiens OX=9606 GN=HLA-C PE=1 SV=1 HLA class I histocompatibility antigen, Cw-4 alpha chain OS=Homo sapiens OX=9606 GN=HLA-C PE=1 SV=1	0.000376859	0.000590167
1097	TEADVNPKAY	10		1	P55769	NHP2-like protein 1 OS=Homo sapiens OX=9606 GN=SNU13 PE=1 SV=3	0.000166516	0.000590167
1098	TEAETIQKL	9		2	O60763	General vesicular transport factor p115 OS=Homo sapiens OX=9606 GN=USO1 PE=1 SV=2	0.000283929	0.000590167
1099	TEAFLADAKW	10		2	Q9ULU4	Protein kinase C-binding protein 1 OS=Homo sapiens OX=9606 GN=ZMYND8 PE=1 SV=2	0.000656726	0.000590167
1100	HLYDIHVTV	9		2	A8MXV4	Nucleoside diphosphate-linked moiety X motif 19 OS=Homo sapiens OX=9606 GN=NUDT19 PE=1 SV=1	0.001132	0.000590167
1101	HLWNSIHGL	9		2	Q14596	Next to BRCA1 gene 1 protein OS=Homo sapiens OX=9606 GN=NBR1 PE=1 SV=3	0.0014384	0.000590167
1102	TEASGTGNMKF	11	1xOxidation [M9]	4	P11216; P06737	Glycogen phosphorylase, brain form OS=Homo sapiens OX=9606 GN=PYGB PE=1 SV=5 Glycogen phosphorylase, liver form OS=Homo sapiens OX=9606 GN=PYGL PE=1 SV=4	0.00122165	0.000590167
1103	AIDQLHLEY	9		3	O43707	Alpha-actinin-4 OS=Homo sapiens OX=9606 GN=ACTN4 PE=1 SV=2	0.00130413	0.000590167
1104	TEDEFKRLF	9		2	P23246	Splicing factor, proline- and glutamine-rich OS=Homo sapiens OX=9606 GN=SFPQ PE=1 SV=2	0.000478883	0.000590167
1105	HLYDYTVKL	9		2	O00291	Huntingtin-interacting protein 1 OS=Homo sapiens OX=9606 GN=HIP1 PE=1 SV=5	0.000136874	0.000590167
1106	HQVFKLDPNNKEGPV	15		2	P19021	Peptidyl-glycine alpha-amidating monooxygenase OS=Homo sapiens OX=9606 GN=PAM PE=1 SV=2	0.000246447	0.000590167
1107	HSEYHTLLY	9		4	Q9UQL6	Histone deacetylase 5 OS=Homo sapiens OX=9606 GN=HDAC5 PE=1 SV=2	0.000871659	0.000590167
1108	TAADIFKQY	9		2	Q8N3U4	Cohesin subunit SA-2 OS=Homo sapiens OX=9606 GN=STAG2 PE=1 SV=3	0.000448593	0.000590167
1109	TPYSFLPLPTIKDAYR	16		1	P98160	Basement membrane-specific heparan sulfate proteoglycan core protein OS=Homo sapiens OX=9606 GN=HSPG2 PE=1 SV=4	0.000961411	0.000590167
1110	STEFDPTTSHPVVVD	15		2	P17812	CTP synthase 1 OS=Homo sapiens OX=9606 GN=CTPS1 PE=1 SV=2	0.000576276	0.000590167
1111	HSTVFDNLPNPEDRKNYE	18		5	Q0IIK2	TREMBL:Q0IIK2 (Bos taurus) Transferrin	8.02727e-05	0.000590167
1112	STFDAGAGIALNDH	14		2	P04406	Glyceraldehyde-3-phosphate dehydrogenase OS=Homo sapiens OX=9606 GN=GAPDH PE=1 SV=3	0.000708745	0.000590167
1113	HSTVFDNLPNPEDRKNY	17		1	Q0IIK2	TREMBL:Q0IIK2 (Bos taurus) Transferrin	0.000505681	0.000590167
1114	FLREYFERL	9		2	P10644	cAMP-dependent protein kinase type I-alpha regulatory subunit OS=Homo sapiens OX=9606 GN=PRKAR1A PE=1 SV=1	0.000528196	0.000590167
1115	STVFDNLPNPEDR	13		2	Q0IIK2	TREMBL:Q0IIK2 (Bos taurus) Transferrin	0.000473696	0.000590167
1116	STVFDNLPNPEDRK	14		3	Q0IIK2	TREMBL:Q0IIK2 (Bos taurus) Transferrin	0.000570035	0.000590167
1117	STVFDNLPNPEDRKN	15		4	Q0IIK2	TREMBL:Q0IIK2 (Bos taurus) Transferrin	0.000126828	0.000590167
1118	HSTVFDNLPNPEDRKN	16		4	Q0IIK2	TREMBL:Q0IIK2 (Bos taurus) Transferrin	1.95768e-06	0.000590167
1119	HSTVFDNLPNPEDRK	15		4	Q0IIK2	TREMBL:Q0IIK2 (Bos taurus) Transferrin	8.20403e-05	0.000590167
1120	HSIQYSGEVRRF	12		2	P04040	Catalase OS=Homo sapiens OX=9606 GN=CAT PE=1 SV=3	0.0010604	0.000590167
1121	SVTEIQEKW	9		3	Q9NR30	Nucleolar RNA helicase 2 OS=Homo sapiens OX=9606 GN=DDX21 PE=1 SV=5	0.000494787	0.000590167
1122	SYSKAEWSDSAQGSESHSL	19		2	P13747	HLA class I histocompatibility antigen, alpha chain E OS=Homo sapiens OX=9606 GN=HLA-E PE=1 SV=4	0.000202577	0.000590167
1123	SYSINFVQNPNNNR	14		2	Q99614	Tetratricopeptide repeat protein 1 OS=Homo sapiens OX=9606 GN=TTC1 PE=1 SV=1	3.78633e-05	0.000590167
1124	SYSQAASSDSAQGSDVSLTACKV	23		4	P01892	HLA class I histocompatibility antigen, A-2 alpha chain OS=Homo sapiens OX=9606 GN=HLA-A PE=1 SV=1	5.41778e-07	0.000590167
1125	SYTQAASSDSAQGSDVSLTACKV	23		4	P30455	HLA class I histocompatibility antigen, A-36 alpha chain OS=Homo sapiens OX=9606 GN=HLA-A PE=1 SV=1	2.5863e-05	0.000590167
1126	STDVDKTGASYY	12		2	Q9BY44	Eukaryotic translation initiation factor 2A OS=Homo sapiens OX=9606 GN=EIF2A PE=1 SV=3	0.000218624	0.000590167
1127	SNPAVRTAAANAAAGAAENAFRAP	24		2	O14828	Secretory carrier-associated membrane protein 3 OS=Homo sapiens OX=9606 GN=SCAMP3 PE=1 SV=3	4.13101e-05	0.000590167
1128	SNLQVTQPTVGMNFKTPRGPV	21		2	P08708	40S ribosomal protein S17 OS=Homo sapiens OX=9606 GN=RPS17 PE=1 SV=2	0.00150243	0.000590167
1129	SNKIYVVDLSNERAMSLTIEPRPV	24		2	Q9H5V8	CUB domain-containing protein 1 OS=Homo sapiens OX=9606 GN=CDCP1 PE=1 SV=3	0.00015097	0.000590167
1130	FLDQNLQKY	9		2	P15924	Desmoplakin OS=Homo sapiens OX=9606 GN=DSP PE=1 SV=3	0.00162141	0.000590167
1131	SETDLLNRF	9		1	Q8TEW6	Docking protein 4 OS=Homo sapiens OX=9606 GN=DOK4 PE=1 SV=2	0.00104892	0.000590167
1132	KEFFSKPKY	9		2	P55345	Protein arginine N-methyltransferase 2 OS=Homo sapiens OX=9606 GN=PRMT2 PE=1 SV=1	0.000303101	0.000590167
1133	SEVDLTRSF	9		4	Q9P2T1	GMP reductase 2 OS=Homo sapiens OX=9606 GN=GMPR2 PE=1 SV=1	0.00148616	0.000590167
1134	FLDSRHLDHY	10		1	O75061	Putative tyrosine-protein phosphatase auxilin OS=Homo sapiens OX=9606 GN=DNAJC6 PE=1 SV=3	0.00130413	0.000590167
1135	SEVDVSDLGSRNY	13		2	Q6IA17	Single Ig IL-1-related receptor OS=Homo sapiens OX=9606 GN=SIGIRR PE=1 SV=3	7.19898e-05	0.000590167
1136	FLDSTGSRLDY	11		3	Q9Y6E2	Basic leucine zipper and W2 domain-containing protein 2 OS=Homo sapiens OX=9606 GN=BZW2 PE=1 SV=1	0.00122165	0.000590167
1137	FLDPSKSSVGSY	12		1	Q8NCC3	Group XV phospholipase A2 OS=Homo sapiens OX=9606 GN=PLA2G15 PE=1 SV=2	0.000601934	0.000590167
1138	KEFFQIDGY	9		2	Q96EK5	KIF1-binding protein OS=Homo sapiens OX=9606 GN=KIF1BP PE=1 SV=1	0.00173086	0.000590167
1139	FIDVDDERWHY	11		2	O14929	Histone acetyltransferase type B catalytic subunit OS=Homo sapiens OX=9606 GN=HAT1 PE=1 SV=1	0.00101521	0.000590167
1140	ALWDIETGQQTV	12		2	P62879	Guanine nucleotide-binding protein G(I)/G(S)/G(T) subunit beta-2 OS=Homo sapiens OX=9606 GN=GNB2 PE=1 SV=3	0.000621923	0.000590167
1141	KEFFFVKVF	9		2	O14862	Interferon-inducible protein AIM2 OS=Homo sapiens OX=9606 GN=AIM2 PE=1 SV=1	0.00145415	0.000590167
1142	SEYAAQDQKF	10		1	Q86Y37	CDK2-associated and cullin domain-containing protein 1 OS=Homo sapiens OX=9606 GN=CACUL1 PE=1 SV=1	0.000740299	0.000590167
1143	SEYDQIRYI	9		2	Q86Z02	Homeodomain-interacting protein kinase 1 OS=Homo sapiens OX=9606 GN=HIPK1 PE=1 SV=1	0.000890851	0.000590167
1144	FLENGSQEDLLHGNPGSTY	19		1	Q7Z2W4	Zinc finger CCCH-type antiviral protein 1 OS=Homo sapiens OX=9606 GN=ZC3HAV1 PE=1 SV=3	6.52685e-05	0.000590167
1145	KEFDHPNVM	9	1xOxidation [M9]	1	P30530	Tyrosine-protein kinase receptor UFO OS=Homo sapiens OX=9606 GN=AXL PE=1 SV=4	0.00147006	0.000590167
1146	SEVILHHEY	9		3	O75643	U5 small nuclear ribonucleoprotein 200 kDa helicase OS=Homo sapiens OX=9606 GN=SNRNP200 PE=1 SV=2	0.00046349	0.000590167
1147	KEFLKEQAW	9		2	Q6ZT07	TBC1 domain family member 9 OS=Homo sapiens OX=9606 GN=TBC1D9 PE=2 SV=2	0.00130413	0.000590167
1148	AMDVYKNLY	9		2	P60228	Eukaryotic translation initiation factor 3 subunit E OS=Homo sapiens OX=9606 GN=EIF3E PE=1 SV=1	0.000961411	0.000590167
1149	SEQETLQKY	9		2	A2RRP1	Neuroblastoma-amplified sequence OS=Homo sapiens OX=9606 GN=NBAS PE=1 SV=2	0.000649613	0.000590167
1150	SELEYDMKKY	10	1xOxidation [M7]	2	P42695	Condensin-2 complex subunit D3 OS=Homo sapiens OX=9606 GN=NCAPD3 PE=1 SV=2	0.000353022	0.000590167
1151	KEIDMLLKEY	10		4	Q53EL6	Programmed cell death protein 4 OS=Homo sapiens OX=9606 GN=PDCD4 PE=1 SV=2	0.00014142	0.000590167
1152	FLDKSGLQGY	10		2	Q13492	Phosphatidylinositol-binding clathrin assembly protein OS=Homo sapiens OX=9606 GN=PICALM PE=1 SV=2	0.000313167	0.000590167
1153	KEIDEIHSKY	10		1	Q9NS91	E3 ubiquitin-protein ligase RAD18 OS=Homo sapiens OX=9606 GN=RAD18 PE=1 SV=2	0.00145415	0.000590167
1154	FLDNERHEV	9		4	Q16512	Serine/threonine-protein kinase N1 OS=Homo sapiens OX=9606 GN=PKN1 PE=1 SV=2	0.000372777	0.000590167
1155	SEMDSERLQY	10		2	Q86W92	Liprin-beta-1 OS=Homo sapiens OX=9606 GN=PPFIBP1 PE=1 SV=2	0.00139217	0.000590167
1156	SEMDTSVKF	9	1xOxidation [M3]	2	P06756	Integrin alpha-V OS=Homo sapiens OX=9606 GN=ITGAV PE=1 SV=2	0.00130413	0.000590167
1157	SEMNTDKQYF	10	1xOxidation [M3]	2	Q96D46	60S ribosomal export protein NMD3 OS=Homo sapiens OX=9606 GN=NMD3 PE=1 SV=1	0.00045847	0.000590167
1158	AMGIMNSFVNDIFER	15	2xOxidation [M2; M5]	2	Q16778	Histone H2B type 2-E OS=Homo sapiens OX=9606 GN=HIST2H2BE PE=1 SV=3	0.00014142	0.000590167
1159	KEGLDIYKKF	10		6	Q13492	Phosphatidylinositol-binding clathrin assembly protein OS=Homo sapiens OX=9606 GN=PICALM PE=1 SV=2	0.000106547	0.000590167
1160	SENDTYFKKY	10		2	Q8WXH0	Nesprin-2 OS=Homo sapiens OX=9606 GN=SYNE2 PE=1 SV=3	0.000900605	0.000590167
1161	FLDPASAGIGY	11		2	Q9NRY4	Rho GTPase-activating protein 35 OS=Homo sapiens OX=9606 GN=ARHGAP35 PE=1 SV=3	0.000982579	0.000590167
1162	KEFSDLEKKF	10		1	Q9NXG0	Centlein OS=Homo sapiens OX=9606 GN=CNTLN PE=1 SV=6	0.000570035	0.000590167
1163	KEFPSILRF	9		4	Q99836	Myeloid differentiation primary response protein MyD88 OS=Homo sapiens OX=9606 GN=MYD88 PE=1 SV=1	0.00171212	0.000590167
1164	KEFPEKQEL	9		7	Q7Z7L7	Protein zer-1 homolog OS=Homo sapiens OX=9606 GN=ZER1 PE=1 SV=1	0.00103756	0.000590167
1165	SEPDFVAKFY	10		5	Q9NWQ9	Uncharacterized protein C14orf119 OS=Homo sapiens OX=9606 GN=C14orf119 PE=1 SV=1	0.00119534	0.000590167
1166	KEFLKPEKF	9		4	Q8N543	Prolyl 3-hydroxylase OGFOD1 OS=Homo sapiens OX=9606 GN=OGFOD1 PE=1 SV=1	0.000183664	0.000590167
1167	SFGDLSTPDAVMGNPK	16	1xOxidation [M12]	2	P68871	Hemoglobin subunit beta OS=Homo sapiens OX=9606 GN=HBB PE=1 SV=2	0.000334313	0.000590167
1168	KEEQFKQVF	9		4	Q7L5N1	COP9 signalosome complex subunit 6 OS=Homo sapiens OX=9606 GN=COPS6 PE=1 SV=1	0.000551713	0.000590167
1169	SGGGGGGGLGSGGSIRSSY	19		2	P35527	Keratin, type I cytoskeletal 9 OS=Homo sapiens OX=9606 GN=KRT9 PE=1 SV=3	1.21992e-05	0.000590167
1170	SGHVSVPFPDTYEITKSY	18		2	P61009	Signal peptidase complex subunit 3 OS=Homo sapiens OX=9606 GN=SPCS3 PE=1 SV=1	8.95086e-05	0.000590167
1171	KDIVTVANAVFVKNAS	16		2	P07093	Glia-derived nexin OS=Homo sapiens OX=9606 GN=SERPINE2 PE=1 SV=1	0.000216256	0.000590167
1172	FIGNSTAIQELFKR	14		2	Q13509; P07437	Tubulin beta-3 chain OS=Homo sapiens OX=9606 GN=TUBB3 PE=1 SV=2 Tubulin beta chain OS=Homo sapiens OX=9606 GN=TUBB PE=1 SV=2	0.000356887	0.000590167
1173	KDIVTVANAVFVKNA	15		2	P07093	Glia-derived nexin OS=Homo sapiens OX=9606 GN=SERPINE2 PE=1 SV=1	0.000478883	0.000590167
1174	KAYEIEKRL	9		2	Q9UPP1	Histone lysine demethylase PHF8 OS=Homo sapiens OX=9606 GN=PHF8 PE=1 SV=3	0.000505681	0.000590167
1175	KAWNDIKKVY	10		2	P36578	60S ribosomal protein L4 OS=Homo sapiens OX=9606 GN=RPL4 PE=1 SV=5	0.000218624	0.000590167
1176	SLLEFNTTV	9		2	P11717	Cation-independent mannose-6-phosphate receptor OS=Homo sapiens OX=9606 GN=IGF2R PE=1 SV=3	0.00140741	0.000590167
1177	KATYFSEKW	9		2	Q86VX2	COMM domain-containing protein 7 OS=Homo sapiens OX=9606 GN=COMMD7 PE=1 SV=2	0.00013104	0.000590167
1178	FLLDPVKGERL	11		4	Q15149	Plectin OS=Homo sapiens OX=9606 GN=PLEC PE=1 SV=3	0.000642577	0.000590167
1179	SLPGAGLSSQELSGGPGDGP	20		2	Q13263	Transcription intermediary factor 1-beta OS=Homo sapiens OX=9606 GN=TRIM28 PE=1 SV=5	0.000380986	0.000590167
1180	KALSMPEKW	9	1xOxidation [M5]	3	Q9Y3I1	F-box only protein 7 OS=Homo sapiens OX=9606 GN=FBXO7 PE=1 SV=1	0.000764883	0.000590167
1181	KALSMPEKW	9		2	Q9Y3I1	F-box only protein 7 OS=Homo sapiens OX=9606 GN=FBXO7 PE=1 SV=1	0.000316596	0.000590167
1182	SLSNLQVTQPTVGMNFKTPRGPV	23		2	P08708	40S ribosomal protein S17 OS=Homo sapiens OX=9606 GN=RPS17 PE=1 SV=2	0.00029657	0.000590167
1183	SLSNLQVTQPTVGMNFKTPRGPV	23	1xOxidation [M14]	7	P08708	40S ribosomal protein S17 OS=Homo sapiens OX=9606 GN=RPS17 PE=1 SV=2	0.00173086	0.000590167
1184	KALELERKL	9		2	Q9BWW8	Apolipoprotein L6 OS=Homo sapiens OX=9606 GN=APOL6 PE=2 SV=1	0.000588965	0.000590167
1185	KAIDYIRFL	9		4	P36956	Sterol regulatory element-binding protein 1 OS=Homo sapiens OX=9606 GN=SREBF1 PE=1 SV=2	0.000582586	0.000590167
1186	KALDFIASKGVKL	13		2	P12814; O43707	Alpha-actinin-1 OS=Homo sapiens OX=9606 GN=ACTN1 PE=1 SV=2 Alpha-actinin-4 OS=Homo sapiens OX=9606 GN=ACTN4 PE=1 SV=2	0.000162929	0.000590167
1187	KAFPEHFTY	9		1	P13807	Glycogen [starch] synthase, muscle OS=Homo sapiens OX=9606 GN=GYS1 PE=1 SV=2	0.00119534	0.000590167
1188	SLLDEFYKL	9		2	Q14444	Caprin-1 OS=Homo sapiens OX=9606 GN=CAPRIN1 PE=1 SV=2	0.000522475	0.000590167
1189	TEDIQTRQY	9		2	Q9UPE1	SRSF protein kinase 3 OS=Homo sapiens OX=9606 GN=SRPK3 PE=1 SV=2	0.00115692	0.000590167
1190	KDLVVPEKW	9		2	Q13257	Mitotic spindle assembly checkpoint protein MAD2A OS=Homo sapiens OX=9606 GN=MAD2L1 PE=1 SV=1	0.00171212	0.000590167
1191	SLFKDQMEL	9		2	O15397	Importin-8 OS=Homo sapiens OX=9606 GN=IPO8 PE=1 SV=2	0.000971938	0.000590167
1192	SGPLSLQEVDEQPQHP	16		2	P30086	Phosphatidylethanolamine-binding protein 1 OS=Homo sapiens OX=9606 GN=PEBP1 PE=1 SV=3	2.39647e-05	0.000590167
1193	SHGSQETDEEFDARWVTY	18		1	P20674	Cytochrome c oxidase subunit 5A, mitochondrial OS=Homo sapiens OX=9606 GN=COX5A PE=1 SV=2	0.00029657	0.000590167
1194	SHGSQETDEEFDARWVTYF	19		2	P20674	Cytochrome c oxidase subunit 5A, mitochondrial OS=Homo sapiens OX=9606 GN=COX5A PE=1 SV=2	0.00017393	0.000590167
1195	SHGSQETDEEFDARWVTYFN	20		2	P20674	Cytochrome c oxidase subunit 5A, mitochondrial OS=Homo sapiens OX=9606 GN=COX5A PE=1 SV=2	0.000249146	0.000590167
1196	SHGSQETDEEFDARWVTYFNKPD	23		1	P20674	Cytochrome c oxidase subunit 5A, mitochondrial OS=Homo sapiens OX=9606 GN=COX5A PE=1 SV=2	8.85391e-05	0.000590167
1197	KECDFQTKF	9		2	Q99836	Myeloid differentiation primary response protein MyD88 OS=Homo sapiens OX=9606 GN=MYD88 PE=1 SV=1	0.000443734	0.000590167
1198	SHYEEGPGKNLPFSVENKWSL	21		4	P15954	Cytochrome c oxidase subunit 7C, mitochondrial OS=Homo sapiens OX=9606 GN=COX7C PE=1 SV=1	1.7749e-06	0.000590167
1199	SKDNEGSWFRSLFVHKVD	18		2	Q9BPW8	Protein NipSnap homolog 1 OS=Homo sapiens OX=9606 GN=NIPSNAP1 PE=1 SV=1	9.04887e-05	0.000590167
1200	SKESYELRYFQINQDEEEEEDED	23		2	P35268	60S ribosomal protein L22 OS=Homo sapiens OX=9606 GN=RPL22 PE=1 SV=2	6.04778e-05	0.000590167
1201	SKPGTYVMTVTAIDADDPN	19		1	P19022	Cadherin-2 OS=Homo sapiens OX=9606 GN=CDH2 PE=1 SV=4	0.000139888	0.000590167
1202	KEAIYKERW	9		2	Q9H2U1	ATP-dependent DNA/RNA helicase DHX36 OS=Homo sapiens OX=9606 GN=DHX36 PE=1 SV=2	0.00139217	0.000590167
1203	SLAEKIQAL	9		1	Q9NWX5	Ankyrin repeat and SOCS box protein 6 OS=Homo sapiens OX=9606 GN=ASB6 PE=1 SV=1	0.00123503	0.000590167
1204	KEALPKAAF	9		3	Q13123	Protein Red OS=Homo sapiens OX=9606 GN=IK PE=1 SV=3	0.000563861	0.000590167
1205	KEAEIIKQL	9		2	Q5VTR2	E3 ubiquitin-protein ligase BRE1A OS=Homo sapiens OX=9606 GN=RNF20 PE=1 SV=2	0.000790284	0.000590167
1206	SIDDQSQQSY	10		2	Q969M3	Protein YIPF5 OS=Homo sapiens OX=9606 GN=YIPF5 PE=1 SV=1	0.00158648	0.000590167
1207	SLDGDLAGRYY	11		2	P12277	Creatine kinase B-type OS=Homo sapiens OX=9606 GN=CKB PE=1 SV=1	0.000274802	0.000590167
1208	KEAEFLQKL	9		2	A2A3N6	Putative PIP5K1A and PSMD4-like protein OS=Homo sapiens OX=9606 GN=PIPSL PE=5 SV=1	0.00103756	0.000590167
1209	FLFSKFIEL	9		2	Q9BW60	Elongation of very long chain fatty acids protein 1 OS=Homo sapiens OX=9606 GN=ELOVL1 PE=1 SV=1	0.00158648	0.000590167
1210	TEDQGVKVF	9		2	Q9H6Z4	Ran-binding protein 3 OS=Homo sapiens OX=9606 GN=RANBP3 PE=1 SV=1	0.00134743	0.000590167
1211	HTDILKEKY	9		4	Q8N5C7	DTW domain-containing protein 1 OS=Homo sapiens OX=9606 GN=DTWD1 PE=1 SV=1	0.000124095	0.000590167
1212	TEEEKNFKAF	10		2	P26373	60S ribosomal protein L13 OS=Homo sapiens OX=9606 GN=RPL13 PE=1 SV=4	0.000172046	0.000590167
1213	TGLVTNTLAMTEEEKNIKWG	20		2	P49411	Elongation factor Tu, mitochondrial OS=Homo sapiens OX=9606 GN=TUFM PE=1 SV=2	0.000372777	0.000590167
1214	FPDKVAIQLNDTHPA	15		2	P11216	Glycogen phosphorylase, brain form OS=Homo sapiens OX=9606 GN=PYGB PE=1 SV=5	8.29387e-05	0.000590167
1215	HENDITHFY	9		2	O96028	Histone-lysine N-methyltransferase NSD2 OS=Homo sapiens OX=9606 GN=NSD2 PE=1 SV=1	0.000251874	0.000590167
1216	AGGAAQLALDKSD	13		2	P49748	Very long-chain specific acyl-CoA dehydrogenase, mitochondrial OS=Homo sapiens OX=9606 GN=ACADVL PE=1 SV=1	1.46803e-05	0.000590167
1217	AGGAAQLALDKSDSHPSDAL	20		1	P49748	Very long-chain specific acyl-CoA dehydrogenase, mitochondrial OS=Homo sapiens OX=9606 GN=ACADVL PE=1 SV=1	0.000557754	0.000590167
1218	AGLSSQELSGGPGDGP	16		1	Q13263	Transcription intermediary factor 1-beta OS=Homo sapiens OX=9606 GN=TRIM28 PE=1 SV=5	0.000453505	0.000590167
1219	AGPESDAQYQFTGIKKYFN	19		2	Q96IX5	ATP synthase membrane subunit DAPIT, mitochondrial OS=Homo sapiens OX=9606 GN=ATP5MD PE=1 SV=1	8.20403e-05	0.000590167
1220	TEYTGPKLY	9		2	Q08AD1	Calmodulin-regulated spectrin-associated protein 2 OS=Homo sapiens OX=9606 GN=CAMSAP2 PE=1 SV=3	0.000961411	0.000590167
1221	TEDTYKPRIYTSPTWSAFVTDSS	23		4	Q08380	Galectin-3-binding protein OS=Homo sapiens OX=9606 GN=LGALS3BP PE=1 SV=1	0.00173086	0.000590167
1222	TEYPVQRNY	9		2	Q6WCQ1	Myosin phosphatase Rho-interacting protein OS=Homo sapiens OX=9606 GN=MPRIP PE=1 SV=3	0.00119534	0.000590167
1223	HEVTVEKKWGQ	11		2	Q9NU22	Midasin OS=Homo sapiens OX=9606 GN=MDN1 PE=1 SV=2	0.000424819	0.000590167
1224	HLDEAQRLLY	10		4	Q8NEK5	Zinc finger protein 548 OS=Homo sapiens OX=9606 GN=ZNF548 PE=1 SV=2	0.000330692	0.000590167
1225	TEVQIQKVF	9		1	Q9HAV7	GrpE protein homolog 1, mitochondrial OS=Homo sapiens OX=9606 GN=GRPEL1 PE=1 SV=2	0.00150243	0.000590167
1226	AHESVVKSEDF	11		4	P13073	Cytochrome c oxidase subunit 4 isoform 1, mitochondrial OS=Homo sapiens OX=9606 GN=COX4I1 PE=1 SV=1	0.000790284	0.000590167
1227	THYYAVAVVKKDTDFK	16		2	Q0IIK2	TREMBL:Q0IIK2 (Bos taurus) Transferrin	9.14796e-05	0.000590167
1228	FMEKETPLRY	10	1xOxidation [M2]	7	Q2PZI1	Probable C-mannosyltransferase DPY19L1 OS=Homo sapiens OX=9606 GN=DPY19L1 PE=2 SV=1	0.000756599	0.000590167
1229	TEVDSRWQEY	10		2	Q9UPN3	Microtubule-actin cross-linking factor 1, isoforms 1/2/3/5 OS=Homo sapiens OX=9606 GN=MACF1 PE=1 SV=4	0.000233387	0.000590167
1230	TEVDNYHFY	9		2	Q16236	Nuclear factor erythroid 2-related factor 2 OS=Homo sapiens OX=9606 GN=NFE2L2 PE=1 SV=3	0.000773258	0.000590167
1231	TETSIAKEL	9		2	Q70CQ2	Ubiquitin carboxyl-terminal hydrolase 34 OS=Homo sapiens OX=9606 GN=USP34 PE=1 SV=2	0.000871659	0.000590167
1232	FMEKETPLRY	10		3	Q2PZI1	Probable C-mannosyltransferase DPY19L1 OS=Homo sapiens OX=9606 GN=DPY19L1 PE=2 SV=1	0.000293358	0.000590167
1233	TESQQIRYF	9		2	Q9H7F0	Probable cation-transporting ATPase 13A3 OS=Homo sapiens OX=9606 GN=ATP13A3 PE=1 SV=4	0.000402306	0.000590167
1234	TERVFQDRQY	10		2	Q13619	Cullin-4A OS=Homo sapiens OX=9606 GN=CUL4A PE=1 SV=3	0.00030642	0.000590167
1235	TEQSQIKGYVW	11		2	Q9NZ42	Gamma-secretase subunit PEN-2 OS=Homo sapiens OX=9606 GN=PSENEN PE=1 SV=1	0.00104892	0.000590167
1236	TEQDLKEYF	9		2	Q13148	TAR DNA-binding protein 43 OS=Homo sapiens OX=9606 GN=TARDBP PE=1 SV=1	0.00169358	0.000590167
1237	TENPVIMGL	9	1xOxidation [M7]	13	P26196	Probable ATP-dependent RNA helicase DDX6 OS=Homo sapiens OX=9606 GN=DDX6 PE=1 SV=2	0.00126222	0.000590167
1238	TENNVIKSL	9		2	O43303	Centriolar coiled-coil protein of 110 kDa OS=Homo sapiens OX=9606 GN=CCP110 PE=1 SV=3	0.000871659	0.000590167
1239	TENIDIKKY	9		4	O95749	Geranylgeranyl pyrophosphate synthase OS=Homo sapiens OX=9606 GN=GGPS1 PE=1 SV=1	0.00032711	0.000590167
1240	TENDIRVMF	9	1xOxidation [M8]	11	Q92879	CUGBP Elav-like family member 1 OS=Homo sapiens OX=9606 GN=CELF1 PE=1 SV=2	0.000429471	0.000590167
1241	TENDIRVMF	9		4	Q92879	CUGBP Elav-like family member 1 OS=Homo sapiens OX=9606 GN=CELF1 PE=1 SV=2	0.000438928	0.000590167
1242	AIALTAARYGAATANY	16		2	P43304	Glycerol-3-phosphate dehydrogenase, mitochondrial OS=Homo sapiens OX=9606 GN=GPD2 PE=1 SV=3	0.000678535	0.000590167
1243	AHYKLVPQQLAH	12		2	P10606	Cytochrome c oxidase subunit 5B, mitochondrial OS=Homo sapiens OX=9606 GN=COX5B PE=1 SV=2	3.21569e-05	0.000590167
1244	HEIYTVGKRF	10		2	P18124	60S ribosomal protein L7 OS=Homo sapiens OX=9606 GN=RPL7 PE=1 SV=1	0.000393638	0.000590167
1245	AFLEVNEEGSEAAASTAVVIAGR	23		2	P01008	Antithrombin-III OS=Homo sapiens OX=9606 GN=SERPINC1 PE=1 SV=1	1.72855e-05	0.000590167
1246	TLADYLHLL	9		2	Q9HAB8	Phosphopantothenate--cysteine ligase OS=Homo sapiens OX=9606 GN=PPCS PE=1 SV=2	0.00151887	0.000590167
1247	TPRDYFFALAHTVRDH	16		2	P11216	Glycogen phosphorylase, brain form OS=Homo sapiens OX=9606 GN=PYGB PE=1 SV=5	0.00139217	0.000590167
1248	TPGLGMFVEVKDPEDK	16		2	Q9BVK6	Transmembrane emp24 domain-containing protein 9 OS=Homo sapiens OX=9606 GN=TMED9 PE=1 SV=2	0.000154294	0.000590167
1249	TPEGEFVSMGVISDGNS	17	1xOxidation [M9]	7	P40925	Malate dehydrogenase, cytoplasmic OS=Homo sapiens OX=9606 GN=MDH1 PE=1 SV=4	9.24813e-05	0.000590167
1250	TPEGEFVSMGVISDGNS	17		1	P40925	Malate dehydrogenase, cytoplasmic OS=Homo sapiens OX=9606 GN=MDH1 PE=1 SV=4	0.000120106	0.000590167
1251	AEVFPLKVF	9		2	Q8NCS4	Transmembrane protein 35B OS=Homo sapiens OX=9606 GN=TMEM35B PE=1 SV=1	0.00147006	0.000590167
1252	AEVGFVRFF	9		2	P43246	DNA mismatch repair protein Msh2 OS=Homo sapiens OX=9606 GN=MSH2 PE=1 SV=1	0.00100421	0.000590167
1253	TPEGEFVSMGVISDGN	16		2	P40925	Malate dehydrogenase, cytoplasmic OS=Homo sapiens OX=9606 GN=MDH1 PE=1 SV=4	0.00145415	0.000590167
1254	TPEELGLDKV	10		1	P20674	Cytochrome c oxidase subunit 5A, mitochondrial OS=Homo sapiens OX=9606 GN=COX5A PE=1 SV=2	0.00126222	0.000590167
1255	TPEELFHPLGADSQV	15		2	P11166	Solute carrier family 2, facilitated glucose transporter member 1 OS=Homo sapiens OX=9606 GN=SLC2A1 PE=1 SV=2	0.000211597	0.000590167
1256	HASTLHRLY	9		3	Q14152	Eukaryotic translation initiation factor 3 subunit A OS=Homo sapiens OX=9606 GN=EIF3A PE=1 SV=1	0.00110761	0.000590167
1257	FRHDKRVYL	9		2	Q6P2Q9	Pre-mRNA-processing-splicing factor 8 OS=Homo sapiens OX=9606 GN=PRPF8 PE=1 SV=2	0.0014384	0.000590167
1258	HDGHDDDVIDIEDDLDDVIEEVED	24		2	P27824	Calnexin OS=Homo sapiens OX=9606 GN=CANX PE=1 SV=2	0.000557754	0.000590167
1259	HDPQFEPIVSLPEQE	15		2	P43487	Ran-specific GTPase-activating protein OS=Homo sapiens OX=9606 GN=RANBP1 PE=1 SV=1	0.000448593	0.000590167
1260	TLYEAVREV	9		4	P62906	60S ribosomal protein L10a OS=Homo sapiens OX=9606 GN=RPL10A PE=1 SV=2	0.00147006	0.000590167
1261	HDPQFEPIVSLPEQEI	16		1	P43487	Ran-specific GTPase-activating protein OS=Homo sapiens OX=9606 GN=RANBP1 PE=1 SV=1	0.000764883	0.000590167
1262	TLWGIQKEL	9		1	P00338	L-lactate dehydrogenase A chain OS=Homo sapiens OX=9606 GN=LDHA PE=1 SV=2	0.000920434	0.000590167
1263	HDPQFEPIVSLPEQEIK	17		4	P43487	Ran-specific GTPase-activating protein OS=Homo sapiens OX=9606 GN=RANBP1 PE=1 SV=1	1.56716e-05	0.000590167
1264	TLDAVKFSQY	10		2	Q14562	ATP-dependent RNA helicase DHX8 OS=Homo sapiens OX=9606 GN=DHX8 PE=1 SV=1	0.00167524	0.000590167
1265	FPEFARYTTPEDATPEPGEDPR	22		2	Q5JWF2	Guanine nucleotide-binding protein G(s) subunit alpha isoforms XLas OS=Homo sapiens OX=9606 GN=GNAS PE=1 SV=2	0.000114987	0.000590167
1266	HELVLTTKEY	10		2	Q14562	ATP-dependent RNA helicase DHX8 OS=Homo sapiens OX=9606 GN=DHX8 PE=1 SV=1	8.20403e-05	0.000590167
1267	TLDENPGVRY	10		3	O00186	Syntaxin-binding protein 3 OS=Homo sapiens OX=9606 GN=STXBP3 PE=1 SV=2	0.000473696	0.000590167
1268	FQDEINWRL	9		2	P51784	Ubiquitin carboxyl-terminal hydrolase 11 OS=Homo sapiens OX=9606 GN=USP11 PE=1 SV=3	0.00123503	0.000590167
1269	TLEEPKQASVTY	12		2	O75056	Syndecan-3 OS=Homo sapiens OX=9606 GN=SDC3 PE=1 SV=2	0.00142282	0.000590167
1270	TEMKQGAPTSF	11	1xOxidation [M3]	2	Q9BUJ2	Heterogeneous nuclear ribonucleoprotein U-like protein 1 OS=Homo sapiens OX=9606 GN=HNRNPUL1 PE=1 SV=2	0.000716505	0.000590167
1271	TLFHNPHVNPLPTGYEDE	18		2	P12074	Cytochrome c oxidase subunit 6A1, mitochondrial OS=Homo sapiens OX=9606 GN=COX6A1 PE=1 SV=4	0.000183664	0.000590167
1272	TIHQIVRQW	9		6	O60568	Multifunctional procollagen lysine hydroxylase and glycosyltransferase LH3 OS=Homo sapiens OX=9606 GN=PLOD3 PE=1 SV=1	0.000862218	0.000590167
1273	AEYDNFFQHL	10		2	Q7Z460	CLIP-associating protein 1 OS=Homo sapiens OX=9606 GN=CLASP1 PE=1 SV=1	0.0014384	0.000590167
1274	HEIEALKSF	9		3	O43847	Nardilysin OS=Homo sapiens OX=9606 GN=NRDC PE=1 SV=3	0.000223438	0.000590167
1275	HEAPYLFQKY	10		2	Q9ULI2	Beta-citrylglutamate synthase B OS=Homo sapiens OX=9606 GN=RIMKLB PE=2 SV=2	0.000411165	0.000590167
1276	HEAEVLKQL	9		2	P16949	Stathmin OS=Homo sapiens OX=9606 GN=STMN1 PE=1 SV=3	0.00139217	0.000590167
1277	TLVEAIKQV	9		2	Q9HCE1	Helicase MOV-10 OS=Homo sapiens OX=9606 GN=MOV10 PE=1 SV=2	0.00120842	0.000590167
1278	AEYGEIKNI	9		3	Q9Y5S9	RNA-binding protein 8A OS=Homo sapiens OX=9606 GN=RBM8A PE=1 SV=1	0.000961411	0.000590167
1279	TEMKQGAPTSF	11		2	Q9BUJ2	Heterogeneous nuclear ribonucleoprotein U-like protein 1 OS=Homo sapiens OX=9606 GN=HNRNPUL1 PE=1 SV=2	0.000175835	0.000590167
1280	AGPPPTGEEDTAEKDEL	17		3	P11021	Endoplasmic reticulum chaperone BiP OS=Homo sapiens OX=9606 GN=HSPA5 PE=1 SV=2	0.000121422	0.000590167
1281	EEWNDPPAVKW	11		2	Q93063	Exostosin-2 OS=Homo sapiens OX=9606 GN=EXT2 PE=1 SV=1	0.000356887	0.000590167
1282	FMDPGPEGKLY	11		2	P46020	Phosphorylase b kinase regulatory subunit alpha, skeletal muscle isoform OS=Homo sapiens OX=9606 GN=PHKA1 PE=1 SV=2	0.000424819	0.000590167
1283	TEFEDIKSGY	10		9	Q01105	Protein SET OS=Homo sapiens OX=9606 GN=SET PE=1 SV=3	0.000200383	0.000590167
1284	ALDGKIYEL	9		2	Q13017	Rho GTPase-activating protein 5 OS=Homo sapiens OX=9606 GN=ARHGAP5 PE=1 SV=2	0.000656726	0.000590167
1285	TELERAFGYY	10		3	P84103	Serine/arginine-rich splicing factor 3 OS=Homo sapiens OX=9606 GN=SRSF3 PE=1 SV=1	0.000781725	0.000590167
1286	HLIHEVTKV	9		2	Q14697	Neutral alpha-glucosidase AB OS=Homo sapiens OX=9606 GN=GANAB PE=1 SV=3	0.00136218	0.000590167
1287	TEFTDHELQEW	11		2	P37235	Hippocalcin-like protein 1 OS=Homo sapiens OX=9606 GN=HPCAL1 PE=1 SV=3	0.000516816	0.000590167
1288	HIDVGGHMY	9		5	Q719H9	BTB/POZ domain-containing protein KCTD1 OS=Homo sapiens OX=9606 GN=KCTD1 PE=1 SV=1	0.000588965	0.000590167
1289	ALDFIASKGVKL	12		4	P12814; O43707	Alpha-actinin-1 OS=Homo sapiens OX=9606 GN=ACTN1 PE=1 SV=2 Alpha-actinin-4 OS=Homo sapiens OX=9606 GN=ACTN4 PE=1 SV=2	0.00102632	0.000590167
1290	HLPDFVKQL	9		7	Q5VT06	Centrosome-associated protein 350 OS=Homo sapiens OX=9606 GN=CEP350 PE=1 SV=1	0.00163916	0.000590167
1291	TEGGEPYRLY	10		2	Q14697	Neutral alpha-glucosidase AB OS=Homo sapiens OX=9606 GN=GANAB PE=1 SV=3	0.000280853	0.000590167
1292	TELDLYKKM	9	1xOxidation [M9]	10	Q5T8P6	RNA-binding protein 26 OS=Homo sapiens OX=9606 GN=RBM26 PE=1 SV=3	0.000213914	0.000590167
1293	TEHEPTKMFY	10		4	Q86U86	Protein polybromo-1 OS=Homo sapiens OX=9606 GN=PBRM1 PE=1 SV=1	0.00108375	0.000590167
1294	TELDLYKKM	9		4	Q5T8P6	RNA-binding protein 26 OS=Homo sapiens OX=9606 GN=RBM26 PE=1 SV=3	0.000862218	0.000590167
1295	AIDEDVLRY	9		2	Q13356	RING-type E3 ubiquitin-protein ligase PPIL2 OS=Homo sapiens OX=9606 GN=PPIL2 PE=1 SV=1	0.00134743	0.000590167
1296	TEIDEKEYI	9		2	P61289	Proteasome activator complex subunit 3 OS=Homo sapiens OX=9606 GN=PSME3 PE=1 SV=1	0.000389375	0.000590167
1297	TEHYDIPKVSW	11		4	Q9Y421	Protein FAM32A OS=Homo sapiens OX=9606 GN=FAM32A PE=1 SV=2	0.00072435	0.000590167
1298	TEHWLVRIY	9		4	P46977	Dolichyl-diphosphooligosaccharide--protein glycosyltransferase subunit STT3A OS=Homo sapiens OX=9606 GN=STT3A PE=1 SV=2	0.000740299	0.000590167
1299	HIDVGGHMY	9	1xOxidation [M8]	11	Q719H9	BTB/POZ domain-containing protein KCTD1 OS=Homo sapiens OX=9606 GN=KCTD1 PE=1 SV=1	0.00160385	0.000590167
1300	TELDQVRKW	9		4	Q7L2H7	Eukaryotic translation initiation factor 3 subunit M OS=Homo sapiens OX=9606 GN=EIF3M PE=1 SV=1	0.000881203	0.000590167
1301	TEIILGETKAY	11		2	Q92519	Tribbles homolog 2 OS=Homo sapiens OX=9606 GN=TRIB2 PE=1 SV=1	0.00109562	0.000590167
1302	TEHEPTKMFY	10	1xOxidation [M8]	6	Q86U86	Protein polybromo-1 OS=Homo sapiens OX=9606 GN=PBRM1 PE=1 SV=1	0.000478883	0.000590167
1303	HLDTLTEHY	9		3	Q9Y421	Protein FAM32A OS=Homo sapiens OX=9606 GN=FAM32A PE=1 SV=2	0.000263089	0.000590167
1304	TELPKAEKW	9		8	Q9ULR0	Pre-mRNA-splicing factor ISY1 homolog OS=Homo sapiens OX=9606 GN=ISY1 PE=1 SV=3	0.00171212	0.000590167
1305	TEELYGYLKKY	11		3	P19784	Casein kinase II subunit alpha' OS=Homo sapiens OX=9606 GN=CSNK2A2 PE=1 SV=1	0.000453505	0.000590167
1306	TEITDDLHFY	10		2	Q7KZF4	Staphylococcal nuclease domain-containing protein 1 OS=Homo sapiens OX=9606 GN=SND1 PE=1 SV=1	0.0010604	0.000590167
1307	FMDPGPEGKLY	11	1xOxidation [M2]	2	P46020	Phosphorylase b kinase regulatory subunit alpha, skeletal muscle isoform OS=Homo sapiens OX=9606 GN=PHKA1 PE=1 SV=2	0.000748405	0.000590167
1308	KLVPQQLAH	9		2	P10606	Cytochrome c oxidase subunit 5B, mitochondrial OS=Homo sapiens OX=9606 GN=COX5B PE=1 SV=2	0.00261768	0.000749936
1309	KVDEVKSTIKF	11		2	P62906	60S ribosomal protein L10a OS=Homo sapiens OX=9606 GN=RPL10A PE=1 SV=2	0.00321904	0.000749936
1310	GEDGYVRIHY	10		4	Q13347	Eukaryotic translation initiation factor 3 subunit I OS=Homo sapiens OX=9606 GN=EIF3I PE=1 SV=1	0.00256131	0.000749936
1311	KLLSKTPEL	9		2	P27824	Calnexin OS=Homo sapiens OX=9606 GN=CANX PE=1 SV=2	0.00282491	0.000749936
1312	KEDEFGYSW	9		2	O75970	Multiple PDZ domain protein OS=Homo sapiens OX=9606 GN=MPDZ PE=1 SV=2	0.00351185	0.000749936
1313	KVDYNRLGY	9		4	P39656	Dolichyl-diphosphooligosaccharide--protein glycosyltransferase 48 kDa subunit OS=Homo sapiens OX=9606 GN=DDOST PE=1 SV=4	0.00206021	0.000749936
1314	HEIETTTKSW	10		1	Q13478	Interleukin-18 receptor 1 OS=Homo sapiens OX=9606 GN=IL18R1 PE=1 SV=1	0.00222333	0.000749936
1315	KEDLVSQGF	9		2	Q96FW1	Ubiquitin thioesterase OTUB1 OS=Homo sapiens OX=9606 GN=OTUB1 PE=1 SV=2	0.00192994	0.000749936
1316	KVMPQNHSF	9		2	Q9H8K7	Uncharacterized protein C10orf88 OS=Homo sapiens OX=9606 GN=C10orf88 PE=1 SV=2	0.00391557	0.000749936
1317	KEIIPTSEF	9		2	Q14669	E3 ubiquitin-protein ligase TRIP12 OS=Homo sapiens OX=9606 GN=TRIP12 PE=1 SV=1	0.00391557	0.000749936
1318	HELELYNTGY	10		2	Q6YHK3	CD109 antigen OS=Homo sapiens OX=9606 GN=CD109 PE=1 SV=2	0.00318419	0.000749936
1319	KSFSRYVSF	9		3	Q96SQ5	Zinc finger protein 587 OS=Homo sapiens OX=9606 GN=ZNF587 PE=1 SV=1	0.00336226	0.000749936
1320	KVFDVTKGRKF	11		1	O00264	Membrane-associated progesterone receptor component 1 OS=Homo sapiens OX=9606 GN=PGRMC1 PE=1 SV=3	0.00336226	0.000749936
1321	KEFDGKSLV	9		2	P08238	Heat shock protein HSP 90-beta OS=Homo sapiens OX=9606 GN=HSP90AB1 PE=1 SV=4	0.00308191	0.000749936
1322	KMADIEYRL	9		4	P40937	Replication factor C subunit 5 OS=Homo sapiens OX=9606 GN=RFC5 PE=1 SV=1	0.00355028	0.000749936
1323	KLMELLEEI	9		2	P61599	N-alpha-acetyltransferase 20 OS=Homo sapiens OX=9606 GN=NAA20 PE=1 SV=1	0.00328987	0.000749936
1324	HNPHVNPLPTGYEDE	15		2	P12074	Cytochrome c oxidase subunit 6A1, mitochondrial OS=Homo sapiens OX=9606 GN=COX6A1 PE=1 SV=4	0.0039584	0.000749936
1325	GEVESAKLI	9		2	Q15717	ELAV-like protein 1 OS=Homo sapiens OX=9606 GN=ELAVL1 PE=1 SV=2	0.00417971	0.000749936
1326	GEVPIKVTW	9		2	Q2VWP7	Protogenin OS=Homo sapiens OX=9606 GN=PRTG PE=2 SV=1	0.00441338	0.000749936
1327	GEYTLVVKW	9		2	P21333	Filamin-A OS=Homo sapiens OX=9606 GN=FLNA PE=1 SV=4	0.00217545	0.000749936
1328	GTDWGEKGYYY	11		1	Q9UBX1	Cathepsin F OS=Homo sapiens OX=9606 GN=CTSF PE=1 SV=1	0.00339905	0.000749936
1329	HEIDGKALF	9		2	Q9UQR0	Sex comb on midleg-like protein 2 OS=Homo sapiens OX=9606 GN=SCML2 PE=1 SV=1	0.00351185	0.000749936
1330	KEMLPSYHKW	10		1	Q5SRE5	Nucleoporin NUP188 homolog OS=Homo sapiens OX=9606 GN=NUP188 PE=1 SV=1	0.00264632	0.000749936
1331	GVISKTFQL	9		2	Q6YHK3	CD109 antigen OS=Homo sapiens OX=9606 GN=CD109 PE=1 SV=2	0.00436563	0.000749936
1332	KLFEFMHET	9	1xOxidation [M6]	2	O14980	Exportin-1 OS=Homo sapiens OX=9606 GN=XPO1 PE=1 SV=1	0.00343624	0.000749936
1333	HEIFTDPRTMGY	12		4	O15305	Phosphomannomutase 2 OS=Homo sapiens OX=9606 GN=PMM2 PE=1 SV=1	0.00311563	0.000749936
1334	GTDKTLRTW	9		5	Q9NWT1	p21-activated protein kinase-interacting protein 1 OS=Homo sapiens OX=9606 GN=PAK1IP1 PE=1 SV=2	0.00279433	0.000749936
1335	KISNIIKQF	9		18	Q5VZM2	Ras-related GTP-binding protein B OS=Homo sapiens OX=9606 GN=RRAGB PE=1 SV=1	0.00288708	0.000749936
1336	KTVDKFNEW	9		1	P0DI82	Trafficking protein particle complex subunit 2B OS=Homo sapiens OX=9606 GN=TRAPPC2B PE=1 SV=1	0.00339905	0.000749936
1337	KMPEINAKV	9		2	Q15011	Homocysteine-responsive endoplasmic reticulum-resident ubiquitin-like domain member 1 protein OS=Homo sapiens OX=9606 GN=HERPUD1 PE=1 SV=1	0.00217545	0.000749936
1338	KEAVGKMGF	9		1	Q7Z7L7	Protein zer-1 homolog OS=Homo sapiens OX=9606 GN=ZER1 PE=1 SV=1	0.00222333	0.000749936
1339	GTDLSIFKY	9		2	Q96JG6	Syndetin OS=Homo sapiens OX=9606 GN=VPS50 PE=1 SV=3	0.00362839	0.000749936
1340	KELSIAIRGY	10		4	P78527	DNA-dependent protein kinase catalytic subunit OS=Homo sapiens OX=9606 GN=PRKDC PE=1 SV=3	0.00325426	0.000749936
1341	GGASQSDKTPEELFHPLGADSQV	23		2	P11166	Solute carrier family 2, facilitated glucose transporter member 1 OS=Homo sapiens OX=9606 GN=SLC2A1 PE=1 SV=2	0.00253358	0.000749936
1342	KSKDFVQVM	9	1xOxidation [M9]	2	P78527	DNA-dependent protein kinase catalytic subunit OS=Homo sapiens OX=9606 GN=PRKDC PE=1 SV=3	0.00321904	0.000749936
1343	KEIDKEEHLY	10		3	Q9Y5V3	Melanoma-associated antigen D1 OS=Homo sapiens OX=9606 GN=MAGED1 PE=1 SV=3	0.0018477	0.000749936
1344	KSFVKVYNY	9		3	P61353	60S ribosomal protein L27 OS=Homo sapiens OX=9606 GN=RPL27 PE=1 SV=2	0.00351185	0.000749936
1345	GTDNPLSGGDQY	12		3	P13010	X-ray repair cross-complementing protein 5 OS=Homo sapiens OX=9606 GN=XRCC5 PE=1 SV=3	0.0021519	0.000749936
1346	GTDWGEKGYY	10		2	Q9UBX1	Cathepsin F OS=Homo sapiens OX=9606 GN=CTSF PE=1 SV=1	0.00267529	0.000749936
1347	KTYNEPGSQVF	11		2	Q86U86	Protein polybromo-1 OS=Homo sapiens OX=9606 GN=PBRM1 PE=1 SV=1	0.00270456	0.000749936
1348	KTYQGSYGF	9		2	P04637	Cellular tumor antigen p53 OS=Homo sapiens OX=9606 GN=TP53 PE=1 SV=4	0.00427166	0.000749936
1349	GRMHAPGKGLSQSALPYR	18		1	P62277	40S ribosomal protein S13 OS=Homo sapiens OX=9606 GN=RPS13 PE=1 SV=2	0.00208276	0.000749936
1350	KVKDALEFW	9		3	P08195	4F2 cell-surface antigen heavy chain OS=Homo sapiens OX=9606 GN=SLC3A2 PE=1 SV=3	0.00258934	0.000749936
1351	GETSYIRVY	9		2	Q13242	Serine/arginine-rich splicing factor 9 OS=Homo sapiens OX=9606 GN=SRSF9 PE=1 SV=1	0.00400171	0.000749936
1352	HAFEIIHL	8		2	P46782	40S ribosomal protein S5 OS=Homo sapiens OX=9606 GN=RPS5 PE=1 SV=4	0.00325426	0.000749936
1353	GEIDLAKLKKF	11		2	P33992	DNA replication licensing factor MCM5 OS=Homo sapiens OX=9606 GN=MCM5 PE=1 SV=5	0.00332587	0.000749936
1354	KLYGKPIRV	9		5	Q15427	Splicing factor 3B subunit 4 OS=Homo sapiens OX=9606 GN=SF3B4 PE=1 SV=1	0.00427166	0.000749936
1355	GEIDKVQYI	9		2	Q9P2H3	Intraflagellar transport protein 80 homolog OS=Homo sapiens OX=9606 GN=IFT80 PE=1 SV=3	0.00339905	0.000749936
1356	KLFDTQHRV	9		2	Q53H54	tRNA wybutosine-synthesizing protein 2 homolog OS=Homo sapiens OX=9606 GN=TRMT12 PE=1 SV=1	0.00276408	0.000749936
1357	KEGIVFKSL	9		2	Q9UKK3	Protein mono-ADP-ribosyltransferase PARP4 OS=Homo sapiens OX=9606 GN=PARP4 PE=1 SV=3	0.00242563	0.000749936
1358	KEIGAVKYL	9		2	P63000	Ras-related C3 botulinum toxin substrate 1 OS=Homo sapiens OX=9606 GN=RAC1 PE=1 SV=1	0.00195106	0.000749936
1359	KLWPEASKV	9		2	Q9NZJ4	Sacsin OS=Homo sapiens OX=9606 GN=SACS PE=1 SV=2	0.00227227	0.000749936
1360	GVDVTGPHLY	10		3	Q99436	Proteasome subunit beta type-7 OS=Homo sapiens OX=9606 GN=PSMB7 PE=1 SV=1	0.00288708	0.000749936
1361	HASDRIIAL	9		2	P29401	Transketolase OS=Homo sapiens OX=9606 GN=TKT PE=1 SV=3	0.00224767	0.000749936
1362	KVLEYVIKV	9		2	P43355	Melanoma-associated antigen 1 OS=Homo sapiens OX=9606 GN=MAGEA1 PE=1 SV=1	0.00270456	0.000749936
1363	KLWADRISL	9		4	Q7Z392	Trafficking protein particle complex subunit 11 OS=Homo sapiens OX=9606 GN=TRAPPC11 PE=1 SV=2	0.0018079	0.000749936
1364	KEFPGFLEN	9		2	P60903	Protein S100-A10 OS=Homo sapiens OX=9606 GN=S100A10 PE=1 SV=2	0.00355028	0.000749936
1365	KSFGDPAKPRAW	12		2	Q9Y4C8	Probable RNA-binding protein 19 OS=Homo sapiens OX=9606 GN=RBM19 PE=1 SV=3	0.00314973	0.000749936
1366	HLTDITLKV	9		2	Q15046	Lysine--tRNA ligase OS=Homo sapiens OX=9606 GN=KARS PE=1 SV=3	0.00288708	0.000749936
1367	HIPDHLRPEY	10		2	Q2YD98	UV-stimulated scaffold protein A OS=Homo sapiens OX=9606 GN=UVSSA PE=1 SV=2	0.00250615	0.000749936
1368	KELESIKETY	10		4	Q8IVF7	Formin-like protein 3 OS=Homo sapiens OX=9606 GN=FMNL3 PE=1 SV=3	0.00208276	0.000749936
1369	HAIKSVKIY	9		3	P53618	Coatomer subunit beta OS=Homo sapiens OX=9606 GN=COPB1 PE=1 SV=3	0.00282491	0.000749936
1370	KSFNLPML	8	1xOxidation [M7]	3	Q13547	Histone deacetylase 1 OS=Homo sapiens OX=9606 GN=HDAC1 PE=1 SV=1	0.00343624	0.000749936
1371	KSFLGVKEL	9		2	O75182	Paired amphipathic helix protein Sin3b OS=Homo sapiens OX=9606 GN=SIN3B PE=1 SV=2	0.00358912	0.000749936
1372	KEHDQLIEKRL	11		3	O14980	Exportin-1 OS=Homo sapiens OX=9606 GN=XPO1 PE=1 SV=1	0.0021519	0.000749936
1373	KELALVKRL	9		2	P20645	Cation-dependent mannose-6-phosphate receptor OS=Homo sapiens OX=9606 GN=M6PR PE=1 SV=1	0.00295062	0.000749936
1374	KVLDTKWTL	9		1	P04259	Keratin, type II cytoskeletal 6B OS=Homo sapiens OX=9606 GN=KRT6B PE=1 SV=5	0.00264632	0.000749936
1375	GELDILKDW	9		2	O43615	Mitochondrial import inner membrane translocase subunit TIM44 OS=Homo sapiens OX=9606 GN=TIMM44 PE=1 SV=2	0.0021519	0.000749936
1376	HEFLVKPSF	9		2	P43246	DNA mismatch repair protein Msh2 OS=Homo sapiens OX=9606 GN=MSH2 PE=1 SV=1	0.00383127	0.000749936
1377	GESLLIKTL	9		2	Q96F81	Protein dispatched homolog 1 OS=Homo sapiens OX=9606 GN=DISP1 PE=1 SV=3	0.0020379	0.000749936
1378	KEFEPLLNW	9		2	P14625	Endoplasmin OS=Homo sapiens OX=9606 GN=HSP90B1 PE=1 SV=1	0.00276408	0.000749936
1379	GESDPAYQQY	10		2	P13667	Protein disulfide-isomerase A4 OS=Homo sapiens OX=9606 GN=PDIA4 PE=1 SV=2	0.00408974	0.000749936
1380	KVINAAHSF	9		2	P49915	GMP synthase [glutamine-hydrolyzing] OS=Homo sapiens OX=9606 GN=GMPS PE=1 SV=1	0.00328987	0.000749936
1381	GTYENLIHVW	10		2	Q6Q0C0	E3 ubiquitin-protein ligase TRAF7 OS=Homo sapiens OX=9606 GN=TRAF7 PE=1 SV=1	0.00217545	0.000749936
1382	KEIKDVFAVY	10		1	O95602	DNA-directed RNA polymerase I subunit RPA1 OS=Homo sapiens OX=9606 GN=POLR1A PE=1 SV=2	0.00422544	0.000749936
1383	KLGDIMGV	8	1xOxidation [M6]	7	Q92620	Pre-mRNA-splicing factor ATP-dependent RNA helicase PRP16 OS=Homo sapiens OX=9606 GN=DHX38 PE=1 SV=2	0.00413449	0.000749936
1384	HLPSHIRIL	9		2	Q9Y606	tRNA pseudouridine synthase A OS=Homo sapiens OX=9606 GN=PUS1 PE=1 SV=3	0.00247902	0.000749936
1385	GEVDVRSAY	9		2	P49356	Protein farnesyltransferase subunit beta OS=Homo sapiens OX=9606 GN=FNTB PE=1 SV=1	0.00328987	0.000749936
1386	KTTVELLPVNGEFSL	15		2	P05067	Amyloid-beta precursor protein OS=Homo sapiens OX=9606 GN=APP PE=1 SV=3	0.00192994	0.000749936
1387	GEIDTRFSF	9		4	P53611	Geranylgeranyl transferase type-2 subunit beta OS=Homo sapiens OX=9606 GN=RABGGTB PE=1 SV=2	0.00427166	0.000749936
1388	GVDLTGPQLY	10		2	P40306	Proteasome subunit beta type-10 OS=Homo sapiens OX=9606 GN=PSMB10 PE=1 SV=1	0.00229714	0.000749936
1389	HLLERSWYA	9		1	Q86TM6	E3 ubiquitin-protein ligase synoviolin OS=Homo sapiens OX=9606 GN=SYVN1 PE=1 SV=2	0.00339905	0.000749936
1390	KEIGENVHIY	10		4	Q9NVX7	Kelch repeat and BTB domain-containing protein 4 OS=Homo sapiens OX=9606 GN=KBTBD4 PE=1 SV=3	0.00431839	0.000749936
1391	KLQDAEIARL	10		1	P06703	Protein S100-A6 OS=Homo sapiens OX=9606 GN=S100A6 PE=1 SV=1	0.00291868	0.000749936
1392	KLDPTKTTL	9		4	Q92597	Protein NDRG1 OS=Homo sapiens OX=9606 GN=NDRG1 PE=1 SV=1	0.00186793	0.000749936
1393	KELDSPFRLY	10		4	Q8N3S3	Putative homeodomain transcription factor 2 OS=Homo sapiens OX=9606 GN=PHTF2 PE=2 SV=2	0.00242563	0.000749936
1394	GEDIVTKLL	9		2	Q9NZS9	Bifunctional apoptosis regulator OS=Homo sapiens OX=9606 GN=BFAR PE=1 SV=1	0.00270456	0.000749936
1395	KSFPISHV	8		2	P17302	Gap junction alpha-1 protein OS=Homo sapiens OX=9606 GN=GJA1 PE=1 SV=2	0.00370822	0.000749936
1396	GEILLHISY	9		2	Q8TDW5	Synaptotagmin-like protein 5 OS=Homo sapiens OX=9606 GN=SYTL5 PE=1 SV=1	0.00242563	0.000749936
1397	GELSSADEKRY	11		3	Q92900	Regulator of nonsense transcripts 1 OS=Homo sapiens OX=9606 GN=UPF1 PE=1 SV=2	0.00208276	0.000749936
1398	KILPFSPEF	9		2	Q13395	Probable methyltransferase TARBP1 OS=Homo sapiens OX=9606 GN=TARBP1 PE=1 SV=1	0.00276408	0.000749936
1399	HEIFTDPRTMGY	12	1xOxidation [M10]	3	O15305	Phosphomannomutase 2 OS=Homo sapiens OX=9606 GN=PMM2 PE=1 SV=1	0.00370822	0.000749936
1400	KNKTWKFVEGLPINDF	16		2	P40925	Malate dehydrogenase, cytoplasmic OS=Homo sapiens OX=9606 GN=MDH1 PE=1 SV=4	0.00227227	0.000749936
1401	GLDIEGVKTV	10		2	Q96GQ7	Probable ATP-dependent RNA helicase DDX27 OS=Homo sapiens OX=9606 GN=DDX27 PE=1 SV=2	0.00295062	0.000749936
1402	KTFTGHREW	9		2	P43034	Platelet-activating factor acetylhydrolase IB subunit alpha OS=Homo sapiens OX=9606 GN=PAFAH1B1 PE=1 SV=2	0.00427166	0.000749936
1403	KTKEVLQEW	9		2	Q9Y490	Talin-1 OS=Homo sapiens OX=9606 GN=TLN1 PE=1 SV=3	0.00366809	0.000749936
1404	GSDDTELRY	9		2	Q13948	Protein CASP OS=Homo sapiens OX=9606 GN=CUX1 PE=1 SV=2	0.00232228	0.000749936
1405	HLDQSQKSLY	10		1	Q9Y2L8	Zinc finger protein with KRAB and SCAN domains 5 OS=Homo sapiens OX=9606 GN=ZKSCAN5 PE=1 SV=1	0.00408974	0.000749936
1406	KLLEKLYKV	9		2	Q15034	Probable E3 ubiquitin-protein ligase HERC3 OS=Homo sapiens OX=9606 GN=HERC3 PE=1 SV=1	0.00195106	0.000749936
1407	GMDNDFHHY	9	1xOxidation [M2]	4	Q9Y2L1	Exosome complex exonuclease RRP44 OS=Homo sapiens OX=9606 GN=DIS3 PE=1 SV=2	0.00391557	0.000749936
1408	KTIDKKTFY	9		3	Q15545	Transcription initiation factor TFIID subunit 7 OS=Homo sapiens OX=9606 GN=TAF7 PE=1 SV=1	0.00366809	0.000749936
1409	KLLDKISSV	9		2	Q96JI7	Spatacsin OS=Homo sapiens OX=9606 GN=SPG11 PE=1 SV=3	0.00219926	0.000749936
1410	KKGEFSGDDSLLDLDPE	17		1	Q16363	Laminin subunit alpha-4 OS=Homo sapiens OX=9606 GN=LAMA4 PE=1 SV=4	0.00391557	0.000749936
1411	GSLEVIRKW	9		4	P22736	Nuclear receptor subfamily 4 group A member 1 OS=Homo sapiens OX=9606 GN=NR4A1 PE=1 SV=1	0.00427166	0.000749936
1412	KTLDQAIMKF	10		3	Q92878	DNA repair protein RAD50 OS=Homo sapiens OX=9606 GN=RAD50 PE=1 SV=1	0.00343624	0.000749936
1413	GLDIDGIYRV	10		2	Q8IWW6	Rho GTPase-activating protein 12 OS=Homo sapiens OX=9606 GN=ARHGAP12 PE=1 SV=1	0.00339905	0.000749936
1414	GLDKQIKEI	9		2	P62195	26S proteasome regulatory subunit 8 OS=Homo sapiens OX=9606 GN=PSMC5 PE=1 SV=1	0.00270456	0.000749936
1415	KTLELPHVF	9		4	O43913	Origin recognition complex subunit 5 OS=Homo sapiens OX=9606 GN=ORC5 PE=1 SV=1	0.00383127	0.000749936
1416	GLAKLIADV	9		2	P39748	Flap endonuclease 1 OS=Homo sapiens OX=9606 GN=FEN1 PE=1 SV=1	0.00387319	0.000749936
1417	GLADITQQL	9		2	Q9NYV4	Cyclin-dependent kinase 12 OS=Homo sapiens OX=9606 GN=CDK12 PE=1 SV=2	0.00276408	0.000749936
1418	HLDGQPFLRY	10		2	Q29980	MHC class I polypeptide-related sequence B OS=Homo sapiens OX=9606 GN=MICB PE=1 SV=1	0.00400171	0.000749936
1419	KTLHETVNF	9		2	Q9UBW7	Zinc finger MYM-type protein 2 OS=Homo sapiens OX=9606 GN=ZMYM2 PE=1 SV=1	0.00270456	0.000749936
1420	GSSLPADVHRY	11		4	Q96KA5	Cleft lip and palate transmembrane protein 1-like protein OS=Homo sapiens OX=9606 GN=CLPTM1L PE=1 SV=1	0.00347384	0.000749936
1421	KNKTWKFVEGLPINDFS	17		4	P40925	Malate dehydrogenase, cytoplasmic OS=Homo sapiens OX=9606 GN=MDH1 PE=1 SV=4	0.00210555	0.000749936
1422	KEVFPENGW	9		2	Q13614	Myotubularin-related protein 2 OS=Homo sapiens OX=9606 GN=MTMR2 PE=1 SV=4	0.00192994	0.000749936
1423	KNKWFFQKLRF	11		2	P61353	60S ribosomal protein L27 OS=Homo sapiens OX=9606 GN=RPL27 PE=1 SV=2	0.00232228	0.000749936
1424	KEWETIRSF	9		3	Q9NRN7	L-aminoadipate-semialdehyde dehydrogenase-phosphopantetheinyl transferase OS=Homo sapiens OX=9606 GN=AASDHPPT PE=1 SV=2	0.00417971	0.000749936
1425	KGFGDHIHW	9		2	O95881	Thioredoxin domain-containing protein 12 OS=Homo sapiens OX=9606 GN=TXNDC12 PE=1 SV=1	0.00355028	0.000749936
1426	GLNEEIARV	9		2	O14777	Kinetochore protein NDC80 homolog OS=Homo sapiens OX=9606 GN=NDC80 PE=1 SV=1	0.00321904	0.000749936
1427	GSDYGNGFGGFGSY	14		2	Q13151	Heterogeneous nuclear ribonucleoprotein A0 OS=Homo sapiens OX=9606 GN=HNRNPA0 PE=1 SV=1	0.00321904	0.000749936
1428	GLLTEIRAV	9		2	Q9UEE5	Serine/threonine-protein kinase 17A OS=Homo sapiens OX=9606 GN=STK17A PE=1 SV=2	0.00339905	0.000749936
1429	KIIDLLPKV	9		2	O15111	Inhibitor of nuclear factor kappa-B kinase subunit alpha OS=Homo sapiens OX=9606 GN=CHUK PE=1 SV=2	0.00206021	0.000749936
1430	GSEDGTLRLW	10		2	Q9Y3F4	Serine-threonine kinase receptor-associated protein OS=Homo sapiens OX=9606 GN=STRAP PE=1 SV=1	0.00258934	0.000749936
1431	KSYPETHII	9		2	O15357	Phosphatidylinositol 3,4,5-trisphosphate 5-phosphatase 2 OS=Homo sapiens OX=9606 GN=INPPL1 PE=1 SV=2	0.00417971	0.000749936
1432	GILNVSAVDKSTG	13		1	P11142	Heat shock cognate 71 kDa protein OS=Homo sapiens OX=9606 GN=HSPA8 PE=1 SV=1	0.00370822	0.000749936
1433	HLDTDVKRV	9		1	Q9NPQ8	Synembryn-A OS=Homo sapiens OX=9606 GN=RIC8A PE=1 SV=3	0.00366809	0.000749936
1434	GSDGLVKLW	9		2	Q12788	Transducin beta-like protein 3 OS=Homo sapiens OX=9606 GN=TBL3 PE=1 SV=2	0.0020379	0.000749936
1435	KKKEIIQDVTLHDLDVA	17		4	Q9Y265	RuvB-like 1 OS=Homo sapiens OX=9606 GN=RUVBL1 PE=1 SV=1	0.00201584	0.000749936
1436	HTDPVHLYK	9		1	Q86VI3	Ras GTPase-activating-like protein IQGAP3 OS=Homo sapiens OX=9606 GN=IQGAP3 PE=1 SV=2	0.00282491	0.000749936
1437	KPPQYIAVHVVPDQ	14		5	P14174	Macrophage migration inhibitory factor OS=Homo sapiens OX=9606 GN=MIF PE=1 SV=4	0.00206021	0.000749936
1438	KPPQYIAVHVVPDQL	15		4	P14174	Macrophage migration inhibitory factor OS=Homo sapiens OX=9606 GN=MIF PE=1 SV=4	0.00276408	0.000749936
1439	GLWEEAYRV	9		2	Q9UG01	Intraflagellar transport protein 172 homolog OS=Homo sapiens OX=9606 GN=IFT172 PE=1 SV=2	0.00355028	0.000749936
1440	GSHSMRYFFTSVSRPGR	17		2	P01892; P30455	HLA class I histocompatibility antigen, A-2 alpha chain OS=Homo sapiens OX=9606 GN=HLA-A PE=1 SV=1 HLA class I histocompatibility antigen, A-36 alpha chain OS=Homo sapiens OX=9606 GN=HLA-A PE=1 SV=1	0.00431839	0.000749936
1441	GLLENIRQL	9		2	Q9Y496	Kinesin-like protein KIF3A OS=Homo sapiens OX=9606 GN=KIF3A PE=1 SV=4	0.00247902	0.000749936
1442	GSHSMRYFYTAMSR	14		2	P30485	HLA class I histocompatibility antigen, B-47 alpha chain OS=Homo sapiens OX=9606 GN=HLA-B PE=1 SV=1	0.00343624	0.000749936
1443	KTFLDDSGSLNW	12		2	Q13045	Protein flightless-1 homolog OS=Homo sapiens OX=9606 GN=FLII PE=1 SV=2	0.00351185	0.000749936
1444	HVDRVIDFY	9		2	Q8N5Z0	Kynurenine/alpha-aminoadipate aminotransferase, mitochondrial OS=Homo sapiens OX=9606 GN=AADAT PE=1 SV=2	0.00417971	0.000749936
1445	KTFISLENF	9		2	Q3KP31	Zinc finger protein 791 OS=Homo sapiens OX=9606 GN=ZNF791 PE=2 SV=1	0.00404549	0.000749936
1446	KTFIYPQSF	9		2	Q8NEP9	Zinc finger protein 555 OS=Homo sapiens OX=9606 GN=ZNF555 PE=1 SV=4	0.00355028	0.000749936
1447	KTDHFIFTY	9		4	Q9Y546	Leucine-rich repeat-containing protein 42 OS=Homo sapiens OX=9606 GN=LRRC42 PE=1 SV=1	0.00197242	0.000749936
1448	GKRIQYQLVDISQDNA	16		2	Q9H299	SH3 domain-binding glutamic acid-rich-like protein 3 OS=Homo sapiens OX=9606 GN=SH3BGRL3 PE=1 SV=1	0.00339905	0.000749936
1449	KTIKLWNTL	9		2	P63244	Receptor of activated protein C kinase 1 OS=Homo sapiens OX=9606 GN=RACK1 PE=1 SV=3	0.00224767	0.000749936
1450	KAFDFPSSF	9		4	Q7L945	Zinc finger protein 627 OS=Homo sapiens OX=9606 GN=ZNF627 PE=1 SV=1	0.00242563	0.000749936
1451	KALNLIGKKF	10		4	Q92667	A-kinase anchor protein 1, mitochondrial OS=Homo sapiens OX=9606 GN=AKAP1 PE=1 SV=1	0.0021286	0.000749936
1452	KIIGIMEEV	9		2	P52701	DNA mismatch repair protein Msh6 OS=Homo sapiens OX=9606 GN=MSH6 PE=1 SV=2	0.00318419	0.000749936
1453	KRYPGFMRV	9	1xOxidation [M7]	4	Q9BXP5	Serrate RNA effector molecule homolog OS=Homo sapiens OX=9606 GN=SRRT PE=1 SV=1	0.00347384	0.000749936
1454	KAISPSEGW	9		1	Q9HAK2	Transcription factor COE2 OS=Homo sapiens OX=9606 GN=EBF2 PE=2 SV=4	0.00279433	0.000749936
1455	KASDAFHFF	9		2	O75153	Clustered mitochondria protein homolog OS=Homo sapiens OX=9606 GN=CLUH PE=1 SV=2	0.00446166	0.000749936
1456	KLLKQVDFL	9		2	Q9NV31	U3 small nucleolar ribonucleoprotein protein IMP3 OS=Homo sapiens OX=9606 GN=IMP3 PE=1 SV=1	0.00253358	0.000749936
1457	KEPMNPIKQY	10	1xOxidation [M4]	3	Q9H2U2	Inorganic pyrophosphatase 2, mitochondrial OS=Homo sapiens OX=9606 GN=PPA2 PE=1 SV=2	0.00219926	0.000749936
1458	KENSIITKY	9		2	O95391	Pre-mRNA-splicing factor SLU7 OS=Homo sapiens OX=9606 GN=SLU7 PE=1 SV=2	0.00227227	0.000749936
1459	GHFNGFRTVIRPFYLTNSSGVD	22		2	Q08380	Galectin-3-binding protein OS=Homo sapiens OX=9606 GN=LGALS3BP PE=1 SV=1	0.00422544	0.000749936
1460	KATEYIQYM	9	1xOxidation [M9]	4	P61244	Protein max OS=Homo sapiens OX=9606 GN=MAX PE=1 SV=1	0.00358912	0.000749936
1461	KEQETALRVY	10		4	Q5TA45	Integrator complex subunit 11 OS=Homo sapiens OX=9606 GN=INTS11 PE=1 SV=2	0.00176896	0.000749936
1462	HSIEVFTHY	9		2	Q96JB6	Lysyl oxidase homolog 4 OS=Homo sapiens OX=9606 GN=LOXL4 PE=1 SV=1	0.00358912	0.000749936
1463	KKNKDIVTVANAVFVKNA	18		3	P07093	Glia-derived nexin OS=Homo sapiens OX=9606 GN=SERPINE2 PE=1 SV=1	0.00332587	0.000749936
1464	KAWAEYVVEW	10		2	Q7Z3B0	Small integral membrane protein 15 OS=Homo sapiens OX=9606 GN=SMIM15 PE=3 SV=1	0.00291868	0.000749936
1465	KKNKDIVTVANAVFVKNAS	19		3	P07093	Glia-derived nexin OS=Homo sapiens OX=9606 GN=SERPINE2 PE=1 SV=1	0.0037488	0.000749936
1466	GSADKTVALW	10		3	Q09028	Histone-binding protein RBBP4 OS=Homo sapiens OX=9606 GN=RBBP4 PE=1 SV=3	0.00441338	0.000749936
1467	HEMEKAFAF	9	1xOxidation [M3]	2	Q9H000	Probable E3 ubiquitin-protein ligase makorin-2 OS=Homo sapiens OX=9606 GN=MKRN2 PE=1 SV=2	0.00288708	0.000749936
1468	KIAELLENV	9		3	Q14694	Ubiquitin carboxyl-terminal hydrolase 10 OS=Homo sapiens OX=9606 GN=USP10 PE=1 SV=2	0.00431839	0.000749936
1469	GGYVKLFPNSLDQTDM	16		1	P27797	Calreticulin OS=Homo sapiens OX=9606 GN=CALR PE=1 SV=1	0.00206021	0.000749936
1470	GLWDKFSEL	9		2	P13631	Retinoic acid receptor gamma OS=Homo sapiens OX=9606 GN=RARG PE=1 SV=1	0.00245218	0.000749936
1471	GSADFTVKVW	10		1	Q9UKT8	F-box/WD repeat-containing protein 2 OS=Homo sapiens OX=9606 GN=FBXW2 PE=1 SV=2	0.00192994	0.000749936
1472	KLISELQKL	9		3	Q5UIP0	Telomere-associated protein RIF1 OS=Homo sapiens OX=9606 GN=RIF1 PE=1 SV=2	0.00206021	0.000749936
1473	KAVFLVPKW	9		2	Q9H2M9	Rab3 GTPase-activating protein non-catalytic subunit OS=Homo sapiens OX=9606 GN=RAB3GAP2 PE=1 SV=1	0.00190904	0.000749936
1474	GGFGGGSFRGSYGSS	15		2	P13645	SWISS-PROT:P13645 Tax_Id=9606 Gene_Symbol=KRT10 Keratin, type I cytoskeletal 10	0.00318419	0.000749936
1475	HEVETAQGQRF	11		3	Q8N9N8	Probable RNA-binding protein EIF1AD OS=Homo sapiens OX=9606 GN=EIF1AD PE=1 SV=1	0.00222333	0.000749936
1476	KAIKELEEW	9		2	P09496	Clathrin light chain A OS=Homo sapiens OX=9606 GN=CLTA PE=1 SV=1	0.00217545	0.000749936
1477	KTLIEKERF	9		4	P23458	Tyrosine-protein kinase JAK1 OS=Homo sapiens OX=9606 GN=JAK1 PE=1 SV=2	0.00431839	0.000749936
1478	KTIITKNLHY	10		2	Q14627	Interleukin-13 receptor subunit alpha-2 OS=Homo sapiens OX=9606 GN=IL13RA2 PE=1 SV=1	0.00253358	0.000749936
1479	KTLPTEAMW	9	1xOxidation [M8]	2	Q9NYH9	U3 small nucleolar RNA-associated protein 6 homolog OS=Homo sapiens OX=9606 GN=UTP6 PE=2 SV=2	0.00387319	0.000749936
1480	GSWDGTLRLW	10		2	P63244	Receptor of activated protein C kinase 1 OS=Homo sapiens OX=9606 GN=RACK1 PE=1 SV=3	0.00343624	0.000749936
1481	KTLSDVQKF	9		2	Q8WWI5	Choline transporter-like protein 1 OS=Homo sapiens OX=9606 GN=SLC44A1 PE=1 SV=1	0.00427166	0.000749936
1482	KLLGKLPEL	9		2	P43354	Nuclear receptor subfamily 4 group A member 2 OS=Homo sapiens OX=9606 GN=NR4A2 PE=1 SV=1	0.00321904	0.000749936
1483	KAFDQRLTF	9		2	Q8N9I9	Probable E3 ubiquitin-protein ligase DTX3 OS=Homo sapiens OX=9606 GN=DTX3 PE=1 SV=2	0.0021286	0.000749936
1484	GSYDGFARIW	10		3	O60907	F-box-like/WD repeat-containing protein TBL1X OS=Homo sapiens OX=9606 GN=TBL1X PE=1 SV=3	0.00222333	0.000749936
1485	KSIDLIQKW	9		4	P49585	Choline-phosphate cytidylyltransferase A OS=Homo sapiens OX=9606 GN=PCYT1A PE=1 SV=2	0.00186793	0.000749936
1486	KTNVPVKLF	9		2	Q9UKM9	RNA-binding protein Raly OS=Homo sapiens OX=9606 GN=RALY PE=1 SV=1	0.00174981	0.000749936
1487	KSKEDLVSQGF	11		4	Q96FW1	Ubiquitin thioesterase OTUB1 OS=Homo sapiens OX=9606 GN=OTUB1 PE=1 SV=2	0.00441338	0.000749936
1488	KIKYPENFF	9		5	P62136; P62140	Serine/threonine-protein phosphatase PP1-alpha catalytic subunit OS=Homo sapiens OX=9606 GN=PPP1CA PE=1 SV=1 Serine/threonine-protein phosphatase PP1-beta catalytic subunit OS=Homo sapiens OX=9606 GN=PPP1CB PE=1 SV=3	0.00195106	0.000749936
1489	KAFDYPSRF	9		4	P52737	Zinc finger protein 136 OS=Homo sapiens OX=9606 GN=ZNF136 PE=1 SV=1	0.00413449	0.000749936
1490	KRIHVLPIDDTVEG	14		1	P55072	Transitional endoplasmic reticulum ATPase OS=Homo sapiens OX=9606 GN=VCP PE=1 SV=4	0.00314973	0.000749936
1491	KTPEKEPPLW	10		2	P0DJD0	RANBP2-like and GRIP domain-containing protein 1 OS=Homo sapiens OX=9606 GN=RGPD1 PE=2 SV=1	0.00224767	0.000749936
1492	KTRWIIEKY	9		1	Q5VVJ2	Histone H2A deubiquitinase MYSM1 OS=Homo sapiens OX=9606 GN=MYSM1 PE=1 SV=1	0.00339905	0.000749936
1493	KSLDHQGINF	10		4	Q96ST3	Paired amphipathic helix protein Sin3a OS=Homo sapiens OX=9606 GN=SIN3A PE=1 SV=2	0.00351185	0.000749936
1494	KSKLDAEVSKW	11		2	P35221	Catenin alpha-1 OS=Homo sapiens OX=9606 GN=CTNNA1 PE=1 SV=1	0.00339905	0.000749936
1495	KALEELREF	9		4	O14524	Nuclear envelope integral membrane protein 1 OS=Homo sapiens OX=9606 GN=NEMP1 PE=1 SV=2	0.00190904	0.000749936
1496	HEVLTFIKY	9		2	Q8WVV9	Heterogeneous nuclear ribonucleoprotein L-like OS=Homo sapiens OX=9606 GN=HNRNPLL PE=1 SV=1	0.00232228	0.000749936
1497	GKPEPPAMPQPVPTA	15		2	P23396	40S ribosomal protein S3 OS=Homo sapiens OX=9606 GN=RPS3 PE=1 SV=2	0.0018079	0.000749936
1498	KALELGAKY	9		2	P18887	DNA repair protein XRCC1 OS=Homo sapiens OX=9606 GN=XRCC1 PE=1 SV=2	0.00210555	0.000749936
1499	KTPEEIRKTF	10		3	P63208	S-phase kinase-associated protein 1 OS=Homo sapiens OX=9606 GN=SKP1 PE=1 SV=2	0.00190904	0.000749936
1500	GSDPYVRMY	9	1xOxidation [M8]	2	A0FGR8	Extended synaptotagmin-2 OS=Homo sapiens OX=9606 GN=ESYT2 PE=1 SV=1	0.00378981	0.000749936
1501	QLLDQIWRT	9		2	Q9P2I0	Cleavage and polyadenylation specificity factor subunit 2 OS=Homo sapiens OX=9606 GN=CPSF2 PE=1 SV=2	0.00250615	0.000749936
1502	KVYFIYEGY	9		2	Q01813	ATP-dependent 6-phosphofructokinase, platelet type OS=Homo sapiens OX=9606 GN=PFKP PE=1 SV=2	0.00219926	0.000749936
1503	TEVTGHRW	8		3	P35613	Basigin OS=Homo sapiens OX=9606 GN=BSG PE=1 SV=2	0.00188837	0.000749936
1504	TEVLVTQEI	9		2	Q8N3D4	EH domain-binding protein 1-like protein 1 OS=Homo sapiens OX=9606 GN=EHBP1L1 PE=1 SV=2	0.0039584	0.000749936
1505	TEVLKNMGY	9		2	Q9H444	Charged multivesicular body protein 4b OS=Homo sapiens OX=9606 GN=CHMP4B PE=1 SV=1	0.00383127	0.000749936
1506	TETPENGSKW	10		2	P40200	T-cell surface protein tactile OS=Homo sapiens OX=9606 GN=CD96 PE=1 SV=2	0.00436563	0.000749936
1507	TETELTKPNY	10		2	Q99650	Oncostatin-M-specific receptor subunit beta OS=Homo sapiens OX=9606 GN=OSMR PE=1 SV=1	0.00328987	0.000749936
1508	TENDKEYQEY	10		1	Q9BTL3	RNA guanine-N7 methyltransferase activating subunit OS=Homo sapiens OX=9606 GN=RAMAC PE=1 SV=1	0.00176896	0.000749936
1509	TEISELSHNF	10		2	O95881	Thioredoxin domain-containing protein 12 OS=Homo sapiens OX=9606 GN=TXNDC12 PE=1 SV=1	0.00267529	0.000749936
1510	TEINFTQKL	9		2	Q8IYW5	E3 ubiquitin-protein ligase RNF168 OS=Homo sapiens OX=9606 GN=RNF168 PE=1 SV=1	0.00188837	0.000749936
1511	TEIERLITW	9		2	P42356	Phosphatidylinositol 4-kinase alpha OS=Homo sapiens OX=9606 GN=PI4KA PE=1 SV=4	0.0021286	0.000749936
1512	TEIELAKQI	9		1	P50990	T-complex protein 1 subunit theta OS=Homo sapiens OX=9606 GN=CCT8 PE=1 SV=4	0.00190904	0.000749936
1513	TEHLHPDLW	9		2	O60568	Multifunctional procollagen lysine hydroxylase and glycosyltransferase LH3 OS=Homo sapiens OX=9606 GN=PLOD3 PE=1 SV=1	0.00351185	0.000749936
1514	TEGAAKIAF	9		2	Q9NXH9	tRNA (guanine(26)-N(2))-dimethyltransferase OS=Homo sapiens OX=9606 GN=TRMT1 PE=1 SV=1	0.00308191	0.000749936
1515	TEFHGGLHY	9		2	Q2M2H8	Probable maltase-glucoamylase 2 OS=Homo sapiens OX=9606 GN=MGAM2 PE=2 SV=3	0.00242563	0.000749936
1516	TEFAGKGLRF	10		3	Q92871	Phosphomannomutase 1 OS=Homo sapiens OX=9606 GN=PMM1 PE=1 SV=2	0.00400171	0.000749936
1517	TEWLDGKHVVF	11		2	P62937	Peptidyl-prolyl cis-trans isomerase A OS=Homo sapiens OX=9606 GN=PPIA PE=1 SV=2	0.00276408	0.000749936
1518	TEEQVSEPKKW	11		1	O94880	PHD finger protein 14 OS=Homo sapiens OX=9606 GN=PHF14 PE=1 SV=2	0.00351185	0.000749936
1519	TEASGTGNMKF	11		2	P11216; P06737	Glycogen phosphorylase, brain form OS=Homo sapiens OX=9606 GN=PYGB PE=1 SV=5 Glycogen phosphorylase, liver form OS=Homo sapiens OX=9606 GN=PYGL PE=1 SV=4	0.00321904	0.000749936
1520	TEAPGGYKF	9		2	Q9HC38	Glyoxalase domain-containing protein 4 OS=Homo sapiens OX=9606 GN=GLOD4 PE=1 SV=1	0.00436563	0.000749936
1521	TEANVVRKF	9		4	O00391	Sulfhydryl oxidase 1 OS=Homo sapiens OX=9606 GN=QSOX1 PE=1 SV=3	0.00351185	0.000749936
1522	TEAEGWHFF	9		2	Q96F10	Diamine acetyltransferase 2 OS=Homo sapiens OX=9606 GN=SAT2 PE=1 SV=1	0.00199401	0.000749936
1523	TDEAAFQKLMSNLDSNRDN	19		1	P26447	Protein S100-A4 OS=Homo sapiens OX=9606 GN=S100A4 PE=1 SV=1	0.00253358	0.000749936
1524	TAAQVARVL	9		2	A5YKK6	CCR4-NOT transcription complex subunit 1 OS=Homo sapiens OX=9606 GN=CNOT1 PE=1 SV=2	0.00219926	0.000749936
1525	TAAFWTRLY	9		2	Q8IXX5	Transmembrane protein 183A OS=Homo sapiens OX=9606 GN=TMEM183A PE=1 SV=2	0.00245218	0.000749936
1526	TAADVVKQW	9		2	Q15311	RalA-binding protein 1 OS=Homo sapiens OX=9606 GN=RALBP1 PE=1 SV=3	0.00258934	0.000749936
1527	SYSQAACSDSAQGSDVSLTA	20		2	P30485	HLA class I histocompatibility antigen, B-47 alpha chain OS=Homo sapiens OX=9606 GN=HLA-B PE=1 SV=1	0.00308191	0.000749936
1528	SVLFPEPLTW	10		2	P08910	Monoacylglycerol lipase ABHD2 OS=Homo sapiens OX=9606 GN=ABHD2 PE=1 SV=1	0.00325426	0.000749936
1529	SVDPHGFISY	10		4	Q3ZCQ8	Mitochondrial import inner membrane translocase subunit TIM50 OS=Homo sapiens OX=9606 GN=TIMM50 PE=1 SV=2	0.00298291	0.000749936
1530	STVFDNLPNPEDRKNY	16		1	Q0IIK2	TREMBL:Q0IIK2 (Bos taurus) Transferrin	0.00355028	0.000749936
1531	STSDVVRQY	9		1	Q7Z3E5	LisH domain-containing protein ARMC9 OS=Homo sapiens OX=9606 GN=ARMC9 PE=1 SV=3	0.00391557	0.000749936
1532	STNSLKVQVVDVNDNAPV	18		2	Q08174	Protocadherin-1 OS=Homo sapiens OX=9606 GN=PCDH1 PE=1 SV=2	0.00229714	0.000749936
1533	TEDDKAYAY	9		2	Q9H3R0	Lysine-specific demethylase 4C OS=Homo sapiens OX=9606 GN=KDM4C PE=1 SV=2	0.00391557	0.000749936
1534	TEYTPDPNHGF	11		3	Q969N2	GPI transamidase component PIG-T OS=Homo sapiens OX=9606 GN=PIGT PE=1 SV=1	0.00210555	0.000749936
1535	TFPTFKFEDPKFEVIEKPQA	20		4	P18859	ATP synthase-coupling factor 6, mitochondrial OS=Homo sapiens OX=9606 GN=ATP5PF PE=1 SV=1	0.00239937	0.000749936
1536	TGAKVERADGYEPPVQESV	19		2	P61247	40S ribosomal protein S3a OS=Homo sapiens OX=9606 GN=RPS3A PE=1 SV=2	0.00195106	0.000749936
1537	TSKQPVGF	8		2	Q93062	RNA-binding protein with multiple splicing OS=Homo sapiens OX=9606 GN=RBPMS PE=1 SV=1	0.00404549	0.000749936
1538	TSGDYLRVW	9		2	P61962	DDB1- and CUL4-associated factor 7 OS=Homo sapiens OX=9606 GN=DCAF7 PE=1 SV=1	0.00441338	0.000749936
1539	TSDTVQHGAVY	11		2	Q6IQ49	Replication stress response regulator SDE2 OS=Homo sapiens OX=9606 GN=SDE2 PE=1 SV=1	0.00301555	0.000749936
1540	TSDSFVKGY	9		2	Q8TDW5	Synaptotagmin-like protein 5 OS=Homo sapiens OX=9606 GN=SYTL5 PE=1 SV=1	0.00224767	0.000749936
1541	TSDDVKEQIY	10		2	P62277	40S ribosomal protein S13 OS=Homo sapiens OX=9606 GN=RPS13 PE=1 SV=2	0.0018477	0.000749936
1542	TRSEFYKHI	9		2	P61160	Actin-related protein 2 OS=Homo sapiens OX=9606 GN=ACTR2 PE=1 SV=1	0.00256131	0.000749936
1543	TRIPKVQKL	9		6	P0DMV9	Heat shock 70 kDa protein 1B OS=Homo sapiens OX=9606 GN=HSPA1B PE=1 SV=1	0.00192994	0.000749936
1544	TPEGEFVSMGVISDGN	16	1xOxidation [M9]	2	P40925	Malate dehydrogenase, cytoplasmic OS=Homo sapiens OX=9606 GN=MDH1 PE=1 SV=4	0.00174981	0.000749936
1545	TPEGEFVSMGVISDG	15	1xOxidation [M9]	2	P40925	Malate dehydrogenase, cytoplasmic OS=Homo sapiens OX=9606 GN=MDH1 PE=1 SV=4	0.00176896	0.000749936
1546	TPAVHASLDK	10		1	P01966; P69905	SWISS-PROT:P01966 (Bos taurus) Hemoglobin subunit alpha Hemoglobin subunit alpha OS=Homo sapiens OX=9606 GN=HBA1 PE=1 SV=2	0.00347384	0.000749936
1547	TMVDRIEEV	9	1xOxidation [M2]	2	P29375	Lysine-specific demethylase 5A OS=Homo sapiens OX=9606 GN=KDM5A PE=1 SV=3	0.00301555	0.000749936
1548	TMDPKPLAY	9	1xOxidation [M2]	6	Q7Z3F1	Integral membrane protein GPR155 OS=Homo sapiens OX=9606 GN=GPR155 PE=2 SV=2	0.00343624	0.000749936
1549	TMDNPTTTQY	10	1xOxidation [M2]	7	Q9NP97	Dynein light chain roadblock-type 1 OS=Homo sapiens OX=9606 GN=DYNLRB1 PE=1 SV=3	0.00446166	0.000749936
1550	TMDNPTTTQY	10		2	Q9NP97	Dynein light chain roadblock-type 1 OS=Homo sapiens OX=9606 GN=DYNLRB1 PE=1 SV=3	0.00229714	0.000749936
1551	TLWVDPYEV	9		4	P62324	Protein BTG1 OS=Homo sapiens OX=9606 GN=BTG1 PE=1 SV=1	0.00314973	0.000749936
1552	TLVYHVVGV	9		4	Q15393	Splicing factor 3B subunit 3 OS=Homo sapiens OX=9606 GN=SF3B3 PE=1 SV=4	0.00182769	0.000749936
1553	TLVDEVFRI	9		2	P15927	Replication protein A 32 kDa subunit OS=Homo sapiens OX=9606 GN=RPA2 PE=1 SV=1	0.00222333	0.000749936
1554	TGGPARYI	8		2	Q8NEZ4	Histone-lysine N-methyltransferase 2C OS=Homo sapiens OX=9606 GN=KMT2C PE=1 SV=3	0.00436563	0.000749936
1555	TLADLVHHV	9		2	Q9Y4A5	Transformation/transcription domain-associated protein OS=Homo sapiens OX=9606 GN=TRRAP PE=1 SV=3	0.00232228	0.000749936
1556	TLADVLYHV	9		2	Q9UBL3	Set1/Ash2 histone methyltransferase complex subunit ASH2 OS=Homo sapiens OX=9606 GN=ASH2L PE=1 SV=1	0.00391557	0.000749936
1557	TLDDESLKY	9		2	Q86WR7	Proline and serine-rich protein 2 OS=Homo sapiens OX=9606 GN=PROSER2 PE=1 SV=2	0.00314973	0.000749936
1558	TLDDKKVYL	9		3	Q567U6	Coiled-coil domain-containing protein 93 OS=Homo sapiens OX=9606 GN=CCDC93 PE=1 SV=2	0.00178833	0.000749936
1559	TLDEKIEKV	9		4	Q96GQ7	Probable ATP-dependent RNA helicase DDX27 OS=Homo sapiens OX=9606 GN=DDX27 PE=1 SV=2	0.00174981	0.000749936
1560	STELNHLGY	9		4	Q8IXI1	Mitochondrial Rho GTPase 2 OS=Homo sapiens OX=9606 GN=RHOT2 PE=1 SV=2	0.00250615	0.000749936
1561	TLDPYRNEVSQLY	13		2	Q9UKA4	A-kinase anchor protein 11 OS=Homo sapiens OX=9606 GN=AKAP11 PE=1 SV=1	0.00378981	0.000749936
1562	TLGPQLMEV	9	1xOxidation [M7]	2	Q14956	Transmembrane glycoprotein NMB OS=Homo sapiens OX=9606 GN=GPNMB PE=1 SV=2	0.00347384	0.000749936
1563	TLLEKDYFL	9		2	Q8TF05	Serine/threonine-protein phosphatase 4 regulatory subunit 1 OS=Homo sapiens OX=9606 GN=PPP4R1 PE=1 SV=1	0.00321904	0.000749936
1564	TLQEFLKLA	9		4	Q9H299	SH3 domain-binding glutamic acid-rich-like protein 3 OS=Homo sapiens OX=9606 GN=SH3BGRL3 PE=1 SV=1	0.00232228	0.000749936
1565	TLQEQLEKA	9		2	Q9H307	Pinin OS=Homo sapiens OX=9606 GN=PNN PE=1 SV=5	0.00378981	0.000749936
1566	TITEYAREI	9		5	P11216	Glycogen phosphorylase, brain form OS=Homo sapiens OX=9606 GN=PYGB PE=1 SV=5	0.0037488	0.000749936
1567	TLTNVIHNL	9		1	Q53FV1	ORM1-like protein 2 OS=Homo sapiens OX=9606 GN=ORMDL2 PE=1 SV=2	0.0021286	0.000749936
1568	TIDQLYLEY	9		2	P12814	Alpha-actinin-1 OS=Homo sapiens OX=9606 GN=ACTN1 PE=1 SV=2	0.00288708	0.000749936
1569	STDYGIFQINSR	12		1	P61626	Lysozyme C OS=Homo sapiens OX=9606 GN=LYZ PE=1 SV=1	0.00222333	0.000749936
1570	STDWHVVNY	9		2	Q5JSL3	Dedicator of cytokinesis protein 11 OS=Homo sapiens OX=9606 GN=DOCK11 PE=1 SV=2	0.00250615	0.000749936
1571	STDKFKTDFY	10		4	Q7L5N1	COP9 signalosome complex subunit 6 OS=Homo sapiens OX=9606 GN=COPS6 PE=1 SV=1	0.00431839	0.000749936
1572	SLDVGGPLRY	10		4	Q9NR77	Peroxisomal membrane protein 2 OS=Homo sapiens OX=9606 GN=PXMP2 PE=1 SV=3	0.00291868	0.000749936
1573	SLAGDVALQQL	11		2	Q15021	Condensin complex subunit 1 OS=Homo sapiens OX=9606 GN=NCAPD2 PE=1 SV=3	0.00321904	0.000749936
1574	SLAETDKITL	10		2	P38606	V-type proton ATPase catalytic subunit A OS=Homo sapiens OX=9606 GN=ATP6V1A PE=1 SV=2	0.00224767	0.000749936
1575	SLADVHIEV	9		2	O14981	TATA-binding protein-associated factor 172 OS=Homo sapiens OX=9606 GN=BTAF1 PE=1 SV=2	0.00362839	0.000749936
1576	SKPGTYVMTVTAIDADDPN	19	1xOxidation [M8]	1	P19022	Cadherin-2 OS=Homo sapiens OX=9606 GN=CDH2 PE=1 SV=4	0.00391557	0.000749936
1577	SHQKRTPDFHDKYGNAVLASGATF	24		2	P24311	Cytochrome c oxidase subunit 7B, mitochondrial OS=Homo sapiens OX=9606 GN=COX7B PE=1 SV=2	0.00400171	0.000749936
1578	SGSSDGTIRLW	11		2	Q8TAF3	WD repeat-containing protein 48 OS=Homo sapiens OX=9606 GN=WDR48 PE=1 SV=1	0.00197242	0.000749936
1579	SGNLGHTPFVDEL	13		2	P22695	Cytochrome b-c1 complex subunit 2, mitochondrial OS=Homo sapiens OX=9606 GN=UQCRC2 PE=1 SV=3	0.00291868	0.000749936
1580	SGFTNTMRVVPVP	13		4	P14618	Pyruvate kinase PKM OS=Homo sapiens OX=9606 GN=PKM PE=1 SV=4	0.00370822	0.000749936
1581	SFLKAVPSQKRT	12		2	P31949	Protein S100-A11 OS=Homo sapiens OX=9606 GN=S100A11 PE=1 SV=2	0.00201584	0.000749936
1582	SEYSKFLSY	9		2	Q8NBL1	Protein O-glucosyltransferase 1 OS=Homo sapiens OX=9606 GN=POGLUT1 PE=1 SV=1	0.00311563	0.000749936
1583	SEYFYQEEF	9		2	Q92621	Nuclear pore complex protein Nup205 OS=Homo sapiens OX=9606 GN=NUP205 PE=1 SV=3	0.00404549	0.000749936
1584	SEVPIRLDY	9		3	Q96BY7	Autophagy-related protein 2 homolog B OS=Homo sapiens OX=9606 GN=ATG2B PE=1 SV=5	0.00339905	0.000749936
1585	SEVLQDLRF	9		3	Q96EN9	Required for excision 1-B domain-containing protein OS=Homo sapiens OX=9606 GN=REX1BD PE=1 SV=1	0.00351185	0.000749936
1586	SEVILHHEYF	10		3	O75643	U5 small nuclear ribonucleoprotein 200 kDa helicase OS=Homo sapiens OX=9606 GN=SNRNP200 PE=1 SV=2	0.0021519	0.000749936
1587	SEVIGHYPGSSF	12		2	Q969W9	Protein TMEPAI OS=Homo sapiens OX=9606 GN=PMEPA1 PE=1 SV=1	0.00321904	0.000749936
1588	SEVFLQRLM	9		2	Q9H0A0	RNA cytidine acetyltransferase OS=Homo sapiens OX=9606 GN=NAT10 PE=1 SV=2	0.00282491	0.000749936
1589	SEIRHTADRW	10		3	P04792	Heat shock protein beta-1 OS=Homo sapiens OX=9606 GN=HSPB1 PE=1 SV=2	0.00250615	0.000749936
1590	SEMDSERLQY	10	1xOxidation [M3]	1	Q86W92	Liprin-beta-1 OS=Homo sapiens OX=9606 GN=PPFIBP1 PE=1 SV=2	0.00383127	0.000749936
1591	SENAIVWKI	9		2	Q96CW1	AP-2 complex subunit mu OS=Homo sapiens OX=9606 GN=AP2M1 PE=1 SV=2	0.00178833	0.000749936
1592	SENDVIRLI	9		1	O94768	Serine/threonine-protein kinase 17B OS=Homo sapiens OX=9606 GN=STK17B PE=1 SV=1	0.00378981	0.000749936
1593	SENKIVGIGY	10		2	P32321	Deoxycytidylate deaminase OS=Homo sapiens OX=9606 GN=DCTD PE=1 SV=2	0.00217545	0.000749936
1594	SENLLGKQF	9		2	P46013	Proliferation marker protein Ki-67 OS=Homo sapiens OX=9606 GN=MKI67 PE=1 SV=2	0.00242563	0.000749936
1595	SLFSSPPEI	9		4	Q6ZWJ1	Syntaxin-binding protein 4 OS=Homo sapiens OX=9606 GN=STXBP4 PE=1 SV=2	0.00321904	0.000749936
1596	SENPAKRLY	9		2	O43709	Probable 18S rRNA (guanine-N(7))-methyltransferase OS=Homo sapiens OX=9606 GN=BUD23 PE=1 SV=2	0.00441338	0.000749936
1597	SEPESIRKW	9		4	P09496	Clathrin light chain A OS=Homo sapiens OX=9606 GN=CLTA PE=1 SV=1	0.00295062	0.000749936
1598	SESLLRGIYAY	11		2	P60842	Eukaryotic initiation factor 4A-I OS=Homo sapiens OX=9606 GN=EIF4A1 PE=1 SV=1	0.00270456	0.000749936
1599	SESLVHESW	9		1	Q9UH99	SUN domain-containing protein 2 OS=Homo sapiens OX=9606 GN=SUN2 PE=1 SV=3	0.00328987	0.000749936
1600	SESPIEKVL	9		1	P46821	Microtubule-associated protein 1B OS=Homo sapiens OX=9606 GN=MAP1B PE=1 SV=2	0.00436563	0.000749936
1601	SETDMVRQI	9		2	Q9UID3	Vacuolar protein sorting-associated protein 51 homolog OS=Homo sapiens OX=9606 GN=VPS51 PE=1 SV=2	0.00298291	0.000749936
1602	SEVDLTRSFSF	11		1	Q9P2T1	GMP reductase 2 OS=Homo sapiens OX=9606 GN=GMPR2 PE=1 SV=1	0.00347384	0.000749936
1603	SEPAFPHHHW	10		2	O60381	HMG box-containing protein 1 OS=Homo sapiens OX=9606 GN=HBP1 PE=1 SV=2	0.00245218	0.000749936
1604	TSPAKQQAPPVRNL	14		4	Q16555	Dihydropyrimidinase-related protein 2 OS=Homo sapiens OX=9606 GN=DPYSL2 PE=1 SV=1	0.00355028	0.000749936
1605	SIKELNERW	9		4	Q13813	Spectrin alpha chain, non-erythrocytic 1 OS=Homo sapiens OX=9606 GN=SPTAN1 PE=1 SV=3	0.00176896	0.000749936
1606	SLLDLEQKL	9		2	P56589	Peroxisomal biogenesis factor 3 OS=Homo sapiens OX=9606 GN=PEX3 PE=1 SV=1	0.00311563	0.000749936
1607	SSYGNIRAV	9		2	Q8N122	Regulatory-associated protein of mTOR OS=Homo sapiens OX=9606 GN=RPTOR PE=1 SV=1	0.00256131	0.000749936
1608	SSSKGSLGGGFSSGGFSG	18		1	P13645	SWISS-PROT:P13645 Tax_Id=9606 Gene_Symbol=KRT10 Keratin, type I cytoskeletal 10	0.00245218	0.000749936
1609	SSDTTVKVW	9		2	Q8TAF3	WD repeat-containing protein 48 OS=Homo sapiens OX=9606 GN=WDR48 PE=1 SV=1	0.00328987	0.000749936
1610	SSDSVGGFRY	10		2	Q14677	Clathrin interactor 1 OS=Homo sapiens OX=9606 GN=CLINT1 PE=1 SV=1	0.00351185	0.000749936
1611	SSDPYHSGY	9		2	Q9BXP5	Serrate RNA effector molecule homolog OS=Homo sapiens OX=9606 GN=SRRT PE=1 SV=1	0.00295062	0.000749936
1612	SSDGTIRLW	9		2	Q8TAF3	WD repeat-containing protein 48 OS=Homo sapiens OX=9606 GN=WDR48 PE=1 SV=1	0.00285583	0.000749936
1613	SSDANPVRY	9		2	Q9NU22	Midasin OS=Homo sapiens OX=9606 GN=MDN1 PE=1 SV=2	0.00311563	0.000749936
1614	SQPKIVKWDRDM	12		3	P61769	Beta-2-microglobulin OS=Homo sapiens OX=9606 GN=B2M PE=1 SV=1	0.00332587	0.000749936
1615	SPREYTGFPDPYDELN	16		1	Q9NZM1	Myoferlin OS=Homo sapiens OX=9606 GN=MYOF PE=1 SV=1	0.00347384	0.000749936
1616	SPAKQQAPPVRNL	13		2	Q16555	Dihydropyrimidinase-related protein 2 OS=Homo sapiens OX=9606 GN=DPYSL2 PE=1 SV=1	0.00250615	0.000749936
1617	SNKIYVVDLSNERAMSLTIEPRPV	24	1xOxidation [M15]	2	Q9H5V8	CUB domain-containing protein 1 OS=Homo sapiens OX=9606 GN=CDCP1 PE=1 SV=3	0.00378981	0.000749936
1618	SMDEKVELY	9		2	P13073	Cytochrome c oxidase subunit 4 isoform 1, mitochondrial OS=Homo sapiens OX=9606 GN=COX4I1 PE=1 SV=1	0.00314973	0.000749936
1619	SMADIPLGFGV	11		2	Q9Y221	60S ribosome subunit biogenesis protein NIP7 homolog OS=Homo sapiens OX=9606 GN=NIP7 PE=1 SV=1	0.00362839	0.000749936
1620	SLYSQVHQI	9		2	Q93074	Mediator of RNA polymerase II transcription subunit 12 OS=Homo sapiens OX=9606 GN=MED12 PE=1 SV=4	0.00383127	0.000749936
1621	SIYPSPTGV	9		2	Q6P2Q9	Pre-mRNA-processing-splicing factor 8 OS=Homo sapiens OX=9606 GN=PRPF8 PE=1 SV=2	0.00378981	0.000749936
1622	SLYEMVSRV	9	1xOxidation [M5]	4	Q08945	FACT complex subunit SSRP1 OS=Homo sapiens OX=9606 GN=SSRP1 PE=1 SV=1	0.00351185	0.000749936
1623	SLYDWNVKL	9		2	Q7Z7E8	Ubiquitin-conjugating enzyme E2 Q1 OS=Homo sapiens OX=9606 GN=UBE2Q1 PE=1 SV=1	0.00436563	0.000749936
1624	SLLDIIEKV	9		2	P49815	Tuberin OS=Homo sapiens OX=9606 GN=TSC2 PE=1 SV=2	0.00264632	0.000749936
1625	SILDIVTKV	9		2	Q52LD8	Raftlin-2 OS=Homo sapiens OX=9606 GN=RFTN2 PE=2 SV=3	0.00285583	0.000749936
1626	SLLDPVPEV	9		3	Q92616	eIF-2-alpha kinase activator GCN1 OS=Homo sapiens OX=9606 GN=GCN1 PE=1 SV=6	0.00279433	0.000749936
1627	SILEDPPSI	9		2	Q9NVM9	Integrator complex subunit 13 OS=Homo sapiens OX=9606 GN=INTS13 PE=1 SV=2	0.00270456	0.000749936
1628	SLIEKLWQT	9		2	P48380	Transcription factor RFX3 OS=Homo sapiens OX=9606 GN=RFX3 PE=1 SV=2	0.00174981	0.000749936
1629	SLLEKSLGL	9		2	O43324	Eukaryotic translation elongation factor 1 epsilon-1 OS=Homo sapiens OX=9606 GN=EEF1E1 PE=1 SV=1	0.00258934	0.000749936
1630	SLLDKIIGA	9		7	Q6NZI2	Caveolae-associated protein 1 OS=Homo sapiens OX=9606 GN=CAVIN1 PE=1 SV=1	0.00339905	0.000749936
1631	SLLESVQKL	9		2	Q13535	Serine/threonine-protein kinase ATR OS=Homo sapiens OX=9606 GN=ATR PE=1 SV=3	0.00261768	0.000749936
1632	SLLPEGPPAI	10		2	Q15011	Homocysteine-responsive endoplasmic reticulum-resident ubiquitin-like domain member 1 protein OS=Homo sapiens OX=9606 GN=HERPUD1 PE=1 SV=1	0.0037488	0.000749936
1633	SLITRLLEV	9		2	P62140	Serine/threonine-protein phosphatase PP1-beta catalytic subunit OS=Homo sapiens OX=9606 GN=PPP1CB PE=1 SV=3	0.00446166	0.000749936
1634	SLPVEVQEV	9		2	Q96P16	Regulation of nuclear pre-mRNA domain-containing protein 1A OS=Homo sapiens OX=9606 GN=RPRD1A PE=1 SV=1	0.00436563	0.000749936
1635	SISDVFRQY	9		2	Q14697	Neutral alpha-glucosidase AB OS=Homo sapiens OX=9606 GN=GANAB PE=1 SV=3	0.00210555	0.000749936
1636	SLSETVKKV	9		2	Q6YHK3	CD109 antigen OS=Homo sapiens OX=9606 GN=CD109 PE=1 SV=2	0.00222333	0.000749936
1637	SLVNLGGSKSISIS	14		2	P04264	Keratin, type II cytoskeletal 1 OS=Homo sapiens OX=9606 GN=KRT1 PE=1 SV=6	0.00276408	0.000749936
1638	SIIGRLLEV	9		6	P62136	Serine/threonine-protein phosphatase PP1-alpha catalytic subunit OS=Homo sapiens OX=9606 GN=PPP1CA PE=1 SV=1	0.00417971	0.000749936
1639	SELQSIQRL	9		2	O15119	T-box transcription factor TBX3 OS=Homo sapiens OX=9606 GN=TBX3 PE=1 SV=4	0.00301555	0.000749936
1640	TSYRDFLGTNW	11		2	Q9BRQ3	Uridine diphosphate glucose pyrophosphatase OS=Homo sapiens OX=9606 GN=NUDT22 PE=1 SV=3	0.00285583	0.000749936
1641	TTDTVIRSY	9		1	Q9NVD3	SET domain-containing protein 4 OS=Homo sapiens OX=9606 GN=SETD4 PE=2 SV=1	0.00441338	0.000749936
1642	YQADIERMY	9		3	O95573	Long-chain-fatty-acid--CoA ligase 3 OS=Homo sapiens OX=9606 GN=ACSL3 PE=1 SV=3	0.00201584	0.000749936
1643	YMKDIVVQETMEDIDK	16		2	O43852	Calumenin OS=Homo sapiens OX=9606 GN=CALU PE=1 SV=2	0.00343624	0.000749936
1644	YMDYRGYSY	9		2	Q86WJ1	Chromodomain-helicase-DNA-binding protein 1-like OS=Homo sapiens OX=9606 GN=CHD1L PE=1 SV=3	0.00358912	0.000749936
1645	YMADRLLGV	9	1xOxidation [M2]	2	Q14999	Cullin-7 OS=Homo sapiens OX=9606 GN=CUL7 PE=1 SV=2	0.00321904	0.000749936
1646	YLPDIIKDQKA	11		4	O15355	Protein phosphatase 1G OS=Homo sapiens OX=9606 GN=PPM1G PE=1 SV=1	0.00362839	0.000749936
1647	YLNDLIHSV	9		2	O43572	A-kinase anchor protein 10, mitochondrial OS=Homo sapiens OX=9606 GN=AKAP10 PE=1 SV=2	0.00276408	0.000749936
1648	YLLDLHSYL	9		2	O60337	E3 ubiquitin-protein ligase MARCH6 OS=Homo sapiens OX=9606 GN=MARCH6 PE=1 SV=2	0.00197242	0.000749936
1649	YLFPGIPEL	9		2	Q8NFF5	FAD synthase OS=Homo sapiens OX=9606 GN=FLAD1 PE=1 SV=1	0.00318419	0.000749936
1650	YLEDTDRNL	9		2	Q9Y4A8	Nuclear factor erythroid 2-related factor 3 OS=Homo sapiens OX=9606 GN=NFE2L3 PE=1 SV=1	0.00229714	0.000749936
1651	YLEDRPLSQLY	11		2	Q96JB6	Lysyl oxidase homolog 4 OS=Homo sapiens OX=9606 GN=LOXL4 PE=1 SV=1	0.00199401	0.000749936
1652	YLDPNQRDLY	10		2	Q86YE8	Zinc finger protein 573 OS=Homo sapiens OX=9606 GN=ZNF573 PE=2 SV=4	0.00264632	0.000749936
1653	YLDKGILKY	9		4	Q9H4L5	Oxysterol-binding protein-related protein 3 OS=Homo sapiens OX=9606 GN=OSBPL3 PE=1 SV=1	0.00229714	0.000749936
1654	YLDKEDTFFY	10		2	Q9BTC8	Metastasis-associated protein MTA3 OS=Homo sapiens OX=9606 GN=MTA3 PE=1 SV=2	0.00332587	0.000749936
1655	YLDEYIARM	9		2	P49815	Tuberin OS=Homo sapiens OX=9606 GN=TSC2 PE=1 SV=2	0.00222333	0.000749936
1656	YQADIERMY	9	1xOxidation [M8]	2	O95573	Long-chain-fatty-acid--CoA ligase 3 OS=Homo sapiens OX=9606 GN=ACSL3 PE=1 SV=3	0.0023477	0.000749936
1657	YLADIFTKL	9		2	Q49AG3	Zinc finger BED domain-containing protein 5 OS=Homo sapiens OX=9606 GN=ZBED5 PE=2 SV=2	0.00298291	0.000749936
1658	YESDPVKAW	9		2	Q02880	DNA topoisomerase 2-beta OS=Homo sapiens OX=9606 GN=TOP2B PE=1 SV=3	0.00304855	0.000749936
1659	YEPPVQESV	9		2	P61247	40S ribosomal protein S3a OS=Homo sapiens OX=9606 GN=RPS3A PE=1 SV=2	0.00370822	0.000749936
1660	YEMEVSQRL	9	1xOxidation [M3]	2	Q86WA8	Lon protease homolog 2, peroxisomal OS=Homo sapiens OX=9606 GN=LONP2 PE=1 SV=1	0.00308191	0.000749936
1661	YEMEVSQRL	9		1	Q86WA8	Lon protease homolog 2, peroxisomal OS=Homo sapiens OX=9606 GN=LONP2 PE=1 SV=1	0.00245218	0.000749936
1662	YEILATHPTW	10		2	Q5JPE7	Nodal modulator 2 OS=Homo sapiens OX=9606 GN=NOMO2 PE=1 SV=1	0.0018477	0.000749936
1663	YEFDEQGHSTW	11		1	Q9BWU0	Kanadaptin OS=Homo sapiens OX=9606 GN=SLC4A1AP PE=1 SV=1	0.00192994	0.000749936
1664	YEDGSIRIF	9		2	Q9UNX4	WD repeat-containing protein 3 OS=Homo sapiens OX=9606 GN=WDR3 PE=1 SV=1	0.00328987	0.000749936
1665	YADYSGQQSTY	11		2	O14979	Heterogeneous nuclear ribonucleoprotein D-like OS=Homo sapiens OX=9606 GN=HNRNPDL PE=1 SV=3	0.0039584	0.000749936
1666	YADNQVMHFY	10		2	Q07864	DNA polymerase epsilon catalytic subunit A OS=Homo sapiens OX=9606 GN=POLE PE=1 SV=5	0.00192994	0.000749936
1667	YAAAQLRQY	9		1	O95926	Pre-mRNA-splicing factor SYF2 OS=Homo sapiens OX=9606 GN=SYF2 PE=1 SV=1	0.00188837	0.000749936
1668	WVDPEDPYKGYRY	13		2	Q13085	Acetyl-CoA carboxylase 1 OS=Homo sapiens OX=9606 GN=ACACA PE=1 SV=2	0.00178833	0.000749936
1669	WLAEKLPTL	9		3	Q14008	Cytoskeleton-associated protein 5 OS=Homo sapiens OX=9606 GN=CKAP5 PE=1 SV=3	0.00288708	0.000749936
1670	WEVEVGDRTSW	11		1	Q96F44	E3 ubiquitin-protein ligase TRIM11 OS=Homo sapiens OX=9606 GN=TRIM11 PE=1 SV=2	0.00186793	0.000749936
1671	VVQDYVPIPTTEELKA	16		2	O75695	Protein XRP2 OS=Homo sapiens OX=9606 GN=RP2 PE=1 SV=4	0.00176896	0.000749936
1672	YGYNQRPPY	9		2	Q9BTL3	RNA guanine-N7 methyltransferase activating subunit OS=Homo sapiens OX=9606 GN=RAMAC PE=1 SV=1	0.00279433	0.000749936
1673	YQFTGIKKY	9		5	Q96IX5	ATP synthase membrane subunit DAPIT, mitochondrial OS=Homo sapiens OX=9606 GN=ATP5MD PE=1 SV=1	0.00355028	0.000749936
1674	YRAITVRKL	9		3	Q9BYT1	Solute carrier family 17 member 9 OS=Homo sapiens OX=9606 GN=SLC17A9 PE=1 SV=2	0.00311563	0.000749936
1675	YSDDGQKWTVY	11		2	Q96PD2	Discoidin, CUB and LCCL domain-containing protein 2 OS=Homo sapiens OX=9606 GN=DCBLD2 PE=1 SV=1	0.00186793	0.000749936
1676	YVTTSTRTY	9		8	P08670	Vimentin OS=Homo sapiens OX=9606 GN=VIM PE=1 SV=4	0.00378981	0.000749936
1677	YVDPSTDERLSY	12		2	Q15149	Plectin OS=Homo sapiens OX=9606 GN=PLEC PE=1 SV=3	0.00366809	0.000749936
1678	YTVENSRVY	9		2	Q9H6W3	Ribosomal oxygenase 1 OS=Homo sapiens OX=9606 GN=RIOX1 PE=1 SV=2	0.00182769	0.000749936
1679	YTSYPMHDFY	10		2	Q86XK2	F-box only protein 11 OS=Homo sapiens OX=9606 GN=FBXO11 PE=1 SV=3	0.00227227	0.000749936
1680	YTNKEMLKY	9		1	Q9H6S0	3'-5' RNA helicase YTHDC2 OS=Homo sapiens OX=9606 GN=YTHDC2 PE=1 SV=2	0.00232228	0.000749936
1681	YTERRQPLY	9		1	Q969X5	Endoplasmic reticulum-Golgi intermediate compartment protein 1 OS=Homo sapiens OX=9606 GN=ERGIC1 PE=1 SV=1	0.00343624	0.000749936
1682	YTELEAIMY	9	1xOxidation [M8]	13	P51659	Peroxisomal multifunctional enzyme type 2 OS=Homo sapiens OX=9606 GN=HSD17B4 PE=1 SV=3	0.00431839	0.000749936
1683	YTDYGGLIFNSY	12		2	P00403	Cytochrome c oxidase subunit 2 OS=Homo sapiens OX=9606 GN=MT-CO2 PE=1 SV=1	0.00378981	0.000749936
1684	YTDVSTRY	8		5	Q9Y320	Thioredoxin-related transmembrane protein 2 OS=Homo sapiens OX=9606 GN=TMX2 PE=1 SV=1	0.00282491	0.000749936
1685	YTDPAGLRNY	10		2	Q12770	Sterol regulatory element-binding protein cleavage-activating protein OS=Homo sapiens OX=9606 GN=SCAP PE=1 SV=4	0.00387319	0.000749936
1686	YTDKIMTY	8	1xOxidation [M6]	9	P49902	Cytosolic purine 5'-nucleotidase OS=Homo sapiens OX=9606 GN=NT5C2 PE=1 SV=1	0.00186793	0.000749936
1687	YTDKIMTY	8		2	P49902	Cytosolic purine 5'-nucleotidase OS=Homo sapiens OX=9606 GN=NT5C2 PE=1 SV=1	0.00366809	0.000749936
1688	YTDGPGGSGQY	11		2	Q9BZ72	Membrane-associated phosphatidylinositol transfer protein 2 OS=Homo sapiens OX=9606 GN=PITPNM2 PE=1 SV=1	0.00224767	0.000749936
1689	YTAQTSQPTNY	11		2	Q92734	Protein TFG OS=Homo sapiens OX=9606 GN=TFG PE=1 SV=2	0.00199401	0.000749936
1690	YSYPTGNHTY	10		2	P49023	Paxillin OS=Homo sapiens OX=9606 GN=PXN PE=1 SV=3	0.00245218	0.000749936
1691	YSQSQGDSEYYDY	13		2	Q07666	KH domain-containing, RNA-binding, signal transduction-associated protein 1 OS=Homo sapiens OX=9606 GN=KHDRBS1 PE=1 SV=1	0.00288708	0.000749936
1692	YSEVYPGQQY	10		2	Q8NF64	Zinc finger MIZ domain-containing protein 2 OS=Homo sapiens OX=9606 GN=ZMIZ2 PE=1 SV=2	0.00400171	0.000749936
1693	YSDGYGRVY	9		2	O43251	RNA binding protein fox-1 homolog 2 OS=Homo sapiens OX=9606 GN=RBFOX2 PE=1 SV=3	0.00242563	0.000749936
1694	YSDHQPSGPY	10		2	P56693	Transcription factor SOX-10 OS=Homo sapiens OX=9606 GN=SOX10 PE=1 SV=1	0.00217545	0.000749936
1695	YSDHQPSGPYYGHSGQASGLYSA	23		2	P56693	Transcription factor SOX-10 OS=Homo sapiens OX=9606 GN=SOX10 PE=1 SV=1	0.00413449	0.000749936
1696	YSDKEFAGSY	10		2	Q6ZT07	TBC1 domain family member 9 OS=Homo sapiens OX=9606 GN=TBC1D9 PE=2 SV=2	0.00404549	0.000749936
1697	YSDPYVKTY	9		1	Q14184	Double C2-like domain-containing protein beta OS=Homo sapiens OX=9606 GN=DOC2B PE=1 SV=2	0.00370822	0.000749936
1698	YSDVAKGILQY	11		2	Q8TB22	Spermatogenesis-associated protein 20 OS=Homo sapiens OX=9606 GN=SPATA20 PE=2 SV=3	0.00217545	0.000749936
1699	VVDPLNGWMY	10	1xOxidation [M9]	2	Q07954	Prolow-density lipoprotein receptor-related protein 1 OS=Homo sapiens OX=9606 GN=LRP1 PE=1 SV=2	0.00232228	0.000749936
1700	YSDVGRYIDHY	11		2	Q9UK99	F-box only protein 3 OS=Homo sapiens OX=9606 GN=FBXO3 PE=1 SV=3	0.00321904	0.000749936
1701	YSEDLSDMHY	10		1	Q9HBG6	Intraflagellar transport protein 122 homolog OS=Homo sapiens OX=9606 GN=IFT122 PE=1 SV=2	0.00351185	0.000749936
1702	YSEDLSDMHY	10	1xOxidation [M8]	2	Q9HBG6	Intraflagellar transport protein 122 homolog OS=Homo sapiens OX=9606 GN=IFT122 PE=1 SV=2	0.00264632	0.000749936
1703	YSEDRIGLADY	11		2	Q9UH99	SUN domain-containing protein 2 OS=Homo sapiens OX=9606 GN=SUN2 PE=1 SV=3	0.00328987	0.000749936
1704	YSENVERTKY	10		2	Q9HCD6	Protein TANC2 OS=Homo sapiens OX=9606 GN=TANC2 PE=1 SV=3	0.00247902	0.000749936
1705	YSEQPDFSGHKY	12		1	Q13822	Ectonucleotide pyrophosphatase/phosphodiesterase family member 2 OS=Homo sapiens OX=9606 GN=ENPP2 PE=1 SV=3	0.00186793	0.000749936
1706	YSESNKAIY	9		2	Q8NG48	Protein Lines homolog 1 OS=Homo sapiens OX=9606 GN=LINS1 PE=1 SV=2	0.00190904	0.000749936
1707	YSEDHIIGAY	10		2	Q8TCB0	Interferon-induced protein 44 OS=Homo sapiens OX=9606 GN=IFI44 PE=2 SV=2	0.00378981	0.000749936
1708	VVDPFSKKDW	10		3	P61247	40S ribosomal protein S3a OS=Homo sapiens OX=9606 GN=RPS3A PE=1 SV=2	0.00378981	0.000749936
1709	VVDKDFLDKY	10		2	P55263	Adenosine kinase OS=Homo sapiens OX=9606 GN=ADK PE=1 SV=2	0.00279433	0.000749936
1710	VVDEDHELIY	10		2	Q9NPF2	Carbohydrate sulfotransferase 11 OS=Homo sapiens OX=9606 GN=CHST11 PE=1 SV=1	0.00343624	0.000749936
1711	VLANKIFGI	9		2	Q9NYF5	Protein FAM13B OS=Homo sapiens OX=9606 GN=FAM13B PE=1 SV=2	0.00387319	0.000749936
1712	VIAEILRGV	9		4	O00567	Nucleolar protein 56 OS=Homo sapiens OX=9606 GN=NOP56 PE=1 SV=4	0.00400171	0.000749936
1713	VFRRFVEVGRVAY	13		2	P50914	60S ribosomal protein L14 OS=Homo sapiens OX=9606 GN=RPL14 PE=1 SV=4	0.00242563	0.000749936
1714	VEVSPATERQW	11		2	Q9NTZ6	RNA-binding protein 12 OS=Homo sapiens OX=9606 GN=RBM12 PE=1 SV=1	0.00400171	0.000749936
1715	VEVPFDLHRY	10		2	Q00341	Vigilin OS=Homo sapiens OX=9606 GN=HDLBP PE=1 SV=2	0.00308191	0.000749936
1716	VEVEGDNRY	9		2	P04844	Dolichyl-diphosphooligosaccharide--protein glycosyltransferase subunit 2 OS=Homo sapiens OX=9606 GN=RPN2 PE=1 SV=3	0.00441338	0.000749936
1717	VEVDAVHKHY	10		1	Q9Y653	Adhesion G-protein coupled receptor G1 OS=Homo sapiens OX=9606 GN=ADGRG1 PE=1 SV=2	0.00276408	0.000749936
1718	VEIDNGKQREF	11	1xDeamidated [N5]	2	P02545	Prelamin-A/C OS=Homo sapiens OX=9606 GN=LMNA PE=1 SV=1	0.00298291	0.000749936
1719	VEHYDPTINKW	11		1	O14682	Ectoderm-neural cortex protein 1 OS=Homo sapiens OX=9606 GN=ENC1 PE=1 SV=2	0.00206021	0.000749936
1720	VEGAGVKAW	9		1	Q8N5I2	Arrestin domain-containing protein 1 OS=Homo sapiens OX=9606 GN=ARRDC1 PE=1 SV=1	0.00358912	0.000749936
1721	VEDELVKKY	9		1	Q9UIG0	Tyrosine-protein kinase BAZ1B OS=Homo sapiens OX=9606 GN=BAZ1B PE=1 SV=2	0.00328987	0.000749936
1722	VEDEGLRVF	9		2	Q14644	Ras GTPase-activating protein 3 OS=Homo sapiens OX=9606 GN=RASA3 PE=1 SV=3	0.00427166	0.000749936
1723	VEAESEQKW	9		2	P35606	Coatomer subunit beta' OS=Homo sapiens OX=9606 GN=COPB2 PE=1 SV=2	0.00245218	0.000749936
1724	VATTRDYYF	9		10	P06737	Glycogen phosphorylase, liver form OS=Homo sapiens OX=9606 GN=PYGL PE=1 SV=4	0.00436563	0.000749936
1725	VATEKAVEL	9		2	P29401	Transketolase OS=Homo sapiens OX=9606 GN=TKT PE=1 SV=3	0.00288708	0.000749936
1726	VASHIANILNSEDLYVQ	17		2	ENSEMBL:ENSBTAP00000032840	(Bos taurus) similar to apolipoprotein B, partial	0.0020379	0.000749936
1727	VAQYRPEEY	9		2	Q12959	Disks large homolog 1 OS=Homo sapiens OX=9606 GN=DLG1 PE=1 SV=2	0.00318419	0.000749936
1728	TTFDKEFLL	9		2	O60306	RNA helicase aquarius OS=Homo sapiens OX=9606 GN=AQR PE=1 SV=4	0.00362839	0.000749936
1729	TTTTEHRFF	9		2	Q9H4A3	Serine/threonine-protein kinase WNK1 OS=Homo sapiens OX=9606 GN=WNK1 PE=1 SV=2	0.00270456	0.000749936
1730	TVADHIQKV	9		2	Q9Y678	Coatomer subunit gamma-1 OS=Homo sapiens OX=9606 GN=COPG1 PE=1 SV=1	0.00446166	0.000749936
1731	TVADKIHSV	9		2	O95147	Dual specificity protein phosphatase 14 OS=Homo sapiens OX=9606 GN=DUSP14 PE=1 SV=1	0.00258934	0.000749936
1732	TVDPASLWEY	10		2	Q16658	Fascin OS=Homo sapiens OX=9606 GN=FSCN1 PE=1 SV=3	0.00417971	0.000749936
1733	TVEETGGDSWKY	12		2	Q9UI26	Importin-11 OS=Homo sapiens OX=9606 GN=IPO11 PE=1 SV=1	0.00308191	0.000749936
1734	VLDEADLSRY	10		2	Q9Y5I3	Protocadherin alpha-1 OS=Homo sapiens OX=9606 GN=PCDHA1 PE=2 SV=1	0.00311563	0.000749936
1735	TVFDNLPNPEDR	12		1	Q0IIK2	TREMBL:Q0IIK2 (Bos taurus) Transferrin	0.00362839	0.000749936
1736	TVFEHTFHV	9		3	P41250	Glycine--tRNA ligase OS=Homo sapiens OX=9606 GN=GARS PE=1 SV=3	0.00404549	0.000749936
1737	TVYGEPRKL	9		4	P43358	Melanoma-associated antigen 4 OS=Homo sapiens OX=9606 GN=MAGEA4 PE=1 SV=2	0.00258934	0.000749936
1738	TVYTGIDHHW	10		3	Q9NV06	DDB1- and CUL4-associated factor 13 OS=Homo sapiens OX=9606 GN=DCAF13 PE=1 SV=2	0.00210555	0.000749936
1739	TYFPHFDLSH	10		2	P01966; P69905	SWISS-PROT:P01966 (Bos taurus) Hemoglobin subunit alpha Hemoglobin subunit alpha OS=Homo sapiens OX=9606 GN=HBA1 PE=1 SV=2	0.00422544	0.000749936
1740	VAAMPRPVSY	10	1xOxidation [M4]	5	Q6TFL4	Kelch-like protein 24 OS=Homo sapiens OX=9606 GN=KLHL24 PE=1 SV=1	0.00264632	0.000749936
1741	VADALTNAVAHVD	13		2	P69905	Hemoglobin subunit alpha OS=Homo sapiens OX=9606 GN=HBA1 PE=1 SV=2	0.00347384	0.000749936
1742	TVFDNLPNPEDRKNY	15		2	Q0IIK2	TREMBL:Q0IIK2 (Bos taurus) Transferrin	0.00242563	0.000749936
1743	TTDSSYGQNY	10		2	Q92804	TATA-binding protein-associated factor 2N OS=Homo sapiens OX=9606 GN=TAF15 PE=1 SV=1	0.00201584	0.000749936
1744	VLDEAFQRY	9		2	P06865	Beta-hexosaminidase subunit alpha OS=Homo sapiens OX=9606 GN=HEXA PE=1 SV=2	0.00192994	0.000749936
1745	VIDSLVGKQVEY	12		2	Q5JUX0	Spindlin-3 OS=Homo sapiens OX=9606 GN=SPIN3 PE=1 SV=1	0.00427166	0.000749936
1746	VTYVPVTTFKNLQTVNVDEN	20		2	P62899	60S ribosomal protein L31 OS=Homo sapiens OX=9606 GN=RPL31 PE=1 SV=1	0.00279433	0.000749936
1747	VTTTWERLY	9		2	Q8NEU8	DCC-interacting protein 13-beta OS=Homo sapiens OX=9606 GN=APPL2 PE=1 SV=3	0.00311563	0.000749936
1748	VTITDPFKHF	10		2	P60981	Destrin OS=Homo sapiens OX=9606 GN=DSTN PE=1 SV=3	0.00195106	0.000749936
1749	VTFPDIIRNY	10		2	P42224	Signal transducer and activator of transcription 1-alpha/beta OS=Homo sapiens OX=9606 GN=STAT1 PE=1 SV=2	0.00217545	0.000749936
1750	VTFEDNSKYW	10		1	Q5T6S3	PHD finger protein 19 OS=Homo sapiens OX=9606 GN=PHF19 PE=1 SV=1	0.0021519	0.000749936
1751	VTDQNKIVTY	10		2	Q15054	DNA polymerase delta subunit 3 OS=Homo sapiens OX=9606 GN=POLD3 PE=1 SV=2	0.0021519	0.000749936
1752	VTDLLKELV	9		2	Q96T21	Selenocysteine insertion sequence-binding protein 2 OS=Homo sapiens OX=9606 GN=SECISBP2 PE=1 SV=2	0.00288708	0.000749936
1753	VTALAARTW	9		2	Q9UII2	ATPase inhibitor, mitochondrial OS=Homo sapiens OX=9606 GN=ATP5IF1 PE=1 SV=1	0.00400171	0.000749936
1754	VSQLIQREF	9		2	P48201	ATP synthase F(0) complex subunit C3, mitochondrial OS=Homo sapiens OX=9606 GN=ATP5MC3 PE=1 SV=1	0.00321904	0.000749936
1755	VSDYLRQSY	9		2	Q68CP9	AT-rich interactive domain-containing protein 2 OS=Homo sapiens OX=9606 GN=ARID2 PE=1 SV=2	0.00174981	0.000749936
1756	VSDPSSPQY	9		2	O14773	Tripeptidyl-peptidase 1 OS=Homo sapiens OX=9606 GN=TPP1 PE=1 SV=2	0.00247902	0.000749936
1757	VSDNDIRKY	9		6	P55072	Transitional endoplasmic reticulum ATPase OS=Homo sapiens OX=9606 GN=VCP PE=1 SV=4	0.00261768	0.000749936
1758	VSDGVIKVF	9		2	P23528	Cofilin-1 OS=Homo sapiens OX=9606 GN=CFL1 PE=1 SV=3	0.00441338	0.000749936
1759	VSDELRQWY	9		2	Q9P2Q2	FERM domain-containing protein 4A OS=Homo sapiens OX=9606 GN=FRMD4A PE=1 SV=3	0.00242563	0.000749936
1760	VRWPGVKLL	9		2	O60763	General vesicular transport factor p115 OS=Homo sapiens OX=9606 GN=USO1 PE=1 SV=2	0.00413449	0.000749936
1761	VQVYELQPSNLEADQP	16		2	O95817	BAG family molecular chaperone regulator 3 OS=Homo sapiens OX=9606 GN=BAG3 PE=1 SV=3	0.00387319	0.000749936
1762	VPERIVVAGNNEDVS	15		2	Q9GZY8	Mitochondrial fission factor OS=Homo sapiens OX=9606 GN=MFF PE=1 SV=1	0.00391557	0.000749936
1763	VIDWHNYGY	9		1	Q9BT22	Chitobiosyldiphosphodolichol beta-mannosyltransferase OS=Homo sapiens OX=9606 GN=ALG1 PE=1 SV=2	0.00195106	0.000749936
1764	VLDYINGGELFY	12		2	O00141	Serine/threonine-protein kinase Sgk1 OS=Homo sapiens OX=9606 GN=SGK1 PE=1 SV=2	0.0020379	0.000749936
1765	VLFKDPVSV	9		2	Q92935	Exostosin-like 1 OS=Homo sapiens OX=9606 GN=EXTL1 PE=2 SV=2	0.00298291	0.000749936
1766	VLFSSPPVILL	11		2	P04156	Major prion protein OS=Homo sapiens OX=9606 GN=PRNP PE=1 SV=1	0.00413449	0.000749936
1767	VLGEFLKEI	9		2	Q08AM6	Protein VAC14 homolog OS=Homo sapiens OX=9606 GN=VAC14 PE=1 SV=1	0.00383127	0.000749936
1768	VLKVFLENV	9		2	P62805	Histone H4 OS=Homo sapiens OX=9606 GN=HIST1H4A PE=1 SV=2	0.00174981	0.000749936
1769	VIDEVRTGTY	10		2	Q71U36	Tubulin alpha-1A chain OS=Homo sapiens OX=9606 GN=TUBA1A PE=1 SV=1	0.00339905	0.000749936
1770	VLIGEFLEKV	10		2	O43148	mRNA cap guanine-N7 methyltransferase OS=Homo sapiens OX=9606 GN=RNMT PE=1 SV=1	0.0018477	0.000749936
1771	VISPHGIASV	10		5	P07093	Glia-derived nexin OS=Homo sapiens OX=9606 GN=SERPINE2 PE=1 SV=1	0.00427166	0.000749936
1772	VLYEKDIQLF	10		1	Q9H8T0	AKT-interacting protein OS=Homo sapiens OX=9606 GN=AKTIP PE=1 SV=1	0.00239937	0.000749936
1773	VMDSKIVQV	9	1xOxidation [M2]	13	O60684	Importin subunit alpha-7 OS=Homo sapiens OX=9606 GN=KPNA6 PE=1 SV=1	0.00328987	0.000749936
1774	VMLDVPIRL	9		2	Q9UJF2	Ras GTPase-activating protein nGAP OS=Homo sapiens OX=9606 GN=RASAL2 PE=1 SV=2	0.0039584	0.000749936
1775	VNAIVYMIDAADREK	15	1xOxidation [M7]	1	Q9NVJ2	ADP-ribosylation factor-like protein 8B OS=Homo sapiens OX=9606 GN=ARL8B PE=1 SV=1	0.00311563	0.000749936
1776	VNDGDMRLADGGATNQGRVEIF	22		2	Q08380	Galectin-3-binding protein OS=Homo sapiens OX=9606 GN=LGALS3BP PE=1 SV=1	0.00347384	0.000749936
1777	VLLKSPSQV	9		2	P21860	Receptor tyrosine-protein kinase erbB-3 OS=Homo sapiens OX=9606 GN=ERBB3 PE=1 SV=1	0.0037488	0.000749936
1778	SELQARETF	9		2	Q15149	Plectin OS=Homo sapiens OX=9606 GN=PLEC PE=1 SV=3	0.00332587	0.000749936
1779	SEINKPNFY	9		2	Q5QJE6	Deoxynucleotidyltransferase terminal-interacting protein 2 OS=Homo sapiens OX=9606 GN=DNTTIP2 PE=1 SV=2	0.00336226	0.000749936
1780	SELLSDVRF	9		2	Q9H0C5	BTB/POZ domain-containing protein 1 OS=Homo sapiens OX=9606 GN=BTBD1 PE=1 SV=1	0.00332587	0.000749936
1781	NETLIVSKF	9		1	Q9BQA1	Methylosome protein 50 OS=Homo sapiens OX=9606 GN=WDR77 PE=1 SV=1	0.00256131	0.000749936
1782	NESLFGKKY	9		11	Q14192	Four and a half LIM domains protein 2 OS=Homo sapiens OX=9606 GN=FHL2 PE=1 SV=3	0.00436563	0.000749936
1783	NESDMIRNW	9		2	O00186	Syntaxin-binding protein 3 OS=Homo sapiens OX=9606 GN=STXBP3 PE=1 SV=2	0.00276408	0.000749936
1784	NENDIITHF	9		3	Q9ULK4	Mediator of RNA polymerase II transcription subunit 23 OS=Homo sapiens OX=9606 GN=MED23 PE=1 SV=2	0.00192994	0.000749936
1785	NEMQPNGKVF	10	1xOxidation [M3]	2	O60488	Long-chain-fatty-acid--CoA ligase 4 OS=Homo sapiens OX=9606 GN=ACSL4 PE=1 SV=2	0.00391557	0.000749936
1786	NEIGQFQSF	9		2	Q8TBE7	Solute carrier family 35 member G2 OS=Homo sapiens OX=9606 GN=SLC35G2 PE=1 SV=3	0.00245218	0.000749936
1787	NELGISTPEELGLDKV	16		2	P20674	Cytochrome c oxidase subunit 5A, mitochondrial OS=Homo sapiens OX=9606 GN=COX5A PE=1 SV=2	0.00355028	0.000749936
1788	NEGQTALHY	9		2	Q9BR61	Acyl-CoA-binding domain-containing protein 6 OS=Homo sapiens OX=9606 GN=ACBD6 PE=1 SV=1	0.00264632	0.000749936
1789	NEFRASFNHF	10		2	P12814	Alpha-actinin-1 OS=Homo sapiens OX=9606 GN=ACTN1 PE=1 SV=2	0.00190904	0.000749936
1790	NATKLERVF	9		4	Q9NV06	DDB1- and CUL4-associated factor 13 OS=Homo sapiens OX=9606 GN=DCAF13 PE=1 SV=2	0.00195106	0.000749936
1791	NATDLLRKM	9	1xOxidation [M9]	3	Q8IUH3	RNA-binding protein 45 OS=Homo sapiens OX=9606 GN=RBM45 PE=1 SV=1	0.00355028	0.000749936
1792	NANEMFRIF	9	1xOxidation [M5]	4	Q14204	Cytoplasmic dynein 1 heavy chain 1 OS=Homo sapiens OX=9606 GN=DYNC1H1 PE=1 SV=5	0.00413449	0.000749936
1793	MVDPLLTKY	9	1xOxidation [M1]	4	Q9H5Z1	Probable ATP-dependent RNA helicase DHX35 OS=Homo sapiens OX=9606 GN=DHX35 PE=1 SV=2	0.00285583	0.000749936
1794	MVDPLLTKY	9		2	Q9H5Z1	Probable ATP-dependent RNA helicase DHX35 OS=Homo sapiens OX=9606 GN=DHX35 PE=1 SV=2	0.00174981	0.000749936
1795	NEVDGEYRY	9		2	P57071	PR domain zinc finger protein 15 OS=Homo sapiens OX=9606 GN=PRDM15 PE=1 SV=4	0.00325426	0.000749936
1796	MTELPAPLSY	10		2	P49768	Presenilin-1 OS=Homo sapiens OX=9606 GN=PSEN1 PE=1 SV=1	0.00408974	0.000749936
1797	MTDPSKNLGY	10	1xOxidation [M1]	5	Q9C0B6	BMP/retinoic acid-inducible neural-specific protein 2 OS=Homo sapiens OX=9606 GN=BRINP2 PE=2 SV=2	0.00391557	0.000749936
1798	MSSPLSKEL	9	1xOxidation [M1]	11	P61254	60S ribosomal protein L26 OS=Homo sapiens OX=9606 GN=RPL26 PE=1 SV=1	0.00301555	0.000749936
1799	MSEPHYGHAGTVY	13		2	Q9P2N7	Kelch-like protein 13 OS=Homo sapiens OX=9606 GN=KLHL13 PE=1 SV=3	0.00178833	0.000749936
1800	MRYVASYLLAALGGN	15		2	P05387	60S acidic ribosomal protein P2 OS=Homo sapiens OX=9606 GN=RPLP2 PE=1 SV=1	0.0023734	0.000749936
1801	MRYLHRIYV	9		2	P08910	Monoacylglycerol lipase ABHD2 OS=Homo sapiens OX=9606 GN=ABHD2 PE=1 SV=1	0.00258934	0.000749936
1802	MPVKWIAIESLADR	14		1	P30530	Tyrosine-protein kinase receptor UFO OS=Homo sapiens OX=9606 GN=AXL PE=1 SV=4	0.00253358	0.000749936
1803	MNTFPTFKFEDPKFEVIEKPQA	22		1	P18859	ATP synthase-coupling factor 6, mitochondrial OS=Homo sapiens OX=9606 GN=ATP5PF PE=1 SV=1	0.00427166	0.000749936
1804	MMDPNSTQRY	10	2xOxidation [M1; M2]	14	Q9HAV4	Exportin-5 OS=Homo sapiens OX=9606 GN=XPO5 PE=1 SV=1	0.00186793	0.000749936
1805	MLPHAPGV	8		2	Q13547	Histone deacetylase 1 OS=Homo sapiens OX=9606 GN=HDAC1 PE=1 SV=1	0.00441338	0.000749936
1806	MLDHQPPQY	9	1xOxidation [M1]	2	Q92925	SWI/SNF-related matrix-associated actin-dependent regulator of chromatin subfamily D member 2 OS=Homo sapiens OX=9606 GN=SMARCD2 PE=1 SV=3	0.00383127	0.000749936
1807	MELDDTLKY	9		2	P62714	Serine/threonine-protein phosphatase 2A catalytic subunit beta isoform OS=Homo sapiens OX=9606 GN=PPP2CB PE=1 SV=1	0.0020379	0.000749936
1808	MEEGNPRLW	9		1	Q13530	Serine incorporator 3 OS=Homo sapiens OX=9606 GN=SERINC3 PE=2 SV=2	0.00446166	0.000749936
1809	MEAIPVKQF	9	1xOxidation [M1]	1	P23470	Receptor-type tyrosine-protein phosphatase gamma OS=Homo sapiens OX=9606 GN=PTPRG PE=1 SV=4	0.00391557	0.000749936
1810	MEAIPVKQF	9		2	P23470	Receptor-type tyrosine-protein phosphatase gamma OS=Homo sapiens OX=9606 GN=PTPRG PE=1 SV=4	0.00301555	0.000749936
1811	MTEKQLNLY	9		2	Q9NX18	Succinate dehydrogenase assembly factor 2, mitochondrial OS=Homo sapiens OX=9606 GN=SDHAF2 PE=1 SV=1	0.00325426	0.000749936
1812	NFQPRISY	8		2	Q9UN81	LINE-1 retrotransposable element ORF1 protein OS=Homo sapiens OX=9606 GN=L1RE1 PE=1 SV=1	0.0037488	0.000749936
1813	NLAEDIMRL	9		3	P08670	Vimentin OS=Homo sapiens OX=9606 GN=VIM PE=1 SV=4	0.00219926	0.000749936
1814	NLAEKLIGV	9		4	Q86X10	Ral GTPase-activating protein subunit beta OS=Homo sapiens OX=9606 GN=RALGAPB PE=1 SV=1	0.00256131	0.000749936
1815	QEAGIKTAF	9		2	P22234	Multifunctional protein ADE2 OS=Homo sapiens OX=9606 GN=PAICS PE=1 SV=3	0.00391557	0.000749936
1816	QEAELFRKI	9		2	Q96MY7	Protein FAM161B OS=Homo sapiens OX=9606 GN=FAM161B PE=1 SV=2	0.00304855	0.000749936
1817	QDESFTRGSDSLIKGKK	17		1	Q99623	Prohibitin-2 OS=Homo sapiens OX=9606 GN=PHB2 PE=1 SV=2	0.00383127	0.000749936
1818	QADIARMLY	9	1xOxidation [M7]	1	Q15326	Zinc finger MYND domain-containing protein 11 OS=Homo sapiens OX=9606 GN=ZMYND11 PE=1 SV=2	0.00343624	0.000749936
1819	PSPSGPQSHSPTHWEQPVYTTLSRP	25	1xPhospho [S/T]	3	P56693	Transcription factor SOX-10 OS=Homo sapiens OX=9606 GN=SOX10 PE=1 SV=1	0.00404549	0.000749936
1820	PSDPKQYRY	9		5	O43847	Nardilysin OS=Homo sapiens OX=9606 GN=NRDC PE=1 SV=3	0.00318419	0.000749936
1821	PPSGDFLTEGGGV	13		2	P02672	SWISS-PROT:P02672 (Bos taurus) Fibrinogen alpha chain precursor	0.00224767	0.000749936
1822	PIEEAVAKADKLAEEHSS	18		2	P06576	ATP synthase subunit beta, mitochondrial OS=Homo sapiens OX=9606 GN=ATP5F1B PE=1 SV=3	0.00267529	0.000749936
1823	PLDHLKPLEY	10		2	Q14146	Unhealthy ribosome biogenesis protein 2 homolog OS=Homo sapiens OX=9606 GN=URB2 PE=1 SV=2	0.00370822	0.000749936
1824	PKIVKWDRDM	10	1xOxidation [M10]	2	P61769	Beta-2-microglobulin OS=Homo sapiens OX=9606 GN=B2M PE=1 SV=1	0.00321904	0.000749936
1825	PKIVKWDRDM	10		2	P61769	Beta-2-microglobulin OS=Homo sapiens OX=9606 GN=B2M PE=1 SV=1	0.00258934	0.000749936
1826	PAHTEEFAYENSPELNPRLFK	21		2	Q9Y375	Complex I intermediate-associated protein 30, mitochondrial OS=Homo sapiens OX=9606 GN=NDUFAF1 PE=1 SV=2	0.00261768	0.000749936
1827	NYIEFTRIL	9		2	O14950	Myosin regulatory light chain 12B OS=Homo sapiens OX=9606 GN=MYL12B PE=1 SV=2	0.00208276	0.000749936
1828	NVDPVQHTY	9		1	O00468	Agrin OS=Homo sapiens OX=9606 GN=AGRN PE=1 SV=6	0.00400171	0.000749936
1829	NTFPTFKFEDPKFEVIEKPQA	21		2	P18859	ATP synthase-coupling factor 6, mitochondrial OS=Homo sapiens OX=9606 GN=ATP5PF PE=1 SV=1	0.00261768	0.000749936
1830	NTEGLHHLY	9		2	Q5MIZ7	Serine/threonine-protein phosphatase 4 regulatory subunit 3B OS=Homo sapiens OX=9606 GN=PPP4R3B PE=1 SV=2	0.00308191	0.000749936
1831	NTDFYQTSY	9		4	Q969M3	Protein YIPF5 OS=Homo sapiens OX=9606 GN=YIPF5 PE=1 SV=1	0.00258934	0.000749936
1832	NLAENISRV	9		11	P11216; P06737	Glycogen phosphorylase, brain form OS=Homo sapiens OX=9606 GN=PYGB PE=1 SV=5 Glycogen phosphorylase, liver form OS=Homo sapiens OX=9606 GN=PYGL PE=1 SV=4	0.00174981	0.000749936
1833	NLDIERPTY	9		2	Q71U36	Tubulin alpha-1A chain OS=Homo sapiens OX=9606 GN=TUBA1A PE=1 SV=1	0.00355028	0.000749936
1834	NIFPYPVGV	9		2	Q99590	Protein SCAF11 OS=Homo sapiens OX=9606 GN=SCAF11 PE=1 SV=2	0.00276408	0.000749936
1835	NLLTHIENV	9		2	A8MW92	PHD finger protein 20-like protein 1 OS=Homo sapiens OX=9606 GN=PHF20L1 PE=1 SV=2	0.00347384	0.000749936
1836	NLQVTQPTVGMNFKTPRGPV	20		2	P08708	40S ribosomal protein S17 OS=Homo sapiens OX=9606 GN=RPS17 PE=1 SV=2	0.00301555	0.000749936
1837	NLVQFSQAVSNQINSS	16		1	Q8WUM9	Sodium-dependent phosphate transporter 1 OS=Homo sapiens OX=9606 GN=SLC20A1 PE=1 SV=1	0.00210555	0.000749936
1838	LVDQRVAEY	9		2	Q9P215	Pogo transposable element with KRAB domain OS=Homo sapiens OX=9606 GN=POGK PE=1 SV=2	0.00383127	0.000749936
1839	NMSDFIMKV	9		2	Q9NYU1	UDP-glucose:glycoprotein glucosyltransferase 2 OS=Homo sapiens OX=9606 GN=UGGT2 PE=1 SV=4	0.0023734	0.000749936
1840	NQFPGFKEV	9		8	P09012; P08579	U1 small nuclear ribonucleoprotein A OS=Homo sapiens OX=9606 GN=SNRPA PE=1 SV=3 U2 small nuclear ribonucleoprotein B'' OS=Homo sapiens OX=9606 GN=SNRPB2 PE=1 SV=1	0.00404549	0.000749936
1841	NRADLIRHF	9		2	Q5CZA5	Zinc finger protein 805 OS=Homo sapiens OX=9606 GN=ZNF805 PE=2 SV=3	0.00336226	0.000749936
1842	NRFKGVKYF	9		4	Q6V1X1	Dipeptidyl peptidase 8 OS=Homo sapiens OX=9606 GN=DPP8 PE=1 SV=1	0.00188837	0.000749936
1843	NRYDGIYKV	9		5	Q96T88	E3 ubiquitin-protein ligase UHRF1 OS=Homo sapiens OX=9606 GN=UHRF1 PE=1 SV=1	0.00351185	0.000749936
1844	NSELGSETRY	10		1	Q9H869	YY1-associated protein 1 OS=Homo sapiens OX=9606 GN=YY1AP1 PE=1 SV=2	0.00311563	0.000749936
1845	NSYWVGEDSTY	11		2	P61313	60S ribosomal protein L15 OS=Homo sapiens OX=9606 GN=RPL15 PE=1 SV=2	0.0018079	0.000749936
1846	NMSDFIMKV	9	2xOxidation [M2; M7]	2	Q9NYU1	UDP-glucose:glycoprotein glucosyltransferase 2 OS=Homo sapiens OX=9606 GN=UGGT2 PE=1 SV=4	0.00422544	0.000749936
1847	LTVKLPDGYEF	11		1	P09382	Galectin-1 OS=Homo sapiens OX=9606 GN=LGALS1 PE=1 SV=2	0.00358912	0.000749936
1848	ITSQDVLHSW	10		4	P00403	Cytochrome c oxidase subunit 2 OS=Homo sapiens OX=9606 GN=MT-CO2 PE=1 SV=1	0.0023477	0.000749936
1849	LTRISDPEKW	10		2	Q14562	ATP-dependent RNA helicase DHX8 OS=Homo sapiens OX=9606 GN=DHX8 PE=1 SV=1	0.00174981	0.000749936
1850	ILTDITKGV	9		9	P13639	Elongation factor 2 OS=Homo sapiens OX=9606 GN=EEF2 PE=1 SV=4	0.00282491	0.000749936
1851	ILSGIGVSQV	10		2	P46977	Dolichyl-diphosphooligosaccharide--protein glycosyltransferase subunit STT3A OS=Homo sapiens OX=9606 GN=STT3A PE=1 SV=2	0.0039584	0.000749936
1852	ILNGSDIRSLY	11	1xDeamidated [N3]	2	P08648	Integrin alpha-5 OS=Homo sapiens OX=9606 GN=ITGA5 PE=1 SV=2	0.00351185	0.000749936
1853	ILMGVLKEV	9		2	O43143	Pre-mRNA-splicing factor ATP-dependent RNA helicase DHX15 OS=Homo sapiens OX=9606 GN=DHX15 PE=1 SV=2	0.00224767	0.000749936
1854	ILMEHIHKL	9	1xOxidation [M3]	15	P84098	60S ribosomal protein L19 OS=Homo sapiens OX=9606 GN=RPL19 PE=1 SV=1	0.00400171	0.000749936
1855	LIEPHYQPWSY	11		2	Q96C34	RUN domain-containing protein 1 OS=Homo sapiens OX=9606 GN=RUNDC1 PE=1 SV=3	0.00325426	0.000749936
1856	LLEKEILYY	9		2	P28370	Probable global transcription activator SNF2L1 OS=Homo sapiens OX=9606 GN=SMARCA1 PE=1 SV=2	0.00325426	0.000749936
1857	LLEEDTPRY	9		2	O95425	Supervillin OS=Homo sapiens OX=9606 GN=SVIL PE=1 SV=2	0.00417971	0.000749936
1858	LLDTPVKTQY	10		2	Q6N021	Methylcytosine dioxygenase TET2 OS=Homo sapiens OX=9606 GN=TET2 PE=1 SV=3	0.00276408	0.000749936
1859	LLDTAQKNLY	10		2	Q8N883	Zinc finger protein 614 OS=Homo sapiens OX=9606 GN=ZNF614 PE=1 SV=2	0.00182769	0.000749936
1860	ILDSQAGQIRA	11		1	Q86UU1	Pleckstrin homology-like domain family B member 1 OS=Homo sapiens OX=9606 GN=PHLDB1 PE=1 SV=1	0.00250615	0.000749936
1861	ILDSGIYRI	9		2	Q9UPZ3	Hermansky-Pudlak syndrome 5 protein OS=Homo sapiens OX=9606 GN=HPS5 PE=1 SV=2	0.0020379	0.000749936
1862	ILDQKINEV	9		3	P11926	Ornithine decarboxylase OS=Homo sapiens OX=9606 GN=ODC1 PE=1 SV=2	0.00325426	0.000749936
1863	LLDQGQLNKY	10		2	Q00610	Clathrin heavy chain 1 OS=Homo sapiens OX=9606 GN=CLTC PE=1 SV=5	0.00182769	0.000749936
1864	ILDNADVLSQY	11		2	Q9UKK3	Protein mono-ADP-ribosyltransferase PARP4 OS=Homo sapiens OX=9606 GN=PARP4 PE=1 SV=3	0.00291868	0.000749936
1865	ILDERHDNY	9		2	Q8TDY2	RB1-inducible coiled-coil protein 1 OS=Homo sapiens OX=9606 GN=RB1CC1 PE=1 SV=3	0.00301555	0.000749936
1866	ILDENSQKY	9		1	Q8N1I0	Dedicator of cytokinesis protein 4 OS=Homo sapiens OX=9606 GN=DOCK4 PE=1 SV=3	0.0021286	0.000749936
1867	KYVPLVTGL	9		2	Q6PIJ6	F-box only protein 38 OS=Homo sapiens OX=9606 GN=FBXO38 PE=1 SV=3	0.00441338	0.000749936
1868	LAAVLLQALDRPASPP	16		1	O15240	Neurosecretory protein VGF OS=Homo sapiens OX=9606 GN=VGF PE=1 SV=2	0.00339905	0.000749936
1869	LADIYRELY	9		2	Q9Y6J9	TAF6-like RNA polymerase II p300/CBP-associated factor-associated factor 65 kDa subunit 6L OS=Homo sapiens OX=9606 GN=TAF6L PE=1 SV=1	0.00270456	0.000749936
1870	LEADFAKRGY	10		2	Q99436	Proteasome subunit beta type-7 OS=Homo sapiens OX=9606 GN=PSMB7 PE=1 SV=1	0.00267529	0.000749936
1871	IEADISKRY	9		2	Q96JB5	CDK5 regulatory subunit-associated protein 3 OS=Homo sapiens OX=9606 GN=CDK5RAP3 PE=1 SV=2	0.00387319	0.000749936
1872	LEELARQAVDRALAE	15		2	P48637	Glutathione synthetase OS=Homo sapiens OX=9606 GN=GSS PE=1 SV=1	0.00219926	0.000749936
1873	ILVEHISGV	9		2	Q9P2K8	eIF-2-alpha kinase GCN2 OS=Homo sapiens OX=9606 GN=EIF2AK4 PE=1 SV=3	0.00436563	0.000749936
1874	LEELARQAVDRALAEG	16		1	P48637	Glutathione synthetase OS=Homo sapiens OX=9606 GN=GSS PE=1 SV=1	0.00190904	0.000749936
1875	LEESTIRHF	9		4	Q8IY63	Angiomotin-like protein 1 OS=Homo sapiens OX=9606 GN=AMOTL1 PE=1 SV=1	0.00192994	0.000749936
1876	LEFEGVKEKF	10		2	P38606	V-type proton ATPase catalytic subunit A OS=Homo sapiens OX=9606 GN=ATP6V1A PE=1 SV=2	0.00285583	0.000749936
1877	LELDPMAMTQKY	12	1xOxidation [M]	3	Q13435	Splicing factor 3B subunit 2 OS=Homo sapiens OX=9606 GN=SF3B2 PE=1 SV=2	0.00224767	0.000749936
1878	LGEYGFQNALIVR	13		2	P02769	SWISS-PROT:P02769 (Bos taurus) Bovine serum albumin precursor	0.00197242	0.000749936
1879	LLDDAQRLLY	10		2	Q8TAW3	Zinc finger protein 671 OS=Homo sapiens OX=9606 GN=ZNF671 PE=2 SV=2	0.00267529	0.000749936
1880	ILDEEKFNV	9		2	Q9H583	HEAT repeat-containing protein 1 OS=Homo sapiens OX=9606 GN=HEATR1 PE=1 SV=3	0.00245218	0.000749936
1881	LEEPTVIKKY	10		3	Q9Y5X3	Sorting nexin-5 OS=Homo sapiens OX=9606 GN=SNX5 PE=1 SV=1	0.00195106	0.000749936
1882	QEFEEKSGRTF	11		4	Q9NP77	RNA polymerase II subunit A C-terminal domain phosphatase SSU72 OS=Homo sapiens OX=9606 GN=SSU72 PE=1 SV=1	0.00270456	0.000749936
1883	ILYGEVEKL	9		1	Q9NZL9	Methionine adenosyltransferase 2 subunit beta OS=Homo sapiens OX=9606 GN=MAT2B PE=1 SV=1	0.00276408	0.000749936
1884	IPPFHPFHPFPALPENED	18		2	Q06481	Amyloid-like protein 2 OS=Homo sapiens OX=9606 GN=APLP2 PE=1 SV=2	0.00347384	0.000749936
1885	LTRLLQTKNYDIGAA	15		4	Q13501	Sequestosome-1 OS=Homo sapiens OX=9606 GN=SQSTM1 PE=1 SV=1	0.00239937	0.000749936
1886	ITQIEHEVSSS	11		2	P35527	Keratin, type I cytoskeletal 9 OS=Homo sapiens OX=9606 GN=KRT9 PE=1 SV=3	0.00304855	0.000749936
1887	ITLSDGLHNF	10		2	Q15043	Zinc transporter ZIP14 OS=Homo sapiens OX=9606 GN=SLC39A14 PE=1 SV=3	0.00298291	0.000749936
1888	ITGGDDSGIRLW	12		1	Q9NNW5	WD repeat-containing protein 6 OS=Homo sapiens OX=9606 GN=WDR6 PE=1 SV=1	0.0021286	0.000749936
1889	LTETWAGSHSMRY	13		2	P30485; P30504	HLA class I histocompatibility antigen, B-47 alpha chain OS=Homo sapiens OX=9606 GN=HLA-B PE=1 SV=1 HLA class I histocompatibility antigen, Cw-4 alpha chain OS=Homo sapiens OX=9606 GN=HLA-C PE=1 SV=1	0.00222333	0.000749936
1890	LTEITKGWLY	10		2	Q6UXM1	Leucine-rich repeats and immunoglobulin-like domains protein 3 OS=Homo sapiens OX=9606 GN=LRIG3 PE=2 SV=1	0.00383127	0.000749936
1891	LTEKANHYY	9		6	Q5TA45	Integrator complex subunit 11 OS=Homo sapiens OX=9606 GN=INTS11 PE=1 SV=2	0.00311563	0.000749936
1892	LTEDTYKPRIYTSPTWSAFVTDS	23		3	Q08380	Galectin-3-binding protein OS=Homo sapiens OX=9606 GN=LGALS3BP PE=1 SV=1	0.0023734	0.000749936
1893	ITEDKTELY	9		2	Q63HN8	E3 ubiquitin-protein ligase RNF213 OS=Homo sapiens OX=9606 GN=RNF213 PE=1 SV=3	0.00199401	0.000749936
1894	LTDPEAAKY	9		3	P04062	Lysosomal acid glucosylceramidase OS=Homo sapiens OX=9606 GN=GBA PE=1 SV=3	0.00308191	0.000749936
1895	ITDPDPDIRY	10		2	P42345	Serine/threonine-protein kinase mTOR OS=Homo sapiens OX=9606 GN=MTOR PE=1 SV=1	0.00178833	0.000749936
1896	LTDPDGALAK	10		2	Q13561	Dynactin subunit 2 OS=Homo sapiens OX=9606 GN=DCTN2 PE=1 SV=4	0.00282491	0.000749936
1897	LTDKDTGVTRY	11		2	Q8WXG6	MAP kinase-activating death domain protein OS=Homo sapiens OX=9606 GN=MADD PE=1 SV=2	0.00422544	0.000749936
1898	LTDFQKAVY	9		2	Q5T890	DNA excision repair protein ERCC-6-like 2 OS=Homo sapiens OX=9606 GN=ERCC6L2 PE=1 SV=2	0.00301555	0.000749936
1899	LTDFIREEY	9		4	A2RTX5	Threonine--tRNA ligase 2, cytoplasmic OS=Homo sapiens OX=9606 GN=TARSL2 PE=1 SV=1	0.00295062	0.000749936
1900	ITDEQRQYY	9		2	Q96D71	RalBP1-associated Eps domain-containing protein 1 OS=Homo sapiens OX=9606 GN=REPS1 PE=1 SV=3	0.00210555	0.000749936
1901	LTDEGYEHFY	10		2	O43847	Nardilysin OS=Homo sapiens OX=9606 GN=NRDC PE=1 SV=3	0.00206021	0.000749936
1902	LPRGYKHTLNQIDSVK	16		2	P12763	SWISS-PROT:P12763 (Bos taurus) Alpha-2-HS-glycoprotein precursor	0.0023477	0.000749936
1903	IRADIDKKY	9		1	P11279	Lysosome-associated membrane glycoprotein 1 OS=Homo sapiens OX=9606 GN=LAMP1 PE=1 SV=3	0.00314973	0.000749936
1904	LRSDIQKRL	9		2	P46379	Large proline-rich protein BAG6 OS=Homo sapiens OX=9606 GN=BAG6 PE=1 SV=2	0.00192994	0.000749936
1905	LSDIASALRY	10		2	O14920	Inhibitor of nuclear factor kappa-B kinase subunit beta OS=Homo sapiens OX=9606 GN=IKBKB PE=1 SV=1	0.0039584	0.000749936
1906	LSDLKHMRY	9		2	Q7Z4H7	HAUS augmin-like complex subunit 6 OS=Homo sapiens OX=9606 GN=HAUS6 PE=1 SV=2	0.00446166	0.000749936
1907	LSDIVIEKY	9		3	A2RRH5	WD repeat-containing protein 27 OS=Homo sapiens OX=9606 GN=WDR27 PE=1 SV=3	0.00332587	0.000749936
1908	IMLEALERV	9		7	P62308	Small nuclear ribonucleoprotein G OS=Homo sapiens OX=9606 GN=SNRPG PE=1 SV=1	0.00339905	0.000749936
1909	LSEDYGVLKTDEGIAY	16		2	P32119	Peroxiredoxin-2 OS=Homo sapiens OX=9606 GN=PRDX2 PE=1 SV=5	0.00178833	0.000749936
1910	LSGPFVQKW	9		2	P22102	Trifunctional purine biosynthetic protein adenosine-3 OS=Homo sapiens OX=9606 GN=GART PE=1 SV=1	0.00250615	0.000749936
1911	ISNIIKQF	8		3	Q5VZM2	Ras-related GTP-binding protein B OS=Homo sapiens OX=9606 GN=RRAGB PE=1 SV=1	0.00431839	0.000749936
1912	ISTPEELGLDKV	12		2	P20674	Cytochrome c oxidase subunit 5A, mitochondrial OS=Homo sapiens OX=9606 GN=COX5A PE=1 SV=2	0.00358912	0.000749936
1913	ISVILGDRW	9		2	O60381	HMG box-containing protein 1 OS=Homo sapiens OX=9606 GN=HBP1 PE=1 SV=2	0.00343624	0.000749936
1914	ITAGAHRLW	9		2	O00767	Acyl-CoA desaturase OS=Homo sapiens OX=9606 GN=SCD PE=1 SV=2	0.00288708	0.000749936
1915	LTDDKLSQY	9		2	P42336	Phosphatidylinositol 4,5-bisphosphate 3-kinase catalytic subunit alpha isoform OS=Homo sapiens OX=9606 GN=PIK3CA PE=1 SV=2	0.00413449	0.000749936
1916	LSEINKPNFY	10		2	Q5QJE6	Deoxynucleotidyltransferase terminal-interacting protein 2 OS=Homo sapiens OX=9606 GN=DNTTIP2 PE=1 SV=2	0.00308191	0.000749936
1917	QEFNLPVRY	9		2	Q96IJ6	Mannose-1-phosphate guanyltransferase alpha OS=Homo sapiens OX=9606 GN=GMPPA PE=1 SV=1	0.00188837	0.000749936
1918	QELDDILKF	9		2	Q12873; Q14839	Chromodomain-helicase-DNA-binding protein 3 OS=Homo sapiens OX=9606 GN=CHD3 PE=1 SV=3 Chromodomain-helicase-DNA-binding protein 4 OS=Homo sapiens OX=9606 GN=CHD4 PE=1 SV=2	0.00210555	0.000749936
1919	QEIEDKMKGF	10	1xOxidation [M7]	4	Q96K31	Uncharacterized protein C8orf76 OS=Homo sapiens OX=9606 GN=C8orf76 PE=2 SV=1	0.00174981	0.000749936
1920	SCSYRIESY	9		2	Q96DZ1	Endoplasmic reticulum lectin 1 OS=Homo sapiens OX=9606 GN=ERLEC1 PE=1 SV=1	0.00351185	0.000749936
1921	SAVADVRLY	9		2	Q92521	GPI mannosyltransferase 3 OS=Homo sapiens OX=9606 GN=PIGB PE=1 SV=1	0.00311563	0.000749936
1922	SATGLARYY	9		2	P54289	Voltage-dependent calcium channel subunit alpha-2/delta-1 OS=Homo sapiens OX=9606 GN=CACNA2D1 PE=1 SV=3	0.00422544	0.000749936
1923	SAQGSDESLIACKA	14		2	Q29960; P30504	HLA class I histocompatibility antigen, Cw-16 alpha chain OS=Homo sapiens OX=9606 GN=HLA-C PE=1 SV=1 HLA class I histocompatibility antigen, Cw-4 alpha chain OS=Homo sapiens OX=9606 GN=HLA-C PE=1 SV=1	0.00328987	0.000749936
1924	SAIDFYRKF	9		3	Q9GZZ1	N-alpha-acetyltransferase 50 OS=Homo sapiens OX=9606 GN=NAA50 PE=1 SV=1	0.00370822	0.000749936
1925	SAKDYFFKA	9		2	P54920	Alpha-soluble NSF attachment protein OS=Homo sapiens OX=9606 GN=NAPA PE=1 SV=3	0.00332587	0.000749936
1926	SAASPHYQEW	10		2	Q6SPF0	Atherin OS=Homo sapiens OX=9606 GN=SAMD1 PE=1 SV=1	0.00195106	0.000749936
1927	SAADGPRVF	9		4	Q9Y285	Phenylalanine--tRNA ligase alpha subunit OS=Homo sapiens OX=9606 GN=FARSA PE=1 SV=3	0.00431839	0.000749936
1928	RVYTSKSDVW	10		3	P30530	Tyrosine-protein kinase receptor UFO OS=Homo sapiens OX=9606 GN=AXL PE=1 SV=4	0.00314973	0.000749936
1929	RVWQWDEKW	9		2	Q7KZ85	Transcription elongation factor SPT6 OS=Homo sapiens OX=9606 GN=SUPT6H PE=1 SV=2	0.00336226	0.000749936
1930	RVWDIVRHY	9		1	Q12788	Transducin beta-like protein 3 OS=Homo sapiens OX=9606 GN=TBL3 PE=1 SV=2	0.00247902	0.000749936
1931	RVQEQDLRQW	10		2	Q86WJ1	Chromodomain-helicase-DNA-binding protein 1-like OS=Homo sapiens OX=9606 GN=CHD1L PE=1 SV=3	0.00229714	0.000749936
1932	RVDPNGSRYLL	11		2	Q16531	DNA damage-binding protein 1 OS=Homo sapiens OX=9606 GN=DDB1 PE=1 SV=1	0.00446166	0.000749936
1933	RVAQLLERW	9		2	Q15149	Plectin OS=Homo sapiens OX=9606 GN=PLEC PE=1 SV=3	0.00314973	0.000749936
1934	RTQIVHVKF	9		1	Q68CR1	Protein sel-1 homolog 3 OS=Homo sapiens OX=9606 GN=SEL1L3 PE=1 SV=2	0.00279433	0.000749936
1935	RTNAIKQTF	9		2	Q676U5	Autophagy-related protein 16-1 OS=Homo sapiens OX=9606 GN=ATG16L1 PE=1 SV=2	0.00206021	0.000749936
1936	RTMQEIERY	9	1xOxidation [M3]	3	Q15047	Histone-lysine N-methyltransferase SETDB1 OS=Homo sapiens OX=9606 GN=SETDB1 PE=1 SV=1	0.00261768	0.000749936
1937	RRFPEQVRV	9		2	Q32NB8	CDP-diacylglycerol--glycerol-3-phosphate 3-phosphatidyltransferase, mitochondrial OS=Homo sapiens OX=9606 GN=PGS1 PE=2 SV=1	0.00362839	0.000749936
1938	RRFPLEQRL	9		2	Q9H078	Caseinolytic peptidase B protein homolog OS=Homo sapiens OX=9606 GN=CLPB PE=1 SV=1	0.00279433	0.000749936
1939	RSFPGSKEY	9		16	Q14517	Protocadherin Fat 1 OS=Homo sapiens OX=9606 GN=FAT1 PE=1 SV=2	0.00201584	0.000749936
1940	RSKEGLTERF	10		3	Q15046	Lysine--tRNA ligase OS=Homo sapiens OX=9606 GN=KARS PE=1 SV=3	0.00441338	0.000749936
1941	RSVHLTDRQVKIW	13		2	P31260	Homeobox protein Hox-A10 OS=Homo sapiens OX=9606 GN=HOXA10 PE=1 SV=3	0.00247902	0.000749936
1942	RSVLHHFHF	9		1	Q15269	Periodic tryptophan protein 2 homolog OS=Homo sapiens OX=9606 GN=PWP2 PE=2 SV=2	0.0021519	0.000749936
1943	SDDGTVRIW	9		2	Q9H7D7	WD repeat-containing protein 26 OS=Homo sapiens OX=9606 GN=WDR26 PE=1 SV=3	0.00199401	0.000749936
1944	RSYSESEKQW	10		3	Q96HQ2	CDKN2AIP N-terminal-like protein OS=Homo sapiens OX=9606 GN=CDKN2AIPNL PE=1 SV=1	0.00298291	0.000749936
1945	RTDAILLGHY	10		1	Q9UK97	F-box only protein 9 OS=Homo sapiens OX=9606 GN=FBXO9 PE=1 SV=1	0.00264632	0.000749936
1946	RTEPFQDGY	9		2	Q9UEE5	Serine/threonine-protein kinase 17A OS=Homo sapiens OX=9606 GN=STK17A PE=1 SV=2	0.00224767	0.000749936
1947	RTFDPTTSYVVEDL	14		2	Q13332	Receptor-type tyrosine-protein phosphatase S OS=Homo sapiens OX=9606 GN=PTPRS PE=1 SV=3	0.00431839	0.000749936
1948	RTFVAADGKSY	11		3	P07093	Glia-derived nexin OS=Homo sapiens OX=9606 GN=SERPINE2 PE=1 SV=1	0.00217545	0.000749936
1949	RTKDILIRF	9		2	Q68CP4	Heparan-alpha-glucosaminide N-acetyltransferase OS=Homo sapiens OX=9606 GN=HGSNAT PE=1 SV=2	0.00336226	0.000749936
1950	RTKQVLHTF	9		1	Q9BTV5	Fibronectin type III and SPRY domain-containing protein 1 OS=Homo sapiens OX=9606 GN=FSD1 PE=1 SV=1	0.00229714	0.000749936
1951	RTATFQQRF	9		4	Q9BY77	Polymerase delta-interacting protein 3 OS=Homo sapiens OX=9606 GN=POLDIP3 PE=1 SV=2	0.00417971	0.000749936
1952	RRDNYVPEVSALDQEIIE	18		2	P08708	40S ribosomal protein S17 OS=Homo sapiens OX=9606 GN=RPS17 PE=1 SV=2	0.00441338	0.000749936
1953	SDDQTIRVW	9		1	P53621	Coatomer subunit alpha OS=Homo sapiens OX=9606 GN=COPA PE=1 SV=2	0.00270456	0.000749936
1954	SDVSLTACKV	10		4	P01892; P30455	HLA class I histocompatibility antigen, A-2 alpha chain OS=Homo sapiens OX=9606 GN=HLA-A PE=1 SV=1 HLA class I histocompatibility antigen, A-36 alpha chain OS=Homo sapiens OX=9606 GN=HLA-A PE=1 SV=1	0.00206021	0.000749936
1955	SEIINSKNF	9		2	Q9BTV4	Transmembrane protein 43 OS=Homo sapiens OX=9606 GN=TMEM43 PE=1 SV=1	0.00308191	0.000749936
1956	SEIFLHESY	9		2	Q5XG99	LysM and putative peptidoglycan-binding domain-containing protein 4 OS=Homo sapiens OX=9606 GN=LYSMD4 PE=2 SV=2	0.00347384	0.000749936
1957	SELEKTFNL	9		2	P23497; Q9H930	Nuclear autoantigen Sp-100 OS=Homo sapiens OX=9606 GN=SP100 PE=1 SV=3 Nuclear body protein SP140-like protein OS=Homo sapiens OX=9606 GN=SP140L PE=1 SV=3	0.00417971	0.000749936
1958	SEIDMNDIKAFY	12	1xOxidation [M5]	2	P04083	Annexin A1 OS=Homo sapiens OX=9606 GN=ANXA1 PE=1 SV=2	0.00199401	0.000749936
1959	SEIDMNDIKAF	11		1	P04083	Annexin A1 OS=Homo sapiens OX=9606 GN=ANXA1 PE=1 SV=2	0.00256131	0.000749936
1960	SELDLTYGNRY	11		2	P11413	Glucose-6-phosphate 1-dehydrogenase OS=Homo sapiens OX=9606 GN=G6PD PE=1 SV=4	0.00206021	0.000749936
1961	SELDLISRL	9		3	P11586	C-1-tetrahydrofolate synthase, cytoplasmic OS=Homo sapiens OX=9606 GN=MTHFD1 PE=1 SV=3	0.00229714	0.000749936
1962	SEHVFDHPW	9		4	Q9Y3B1	PRELI domain containing protein 3B OS=Homo sapiens OX=9606 GN=PRELID3B PE=1 SV=2	0.00347384	0.000749936
1963	SEGYPGQRYY	10		2	P34896	Serine hydroxymethyltransferase, cytosolic OS=Homo sapiens OX=9606 GN=SHMT1 PE=1 SV=1	0.00232228	0.000749936
1964	SEGPPLTSF	9		2	O95071	E3 ubiquitin-protein ligase UBR5 OS=Homo sapiens OX=9606 GN=UBR5 PE=1 SV=2	0.00267529	0.000749936
1965	SEGNITKQL	9		1	Q9Y4F9	Rho family-interacting cell polarization regulator 2 OS=Homo sapiens OX=9606 GN=RIPOR2 PE=1 SV=4	0.0018079	0.000749936
1966	SEGEDLIRF	9		2	P43007	Neutral amino acid transporter A OS=Homo sapiens OX=9606 GN=SLC1A4 PE=1 SV=1	0.0021519	0.000749936
1967	SEFQKAVKL	9		2	Q92611	ER degradation-enhancing alpha-mannosidase-like protein 1 OS=Homo sapiens OX=9606 GN=EDEM1 PE=1 SV=1	0.00298291	0.000749936
1968	SEFLQPNRQF	10		2	Q9Y6K5	2'-5'-oligoadenylate synthase 3 OS=Homo sapiens OX=9606 GN=OAS3 PE=1 SV=3	0.00311563	0.000749936
1969	SEFIINNRNY	10		2	Q9Y2H8	Zinc finger protein 510 OS=Homo sapiens OX=9606 GN=ZNF510 PE=2 SV=1	0.00239937	0.000749936
1970	SEFFRSGKY	9		4	P06733	Alpha-enolase OS=Homo sapiens OX=9606 GN=ENO1 PE=1 SV=2	0.00291868	0.000749936
1971	SEFENQGQKPLY	12		1	O75061	Putative tyrosine-protein phosphatase auxilin OS=Homo sapiens OX=9606 GN=DNAJC6 PE=1 SV=3	0.00232228	0.000749936
1972	SEAALEKKL	9		2	Q96P16	Regulation of nuclear pre-mRNA domain-containing protein 1A OS=Homo sapiens OX=9606 GN=RPRD1A PE=1 SV=1	0.00343624	0.000749936
1973	SEAEMRLFY	9		2	Q8IY37	Probable ATP-dependent RNA helicase DHX37 OS=Homo sapiens OX=9606 GN=DHX37 PE=1 SV=1	0.00383127	0.000749936
1974	SEANVQRLY	9		1	Q8WVZ9	Kelch repeat and BTB domain-containing protein 7 OS=Homo sapiens OX=9606 GN=KBTBD7 PE=1 SV=1	0.00378981	0.000749936
1975	SEAQVQKFL	9		3	Q9Y520	Protein PRRC2C OS=Homo sapiens OX=9606 GN=PRRC2C PE=1 SV=4	0.00247902	0.000749936
1976	SEASLGPLAY	10		2	Q8TAQ2	SWI/SNF complex subunit SMARCC2 OS=Homo sapiens OX=9606 GN=SMARCC2 PE=1 SV=1	0.00347384	0.000749936
1977	SEDDLKTVF	9		2	Q9NW13	RNA-binding protein 28 OS=Homo sapiens OX=9606 GN=RBM28 PE=1 SV=3	0.00391557	0.000749936
1978	SDKYGLGY	8		2	P53350	Serine/threonine-protein kinase PLK1 OS=Homo sapiens OX=9606 GN=PLK1 PE=1 SV=1	0.00190904	0.000749936
1979	SEDGKIHVW	9		4	Q6UXN9	WD repeat-containing protein 82 OS=Homo sapiens OX=9606 GN=WDR82 PE=1 SV=1	0.0021519	0.000749936
1980	SEDGTVRLW	9		2	P35606	Coatomer subunit beta' OS=Homo sapiens OX=9606 GN=COPB2 PE=1 SV=2	0.00192994	0.000749936
1981	SEDVIARTY	9		2	Q8IWV8	E3 ubiquitin-protein ligase UBR2 OS=Homo sapiens OX=9606 GN=UBR2 PE=1 SV=1	0.00408974	0.000749936
1982	SEEGNIEHAF	10		2	O95630	STAM-binding protein OS=Homo sapiens OX=9606 GN=STAMBP PE=1 SV=1	0.00219926	0.000749936
1983	SEENVIREF	9		4	Q9Y320	Thioredoxin-related transmembrane protein 2 OS=Homo sapiens OX=9606 GN=TMX2 PE=1 SV=1	0.00273416	0.000749936
1984	SEEPILKWY	9		2	Q7L1Q6	Basic leucine zipper and W2 domain-containing protein 1 OS=Homo sapiens OX=9606 GN=BZW1 PE=1 SV=1	0.00229714	0.000749936
1985	SEERFYTKW	9		1	P35573	Glycogen debranching enzyme OS=Homo sapiens OX=9606 GN=AGL PE=1 SV=3	0.00229714	0.000749936
1986	SEDGSLHVF	9		2	Q9NNW5	WD repeat-containing protein 6 OS=Homo sapiens OX=9606 GN=WDR6 PE=1 SV=1	0.00343624	0.000749936
1987	KVRVGQETF	9		2	Q8WVI0	Small integral membrane protein 4 OS=Homo sapiens OX=9606 GN=SMIM4 PE=1 SV=2	0.0020379	0.000749936
1988	RQLEQELHKW	10		2	Q96EZ8	Microspherule protein 1 OS=Homo sapiens OX=9606 GN=MCRS1 PE=1 SV=1	0.00339905	0.000749936
1989	RNSILAQVLDQSAR	14		2	O14737	Programmed cell death protein 5 OS=Homo sapiens OX=9606 GN=PDCD5 PE=1 SV=3	0.00404549	0.000749936
1990	REFFESNIKSY	11		4	Q8NG11	Tetraspanin-14 OS=Homo sapiens OX=9606 GN=TSPAN14 PE=1 SV=1	0.00383127	0.000749936
1991	REDNVIRKY	9		2	P23229	Integrin alpha-6 OS=Homo sapiens OX=9606 GN=ITGA6 PE=1 SV=5	0.00197242	0.000749936
1992	REDKIFQKF	9		1	Q16342	Programmed cell death protein 2 OS=Homo sapiens OX=9606 GN=PDCD2 PE=1 SV=2	0.00258934	0.000749936
1993	READQPLRTY	10		4	Q9Y4B6	DDB1- and CUL4-associated factor 1 OS=Homo sapiens OX=9606 GN=DCAF1 PE=1 SV=3	0.0037488	0.000749936
1994	RDNYVPEVSALDQEIIE	17		2	P08708	40S ribosomal protein S17 OS=Homo sapiens OX=9606 GN=RPS17 PE=1 SV=2	0.00355028	0.000749936
1995	RDNYVPEVSALDQE	14		1	P08708	40S ribosomal protein S17 OS=Homo sapiens OX=9606 GN=RPS17 PE=1 SV=2	0.0037488	0.000749936
1996	RAREEGIRLF	10		2	P12110	Collagen alpha-2(VI) chain OS=Homo sapiens OX=9606 GN=COL6A2 PE=1 SV=4	0.00436563	0.000749936
1997	RAFQAHKEENW	11		2	Q5JVF3	PCI domain-containing protein 2 OS=Homo sapiens OX=9606 GN=PCID2 PE=1 SV=2	0.00318419	0.000749936
[truncated: 5,988 more rows]
