# Supplementary material for: Digging deeper into the immunopeptidome: characterization of post-translationally modified peptides presented by MHC I
Source: J Proteins Proteom. 2021 Jun 4;12(3):151–60. doi: 10.1007/s42485-021-00066-x (PMC9807509; doi:10.1007/s42485-021-00066-x)
Supplement: Supplementary file 4 — Supplementary file4 (XLSX 1156 kb) [file 42485_2021_66_MOESM4_ESM.xlsx]

## Sheet: A375 cell line
Mangalaparthi et. al., 2021. Digging deeper into the HLA peptidome – Characterization of the post-translationally modified peptides
Supplementary Table 2: List of peptides identified in A375 cell line using Bolt search engine
Index	Name	Length	Modifications	Parent Protein	ParentProtein FullName	Start Location	End Location
1	AEPSAATQSHSISSSSFG	18	+Acet(n)	RTN3_HUMAN	sp|O95197|RTN3_HUMAN Reticulon-3 OS=Homo sapiens OX=9606 GN=RTN3 PE=1 SV=2	2	19
2	ILLSEPGLVKL	11		TAOK2_HUMAN	sp|Q9UL54|TAOK2_HUMAN Serine/threonine-protein kinase TAO2 OS=Homo sapiens OX=9606 GN=TAOK2 PE=1 SV=2	157	167
3	DESQVVTRY	9		UBP19_HUMAN	sp|O94966|UBP19_HUMAN Ubiquitin carboxyl-terminal hydrolase 19 OS=Homo sapiens OX=9606 GN=USP19 PE=1 SV=2	1197	1205
4	YLEQLHQLY	9		STAT3_HUMAN	sp|P40763|STAT3_HUMAN Signal transducer and activator of transcription 3 OS=Homo sapiens OX=9606 GN=STAT3 PE=1 SV=2	14	22
5	LIDQDARDLY	10		ANXA2_HUMAN	sp|P07355|ANXA2_HUMAN Annexin A2 OS=Homo sapiens OX=9606 GN=ANXA2 PE=1 SV=2	190	199
6	GLFDQHFRL	9		NISCH_HUMAN	sp|Q9Y2I1|NISCH_HUMAN Nischarin OS=Homo sapiens OX=9606 GN=NISCH PE=1 SV=3	1238	1246
7	KEKYPDLANFW	11		FMNL3_HUMAN	sp|Q8IVF7|FMNL3_HUMAN Formin-like protein 3 OS=Homo sapiens OX=9606 GN=FMNL3 PE=1 SV=3	817	827
8	KTLDDMISYY	10		CC174_HUMAN	sp|Q6PII3|CC174_HUMAN Coiled-coil domain-containing protein 174 OS=Homo sapiens OX=9606 GN=CCDC174 PE=1 SV=3	454	463
9	ILMDERTFL	9		UBP34_HUMAN	sp|Q70CQ2|UBP34_HUMAN Ubiquitin carboxyl-terminal hydrolase 34 OS=Homo sapiens OX=9606 GN=USP34 PE=1 SV=2	3220	3228
10	AIMDLLLRL	9		PP6R1_HUMAN	sp|Q9UPN7|PP6R1_HUMAN Serine/threonine-protein phosphatase 6 regulatory subunit 1 OS=Homo sapiens OX=9606 GN=PPP6R1 PE=1 SV=5	161	169
11	TSDELQFGY	9		EXT2_HUMAN	sp|Q93063|EXT2_HUMAN Exostosin-2 OS=Homo sapiens OX=9606 GN=EXT2 PE=1 SV=1	545	553
12	AEPLPSNILEW	11		UB2J2_HUMAN	sp|Q8N2K1|UB2J2_HUMAN Ubiquitin-conjugating enzyme E2 J2 OS=Homo sapiens OX=9606 GN=UBE2J2 PE=1 SV=3	34	44
13	ILLPYVSKV	9		TM175_HUMAN	sp|Q9BSA9|TM175_HUMAN Endosomal/lysosomal potassium channel TMEM175 OS=Homo sapiens OX=9606 GN=TMEM175 PE=1 SV=1	218	226
14	LTEDTYKPRIYTSPTWSAFVTDSS	24		LG3BP_HUMAN	sp|Q08380|LG3BP_HUMAN Galectin-3-binding protein OS=Homo sapiens OX=9606 GN=LGALS3BP PE=1 SV=1	399	422
15	GSYSGKAADVW	11		TRIB2_HUMAN	sp|Q92519|TRIB2_HUMAN Tribbles homolog 2 OS=Homo sapiens OX=9606 GN=TRIB2 PE=1 SV=1	228	238
16	AGVSESRIY	9		SOX5_HUMAN	sp|P35711|SOX5_HUMAN Transcription factor SOX-5 OS=Homo sapiens OX=9606 GN=SOX5 PE=1 SV=3	535	543
17	EELKIPKDY	9		UBTD2_HUMAN	sp|Q8WUN7|UBTD2_HUMAN Ubiquitin domain-containing protein 2 OS=Homo sapiens OX=9606 GN=UBTD2 PE=1 SV=2	208	216
18	ISEELVQKY	9		RTN4_HUMAN	sp|Q9NQC3|RTN4_HUMAN Reticulon-4 OS=Homo sapiens OX=9606 GN=RTN4 PE=1 SV=2	1083	1091
19	YLQPKLLGI	9		ATR_HUMAN	sp|Q13535|ATR_HUMAN Serine/threonine-protein kinase ATR OS=Homo sapiens OX=9606 GN=ATR PE=1 SV=3	1122	1130
20	NKPGEVIAEITASDADSG	18		PCDH1_HUMAN	sp|Q08174|PCDH1_HUMAN Protocadherin-1 OS=Homo sapiens OX=9606 GN=PCDH1 PE=1 SV=2	519	536
21	TSDKPLMY	8	+Oxid(7)	UBN2_HUMAN	sp|Q6ZU65|UBN2_HUMAN Ubinuclein-2 OS=Homo sapiens OX=9606 GN=UBN2 PE=1 SV=2	973	980
22	SSGLPRNTVVLF	12		STML2_HUMAN	sp|Q9UJZ1|STML2_HUMAN Stomatin-like protein 2, mitochondrial OS=Homo sapiens OX=9606 GN=STOML2 PE=1 SV=1	29	40
23	SEMNTDKQYF	10	+Oxid(3)	NMD3_HUMAN	sp|Q96D46|NMD3_HUMAN 60S ribosomal export protein NMD3 OS=Homo sapiens OX=9606 GN=NMD3 PE=1 SV=1	351	360
24	RSYVISSF	8		PLCB2_HUMAN	sp|Q00722|PLCB2_HUMAN 1-phosphatidylinositol 4,5-bisphosphate phosphodiesterase beta-2 OS=Homo sapiens OX=9606 GN=PLCB2 PE=1 SV=2	569	576
25	LQLDKEFQL	9		TRM7_HUMAN	sp|Q9UET6|TRM7_HUMAN Putative tRNA (cytidine(32)/guanosine(34)-2'-O)-methyltransferase OS=Homo sapiens OX=9606 GN=FTSJ1 PE=1 SV=2	30	38
26	MREIVHLQAGQ	11	+Oxid(1)	TBB4B_HUMAN	sp|P68371|TBB4B_HUMAN Tubulin beta-4B chain OS=Homo sapiens OX=9606 GN=TUBB4B PE=1 SV=1	583:1 and 585:1	583:11 and 585:11
27	GLFSNDIPHV	10		WDR36_HUMAN	sp|Q8NI36|WDR36_HUMAN WD repeat-containing protein 36 OS=Homo sapiens OX=9606 GN=WDR36 PE=1 SV=1	77	86
28	FSSDNRQIV	9		RACK1_HUMAN	sp|P63244|RACK1_HUMAN Receptor of activated protein C kinase 1 OS=Homo sapiens OX=9606 GN=RACK1 PE=1 SV=3	113	121
29	STDSTLLNV	9		ZSWM5_HUMAN	sp|Q9P217|ZSWM5_HUMAN Zinc finger SWIM domain-containing protein 5 OS=Homo sapiens OX=9606 GN=ZSWIM5 PE=2 SV=2	856	864
30	GSDYGNGFGGFGSY	14	+Deamid(6)	ROA0_HUMAN	sp|Q13151|ROA0_HUMAN Heterogeneous nuclear ribonucleoprotein A0 OS=Homo sapiens OX=9606 GN=HNRNPA0 PE=1 SV=1	245	258
31	SLLEPPLQL	9		CHPT1_HUMAN	sp|Q8WUD6|CHPT1_HUMAN Cholinephosphotransferase 1 OS=Homo sapiens OX=9606 GN=CHPT1 PE=1 SV=1	40	48
32	KSDVHLNFY	9		HLTF_HUMAN	sp|Q14527|HLTF_HUMAN Helicase-like transcription factor OS=Homo sapiens OX=9606 GN=HLTF PE=1 SV=2	499	507
33	SVTGVHRLY	9		SAHH2_HUMAN	sp|O43865|SAHH2_HUMAN S-adenosylhomocysteine hydrolase-like protein 1 OS=Homo sapiens OX=9606 GN=AHCYL1 PE=1 SV=2	255	263
34	YGLPVVVKL	9		CTNB1_HUMAN	sp|P35222|CTNB1_HUMAN Catenin beta-1 OS=Homo sapiens OX=9606 GN=CTNNB1 PE=1 SV=1	489	497
35	RVVDIYSKF	9		AAKG1_HUMAN	sp|P54619|AAKG1_HUMAN 5'-AMP-activated protein kinase subunit gamma-1 OS=Homo sapiens OX=9606 GN=PRKAG1 PE=1 SV=1	236	244
36	FLLDPVKGERL	11		PLEC_HUMAN	sp|Q15149|PLEC_HUMAN Plectin OS=Homo sapiens OX=9606 GN=PLEC PE=1 SV=3	3869	3879
37	AEYDNFFQHL	10		CLAP1_HUMAN	sp|Q7Z460|CLAP1_HUMAN CLIP-associating protein 1 OS=Homo sapiens OX=9606 GN=CLASP1 PE=1 SV=1	357	366
38	KQVSDLISV	9		DDX5_HUMAN	sp|P17844|DDX5_HUMAN Probable ATP-dependent RNA helicase DDX5 OS=Homo sapiens OX=9606 GN=DDX5 PE=1 SV=1	451	459
39	GFRTVIRPFYLTNSSGVD	18		LG3BP_HUMAN	sp|Q08380|LG3BP_HUMAN Galectin-3-binding protein OS=Homo sapiens OX=9606 GN=LGALS3BP PE=1 SV=1	568	585
40	EEAQIIQRRL	10		SAS10_HUMAN	sp|Q9NQZ2|SAS10_HUMAN Something about silencing protein 10 OS=Homo sapiens OX=9606 GN=UTP3 PE=1 SV=1	163	172
41	LSEINKPNFY	10		TDIF2_HUMAN	sp|Q5QJE6|TDIF2_HUMAN Deoxynucleotidyltransferase terminal-interacting protein 2 OS=Homo sapiens OX=9606 GN=DNTTIP2 PE=1 SV=2	252	261
42	AILKKVIQW	9		SKP1_HUMAN	sp|P63208|SKP1_HUMAN S-phase kinase-associated protein 1 OS=Homo sapiens OX=9606 GN=SKP1 PE=1 SV=2	53	61
43	ALTDYITRL	9		AKAP9_HUMAN	sp|Q99996|AKAP9_HUMAN A-kinase anchor protein 9 OS=Homo sapiens OX=9606 GN=AKAP9 PE=1 SV=4	3875	3883
44	AEFHQIEGV	9		SYFA_HUMAN	sp|Q9Y285|SYFA_HUMAN Phenylalanine--tRNA ligase alpha subunit OS=Homo sapiens OX=9606 GN=FARSA PE=1 SV=3	368	376
45	ADFRDLTSW	9		SPTN1_HUMAN	sp|Q13813|SPTN1_HUMAN Spectrin alpha chain, non-erythrocytic 1 OS=Homo sapiens OX=9606 GN=SPTAN1 PE=1 SV=3	368	376
46	SLSETVKKV	9		CD109_HUMAN	sp|Q6YHK3|CD109_HUMAN CD109 antigen OS=Homo sapiens OX=9606 GN=CD109 PE=1 SV=2	1332	1340
47	ILDAGGHNV	9		PSMD1_HUMAN	sp|Q99460|PSMD1_HUMAN 26S proteasome non-ATPase regulatory subunit 1 OS=Homo sapiens OX=9606 GN=PSMD1 PE=1 SV=2	736	744
48	TVGLIRNL	8		CTNB1_HUMAN	sp|P35222|CTNB1_HUMAN Catenin beta-1 OS=Homo sapiens OX=9606 GN=CTNNB1 PE=1 SV=1	510	517
49	KTIGGGDDSFNTFF	14		TBA3C_HUMAN	sp|P0DPH7|TBA3C_HUMAN Tubulin alpha-3C chain OS=Homo sapiens OX=9606 GN=TUBA3C PE=1 SV=1	360:40 and 624:40	360:53 and 624:53
50	RLYPGQRHL	9		MA2B1_HUMAN	sp|O00754|MA2B1_HUMAN Lysosomal alpha-mannosidase OS=Homo sapiens OX=9606 GN=MAN2B1 PE=1 SV=3	702	710
51	LLQEVEHQL	9		TRI37_HUMAN	sp|O94972|TRI37_HUMAN E3 ubiquitin-protein ligase TRIM37 OS=Homo sapiens OX=9606 GN=TRIM37 PE=1 SV=2	221	229
52	YIDENQDRY	9		CNDP2_HUMAN	sp|Q96KP4|CNDP2_HUMAN Cytosolic non-specific dipeptidase OS=Homo sapiens OX=9606 GN=CNDP2 PE=1 SV=2	10	18
53	HSLPAVRQY	9		PSMD6_HUMAN	sp|Q15008|PSMD6_HUMAN 26S proteasome non-ATPase regulatory subunit 6 OS=Homo sapiens OX=9606 GN=PSMD6 PE=1 SV=1	251	259
54	KRNDYVHAL	9		ANM1_HUMAN	sp|Q99873|ANM1_HUMAN Protein arginine N-methyltransferase 1 OS=Homo sapiens OX=9606 GN=PRMT1 PE=1 SV=3	276	284
55	FLDGNEMTL	9	+Oxid(7)	CLIC4_HUMAN	sp|Q9Y696|CLIC4_HUMAN Chloride intracellular channel protein 4 OS=Homo sapiens OX=9606 GN=CLIC4 PE=1 SV=4	178	186
56	ATEQRPFHLVVFGASG	16	+Acet(n)	SCPDL_HUMAN	sp|Q8NBX0|SCPDL_HUMAN Saccharopine dehydrogenase-like oxidoreductase OS=Homo sapiens OX=9606 GN=SCCPDH PE=1 SV=1	2	17
57	KMDDIVVVA	9		BORC5_HUMAN	sp|Q969J3|BORC5_HUMAN BLOC-1-related complex subunit 5 OS=Homo sapiens OX=9606 GN=BORCS5 PE=1 SV=1	30	38
58	SLSNLQVTQPTVGMNFKTPRGPV	23	+Oxid(14)	RS17_HUMAN	sp|P08708|RS17_HUMAN 40S ribosomal protein S17 OS=Homo sapiens OX=9606 GN=RPS17 PE=1 SV=2	113	135
59	ILLDHEKEWKL	11		SYRC_HUMAN	sp|P54136|SYRC_HUMAN Arginine--tRNA ligase, cytoplasmic OS=Homo sapiens OX=9606 GN=RARS PE=1 SV=2	564	574
60	TEIDGRSISLY	11		NUCL_HUMAN	sp|P19338|NUCL_HUMAN Nucleolin OS=Homo sapiens OX=9606 GN=NCL PE=1 SV=3	452	462
61	RLLDGLAQA	9		PLCB3_HUMAN	sp|Q01970|PLCB3_HUMAN 1-phosphatidylinositol 4,5-bisphosphate phosphodiesterase beta-3 OS=Homo sapiens OX=9606 GN=PLCB3 PE=1 SV=2	991	999
62	RVDDIFSDLY	10		QRIC1_HUMAN	sp|Q2TAL8|QRIC1_HUMAN Glutamine-rich protein 1 OS=Homo sapiens OX=9606 GN=QRICH1 PE=1 SV=1	564	573
63	AETDLAKRF	9		PDIA4_HUMAN	sp|P13667|PDIA4_HUMAN Protein disulfide-isomerase A4 OS=Homo sapiens OX=9606 GN=PDIA4 PE=1 SV=2	239	247
64	RTILVDNNTW	10		STT3A_HUMAN	sp|P46977|STT3A_HUMAN Dolichyl-diphosphooligosaccharide--protein glycosyltransferase subunit STT3A OS=Homo sapiens OX=9606 GN=STT3A PE=1 SV=2	538	547
65	SVFAHPRKL	9		MAGAC_HUMAN	sp|P43365|MAGAC_HUMAN Melanoma-associated antigen 12 OS=Homo sapiens OX=9606 GN=MAGEA12 PE=1 SV=2	237	245
66	LLDNTDIHL	9		LONP2_HUMAN	sp|Q86WA8|LONP2_HUMAN Lon protease homolog 2, peroxisomal OS=Homo sapiens OX=9606 GN=LONP2 PE=1 SV=1	722	730
67	AEDGPRVVF	9		ASPH2_HUMAN	sp|Q6ICH7|ASPH2_HUMAN Aspartate beta-hydroxylase domain-containing protein 2 OS=Homo sapiens OX=9606 GN=ASPHD2 PE=2 SV=1	336	344
68	TVADHIQKV	9		COPG1_HUMAN	sp|Q9Y678|COPG1_HUMAN Coatomer subunit gamma-1 OS=Homo sapiens OX=9606 GN=COPG1 PE=1 SV=1	759	767
69	KLVDPLYSI	9		GNPI1_HUMAN	sp|P46926|GNPI1_HUMAN Glucosamine-6-phosphate isomerase 1 OS=Homo sapiens OX=9606 GN=GNPDA1 PE=1 SV=1	264	272
70	FLYPFPLAL	9		TM41B_HUMAN	sp|Q5BJD5|TM41B_HUMAN Transmembrane protein 41B OS=Homo sapiens OX=9606 GN=TMEM41B PE=1 SV=1	141	149
71	ALPTVLVGV	9		PLOD1_HUMAN	sp|Q02809|PLOD1_HUMAN Procollagen-lysine,2-oxoglutarate 5-dioxygenase 1 OS=Homo sapiens OX=9606 GN=PLOD1 PE=1 SV=2	284	292
72	LFTQLKFGV	9		CLCN6_HUMAN	sp|P51797|CLCN6_HUMAN Chloride transport protein 6 OS=Homo sapiens OX=9606 GN=CLCN6 PE=1 SV=2	104	112
73	HILDFSPSL	9		KLDC3_HUMAN	sp|Q9BQ90|KLDC3_HUMAN Kelch domain-containing protein 3 OS=Homo sapiens OX=9606 GN=KLHDC3 PE=2 SV=1	330	338
74	KTDKTLVLL	9		PROF1_HUMAN	sp|P07737|PROF1_HUMAN Profilin-1 OS=Homo sapiens OX=9606 GN=PFN1 PE=1 SV=2	105	113
75	QIAEFKEAFSLFDKDGDG	18	+Pyro(1)	CALM3_HUMAN	sp|P0DP25|CALM3_HUMAN Calmodulin-3 OS=Homo sapiens OX=9606 GN=CALM3 PE=1 SV=1	83:9 and 2315:9 and 3523:9	83:26 and 2315:26 and 3523:26
76	ETEYSFLDY	9		CPNE1_HUMAN	sp|Q99829|CPNE1_HUMAN Copine-1 OS=Homo sapiens OX=9606 GN=CPNE1 PE=1 SV=1	269	277
77	QELYFFHEL	9		SYTC_HUMAN	sp|P26639|SYTC_HUMAN Threonine--tRNA ligase, cytoplasmic OS=Homo sapiens OX=9606 GN=TARS PE=1 SV=3	330	338
78	TALPLLKQF	9		RCL1_HUMAN	sp|Q9Y2P8|RCL1_HUMAN RNA 3'-terminal phosphate cyclase-like protein OS=Homo sapiens OX=9606 GN=RCL1 PE=1 SV=3	135	143
79	IASIQKISF	9		LAMA4_HUMAN	sp|Q16363|LAMA4_HUMAN Laminin subunit alpha-4 OS=Homo sapiens OX=9606 GN=LAMA4 PE=1 SV=4	1245	1253
80	TTESEVMKY	9		C1TC_HUMAN	sp|P11586|C1TC_HUMAN C-1-tetrahydrofolate synthase, cytoplasmic OS=Homo sapiens OX=9606 GN=MTHFD1 PE=1 SV=3	76	84
81	SISDVIAQV	9		ANKH_HUMAN	sp|Q9HCJ1|ANKH_HUMAN Progressive ankylosis protein homolog OS=Homo sapiens OX=9606 GN=ANKH PE=1 SV=2	165	173
82	VGGLLRNV	8		ZN621_HUMAN	sp|Q6ZSS3|ZN621_HUMAN Zinc finger protein 621 OS=Homo sapiens OX=9606 GN=ZNF621 PE=2 SV=1	114	121
83	RVTFVNFTV	9		DYHC1_HUMAN	sp|Q14204|DYHC1_HUMAN Cytoplasmic dynein 1 heavy chain 1 OS=Homo sapiens OX=9606 GN=DYNC1H1 PE=1 SV=5	3695	3703
84	YSEVYPGQQY	10		ZMIZ2_HUMAN	sp|Q8NF64|ZMIZ2_HUMAN Zinc finger MIZ domain-containing protein 2 OS=Homo sapiens OX=9606 GN=ZMIZ2 PE=1 SV=2	269	278
85	KAMTGVEQW	9		TCPG_HUMAN	sp|P49368|TCPG_HUMAN T-complex protein 1 subunit gamma OS=Homo sapiens OX=9606 GN=CCT3 PE=1 SV=4	427	435
86	QEHSTVIGKVW	11	+Pyro(1)	CXA3_HUMAN	sp|Q9Y6H8|CXA3_HUMAN Gap junction alpha-3 protein OS=Homo sapiens OX=9606 GN=GJA3 PE=1 SV=4	15	25
87	TEYPVQRNY	9		MPRIP_HUMAN	sp|Q6WCQ1|MPRIP_HUMAN Myosin phosphatase Rho-interacting protein OS=Homo sapiens OX=9606 GN=MPRIP PE=1 SV=3	442	450
88	KLQEFLQTL	9		FANCI_HUMAN	sp|Q9NVI1|FANCI_HUMAN Fanconi anemia group I protein OS=Homo sapiens OX=9606 GN=FANCI PE=1 SV=4	16	24
89	YLDKEDTFFY	10		MTA3_HUMAN	sp|Q9BTC8|MTA3_HUMAN Metastasis-associated protein MTA3 OS=Homo sapiens OX=9606 GN=MTA3 PE=1 SV=2	123	132
90	SDNLPSSAGSGDKPLSDPAPF	21		TPD54_HUMAN	sp|O43399|TPD54_HUMAN Tumor protein D54 OS=Homo sapiens OX=9606 GN=TPD52L2 PE=1 SV=2	186	206
91	KSLLDLNKY	9		KLF9_HUMAN	sp|Q13886|KLF9_HUMAN Krueppel-like factor 9 OS=Homo sapiens OX=9606 GN=KLF9 PE=1 SV=1	65	73
92	KEIDLESIF	9		KIF2A_HUMAN	sp|O00139|KIF2A_HUMAN Kinesin-like protein KIF2A OS=Homo sapiens OX=9606 GN=KIF2A PE=1 SV=3	52	60
93	YAASPRIF	8		ZN638_HUMAN	sp|Q14966|ZN638_HUMAN Zinc finger protein 638 OS=Homo sapiens OX=9606 GN=ZNF638 PE=1 SV=2	417	424
94	ITGERLSAY	9		ELYS_HUMAN	sp|Q8WYP5|ELYS_HUMAN Protein ELYS OS=Homo sapiens OX=9606 GN=AHCTF1 PE=1 SV=3	60	68
95	LTDSFVLMANASEMDR	16		CSPG4_HUMAN	sp|Q6UVK1|CSPG4_HUMAN Chondroitin sulfate proteoglycan 4 OS=Homo sapiens OX=9606 GN=CSPG4 PE=1 SV=2	1440	1455
96	GRMHAPGKGLSQSALPYRR	19	+Oxid(3)	RS13_HUMAN	sp|P62277|RS13_HUMAN 40S ribosomal protein S13 OS=Homo sapiens OX=9606 GN=RPS13 PE=1 SV=2	2	20
97	ISTEVNPKL	9		CRML_HUMAN	sp|Q96RY5|CRML_HUMAN Protein cramped-like OS=Homo sapiens OX=9606 GN=CRAMP1 PE=1 SV=3	737	745
98	ILMDERTFL	9	+Oxid(3)	UBP34_HUMAN	sp|Q70CQ2|UBP34_HUMAN Ubiquitin carboxyl-terminal hydrolase 34 OS=Homo sapiens OX=9606 GN=USP34 PE=1 SV=2	3220	3228
99	RVASPTSGV	9	+Phospho(4)	IRS2_HUMAN	sp|Q9Y4H2|IRS2_HUMAN Insulin receptor substrate 2 OS=Homo sapiens OX=9606 GN=IRS2 PE=1 SV=2	1097	1105
100	KTVEPTGKRF	10		RO60_HUMAN	sp|P10155|RO60_HUMAN 60 kDa SS-A/Ro ribonucleoprotein OS=Homo sapiens OX=9606 GN=RO60 PE=1 SV=2	362	371
101	ILDNADVLSQY	11		PARP4_HUMAN	sp|Q9UKK3|PARP4_HUMAN Protein mono-ADP-ribosyltransferase PARP4 OS=Homo sapiens OX=9606 GN=PARP4 PE=1 SV=3	49	59
102	LLDEQQVNV	9		ID1_HUMAN	sp|P41134|ID1_HUMAN DNA-binding protein inhibitor ID-1 OS=Homo sapiens OX=9606 GN=ID1 PE=1 SV=3	56	64
103	PELAVQKVVVH	11		PSMD7_HUMAN	sp|P51665|PSMD7_HUMAN 26S proteasome non-ATPase regulatory subunit 7 OS=Homo sapiens OX=9606 GN=PSMD7 PE=1 SV=2	2	12
104	ILMEHIHKL	9		RL19_HUMAN	sp|P84098|RL19_HUMAN 60S ribosomal protein L19 OS=Homo sapiens OX=9606 GN=RPL19 PE=1 SV=1	137	145
105	RSDGLLQL	8		PHLA1_HUMAN	sp|Q8WV24|PHLA1_HUMAN Pleckstrin homology-like domain family A member 1 OS=Homo sapiens OX=9606 GN=PHLDA1 PE=1 SV=4	159	166
106	KLKDIRNAW	9		MRT4_HUMAN	sp|Q9UKD2|MRT4_HUMAN mRNA turnover protein 4 homolog OS=Homo sapiens OX=9606 GN=MRTO4 PE=1 SV=2	52	60
107	RLIEESVTV	9		NU160_HUMAN	sp|Q12769|NU160_HUMAN Nuclear pore complex protein Nup160 OS=Homo sapiens OX=9606 GN=NUP160 PE=1 SV=3	611	619
108	NLDIERPTY	9		TBA3C_HUMAN	sp|P0DPH7|TBA3C_HUMAN Tubulin alpha-3C chain OS=Homo sapiens OX=9606 GN=TUBA3C PE=1 SV=1	360:216 and 624:216	360:224 and 624:224
109	SDEREVAEAATGEDASSPPPKTEAA	25	+Acet(n)	VAT1_HUMAN	sp|Q99536|VAT1_HUMAN Synaptic vesicle membrane protein VAT-1 homolog OS=Homo sapiens OX=9606 GN=VAT1 PE=1 SV=2	2	26
110	KMSELQTYV	9		CENPF_HUMAN	sp|P49454|CENPF_HUMAN Centromere protein F OS=Homo sapiens OX=9606 GN=CENPF PE=1 SV=3	1431	1439
111	GEILLHISY	9		SYTL5_HUMAN	sp|Q8TDW5|SYTL5_HUMAN Synaptotagmin-like protein 5 OS=Homo sapiens OX=9606 GN=SYTL5 PE=1 SV=1	408	416
112	PPPYHTFEEPVYMKS	15		COX1_HUMAN	sp|P00395|COX1_HUMAN Cytochrome c oxidase subunit 1 OS=Homo sapiens OX=9606 GN=MT-CO1 PE=1 SV=1	499	513
113	ETERLTDDY	9		ITA3_HUMAN	sp|P26006|ITA3_HUMAN Integrin alpha-3 OS=Homo sapiens OX=9606 GN=ITGA3 PE=1 SV=5	1043	1051
114	KSKLDAEVSKW	11		CTNA1_HUMAN	sp|P35221|CTNA1_HUMAN Catenin alpha-1 OS=Homo sapiens OX=9606 GN=CTNNA1 PE=1 SV=1	695	705
115	ETDAQSITY	9		F189B_HUMAN	sp|P81408|F189B_HUMAN Protein FAM189B OS=Homo sapiens OX=9606 GN=FAM189B PE=1 SV=2	260	268
116	VTDKSMVDKY	10	+Oxid(6)	ECM29_HUMAN	sp|Q5VYK3|ECM29_HUMAN Proteasome adapter and scaffold protein ECM29 OS=Homo sapiens OX=9606 GN=ECPAS PE=1 SV=2	1150	1159
117	EEPKIDFRVY	10		TRPS1_HUMAN	sp|Q9UHF7|TRPS1_HUMAN Zinc finger transcription factor Trps1 OS=Homo sapiens OX=9606 GN=TRPS1 PE=1 SV=2	738	747
118	KATNVVMNY	9	+Oxid(7)	EPN4_HUMAN	sp|Q14677|EPN4_HUMAN Clathrin interactor 1 OS=Homo sapiens OX=9606 GN=CLINT1 PE=1 SV=1	13	21
119	AEITKEQRL	9		LRCH3_HUMAN	sp|Q96II8|LRCH3_HUMAN Leucine-rich repeat and calponin homology domain-containing protein 3 OS=Homo sapiens OX=9606 GN=LRCH3 PE=1 SV=2	340	348
120	KVRDPRPW	8		S39A4_HUMAN	sp|Q6P5W5|S39A4_HUMAN Zinc transporter ZIP4 OS=Homo sapiens OX=9606 GN=SLC39A4 PE=1 SV=4	611	618
121	IHVLEKVQYL	10		BAG4_HUMAN	sp|O95429|BAG4_HUMAN BAG family molecular chaperone regulator 4 OS=Homo sapiens OX=9606 GN=BAG4 PE=1 SV=1	384	393
122	YTDFDGTRVY	10		PIM2_HUMAN	sp|Q9P1W9|PIM2_HUMAN Serine/threonine-protein kinase pim-2 OS=Homo sapiens OX=9606 GN=PIM2 PE=1 SV=1	194	203
123	ATAGPRLGW	9		LIPB1_HUMAN	sp|Q86W92|LIPB1_HUMAN Liprin-beta-1 OS=Homo sapiens OX=9606 GN=PPFIBP1 PE=1 SV=2	621	629
124	LPIIDVAPLDVGAPDQE	17		CO1A1_HUMAN	sp|P02452|CO1A1_HUMAN Collagen alpha-1(I) chain OS=Homo sapiens OX=9606 GN=COL1A1 PE=1 SV=5	1437	1453
125	LEHSFIKRY	9		MP2K7_HUMAN	sp|O14733|MP2K7_HUMAN Dual specificity mitogen-activated protein kinase kinase 7 OS=Homo sapiens OX=9606 GN=MAP2K7 PE=1 SV=2	375	383
126	VLAHTILGV	9		UFSP2_HUMAN	sp|Q9NUQ7|UFSP2_HUMAN Ufm1-specific protease 2 OS=Homo sapiens OX=9606 GN=UFSP2 PE=1 SV=3	403	411
127	KRFSEPQKL	9		SASH1_HUMAN	sp|O94885|SASH1_HUMAN SAM and SH3 domain-containing protein 1 OS=Homo sapiens OX=9606 GN=SASH1 PE=1 SV=3	898	906
128	GEVDPKVAL	9		NDUB7_HUMAN	sp|P17568|NDUB7_HUMAN NADH dehydrogenase [ubiquinone] 1 beta subcomplex subunit 7 OS=Homo sapiens OX=9606 GN=NDUFB7 PE=1 SV=4	129	137
129	KAIDYIRFL	9		SRBP1_HUMAN	sp|P36956|SRBP1_HUMAN Sterol regulatory element-binding protein 1 OS=Homo sapiens OX=9606 GN=SREBF1 PE=1 SV=2	365	373
130	NAVEGLRTL	9		AT11A_HUMAN	sp|P98196|AT11A_HUMAN Probable phospholipid-transporting ATPase IH OS=Homo sapiens OX=9606 GN=ATP11A PE=1 SV=3	601	609
131	KRFFEVRRV	9		TMED2_HUMAN	sp|Q15363|TMED2_HUMAN Transmembrane emp24 domain-containing protein 2 OS=Homo sapiens OX=9606 GN=TMED2 PE=1 SV=1	192	200
132	NESDMIRNW	9	+Oxid(5)	STXB3_HUMAN	sp|O00186|STXB3_HUMAN Syntaxin-binding protein 3 OS=Homo sapiens OX=9606 GN=STXBP3 PE=1 SV=2	434	442
133	SFGDLSTPDAVMGNPK	16	+Oxid(12)	HBB_HUMAN	sp|P68871|HBB_HUMAN Hemoglobin subunit beta OS=Homo sapiens OX=9606 GN=HBB PE=1 SV=2	45	60
134	DPSGTFVQCDARAIGSA	17		PSA5_HUMAN	sp|P28066|PSA5_HUMAN Proteasome subunit alpha type-5 OS=Homo sapiens OX=9606 GN=PSMA5 PE=1 SV=3	157	173
135	RTTNLIRHF	9		ZN460_HUMAN	sp|Q14592|ZN460_HUMAN Zinc finger protein 460 OS=Homo sapiens OX=9606 GN=ZNF460 PE=1 SV=2	459	467
136	GLADLSELQL	10		HERC1_HUMAN	sp|Q15751|HERC1_HUMAN Probable E3 ubiquitin-protein ligase HERC1 OS=Homo sapiens OX=9606 GN=HERC1 PE=1 SV=2	2287	2296
137	KVGKFYELY	9		MSH6_HUMAN	sp|P52701|MSH6_HUMAN DNA mismatch repair protein Msh6 OS=Homo sapiens OX=9606 GN=MSH6 PE=1 SV=2	428	436
138	AESLKTLRY	9		TOP2B_HUMAN	sp|Q02880|TOP2B_HUMAN DNA topoisomerase 2-beta OS=Homo sapiens OX=9606 GN=TOP2B PE=1 SV=3	546	554
139	KTDDLTMVLY	10	+Oxid(7)	VP13A_HUMAN	sp|Q96RL7|VP13A_HUMAN Vacuolar protein sorting-associated protein 13A OS=Homo sapiens OX=9606 GN=VPS13A PE=1 SV=2	1399	1408
140	TDASLDEELDRVKMS	15		STML2_HUMAN	sp|Q9UJZ1|STML2_HUMAN Stomatin-like protein 2, mitochondrial OS=Homo sapiens OX=9606 GN=STOML2 PE=1 SV=1	342	356
141	RTFKDSKYLY	10		KGP1_HUMAN	sp|Q13976|KGP1_HUMAN cGMP-dependent protein kinase 1 OS=Homo sapiens OX=9606 GN=PRKG1 PE=1 SV=3	426	435
142	EEVQVDPRKY	10		MK06_HUMAN	sp|Q16659|MK06_HUMAN Mitogen-activated protein kinase 6 OS=Homo sapiens OX=9606 GN=MAPK6 PE=1 SV=1	392	401
143	SDVSLTACKV	10	+Phospho(1)	1A68_HUMAN	sp|P01891|1A68_HUMAN HLA class I histocompatibility antigen, A-68 alpha chain OS=Homo sapiens OX=9606 GN=HLA-A PE=1 SV=4	165:356 and 1318:356 and 1445:356 and 3633:356 and 4148:356	165:365 and 1318:365 and 1445:365 and 3633:365 and 4148:365
144	SGAGILRMV	9		SNX2_HUMAN	sp|O60749|SNX2_HUMAN Sorting nexin-2 OS=Homo sapiens OX=9606 GN=SNX2 PE=1 SV=2	277	285
145	EEEYQIQKW	9		ATPF2_HUMAN	sp|Q8N5M1|ATPF2_HUMAN ATP synthase mitochondrial F1 complex assembly factor 2 OS=Homo sapiens OX=9606 GN=ATPAF2 PE=1 SV=1	240	248
146	AEIEIVKDL	9		P4HA1_HUMAN	sp|P13674|P4HA1_HUMAN Prolyl 4-hydroxylase subunit alpha-1 OS=Homo sapiens OX=9606 GN=P4HA1 PE=1 SV=2	347	355
147	VVNPQPQQW	9		RAPH1_HUMAN	sp|Q70E73|RAPH1_HUMAN Ras-associated and pleckstrin homology domains-containing protein 1 OS=Homo sapiens OX=9606 GN=RAPH1 PE=1 SV=3	1103	1111
148	VLQEKVPEI	9		MROH1_HUMAN	sp|Q8NDA8|MROH1_HUMAN Maestro heat-like repeat-containing protein family member 1 OS=Homo sapiens OX=9606 GN=MROH1 PE=2 SV=3	1087	1095
149	DGIILPGK	8		RL11_HUMAN	sp|P62913|RL11_HUMAN 60S ribosomal protein L11 OS=Homo sapiens OX=9606 GN=RPL11 PE=1 SV=2	171	178
150	VLQESIKRV	9		TAF5L_HUMAN	sp|O75529|TAF5L_HUMAN TAF5-like RNA polymerase II p300/CBP-associated factor-associated factor 65 kDa subunit 5L OS=Homo sapiens OX=9606 GN=TAF5L PE=1 SV=1	241	249
151	LYSSSDDVIELTPSNFNREVIQSD	24		PDIA6_HUMAN	sp|Q15084|PDIA6_HUMAN Protein disulfide-isomerase A6 OS=Homo sapiens OX=9606 GN=PDIA6 PE=1 SV=1	20	43
152	YATYPREL	8		DDX31_HUMAN	sp|Q9H8H2|DDX31_HUMAN Probable ATP-dependent RNA helicase DDX31 OS=Homo sapiens OX=9606 GN=DDX31 PE=1 SV=2	722	729
153	VSLDFIRAI	9		ORC5_HUMAN	sp|O43913|ORC5_HUMAN Origin recognition complex subunit 5 OS=Homo sapiens OX=9606 GN=ORC5 PE=1 SV=1	411	419
154	TPGLGMFVEVKDPEDK	16		TMED9_HUMAN	sp|Q9BVK6|TMED9_HUMAN Transmembrane emp24 domain-containing protein 9 OS=Homo sapiens OX=9606 GN=TMED9 PE=1 SV=2	80	95
155	VMDPTKILI	9		PAN3_HUMAN	sp|Q58A45|PAN3_HUMAN PAN2-PAN3 deadenylation complex subunit PAN3 OS=Homo sapiens OX=9606 GN=PAN3 PE=1 SV=3	640	648
156	ADEGISFR	8		PRDX1_HUMAN	sp|Q06830|PRDX1_HUMAN Peroxiredoxin-1 OS=Homo sapiens OX=9606 GN=PRDX1 PE=1 SV=1	121	128
157	YLDIPNPRY	9		CTRO_HUMAN	sp|O14578|CTRO_HUMAN Citron Rho-interacting kinase OS=Homo sapiens OX=9606 GN=CIT PE=1 SV=2	1865	1873
158	AETDLSQGVARW	12		ESYT1_HUMAN	sp|Q9BSJ8|ESYT1_HUMAN Extended synaptotagmin-1 OS=Homo sapiens OX=9606 GN=ESYT1 PE=1 SV=1	1081	1092
159	FLDAVREV	8		BAP29_HUMAN	sp|Q9UHQ4|BAP29_HUMAN B-cell receptor-associated protein 29 OS=Homo sapiens OX=9606 GN=BCAP29 PE=1 SV=2	63	70
160	TLAIARNL	8		PLIN2_HUMAN	sp|Q99541|PLIN2_HUMAN Perilipin-2 OS=Homo sapiens OX=9606 GN=PLIN2 PE=1 SV=2	310	317
161	QEVDFFQRY	9		INT4_HUMAN	sp|Q96HW7|INT4_HUMAN Integrator complex subunit 4 OS=Homo sapiens OX=9606 GN=INTS4 PE=1 SV=2	756	764
162	YLDNGVVFV	9		DDB1_HUMAN	sp|Q16531|DDB1_HUMAN DNA damage-binding protein 1 OS=Homo sapiens OX=9606 GN=DDB1 PE=1 SV=1	316	324
163	EETAYWKEL	9		NDEL1_HUMAN	sp|Q9GZM8|NDEL1_HUMAN Nuclear distribution protein nudE-like 1 OS=Homo sapiens OX=9606 GN=NDEL1 PE=1 SV=1	14	22
164	KLWADRISL	9		TPC11_HUMAN	sp|Q7Z392|TPC11_HUMAN Trafficking protein particle complex subunit 11 OS=Homo sapiens OX=9606 GN=TRAPPC11 PE=1 SV=2	563	571
165	TLFQGIKTV	9		UBP33_HUMAN	sp|Q8TEY7|UBP33_HUMAN Ubiquitin carboxyl-terminal hydrolase 33 OS=Homo sapiens OX=9606 GN=USP33 PE=1 SV=2	252	260
166	RSLDGEGNFNW	11		MYOF_HUMAN	sp|Q9NZM1|MYOF_HUMAN Myoferlin OS=Homo sapiens OX=9606 GN=MYOF PE=1 SV=1	1836	1846
167	AASPYFRAM	9		KLH21_HUMAN	sp|Q9UJP4|KLH21_HUMAN Kelch-like protein 21 OS=Homo sapiens OX=9606 GN=KLHL21 PE=1 SV=4	56	64
168	ALNEKLVNL	9		EIF3F_HUMAN	sp|O00303|EIF3F_HUMAN Eukaryotic translation initiation factor 3 subunit F OS=Homo sapiens OX=9606 GN=EIF3F PE=1 SV=1	349	357
169	KSDESLEQY	9		CHD6_HUMAN	sp|Q8TD26|CHD6_HUMAN Chromodomain-helicase-DNA-binding protein 6 OS=Homo sapiens OX=9606 GN=CHD6 PE=1 SV=4	1490	1498
170	YLLEQGAQV	9		FEM1A_HUMAN	sp|Q9BSK4|FEM1A_HUMAN Protein fem-1 homolog A OS=Homo sapiens OX=9606 GN=FEM1A PE=1 SV=1	168	176
171	ASEFPGAQHY	10		ADPGK_HUMAN	sp|Q9BRR6|ADPGK_HUMAN ADP-dependent glucokinase OS=Homo sapiens OX=9606 GN=ADPGK PE=1 SV=1	146	155
172	AASKPVEAAVVAAAVPSSGSGVG	23	+Acet(n)	TOM70_HUMAN	sp|O94826|TOM70_HUMAN Mitochondrial import receptor subunit TOM70 OS=Homo sapiens OX=9606 GN=TOMM70 PE=1 SV=1	2	24
173	QLFSEIHNL	9		CK5P2_HUMAN	sp|Q96SN8|CK5P2_HUMAN CDK5 regulatory subunit-associated protein 2 OS=Homo sapiens OX=9606 GN=CDK5RAP2 PE=1 SV=5	1222	1230
174	IMDDPAGNSY	10		ZPR1_HUMAN	sp|O75312|ZPR1_HUMAN Zinc finger protein ZPR1 OS=Homo sapiens OX=9606 GN=ZPR1 PE=1 SV=1	404	413
175	ASEAIKGAVVGIDLG	15		GRP75_HUMAN	sp|P38646|GRP75_HUMAN Stress-70 protein, mitochondrial OS=Homo sapiens OX=9606 GN=HSPA9 PE=1 SV=2	47	61
176	QESELHSYL	9		CHIP_HUMAN	sp|Q9UNE7|CHIP_HUMAN E3 ubiquitin-protein ligase CHIP OS=Homo sapiens OX=9606 GN=STUB1 PE=1 SV=2	157	165
177	GLARIYSY	8		CDK4_HUMAN	sp|P11802|CDK4_HUMAN Cyclin-dependent kinase 4 OS=Homo sapiens OX=9606 GN=CDK4 PE=1 SV=2	160	167
178	PALPLDQLQITHKD	14		ASCC2_HUMAN	sp|Q9H1I8|ASCC2_HUMAN Activating signal cointegrator 1 complex subunit 2 OS=Homo sapiens OX=9606 GN=ASCC2 PE=1 SV=3	2	15
179	AEDMETKIKNY	11	+Oxid(4)	CX6B1_HUMAN	sp|P14854|CX6B1_HUMAN Cytochrome c oxidase subunit 6B1 OS=Homo sapiens OX=9606 GN=COX6B1 PE=1 SV=2	2	12
180	KAHPPELKKF	10		RUXG_HUMAN	sp|P62308|RUXG_HUMAN Small nuclear ribonucleoprotein G OS=Homo sapiens OX=9606 GN=SNRPG PE=1 SV=1	351:3 and 3996:3	351:12 and 3996:12
181	RVLPYPFTHHW	11		UT14A_HUMAN	sp|Q9BVJ6|UT14A_HUMAN U3 small nucleolar RNA-associated protein 14 homolog A OS=Homo sapiens OX=9606 GN=UTP14A PE=1 SV=1	683	693
182	VAAMPRPVSY	10	+Oxid(4)	KLH24_HUMAN	sp|Q6TFL4|KLH24_HUMAN Kelch-like protein 24 OS=Homo sapiens OX=9606 GN=KLHL24 PE=1 SV=1	575	584
183	FMEKETPLRY	10		D19L1_HUMAN	sp|Q2PZI1|D19L1_HUMAN Probable C-mannosyltransferase DPY19L1 OS=Homo sapiens OX=9606 GN=DPY19L1 PE=2 SV=1	397	406
184	ITDLPDHLLSY	11		UMAD1_HUMAN	sp|C9J7I0|UMAD1_HUMAN UBAP1-MVB12-associated (UMA)-domain containing protein 1 OS=Homo sapiens OX=9606 GN=UMAD1 PE=2 SV=2	104	114
185	TENDIYNFF	9		HNRPF_HUMAN	sp|P52597|HNRPF_HUMAN Heterogeneous nuclear ribonucleoprotein F OS=Homo sapiens OX=9606 GN=HNRNPF PE=1 SV=3	301	309
186	LSDIASALRY	10		IKKB_HUMAN	sp|O14920|IKKB_HUMAN Inhibitor of nuclear factor kappa-B kinase subunit beta OS=Homo sapiens OX=9606 GN=IKBKB PE=1 SV=1	126	135
187	GDPEEEEEEEEELVD	15		QCR6_HUMAN	sp|P07919|QCR6_HUMAN Cytochrome b-c1 complex subunit 6, mitochondrial OS=Homo sapiens OX=9606 GN=UQCRH PE=1 SV=2	986:14 and 2932:14	986:28 and 2932:28
188	SLAEGLRTV	9		OAS3_HUMAN	sp|Q9Y6K5|OAS3_HUMAN 2'-5'-oligoadenylate synthase 3 OS=Homo sapiens OX=9606 GN=OAS3 PE=1 SV=3	247	255
189	RSVHLTDRQVKIW	13		HXA10_HUMAN	sp|P31260|HXA10_HUMAN Homeobox protein Hox-A10 OS=Homo sapiens OX=9606 GN=HOXA10 PE=1 SV=3	371	383
190	LLDTNYNLFY	10		I13R2_HUMAN	sp|Q14627|I13R2_HUMAN Interleukin-13 receptor subunit alpha-2 OS=Homo sapiens OX=9606 GN=IL13RA2 PE=1 SV=1	164	173
191	VAAPVVKEL	9		BTBDJ_HUMAN	sp|C9JJ37|BTBDJ_HUMAN BTB/POZ domain-containing protein 19 OS=Homo sapiens OX=9606 GN=BTBD19 PE=2 SV=1	215	223
192	HSTVIGKVW	9		CXA3_HUMAN	sp|Q9Y6H8|CXA3_HUMAN Gap junction alpha-3 protein OS=Homo sapiens OX=9606 GN=GJA3 PE=1 SV=4	17	25
193	FLDTAGIHTL	10		S26A2_HUMAN	sp|P50443|S26A2_HUMAN Sulfate transporter OS=Homo sapiens OX=9606 GN=SLC26A2 PE=1 SV=2	658	667
194	IAEKETLEY	9		DYH14_HUMAN	sp|Q0VDD8|DYH14_HUMAN Dynein heavy chain 14, axonemal OS=Homo sapiens OX=9606 GN=DNAH14 PE=2 SV=3	225	233
195	FSEEHYIFY	9		RASA1_HUMAN	sp|P20936|RASA1_HUMAN Ras GTPase-activating protein 1 OS=Homo sapiens OX=9606 GN=RASA1 PE=1 SV=1	548	556
196	GEDPEGNKGF	10		CIC_HUMAN	sp|Q96RK0|CIC_HUMAN Protein capicua homolog OS=Homo sapiens OX=9606 GN=CIC PE=1 SV=2	481	490
197	ALPDQGIAKA	10		IGBP1_HUMAN	sp|P78318|IGBP1_HUMAN Immunoglobulin-binding protein 1 OS=Homo sapiens OX=9606 GN=IGBP1 PE=1 SV=1	279	288
198	SRFAKVHIL	9		EXOS1_HUMAN	sp|Q9Y3B2|EXOS1_HUMAN Exosome complex component CSL4 OS=Homo sapiens OX=9606 GN=EXOSC1 PE=1 SV=1	80	88
199	VADALTNAVAHVDD	14	+Deamid(7)	HBA_HUMAN	sp|P69905|HBA_HUMAN Hemoglobin subunit alpha OS=Homo sapiens OX=9606 GN=HBA1 PE=1 SV=2	63	76
200	VQNPALRLV	9		GCN1_HUMAN	sp|Q92616|GCN1_HUMAN eIF-2-alpha kinase activator GCN1 OS=Homo sapiens OX=9606 GN=GCN1 PE=1 SV=6	750	758
201	VASIRLFGF	9		S35A2_HUMAN	sp|P78381|S35A2_HUMAN UDP-galactose translocator OS=Homo sapiens OX=9606 GN=SLC35A2 PE=1 SV=1	310	318
202	SNPAVRTAAANAAAGAAENAFRAP	24		SCAM3_HUMAN	sp|O14828|SCAM3_HUMAN Secretory carrier-associated membrane protein 3 OS=Homo sapiens OX=9606 GN=SCAMP3 PE=1 SV=3	324	347
203	ASEPSAQLSY	10		EXOC4_HUMAN	sp|Q96A65|EXOC4_HUMAN Exocyst complex component 4 OS=Homo sapiens OX=9606 GN=EXOC4 PE=1 SV=1	409	418
204	LTDRELEEY	9		ADDA_HUMAN	sp|P35611|ADDA_HUMAN Alpha-adducin OS=Homo sapiens OX=9606 GN=ADD1 PE=1 SV=2	567	575
205	FYNQVSTPLLRN	12		ITIH2_HUMAN	sp|P19823|ITIH2_HUMAN Inter-alpha-trypsin inhibitor heavy chain H2 OS=Homo sapiens OX=9606 GN=ITIH2 PE=1 SV=2	489	500
206	IAANEENRKW	10		SH3L1_HUMAN	sp|O75368|SH3L1_HUMAN SH3 domain-binding glutamic acid-rich-like protein OS=Homo sapiens OX=9606 GN=SH3BGRL PE=1 SV=1	39	48
207	SLVPHNYGL	9		NIBL1_HUMAN	sp|Q96TA1|NIBL1_HUMAN Niban-like protein 1 OS=Homo sapiens OX=9606 GN=FAM129B PE=1 SV=3	90	98
208	VLKEYLDNV	9		ABCD3_HUMAN	sp|P28288|ABCD3_HUMAN ATP-binding cassette sub-family D member 3 OS=Homo sapiens OX=9606 GN=ABCD3 PE=1 SV=1	541	549
209	TNAIKQTF	8		A16L1_HUMAN	sp|Q676U5|A16L1_HUMAN Autophagy-related protein 16-1 OS=Homo sapiens OX=9606 GN=ATG16L1 PE=1 SV=2	519	526
210	EEQQALQKKL	10		TPM2_HUMAN	sp|P07951|TPM2_HUMAN Tropomyosin beta chain OS=Homo sapiens OX=9606 GN=TPM2 PE=1 SV=1	3217:41 and 4728:41	3217:50 and 4728:50
211	VLFPEPLTW	9		ABHD2_HUMAN	sp|P08910|ABHD2_HUMAN Monoacylglycerol lipase ABHD2 OS=Homo sapiens OX=9606 GN=ABHD2 PE=1 SV=1	384	392
212	AELELIVQR	9		LAMB2_HUMAN	sp|P55268|LAMB2_HUMAN Laminin subunit beta-2 OS=Homo sapiens OX=9606 GN=LAMB2 PE=1 SV=2	636	644
213	TLITDGMRSV	10		CPSF1_HUMAN	sp|Q10570|CPSF1_HUMAN Cleavage and polyadenylation specificity factor subunit 1 OS=Homo sapiens OX=9606 GN=CPSF1 PE=1 SV=2	348	357
214	KLHYVVTEV	9		TRRAP_HUMAN	sp|Q9Y4A5|TRRAP_HUMAN Transformation/transcription domain-associated protein OS=Homo sapiens OX=9606 GN=TRRAP PE=1 SV=3	911	919
215	HEIAFPGKHF	10		RL7L_HUMAN	sp|Q6DKI1|RL7L_HUMAN 60S ribosomal protein L7-like 1 OS=Homo sapiens OX=9606 GN=RPL7L1 PE=1 SV=2	199	208
216	RQAELTVQV	9		PVR_HUMAN	sp|P15151|PVR_HUMAN Poliovirus receptor OS=Homo sapiens OX=9606 GN=PVR PE=1 SV=2	321	329
217	FLREYFERL	9		KAP0_HUMAN	sp|P10644|KAP0_HUMAN cAMP-dependent protein kinase type I-alpha regulatory subunit OS=Homo sapiens OX=9606 GN=PRKAR1A PE=1 SV=1	49	57
218	ALDFIASKGVKLVS	14		ACTN3_HUMAN	sp|Q08043|ACTN3_HUMAN Alpha-actinin-3 OS=Homo sapiens OX=9606 GN=ACTN3 PE=1 SV=2	110	123
219	ACYERSNEY	9		GNAS2_HUMAN	sp|P63092|GNAS2_HUMAN Guanine nucleotide-binding protein G(s) subunit alpha isoforms short OS=Homo sapiens OX=9606 GN=GNAS PE=1 SV=1	2242:161 and 2802:804	2242:169 and 2802:812
220	GLLDNPELRV	10		FBX22_HUMAN	sp|Q8NEZ5|FBX22_HUMAN F-box only protein 22 OS=Homo sapiens OX=9606 GN=FBXO22 PE=1 SV=1	210	219
221	GSHSMRYFYTAMSRPGR	17	+Oxid(12)	1B13_HUMAN	sp|P30461|1B13_HUMAN HLA class I histocompatibility antigen, B-13 alpha chain OS=Homo sapiens OX=9606 GN=HLA-B PE=1 SV=1	1:25 and 1095:25 and 2324:25 and 2682:25 and 3510:25 and 3529:25 and 4115:25 and 4176:25 and 4231:25 and 4253:25	1:41 and 1095:41 and 2324:41 and 2682:41 and 3510:41 and 3529:41 and 4115:41 and 4176:41 and 4231:41 and 4253:41
222	TEIEILKKL	9		CHK2_HUMAN	sp|O96017|CHK2_HUMAN Serine/threonine-protein kinase Chk2 OS=Homo sapiens OX=9606 GN=CHEK2 PE=1 SV=1	272	280
223	VSSTSEIGTRY	11		ZN106_HUMAN	sp|Q9H2Y7|ZN106_HUMAN Zinc finger protein 106 OS=Homo sapiens OX=9606 GN=ZNF106 PE=1 SV=1	1475	1485
224	ETEREYFNRY	10		RBBP6_HUMAN	sp|Q7Z6E9|RBBP6_HUMAN E3 ubiquitin-protein ligase RBBP6 OS=Homo sapiens OX=9606 GN=RBBP6 PE=1 SV=1	790	799
225	IAKIPNFW	8		SET_HUMAN	sp|Q01105|SET_HUMAN Protein SET OS=Homo sapiens OX=9606 GN=SET PE=1 SV=3	88	95
226	YTERDASGMLY	11	+Oxid(9)	DCLK1_HUMAN	sp|O15075|DCLK1_HUMAN Serine/threonine-protein kinase DCLK1 OS=Homo sapiens OX=9606 GN=DCLK1 PE=1 SV=2	483	493
227	VSNFKPGVY	9		SPT4H_HUMAN	sp|P63272|SPT4H_HUMAN Transcription elongation factor SPT4 OS=Homo sapiens OX=9606 GN=SUPT4H1 PE=1 SV=1	77	85
228	ILQSFIHDV	9		SATB2_HUMAN	sp|Q9UPW6|SATB2_HUMAN DNA-binding protein SATB2 OS=Homo sapiens OX=9606 GN=SATB2 PE=1 SV=2	628	636
229	ALQEKVQAV	9		ABRX2_HUMAN	sp|Q15018|ABRX2_HUMAN BRISC complex subunit Abraxas 2 OS=Homo sapiens OX=9606 GN=ABRAXAS2 PE=1 SV=2	215	223
230	KEPEQPPALW	10		PCAT1_HUMAN	sp|Q8NF37|PCAT1_HUMAN Lysophosphatidylcholine acyltransferase 1 OS=Homo sapiens OX=9606 GN=LPCAT1 PE=1 SV=2	82	91
231	FSKPPNPAL	9		ZC3H8_HUMAN	sp|Q8N5P1|ZC3H8_HUMAN Zinc finger CCCH domain-containing protein 8 OS=Homo sapiens OX=9606 GN=ZC3H8 PE=1 SV=2	7	15
232	RVDPDVAQHW	10		KBRS2_HUMAN	sp|Q9NYR9|KBRS2_HUMAN NF-kappa-B inhibitor-interacting Ras-like protein 2 OS=Homo sapiens OX=9606 GN=NKIRAS2 PE=1 SV=1	129	138
233	KEIDGSEIVKF	11		DOCK4_HUMAN	sp|Q8N1I0|DOCK4_HUMAN Dedicator of cytokinesis protein 4 OS=Homo sapiens OX=9606 GN=DOCK4 PE=1 SV=3	605	615
234	FINSRIITV	9		NSUN2_HUMAN	sp|Q08J23|NSUN2_HUMAN tRNA (cytosine(34)-C(5))-methyltransferase OS=Homo sapiens OX=9606 GN=NSUN2 PE=1 SV=2	614	622
235	VLFEVAWEV	9		GYS1_HUMAN	sp|P13807|GYS1_HUMAN Glycogen [starch] synthase, muscle OS=Homo sapiens OX=9606 GN=GYS1 PE=1 SV=2	28	36
236	QGHAMIVEAYPK	12	+Oxid(5)	ECHB_HUMAN	sp|P55084|ECHB_HUMAN Trifunctional enzyme subunit beta, mitochondrial OS=Homo sapiens OX=9606 GN=HADHB PE=1 SV=3	463	474
237	FGSAFATPFLVVRHQLLKT	19		COX7C_HUMAN	sp|P15954|COX7C_HUMAN Cytochrome c oxidase subunit 7C, mitochondrial OS=Homo sapiens OX=9606 GN=COX7C PE=1 SV=1	45	63
238	KVYFIYEGY	9		PFKAP_HUMAN	sp|Q01813|PFKAP_HUMAN ATP-dependent 6-phosphofructokinase, platelet type OS=Homo sapiens OX=9606 GN=PFKP PE=1 SV=2	56	64
239	RVLDNIKAV	9		RPC1_HUMAN	sp|O14802|RPC1_HUMAN DNA-directed RNA polymerase III subunit RPC1 OS=Homo sapiens OX=9606 GN=POLR3A PE=1 SV=2	923	931
240	RLFDTQSKEKL	11		WIPI4_HUMAN	sp|Q9Y484|WIPI4_HUMAN WD repeat domain phosphoinositide-interacting protein 4 OS=Homo sapiens OX=9606 GN=WDR45 PE=1 SV=1	218	228
241	LLAELLTHL	9		FAKD4_HUMAN	sp|Q969Z0|FAKD4_HUMAN FAST kinase domain-containing protein 4 OS=Homo sapiens OX=9606 GN=TBRG4 PE=1 SV=1	203	211
242	TRIPKIQKL	9		HSP72_HUMAN	sp|P54652|HSP72_HUMAN Heat shock-related 70 kDa protein 2 OS=Homo sapiens OX=9606 GN=HSPA2 PE=1 SV=1	344	352
243	VDGGDFVGTAAHLVQPR	17		ILVBL_HUMAN	sp|A1L0T0|ILVBL_HUMAN Acetolactate synthase-like protein OS=Homo sapiens OX=9606 GN=ILVBL PE=1 SV=2	466	482
244	AAEERPWLW	9		CALX_HUMAN	sp|P27824|CALX_HUMAN Calnexin OS=Homo sapiens OX=9606 GN=CANX PE=1 SV=2	476	484
245	SESNIIRHY	9		ZN292_HUMAN	sp|O60281|ZN292_HUMAN Zinc finger protein 292 OS=Homo sapiens OX=9606 GN=ZNF292 PE=1 SV=3	2399	2407
246	DSELQREGVSHY	12		PIGT_HUMAN	sp|Q969N2|PIGT_HUMAN GPI transamidase component PIG-T OS=Homo sapiens OX=9606 GN=PIGT PE=1 SV=1	55	66
247	SLLRHLEKV	9		SYNPO_HUMAN	sp|Q8N3V7|SYNPO_HUMAN Synaptopodin OS=Homo sapiens OX=9606 GN=SYNPO PE=1 SV=2	253	261
248	SGPLSLQEVDEQPQHP	16		PEBP1_HUMAN	sp|P30086|PEBP1_HUMAN Phosphatidylethanolamine-binding protein 1 OS=Homo sapiens OX=9606 GN=PEBP1 PE=1 SV=3	9	24
249	GGKPEPPAMPQPVPTA	16		RS3_HUMAN	sp|P23396|RS3_HUMAN 40S ribosomal protein S3 OS=Homo sapiens OX=9606 GN=RPS3 PE=1 SV=2	228	243
250	RSDPGHYSF	9		PSB8_HUMAN	sp|P28062|PSB8_HUMAN Proteasome subunit beta type-8 OS=Homo sapiens OX=9606 GN=PSMB8 PE=1 SV=3	27	35
251	HEIEALKSF	9		NRDC_HUMAN	sp|O43847|NRDC_HUMAN Nardilysin OS=Homo sapiens OX=9606 GN=NRDC PE=1 SV=3	1055	1063
252	RVYPESIPRKF	11		RADX_HUMAN	sp|Q6NSI4|RADX_HUMAN RPA-related protein RADX OS=Homo sapiens OX=9606 GN=RADX PE=1 SV=2	700	710
253	KIFEMLEGV	9	+Oxid(5)	CT453_HUMAN	sp|Q8NHU0|CT453_HUMAN Cancer/testis antigen family 45 member A3 OS=Homo sapiens OX=9606 GN=CT45A3 PE=1 SV=1	244:143 and 309:143 and 311:143 and 329:143 and 3452:143	244:151 and 309:151 and 311:151 and 329:151 and 3452:151
254	PAGQSVLLQLPQ	12		PHB_HUMAN	sp|P35232|PHB_HUMAN Prohibitin OS=Homo sapiens OX=9606 GN=PHB PE=1 SV=1	261	272
255	FLGKIYQI	8		SACS_HUMAN	sp|Q9NZJ4|SACS_HUMAN Sacsin OS=Homo sapiens OX=9606 GN=SACS PE=1 SV=2	4220	4227
256	QEVQPITSY	9		SHKB1_HUMAN	sp|Q8TBC3|SHKB1_HUMAN SH3KBP1-binding protein 1 OS=Homo sapiens OX=9606 GN=SHKBP1 PE=1 SV=2	322	330
257	AEVGELQRRL	10		TUFT1_HUMAN	sp|Q9NNX1|TUFT1_HUMAN Tuftelin OS=Homo sapiens OX=9606 GN=TUFT1 PE=1 SV=1	227	236
258	SSELFTLTY	9		TPPC3_HUMAN	sp|O43617|TPPC3_HUMAN Trafficking protein particle complex subunit 3 OS=Homo sapiens OX=9606 GN=TRAPPC3 PE=1 SV=1	15	23
259	YYLNDLERI	9		GNAI2_HUMAN	sp|P04899|GNAI2_HUMAN Guanine nucleotide-binding protein G(i) subunit alpha-2 OS=Homo sapiens OX=9606 GN=GNAI2 PE=1 SV=3	155	163
260	NENSLFKSL	9		CLH1_HUMAN	sp|Q00610|CLH1_HUMAN Clathrin heavy chain 1 OS=Homo sapiens OX=9606 GN=CLTC PE=1 SV=5	935	943
261	KEFGPVVIDY	10		DYHC1_HUMAN	sp|Q14204|DYHC1_HUMAN Cytoplasmic dynein 1 heavy chain 1 OS=Homo sapiens OX=9606 GN=DYNC1H1 PE=1 SV=5	1100	1109
262	QETSFTKEAY	10		TCTP_HUMAN	sp|P13693|TCTP_HUMAN Translationally-controlled tumor protein OS=Homo sapiens OX=9606 GN=TPT1 PE=1 SV=1	79	88
263	ASDHPIASY	9		PKHM1_HUMAN	sp|Q9Y4G2|PKHM1_HUMAN Pleckstrin homology domain-containing family M member 1 OS=Homo sapiens OX=9606 GN=PLEKHM1 PE=1 SV=3	459	467
264	FARDLVAQW	9		ELOA1_HUMAN	sp|Q14241|ELOA1_HUMAN Elongin-A OS=Homo sapiens OX=9606 GN=ELOA PE=1 SV=2	90	98
265	QEAGIKTAF	9	+Pyro(1)	PUR6_HUMAN	sp|P22234|PUR6_HUMAN Multifunctional protein ADE2 OS=Homo sapiens OX=9606 GN=PAICS PE=1 SV=3	69	77
266	TLTEFVKTV	9		AGRL4_HUMAN	sp|Q9HBW9|AGRL4_HUMAN Adhesion G protein-coupled receptor L4 OS=Homo sapiens OX=9606 GN=ADGRL4 PE=1 SV=3	190	198
267	AMFGKLMTI	9		PDS5A_HUMAN	sp|Q29RF7|PDS5A_HUMAN Sister chromatid cohesion protein PDS5 homolog A OS=Homo sapiens OX=9606 GN=PDS5A PE=1 SV=1	534	542
268	GVYDGREHTV	10		MAGA4_HUMAN	sp|P43358|MAGA4_HUMAN Melanoma-associated antigen 4 OS=Homo sapiens OX=9606 GN=MAGEA4 PE=1 SV=2	230	239
269	KAADFVKAF	9		PNO1_HUMAN	sp|Q9NRX1|PNO1_HUMAN RNA-binding protein PNO1 OS=Homo sapiens OX=9606 GN=PNO1 PE=1 SV=1	132	140
270	RTFGGNKLY	9		GNPAT_HUMAN	sp|O15228|GNPAT_HUMAN Dihydroxyacetone phosphate acyltransferase OS=Homo sapiens OX=9606 GN=GNPAT PE=1 SV=1	211	219
271	MLEALERV	8		RUXG_HUMAN	sp|P62308|RUXG_HUMAN Small nuclear ribonucleoprotein G OS=Homo sapiens OX=9606 GN=SNRPG PE=1 SV=1	69	76
272	KTRDDWLVSW	10		PRKDC_HUMAN	sp|P78527|PRKDC_HUMAN DNA-dependent protein kinase catalytic subunit OS=Homo sapiens OX=9606 GN=PRKDC PE=1 SV=3	3267	3276
273	VLGPKIEAV	9		HDGR2_HUMAN	sp|Q7Z4V5|HDGR2_HUMAN Hepatoma-derived growth factor-related protein 2 OS=Homo sapiens OX=9606 GN=HDGFL2 PE=1 SV=1	550	558
274	EELPHIHAF	9		BOLA2_HUMAN	sp|Q9H3K6|BOLA2_HUMAN BolA-like protein 2 OS=Homo sapiens OX=9606 GN=BOLA2 PE=1 SV=1	62	70
275	EEIHDLHQRI	10		HYEP_HUMAN	sp|P07099|HYEP_HUMAN Epoxide hydrolase 1 OS=Homo sapiens OX=9606 GN=EPHX1 PE=1 SV=1	58	67
276	IFDRFKTTVARLIA	14		S43A3_HUMAN	sp|Q8NBI5|S43A3_HUMAN Solute carrier family 43 member 3 OS=Homo sapiens OX=9606 GN=SLC43A3 PE=1 SV=2	91	104
277	RMFDGKFVVA	10		UHMK1_HUMAN	sp|Q8TAS1|UHMK1_HUMAN Serine/threonine-protein kinase Kist OS=Homo sapiens OX=9606 GN=UHMK1 PE=1 SV=2	392	401
278	KVLNELYSV	9		SRG2B_HUMAN	sp|P0DMP2|SRG2B_HUMAN SLIT-ROBO Rho GTPase-activating protein 2B OS=Homo sapiens OX=9606 GN=SRGAP2B PE=3 SV=1	3173:155 and 3851:155	3173:163 and 3851:163
279	TEDEFKRLF	9		SFPQ_HUMAN	sp|P23246|SFPQ_HUMAN Splicing factor, proline- and glutamine-rich OS=Homo sapiens OX=9606 GN=SFPQ PE=1 SV=2	309	317
280	KELSIAIRGY	10		PRKDC_HUMAN	sp|P78527|PRKDC_HUMAN DNA-dependent protein kinase catalytic subunit OS=Homo sapiens OX=9606 GN=PRKDC PE=1 SV=3	357	366
281	SLADLMPRV	9		MTREX_HUMAN	sp|P42285|MTREX_HUMAN Exosome RNA helicase MTR4 OS=Homo sapiens OX=9606 GN=MTREX PE=1 SV=3	91	99
282	ATVGLIRNL	9		CTNB1_HUMAN	sp|P35222|CTNB1_HUMAN Catenin beta-1 OS=Homo sapiens OX=9606 GN=CTNNB1 PE=1 SV=1	509	517
283	IETIVAAMSNLVPPV	15		GNAS2_HUMAN	sp|P63092|GNAS2_HUMAN Guanine nucleotide-binding protein G(s) subunit alpha isoforms short OS=Homo sapiens OX=9606 GN=GNAS PE=1 SV=1	2242:103 and 2802:746	2242:117 and 2802:760
284	HLLSAISSV	9		MTREX_HUMAN	sp|P42285|MTREX_HUMAN Exosome RNA helicase MTR4 OS=Homo sapiens OX=9606 GN=MTREX PE=1 SV=3	734	742
285	QPEGRYVIIPTTFEPGHTG	19	+Pyro(1)	CAN5_HUMAN	sp|O15484|CAN5_HUMAN Calpain-5 OS=Homo sapiens OX=9606 GN=CAPN5 PE=1 SV=2	463	481
286	YAFLREAL	8		LRC14_HUMAN	sp|Q15048|LRC14_HUMAN Leucine-rich repeat-containing protein 14 OS=Homo sapiens OX=9606 GN=LRRC14 PE=1 SV=1	178	185
287	RSYPQLRRV	9		ANXA1_HUMAN	sp|P04083|ANXA1_HUMAN Annexin A1 OS=Homo sapiens OX=9606 GN=ANXA1 PE=1 SV=2	228	236
288	MNFKTPRGPV	10		RS17_HUMAN	sp|P08708|RS17_HUMAN 40S ribosomal protein S17 OS=Homo sapiens OX=9606 GN=RPS17 PE=1 SV=2	126	135
289	TEASGTGNMKF	11		PYGB_HUMAN	sp|P11216|PYGB_HUMAN Glycogen phosphorylase, brain form OS=Homo sapiens OX=9606 GN=PYGB PE=1 SV=5	672	682
290	GLADASLLKKV	11		ATX10_HUMAN	sp|Q9UBB4|ATX10_HUMAN Ataxin-10 OS=Homo sapiens OX=9606 GN=ATXN10 PE=1 SV=1	443	453
291	QEISEIEKRY	10	+Pyro(1)	DTX3L_HUMAN	sp|Q8TDB6|DTX3L_HUMAN E3 ubiquitin-protein ligase DTX3L OS=Homo sapiens OX=9606 GN=DTX3L PE=1 SV=1	394	403
292	ALYPNVVQV	9		DHX57_HUMAN	sp|Q6P158|DHX57_HUMAN Putative ATP-dependent RNA helicase DHX57 OS=Homo sapiens OX=9606 GN=DHX57 PE=1 SV=2	1220	1228
293	KMLDESFQW	9	+Oxid(2)	MSPD2_HUMAN	sp|Q8NHP6|MSPD2_HUMAN Motile sperm domain-containing protein 2 OS=Homo sapiens OX=9606 GN=MOSPD2 PE=1 SV=1	63	71
294	YIEGGTASGFY	11		FLII_HUMAN	sp|Q13045|FLII_HUMAN Protein flightless-1 homolog OS=Homo sapiens OX=9606 GN=FLII PE=1 SV=2	600	610
295	TTFPRPVTV	9		NONO_HUMAN	sp|Q15233|NONO_HUMAN Non-POU domain-containing octamer-binding protein OS=Homo sapiens OX=9606 GN=NONO PE=1 SV=4	216	224
296	REYLNPLHY	9		BTAF1_HUMAN	sp|O14981|BTAF1_HUMAN TATA-binding protein-associated factor 172 OS=Homo sapiens OX=9606 GN=BTAF1 PE=1 SV=2	1351	1359
297	ALDDRPQVL	9		ZBT21_HUMAN	sp|Q9ULJ3|ZBT21_HUMAN Zinc finger and BTB domain-containing protein 21 OS=Homo sapiens OX=9606 GN=ZBTB21 PE=1 SV=2	394	402
298	VSHPDAGAAW	10		ANAG_HUMAN	sp|P54802|ANAG_HUMAN Alpha-N-acetylglucosaminidase OS=Homo sapiens OX=9606 GN=NAGLU PE=1 SV=2	485	494
299	GAADGIRLY	9		UBIP1_HUMAN	sp|Q9NZI7|UBIP1_HUMAN Upstream-binding protein 1 OS=Homo sapiens OX=9606 GN=UBP1 PE=1 SV=1	410	418
300	VLGEFLKEI	9		VAC14_HUMAN	sp|Q08AM6|VAC14_HUMAN Protein VAC14 homolog OS=Homo sapiens OX=9606 GN=VAC14 PE=1 SV=1	239	247
301	RTLGEIPTY	9		SNUT1_HUMAN	sp|O43290|SNUT1_HUMAN U4/U6.U5 tri-snRNP-associated protein 1 OS=Homo sapiens OX=9606 GN=SART1 PE=1 SV=1	561	569
302	FEDEIKKRF	9		WDR48_HUMAN	sp|Q8TAF3|WDR48_HUMAN WD repeat-containing protein 48 OS=Homo sapiens OX=9606 GN=WDR48 PE=1 SV=1	403	411
303	KLPSNLPQL	9		SDA1_HUMAN	sp|Q9NVU7|SDA1_HUMAN Protein SDA1 homolog OS=Homo sapiens OX=9606 GN=SDAD1 PE=1 SV=3	8	16
304	GEFVAQFKF	9		PA2G4_HUMAN	sp|Q9UQ80|PA2G4_HUMAN Proliferation-associated protein 2G4 OS=Homo sapiens OX=9606 GN=PA2G4 PE=1 SV=3	313	321
305	NEVEPGYYF	9		LAMB1_HUMAN	sp|P07942|LAMB1_HUMAN Laminin subunit beta-1 OS=Homo sapiens OX=9606 GN=LAMB1 PE=1 SV=2	541	549
306	EEFDRFTGY	9		DPP9_HUMAN	sp|Q86TI2|DPP9_HUMAN Dipeptidyl peptidase 9 OS=Homo sapiens OX=9606 GN=DPP9 PE=1 SV=3	248	256
307	REIAPGLTGSEW	12		AMRA1_HUMAN	sp|Q9C0C7|AMRA1_HUMAN Activating molecule in BECN1-regulated autophagy protein 1 OS=Homo sapiens OX=9606 GN=AMBRA1 PE=1 SV=2	408	419
308	KQFEKQVEL	9		DYHC1_HUMAN	sp|Q14204|DYHC1_HUMAN Cytoplasmic dynein 1 heavy chain 1 OS=Homo sapiens OX=9606 GN=DYNC1H1 PE=1 SV=5	1181	1189
309	RLLNFDTEL	9		RN213_HUMAN	sp|Q63HN8|RN213_HUMAN E3 ubiquitin-protein ligase RNF213 OS=Homo sapiens OX=9606 GN=RNF213 PE=1 SV=3	4660	4668
310	KLFNDAIRL	9		RBL2A_HUMAN	sp|Q9UBK7|RBL2A_HUMAN Rab-like protein 2A OS=Homo sapiens OX=9606 GN=RABL2A PE=1 SV=1	657:168 and 1054:168	657:176 and 1054:176
311	VLDLDTHVV	9		IER5L_HUMAN	sp|Q5T953|IER5L_HUMAN Immediate early response gene 5-like protein OS=Homo sapiens OX=9606 GN=IER5L PE=2 SV=1	256	264
312	ILTEAIKAA	9		POP1_HUMAN	sp|Q99575|POP1_HUMAN Ribonucleases P/MRP protein subunit POP1 OS=Homo sapiens OX=9606 GN=POP1 PE=1 SV=2	442	450
313	EEVNYINTF	9		CCNE2_HUMAN	sp|O96020|CCNE2_HUMAN G1/S-specific cyclin-E2 OS=Homo sapiens OX=9606 GN=CCNE2 PE=1 SV=1	368	376
314	TLLKQLKEA	9		ASNS_HUMAN	sp|P08243|ASNS_HUMAN Asparagine synthetase [glutamine-hydrolyzing] OS=Homo sapiens OX=9606 GN=ASNS PE=1 SV=4	269	277
315	KILEELQKV	9		ANR17_HUMAN	sp|O75179|ANR17_HUMAN Ankyrin repeat domain-containing protein 17 OS=Homo sapiens OX=9606 GN=ANKRD17 PE=1 SV=3	864	872
316	AEYPAVKF	8		PHLP_HUMAN	sp|Q13371|PHLP_HUMAN Phosducin-like protein OS=Homo sapiens OX=9606 GN=PDCL PE=1 SV=3	207	214
317	ALAEIAKAEL	10		SFPQ_HUMAN	sp|P23246|SFPQ_HUMAN Splicing factor, proline- and glutamine-rich OS=Homo sapiens OX=9606 GN=SFPQ PE=1 SV=2	343	352
318	KIADKVLSV	9		MYO7A_HUMAN	sp|Q13402|MYO7A_HUMAN Unconventional myosin-VIIa OS=Homo sapiens OX=9606 GN=MYO7A PE=1 SV=2	1948	1956
319	YRAQPSASL	9		RBM14_HUMAN	sp|Q96PK6|RBM14_HUMAN RNA-binding protein 14 OS=Homo sapiens OX=9606 GN=RBM14 PE=1 SV=2	249	257
320	AVPPTYADLGKSARDVFTKG	20	+Acet(n)	VDAC1_HUMAN	sp|P21796|VDAC1_HUMAN Voltage-dependent anion-selective channel protein 1 OS=Homo sapiens OX=9606 GN=VDAC1 PE=1 SV=2	2	21
321	HVSVPFPDTYEITKSY	16		SPCS3_HUMAN	sp|P61009|SPCS3_HUMAN Signal peptidase complex subunit 3 OS=Homo sapiens OX=9606 GN=SPCS3 PE=1 SV=1	165	180
322	HIDVGGHMY	9	+Oxid(8)	KCTD1_HUMAN	sp|Q719H9|KCTD1_HUMAN BTB/POZ domain-containing protein KCTD1 OS=Homo sapiens OX=9606 GN=KCTD1 PE=1 SV=1	33	41
323	IEKEIQQKW	9		SYLC_HUMAN	sp|Q9P2J5|SYLC_HUMAN Leucine--tRNA ligase, cytoplasmic OS=Homo sapiens OX=9606 GN=LARS PE=1 SV=2	16	24
324	ALPKEDPTAV	10		COPG1_HUMAN	sp|Q9Y678|COPG1_HUMAN Coatomer subunit gamma-1 OS=Homo sapiens OX=9606 GN=COPG1 PE=1 SV=1	711	720
325	YTERRQPLY	9		ERGI1_HUMAN	sp|Q969X5|ERGI1_HUMAN Endoplasmic reticulum-Golgi intermediate compartment protein 1 OS=Homo sapiens OX=9606 GN=ERGIC1 PE=1 SV=1	242	250
326	DIARYNQMDSTEDAQEE	17	+Oxid(8)	TM9S2_HUMAN	sp|Q99805|TM9S2_HUMAN Transmembrane 9 superfamily member 2 OS=Homo sapiens OX=9606 GN=TM9SF2 PE=1 SV=1	329	345
327	FLGEKIASV	9		F177A_HUMAN	sp|Q8N128|F177A_HUMAN Protein FAM177A1 OS=Homo sapiens OX=9606 GN=FAM177A1 PE=1 SV=1	116	124
328	YSDRYGFYY	9		LCTL_HUMAN	sp|Q6UWM7|LCTL_HUMAN Lactase-like protein OS=Homo sapiens OX=9606 GN=LCTL PE=1 SV=2	467	475
329	RSRPHTRLF	9		PARP4_HUMAN	sp|Q9UKK3|PARP4_HUMAN Protein mono-ADP-ribosyltransferase PARP4 OS=Homo sapiens OX=9606 GN=PARP4 PE=1 SV=3	992	1000
330	EEPLYVNAKQY	11		NFYA_HUMAN	sp|P23511|NFYA_HUMAN Nuclear transcription factor Y subunit alpha OS=Homo sapiens OX=9606 GN=NFYA PE=1 SV=2	262	272
331	TLDSITLMY	9	+Oxid(8)	MTMR9_HUMAN	sp|Q96QG7|MTMR9_HUMAN Myotubularin-related protein 9 OS=Homo sapiens OX=9606 GN=MTMR9 PE=1 SV=1	101	109
332	HVTLSQPKIVKWDRDM	16	+Oxid(16)	B2MG_HUMAN	sp|P61769|B2MG_HUMAN Beta-2-microglobulin OS=Homo sapiens OX=9606 GN=B2M PE=1 SV=1	104	119
333	DEIDAIGTKRY	11		PRS4_HUMAN	sp|P62191|PRS4_HUMAN 26S proteasome regulatory subunit 4 OS=Homo sapiens OX=9606 GN=PSMC1 PE=1 SV=1	285	295
334	GVKDPNLW	8		SPT5H_HUMAN	sp|O00267|SPT5H_HUMAN Transcription elongation factor SPT5 OS=Homo sapiens OX=9606 GN=SUPT5H PE=1 SV=1	173	180
335	VVDPFSKKDW	10		RS3A_HUMAN	sp|P61247|RS3A_HUMAN 40S ribosomal protein S3a OS=Homo sapiens OX=9606 GN=RPS3A PE=1 SV=2	21	30
336	SNSDVIRQV	9		UCHL5_HUMAN	sp|Q9Y5K5|UCHL5_HUMAN Ubiquitin carboxyl-terminal hydrolase isozyme L5 OS=Homo sapiens OX=9606 GN=UCHL5 PE=1 SV=3	131	139
337	KLLEELGTGL	10		HEAT6_HUMAN	sp|Q6AI08|HEAT6_HUMAN HEAT repeat-containing protein 6 OS=Homo sapiens OX=9606 GN=HEATR6 PE=1 SV=1	734	743
338	VGLPAAGKTTW	11		HNRL1_HUMAN	sp|Q9BUJ2|HNRL1_HUMAN Heterogeneous nuclear ribonucleoprotein U-like protein 1 OS=Homo sapiens OX=9606 GN=HNRNPUL1 PE=1 SV=2	427	437
339	QPKIVKWDRDM	11		B2MG_HUMAN	sp|P61769|B2MG_HUMAN Beta-2-microglobulin OS=Homo sapiens OX=9606 GN=B2M PE=1 SV=1	109	119
340	KIYVVDLSNERAMSLTIEPRPV	22		CDCP1_HUMAN	sp|Q9H5V8|CDCP1_HUMAN CUB domain-containing protein 1 OS=Homo sapiens OX=9606 GN=CDCP1 PE=1 SV=3	343	364
341	VATVSLPR	8		P00761 SWISS-PROT:P00761|TRYP_PIG Trypsin - Sus scrofa (Pig).	P00761 SWISS-PROT:P00761|TRYP_PIG Trypsin - Sus scrofa (Pig).	108	115
342	IRSSHIKYI	9		LYPA1_HUMAN	sp|O75608|LYPA1_HUMAN Acyl-protein thioesterase 1 OS=Homo sapiens OX=9606 GN=LYPLA1 PE=1 SV=1	44	52
343	FLQEGDLISA	10		EXOS2_HUMAN	sp|Q13868|EXOS2_HUMAN Exosome complex component RRP4 OS=Homo sapiens OX=9606 GN=EXOSC2 PE=1 SV=2	134	143
344	RTKITELF	8		STAG2_HUMAN	sp|Q8N3U4|STAG2_HUMAN Cohesin subunit SA-2 OS=Homo sapiens OX=9606 GN=STAG2 PE=1 SV=3	560	567
345	NLLPKLHIV	9		CLIC4_HUMAN	sp|Q9Y696|CLIC4_HUMAN Chloride intracellular channel protein 4 OS=Homo sapiens OX=9606 GN=CLIC4 PE=1 SV=4	190	198
346	KAINPINTF	9		RHG01_HUMAN	sp|Q07960|RHG01_HUMAN Rho GTPase-activating protein 1 OS=Homo sapiens OX=9606 GN=ARHGAP1 PE=1 SV=1	411	419
347	GEMMDLQHGSLF	12	+Oxid(3)+Oxid(4)	LDHA_HUMAN	sp|P00338|LDHA_HUMAN L-lactate dehydrogenase A chain OS=Homo sapiens OX=9606 GN=LDHA PE=1 SV=2	2151:60 and 2915:61	2151:71 and 2915:72
348	EEDPNTHIL	9		ZBT17_HUMAN	sp|Q13105|ZBT17_HUMAN Zinc finger and BTB domain-containing protein 17 OS=Homo sapiens OX=9606 GN=ZBTB17 PE=1 SV=3	708	716
349	RLLHEMILV	9	+Oxid(6)	COPB_HUMAN	sp|P53618|COPB_HUMAN Coatomer subunit beta OS=Homo sapiens OX=9606 GN=COPB1 PE=1 SV=3	93	101
350	SISGPGVDKEPF	12		DSC1_HUMAN	sp|Q08554|DSC1_HUMAN Desmocollin-1 OS=Homo sapiens OX=9606 GN=DSC1 PE=1 SV=2	171	182
351	RTVIRPFYL	9		LG3BP_HUMAN	sp|Q08380|LG3BP_HUMAN Galectin-3-binding protein OS=Homo sapiens OX=9606 GN=LGALS3BP PE=1 SV=1	570	578
352	FLIGPKLYEA	10		ERCC3_HUMAN	sp|P19447|ERCC3_HUMAN General transcription and DNA repair factor IIH helicase subunit XPB OS=Homo sapiens OX=9606 GN=ERCC3 PE=1 SV=1	482	491
353	GMAERIPEL	9		ACSL3_HUMAN	sp|O95573|ACSL3_HUMAN Long-chain-fatty-acid--CoA ligase 3 OS=Homo sapiens OX=9606 GN=ACSL3 PE=1 SV=3	310	318
354	YLYDLNHTL	9		UN93B_HUMAN	sp|Q9H1C4|UN93B_HUMAN Protein unc-93 homolog B1 OS=Homo sapiens OX=9606 GN=UNC93B1 PE=1 SV=2	246	254
355	TTKKDLKDYF	10		HNRPD_HUMAN	sp|Q14103|HNRPD_HUMAN Heterogeneous nuclear ribonucleoprotein D0 OS=Homo sapiens OX=9606 GN=HNRNPD PE=1 SV=1	108	117
356	STDVDKTGASYY	12		EIF2A_HUMAN	sp|Q9BY44|EIF2A_HUMAN Eukaryotic translation initiation factor 2A OS=Homo sapiens OX=9606 GN=EIF2A PE=1 SV=3	240	251
357	REFWPQEVW	9		FDFT_HUMAN	sp|P37268|FDFT_HUMAN Squalene synthase OS=Homo sapiens OX=9606 GN=FDFT1 PE=1 SV=1	228	236
358	AEVLPQHKF	9		ACD11_HUMAN	sp|Q709F0|ACD11_HUMAN Acyl-CoA dehydrogenase family member 11 OS=Homo sapiens OX=9606 GN=ACAD11 PE=1 SV=3	12	20
359	FDKRFEIINAIYEPTE	16		NP1L1_HUMAN	sp|P55209|NP1L1_HUMAN Nucleosome assembly protein 1-like 1 OS=Homo sapiens OX=9606 GN=NAP1L1 PE=1 SV=1	114	129
360	SEMDVTGQAF	10	+Oxid(3)	BRE1A_HUMAN	sp|Q5VTR2|BRE1A_HUMAN E3 ubiquitin-protein ligase BRE1A OS=Homo sapiens OX=9606 GN=RNF20 PE=1 SV=2	730	739
361	LKKSIAYTLTSNIPE	15		AT1A3_HUMAN	sp|P13637|AT1A3_HUMAN Sodium/potassium-transporting ATPase subunit alpha-3 OS=Homo sapiens OX=9606 GN=ATP1A3 PE=1 SV=3	196:769 and 1361:762 and 1755:772	196:783 and 1361:776 and 1755:786
362	SAISSVRLY	9		MTREX_HUMAN	sp|P42285|MTREX_HUMAN Exosome RNA helicase MTR4 OS=Homo sapiens OX=9606 GN=MTREX PE=1 SV=3	737	745
363	QEIEEIRQKY	10	+Pyro(1)	STK4_HUMAN	sp|Q13043|STK4_HUMAN Serine/threonine-protein kinase 4 OS=Homo sapiens OX=9606 GN=STK4 PE=1 SV=2	457	466
364	HDPQFEPIVSLPEQEIK	17		RANG_HUMAN	sp|P43487|RANG_HUMAN Ran-specific GTPase-activating protein OS=Homo sapiens OX=9606 GN=RANBP1 PE=1 SV=1	23	39
365	TSSSSVRVEW	10		CISD1_HUMAN	sp|Q9NZ45|CISD1_HUMAN CDGSH iron-sulfur domain-containing protein 1 OS=Homo sapiens OX=9606 GN=CISD1 PE=1 SV=1	4	13
366	VLQGAVPTV	9		ZMYM4_HUMAN	sp|Q5VZL5|ZMYM4_HUMAN Zinc finger MYM-type protein 4 OS=Homo sapiens OX=9606 GN=ZMYM4 PE=1 SV=1	907	915
367	KLSEVNKRL	9		NF2IP_HUMAN	sp|Q8NCF5|NF2IP_HUMAN NFATC2-interacting protein OS=Homo sapiens OX=9606 GN=NFATC2IP PE=1 SV=1	218	226
368	TRIPKIQK	8		HSP72_HUMAN	sp|P54652|HSP72_HUMAN Heat shock-related 70 kDa protein 2 OS=Homo sapiens OX=9606 GN=HSPA2 PE=1 SV=1	344	351
369	KIFEMGPVFTL	11	+Oxid(5)	COX2_HUMAN	sp|P00403|COX2_HUMAN Cytochrome c oxidase subunit 2 OS=Homo sapiens OX=9606 GN=MT-CO2 PE=1 SV=1	217	227
370	VTLSQPKIVKWDRDM	15	+Oxid(15)	B2MG_HUMAN	sp|P61769|B2MG_HUMAN Beta-2-microglobulin OS=Homo sapiens OX=9606 GN=B2M PE=1 SV=1	105	119
371	ALWGFFPVL	9		EMC7_HUMAN	sp|Q9NPA0|EMC7_HUMAN ER membrane protein complex subunit 7 OS=Homo sapiens OX=9606 GN=EMC7 PE=1 SV=1	4	12
372	KAFARPWSL	9		ZN579_HUMAN	sp|Q8NAF0|ZN579_HUMAN Zinc finger protein 579 OS=Homo sapiens OX=9606 GN=ZNF579 PE=1 SV=2	277	285
373	KLISDINKA	9		SPTB2_HUMAN	sp|Q01082|SPTB2_HUMAN Spectrin beta chain, non-erythrocytic 1 OS=Homo sapiens OX=9606 GN=SPTBN1 PE=1 SV=2	387	395
374	RSIKIPVKKF	10		LYSM3_HUMAN	sp|Q7Z3D4|LYSM3_HUMAN LysM and putative peptidoglycan-binding domain-containing protein 3 OS=Homo sapiens OX=9606 GN=LYSMD3 PE=1 SV=2	105	114
375	LLDPKYGMFRY	11		HERC4_HUMAN	sp|Q5GLZ8|HERC4_HUMAN Probable E3 ubiquitin-protein ligase HERC4 OS=Homo sapiens OX=9606 GN=HERC4 PE=1 SV=1	765	775
376	NEIMVAPDKDY	11	+Oxid(4)	DLRB1_HUMAN	sp|Q9NP97|DLRB1_HUMAN Dynein light chain roadblock-type 1 OS=Homo sapiens OX=9606 GN=DYNLRB1 PE=1 SV=3	76	86
377	GLDSQFVGV	9		SC6A8_HUMAN	sp|P48029|SC6A8_HUMAN Sodium- and chloride-dependent creatine transporter 1 OS=Homo sapiens OX=9606 GN=SLC6A8 PE=1 SV=1	414	422
378	AAVWPYRRL	9		AT131_HUMAN	sp|Q9HD20|AT131_HUMAN Manganese-transporting ATPase 13A1 OS=Homo sapiens OX=9606 GN=ATP13A1 PE=1 SV=2	51	59
379	AEALERMFL	9		HBA_HUMAN	sp|P69905|HBA_HUMAN Hemoglobin subunit alpha OS=Homo sapiens OX=9606 GN=HBA1 PE=1 SV=2	27	35
380	ADQLTEEQIAEFKEAFSLFDKDG	23	+Acet(n)	CALM3_HUMAN	sp|P0DP25|CALM3_HUMAN Calmodulin-3 OS=Homo sapiens OX=9606 GN=CALM3 PE=1 SV=1	83:2 and 2315:2 and 3523:2	83:24 and 2315:24 and 3523:24
381	ITSQDVLHSW	10		COX2_HUMAN	sp|P00403|COX2_HUMAN Cytochrome c oxidase subunit 2 OS=Homo sapiens OX=9606 GN=MT-CO2 PE=1 SV=1	154	163
382	RLDSRSFFW	9		NICA_HUMAN	sp|Q92542|NICA_HUMAN Nicastrin OS=Homo sapiens OX=9606 GN=NCSTN PE=1 SV=2	281	289
383	KIGEGTYGV	9		CDK2_HUMAN	sp|P24941|CDK2_HUMAN Cyclin-dependent kinase 2 OS=Homo sapiens OX=9606 GN=CDK2 PE=1 SV=2	9	17
384	AVDPRFLAY	9		CHD8_HUMAN	sp|Q9HCK8|CHD8_HUMAN Chromodomain-helicase-DNA-binding protein 8 OS=Homo sapiens OX=9606 GN=CHD8 PE=1 SV=5	2348	2356
385	ISVPIFKQF	9		VIGLN_HUMAN	sp|Q00341|VIGLN_HUMAN Vigilin OS=Homo sapiens OX=9606 GN=HDLBP PE=1 SV=2	584	592
386	KLQDAEIARL	10		S10A6_HUMAN	sp|P06703|S10A6_HUMAN Protein S100-A6 OS=Homo sapiens OX=9606 GN=S100A6 PE=1 SV=1	47	56
387	NHPNVIKYY	9		NEK7_HUMAN	sp|Q8TDX7|NEK7_HUMAN Serine/threonine-protein kinase Nek7 OS=Homo sapiens OX=9606 GN=NEK7 PE=1 SV=1	90	98
388	SLYGQFRVV	9		YIPF4_HUMAN	sp|Q9BSR8|YIPF4_HUMAN Protein YIPF4 OS=Homo sapiens OX=9606 GN=YIPF4 PE=1 SV=1	129	137
389	VSRAGATGVQW	11		OBSCN_HUMAN	sp|Q5VST9|OBSCN_HUMAN Obscurin OS=Homo sapiens OX=9606 GN=OBSCN PE=1 SV=3	4182	4192
390	FVHDLVLYL	9		CLH2_HUMAN	sp|P53675|CLH2_HUMAN Clathrin heavy chain 2 OS=Homo sapiens OX=9606 GN=CLTCL1 PE=1 SV=2	783	791
391	FLDKSGLQGY	10		PICAL_HUMAN	sp|Q13492|PICAL_HUMAN Phosphatidylinositol-binding clathrin assembly protein OS=Homo sapiens OX=9606 GN=PICALM PE=1 SV=2	109	118
392	LLAPKLNEA	9		SCYL1_HUMAN	sp|Q96KG9|SCYL1_HUMAN N-terminal kinase-like protein OS=Homo sapiens OX=9606 GN=SCYL1 PE=1 SV=1	414	422
393	NLLEIAPHL	9		GPDM_HUMAN	sp|P43304|GPDM_HUMAN Glycerol-3-phosphate dehydrogenase, mitochondrial OS=Homo sapiens OX=9606 GN=GPD2 PE=1 SV=3	146	154
394	TLLNVIKSV	9		ITPR2_HUMAN	sp|Q14571|ITPR2_HUMAN Inositol 1,4,5-trisphosphate receptor type 2 OS=Homo sapiens OX=9606 GN=ITPR2 PE=1 SV=2	2380	2388
395	KTRTNVPTF	9		S1PBP_HUMAN	sp|Q96BU1|S1PBP_HUMAN S100P-binding protein OS=Homo sapiens OX=9606 GN=S100PBP PE=1 SV=1	305	313
396	REKDVERFFKGY	12		SRSF5_HUMAN	sp|Q13243|SRSF5_HUMAN Serine/arginine-rich splicing factor 5 OS=Homo sapiens OX=9606 GN=SRSF5 PE=1 SV=1	16	27
397	SAGPPPTGEEDTAEKDEL	18		BIP_HUMAN	sp|P11021|BIP_HUMAN Endoplasmic reticulum chaperone BiP OS=Homo sapiens OX=9606 GN=HSPA5 PE=1 SV=2	637	654
398	KSDLFFHDY	9		RFC1_HUMAN	sp|P35251|RFC1_HUMAN Replication factor C subunit 1 OS=Homo sapiens OX=9606 GN=RFC1 PE=1 SV=4	870	878
399	IARCLLQKMA	10		TGRM2_HUMAN	sp|Q6ZUX3|TGRM2_HUMAN TOG array regulator of axonemal microtubules protein 2 OS=Homo sapiens OX=9606 GN=TOGARAM2 PE=2 SV=2	573	582
400	NVELDPEIQ	9		Q6NXH9 TREMBL:Q6NXH9 Tax_Id=10090 Gene_Symbol=Krt73 Keratin 73	Q6NXH9 TREMBL:Q6NXH9 Tax_Id=10090 Gene_Symbol=Krt73 Keratin 73	1312:126 and 4736:117 and 4738:126	1312:134 and 4736:125 and 4738:134
401	FSDIHDFEY	9		PI3R4_HUMAN	sp|Q99570|PI3R4_HUMAN Phosphoinositide 3-kinase regulatory subunit 4 OS=Homo sapiens OX=9606 GN=PIK3R4 PE=1 SV=3	20	28
402	FLDATLTSV	9		MBTP2_HUMAN	sp|O43462|MBTP2_HUMAN Membrane-bound transcription factor site-2 protease OS=Homo sapiens OX=9606 GN=MBTPS2 PE=1 SV=1	475	483
403	NMLPQIFRV	9		CL004_HUMAN	sp|Q9NQ89|CL004_HUMAN Protein C12orf4 OS=Homo sapiens OX=9606 GN=C12orf4 PE=1 SV=1	534	542
404	GLIDVKPLGV	10		UBCP1_HUMAN	sp|Q8WVY7|UBCP1_HUMAN Ubiquitin-like domain-containing CTD phosphatase 1 OS=Homo sapiens OX=9606 GN=UBLCP1 PE=1 SV=2	225	234
405	IEDKDVFQKF	10		CUL1_HUMAN	sp|Q13616|CUL1_HUMAN Cullin-1 OS=Homo sapiens OX=9606 GN=CUL1 PE=1 SV=2	456	465
406	YTELLAQVY	9		RA51C_HUMAN	sp|O43502|RA51C_HUMAN DNA repair protein RAD51 homolog 3 OS=Homo sapiens OX=9606 GN=RAD51C PE=1 SV=1	216	224
407	GSHSMRYFFTSVSRPGRG	18	+Oxid(5)	1A80_HUMAN	sp|Q09160|1A80_HUMAN HLA class I histocompatibility antigen, A-80 alpha chain OS=Homo sapiens OX=9606 GN=HLA-A PE=1 SV=1	1318:25 and 3411:25 and 3496:25 and 3533:25 and 3730:25 and 4148:25	1318:42 and 3411:42 and 3496:42 and 3533:42 and 3730:42 and 4148:42
408	VPPPPQSV	8		SHC1_HUMAN	sp|P29353|SHC1_HUMAN SHC-transforming protein 1 OS=Homo sapiens OX=9606 GN=SHC1 PE=1 SV=4	470	477
409	SLWKGLVGI	9		MMGT1_HUMAN	sp|Q8N4V1|MMGT1_HUMAN Membrane magnesium transporter 1 OS=Homo sapiens OX=9606 GN=MMGT1 PE=1 SV=1	4	12
410	SLLRSIFTV	9		KAT2A_HUMAN	sp|Q92830|KAT2A_HUMAN Histone acetyltransferase KAT2A OS=Homo sapiens OX=9606 GN=KAT2A PE=1 SV=3	320	328
411	KTDKRIFTF	9		GULP1_HUMAN	sp|Q9UBP9|GULP1_HUMAN PTB domain-containing engulfment adapter protein 1 OS=Homo sapiens OX=9606 GN=GULP1 PE=1 SV=1	105	113
412	IQRTPKIQVYSRHPAEN	17		B2MG_HUMAN	sp|P61769|B2MG_HUMAN Beta-2-microglobulin OS=Homo sapiens OX=9606 GN=B2M PE=1 SV=1	21	37
413	FSETGGGEKY	10		DYHC2_HUMAN	sp|Q8NCM8|DYHC2_HUMAN Cytoplasmic dynein 2 heavy chain 1 OS=Homo sapiens OX=9606 GN=DYNC2H1 PE=1 SV=4	2824	2833
414	IRFDNKRIV	9		FBW1B_HUMAN	sp|Q9UKB1|FBW1B_HUMAN F-box/WD repeat-containing protein 11 OS=Homo sapiens OX=9606 GN=FBXW11 PE=1 SV=1	1606:512 and 3643:449	1606:520 and 3643:457
415	YAKRAAPFNNW	11		ACTN1_HUMAN	sp|P12814|ACTN1_HUMAN Alpha-actinin-1 OS=Homo sapiens OX=9606 GN=ACTN1 PE=1 SV=2	514	524
416	KEFSDALGY	9		SRBP1_HUMAN	sp|P36956|SRBP1_HUMAN Sterol regulatory element-binding protein 1 OS=Homo sapiens OX=9606 GN=SREBF1 PE=1 SV=2	831	839
417	ERMFLSFPTTKTYFPH	16		HBA_HUMAN	sp|P69905|HBA_HUMAN Hemoglobin subunit alpha OS=Homo sapiens OX=9606 GN=HBA1 PE=1 SV=2	31	46
418	YTYLRINFY	9		SP16H_HUMAN	sp|Q9Y5B9|SP16H_HUMAN FACT complex subunit SPT16 OS=Homo sapiens OX=9606 GN=SUPT16H PE=1 SV=1	565	573
419	RLAVYIDRV	9		LMNA_HUMAN	sp|P02545|LMNA_HUMAN Prelamin-A/C OS=Homo sapiens OX=9606 GN=LMNA PE=1 SV=1	41	49
420	WRQAGLSYIRYSQICAKVVRDALK	24		AT5EL_HUMAN	sp|Q5VTU8|AT5EL_HUMAN ATP synthase subunit epsilon-like protein, mitochondrial OS=Homo sapiens OX=9606 GN=ATP5F1EP2 PE=1 SV=1	5	28
421	KLLDLMPRL	9		INT4_HUMAN	sp|Q96HW7|INT4_HUMAN Integrator complex subunit 4 OS=Homo sapiens OX=9606 GN=INTS4 PE=1 SV=2	779	787
422	VLAWGLLNV	9		TM209_HUMAN	sp|Q96SK2|TM209_HUMAN Transmembrane protein 209 OS=Homo sapiens OX=9606 GN=TMEM209 PE=1 SV=2	29	37
423	LLPAIVHI	8		DDX5_HUMAN	sp|P17844|DDX5_HUMAN Probable ATP-dependent RNA helicase DDX5 OS=Homo sapiens OX=9606 GN=DDX5 PE=1 SV=1	149	156
424	AGGHKLGLGLEFQA	14		VDAC1_HUMAN	sp|P21796|VDAC1_HUMAN Voltage-dependent anion-selective channel protein 1 OS=Homo sapiens OX=9606 GN=VDAC1 PE=1 SV=2	270	283
425	FLLPHPGLQV	10		ATLA3_HUMAN	sp|Q6DD88|ATLA3_HUMAN Atlastin-3 OS=Homo sapiens OX=9606 GN=ATL3 PE=1 SV=1	263	272
426	KTLDQAIMKF	10	+Oxid(8)	RAD50_HUMAN	sp|Q92878|RAD50_HUMAN DNA repair protein RAD50 OS=Homo sapiens OX=9606 GN=RAD50 PE=1 SV=1	1126	1135
427	AADPKVAF	8		NUP50_HUMAN	sp|Q9UKX7|NUP50_HUMAN Nuclear pore complex protein Nup50 OS=Homo sapiens OX=9606 GN=NUP50 PE=1 SV=2	106	113
428	KLSKYLQGV	9		ZN462_HUMAN	sp|Q96JM2|ZN462_HUMAN Zinc finger protein 462 OS=Homo sapiens OX=9606 GN=ZNF462 PE=1 SV=3	2290	2298
429	GSVSIFRQF	9		KLH21_HUMAN	sp|Q9UJP4|KLH21_HUMAN Kelch-like protein 21 OS=Homo sapiens OX=9606 GN=KLHL21 PE=1 SV=4	554	562
430	RRDNYVPEVSALDQEII	17		RS17_HUMAN	sp|P08708|RS17_HUMAN 40S ribosomal protein S17 OS=Homo sapiens OX=9606 GN=RPS17 PE=1 SV=2	80	96
431	SEYEKSLQF	9		RIP_HUMAN	sp|Q86UA6|RIP_HUMAN RPA-interacting protein OS=Homo sapiens OX=9606 GN=RPAIN PE=1 SV=2	110	118
432	YLEELSQRY	9		SUCO_HUMAN	sp|Q9UBS9|SUCO_HUMAN SUN domain-containing ossification factor OS=Homo sapiens OX=9606 GN=SUCO PE=1 SV=1	935	943
433	VLDVLSDYDASY	12		OPA1_HUMAN	sp|O60313|OPA1_HUMAN Dynamin-like 120 kDa protein, mitochondrial OS=Homo sapiens OX=9606 GN=OPA1 PE=1 SV=3	271	282
434	AEDAMRLYY	9		RPB9_HUMAN	sp|P36954|RPB9_HUMAN DNA-directed RNA polymerase II subunit RPB9 OS=Homo sapiens OX=9606 GN=POLR2I PE=1 SV=1	104	112
435	TVFTNPPQV	9		RUNX1_HUMAN	sp|Q01196|RUNX1_HUMAN Runt-related transcription factor 1 OS=Homo sapiens OX=9606 GN=RUNX1 PE=1 SV=3	415:202 and 3976:151	415:210 and 3976:159
436	GRSYTAISTIPETVG	15		NID1_HUMAN	sp|P14543|NID1_HUMAN Nidogen-1 OS=Homo sapiens OX=9606 GN=NID1 PE=1 SV=3	467	481
437	VRNLPQYV	8		NONO_HUMAN	sp|Q15233|NONO_HUMAN Non-POU domain-containing octamer-binding protein OS=Homo sapiens OX=9606 GN=NONO PE=1 SV=4	152	159
438	AETDVSLVYR	10		MEGF8_HUMAN	sp|Q7Z7M0|MEGF8_HUMAN Multiple epidermal growth factor-like domains protein 8 OS=Homo sapiens OX=9606 GN=MEGF8 PE=1 SV=2	714	723
439	GQRDLDRIAGQVAAANKKH	19		RS19_HUMAN	sp|P39019|RS19_HUMAN 40S ribosomal protein S19 OS=Homo sapiens OX=9606 GN=RPS19 PE=1 SV=2	127	145
440	VALVHPDL	8		IF6_HUMAN	sp|P56537|IF6_HUMAN Eukaryotic translation initiation factor 6 OS=Homo sapiens OX=9606 GN=EIF6 PE=1 SV=1	114	121
441	SRSGGGGGGGLGSGGSIRSSY	21		K1C9_HUMAN	sp|P35527|K1C9_HUMAN Keratin, type I cytoskeletal 9 OS=Homo sapiens OX=9606 GN=KRT9 PE=1 SV=3	1230:12 and 4723:12	1230:32 and 4723:32
442	DIDTAAKFIGAGAATVGVAG	20		AT5G1_HUMAN	sp|P05496|AT5G1_HUMAN ATP synthase F(0) complex subunit C1, mitochondrial OS=Homo sapiens OX=9606 GN=ATP5MC1 PE=1 SV=2	62	81
443	EPIDQKFVAISDLYEPID	18		GDIA_HUMAN	sp|P31150|GDIA_HUMAN Rab GDP dissociation inhibitor alpha OS=Homo sapiens OX=9606 GN=GDI1 PE=1 SV=2	374	391
444	KLRNLFTKF	9		RRP12_HUMAN	sp|Q5JTH9|RRP12_HUMAN RRP12-like protein OS=Homo sapiens OX=9606 GN=RRP12 PE=1 SV=2	1003	1011
445	FLANVSTVL	9		P01966 SWISS-PROT:P01966 (Bos taurus) Hemoglobin subunit alpha	P01966 SWISS-PROT:P01966 (Bos taurus) Hemoglobin subunit alpha	129	137
446	QVFPGLLERV	10		ATX10_HUMAN	sp|Q9UBB4|ATX10_HUMAN Ataxin-10 OS=Homo sapiens OX=9606 GN=ATXN10 PE=1 SV=1	324	333
447	TLNERFTSY	9		BCLF1_HUMAN	sp|Q9NYF8|BCLF1_HUMAN Bcl-2-associated transcription factor 1 OS=Homo sapiens OX=9606 GN=BCLAF1 PE=1 SV=2	627	635
448	AEDMETKIKNY	11		CX6B1_HUMAN	sp|P14854|CX6B1_HUMAN Cytochrome c oxidase subunit 6B1 OS=Homo sapiens OX=9606 GN=COX6B1 PE=1 SV=2	2	12
449	NRYDGIYKV	9		UHRF2_HUMAN	sp|Q96PU4|UHRF2_HUMAN E3 ubiquitin-protein ligase UHRF2 OS=Homo sapiens OX=9606 GN=UHRF2 PE=1 SV=1	582	590
450	HDPQFEPIVSLPEQEI	16		RANG_HUMAN	sp|P43487|RANG_HUMAN Ran-specific GTPase-activating protein OS=Homo sapiens OX=9606 GN=RANBP1 PE=1 SV=1	23	38
451	YSDKYGLGY	9		PLK1_HUMAN	sp|P53350|PLK1_HUMAN Serine/threonine-protein kinase PLK1 OS=Homo sapiens OX=9606 GN=PLK1 PE=1 SV=1	417	425
452	ALDPIIHGL	9		PTPRG_HUMAN	sp|P23470|PTPRG_HUMAN Receptor-type tyrosine-protein phosphatase gamma OS=Homo sapiens OX=9606 GN=PTPRG PE=1 SV=4	213	221
453	SSAPPRTAF	9		EDRF1_HUMAN	sp|Q3B7T1|EDRF1_HUMAN Erythroid differentiation-related factor 1 OS=Homo sapiens OX=9606 GN=EDRF1 PE=1 SV=1	56	64
454	AEIDSIHQL	9		STX18_HUMAN	sp|Q9P2W9|STX18_HUMAN Syntaxin-18 OS=Homo sapiens OX=9606 GN=STX18 PE=1 SV=1	279	287
455	NTEEEGLKY	9		BCLF1_HUMAN	sp|Q9NYF8|BCLF1_HUMAN Bcl-2-associated transcription factor 1 OS=Homo sapiens OX=9606 GN=BCLAF1 PE=1 SV=2	430	438
456	SEGDLRKAI	9		RFC4_HUMAN	sp|P35249|RFC4_HUMAN Replication factor C subunit 4 OS=Homo sapiens OX=9606 GN=RFC4 PE=1 SV=2	234	242
457	KEGIPPDQQRL	11		UBC_HUMAN	sp|P0CG48|UBC_HUMAN Polyubiquitin-C OS=Homo sapiens OX=9606 GN=UBC PE=1 SV=3	666:33 and 3198:33 and 3983:33 and 4037:33	666:43 and 3198:43 and 3983:43 and 4037:43
458	VLDEAFQRY	9		HEXA_HUMAN	sp|P06865|HEXA_HUMAN Beta-hexosaminidase subunit alpha OS=Homo sapiens OX=9606 GN=HEXA PE=1 SV=2	60	68
459	ETEKDFSRY	9		AQR_HUMAN	sp|O60306|AQR_HUMAN RNA helicase aquarius OS=Homo sapiens OX=9606 GN=AQR PE=1 SV=4	887	895
460	SSDTADFRDLY	11		F189B_HUMAN	sp|P81408|F189B_HUMAN Protein FAM189B OS=Homo sapiens OX=9606 GN=FAM189B PE=1 SV=2	500	510
461	QENSVYLSY	9		IFT74_HUMAN	sp|Q96LB3|IFT74_HUMAN Intraflagellar transport protein 74 homolog OS=Homo sapiens OX=9606 GN=IFT74 PE=1 SV=1	124	132
462	RVDQSAVGFEY	11		SRC8_HUMAN	sp|Q14247|SRC8_HUMAN Src substrate cortactin OS=Homo sapiens OX=9606 GN=CTTN PE=1 SV=2	131	141
463	TEQSQIKGYVW	11		PEN2_HUMAN	sp|Q9NZ42|PEN2_HUMAN Gamma-secretase subunit PEN-2 OS=Homo sapiens OX=9606 GN=PSENEN PE=1 SV=1	48	58
464	KSYLMNRL	8	+Oxid(5)	GBP4_HUMAN	sp|Q96PP9|GBP4_HUMAN Guanylate-binding protein 4 OS=Homo sapiens OX=9606 GN=GBP4 PE=2 SV=2	66	73
465	EKGKEIMTKYLTPKSPVFIAQVGQ	24		GRK5_HUMAN	sp|P34947|GRK5_HUMAN G protein-coupled receptor kinase 5 OS=Homo sapiens OX=9606 GN=GRK5 PE=1 SV=1	100	123
466	ADMGHLKY	8		PCNA_HUMAN	sp|P12004|PCNA_HUMAN Proliferating cell nuclear antigen OS=Homo sapiens OX=9606 GN=PCNA PE=1 SV=1	242	249
467	PVTVTRTTITTTTTSSSGLG	20		MYADM_HUMAN	sp|Q96S97|MYADM_HUMAN Myeloid-associated differentiation marker OS=Homo sapiens OX=9606 GN=MYADM PE=1 SV=2	2	21
468	YSEDLSDMHY	10		IF122_HUMAN	sp|Q9HBG6|IF122_HUMAN Intraflagellar transport protein 122 homolog OS=Homo sapiens OX=9606 GN=IFT122 PE=1 SV=2	415	424
469	ALRLSASALF	10		VGF_HUMAN	sp|O15240|VGF_HUMAN Neurosecretory protein VGF OS=Homo sapiens OX=9606 GN=VGF PE=1 SV=2	3	12
470	GLSHVDYAL	9		ACD11_HUMAN	sp|Q709F0|ACD11_HUMAN Acyl-CoA dehydrogenase family member 11 OS=Homo sapiens OX=9606 GN=ACAD11 PE=1 SV=3	443	451
471	AIDEDVLRY	9		PPIL2_HUMAN	sp|Q13356|PPIL2_HUMAN RING-type E3 ubiquitin-protein ligase PPIL2 OS=Homo sapiens OX=9606 GN=PPIL2 PE=1 SV=1	265	273
472	SALREIAF	8		ATE1_HUMAN	sp|O95260|ATE1_HUMAN Arginyl-tRNA--protein transferase 1 OS=Homo sapiens OX=9606 GN=ATE1 PE=1 SV=2	383	390
473	RIINERHLF	9		PARPT_HUMAN	sp|Q7Z3E1|PARPT_HUMAN Protein mono-ADP-ribosyltransferase TIPARP OS=Homo sapiens OX=9606 GN=TIPARP PE=1 SV=1	523	531
474	AEAAAAAKF	9		4F2_HUMAN	sp|P08195|4F2_HUMAN 4F2 cell-surface antigen heavy chain OS=Homo sapiens OX=9606 GN=SLC3A2 PE=1 SV=3	153	161
475	SGFTNTMRVVPVP	13	+Oxid(7)	KPYM_HUMAN	sp|P14618|KPYM_HUMAN Pyruvate kinase PKM OS=Homo sapiens OX=9606 GN=PKM PE=1 SV=4	519	531
476	TEYTGPKLY	9		CAMP2_HUMAN	sp|Q08AD1|CAMP2_HUMAN Calmodulin-regulated spectrin-associated protein 2 OS=Homo sapiens OX=9606 GN=CAMSAP2 PE=1 SV=3	1345	1353
477	VTYVPVTTF	9		RL31_HUMAN	sp|P62899|RL31_HUMAN 60S ribosomal protein L31 OS=Homo sapiens OX=9606 GN=RPL31 PE=1 SV=1	106	114
478	KTEDPDLPAFY	11		PRP8_HUMAN	sp|Q6P2Q9|PRP8_HUMAN Pre-mRNA-processing-splicing factor 8 OS=Homo sapiens OX=9606 GN=PRPF8 PE=1 SV=2	341	351
479	QEIEDKMKGF	10	+Oxid(7)	ZHX1R_HUMAN	sp|Q96EF9|ZHX1R_HUMAN Zinc fingers and homeoboxes protein 1, isoform 2 OS=Homo sapiens OX=9606 GN=ZHX1-C8orf76 PE=2 SV=1	3165:263 and 3623:295	3165:272 and 3623:304
480	AVSYDSKEY	9		WDFY3_HUMAN	sp|Q8IZQ1|WDFY3_HUMAN WD repeat and FYVE domain-containing protein 3 OS=Homo sapiens OX=9606 GN=WDFY3 PE=1 SV=2	2432	2440
481	AQIGSYVHV	9		DCTN5_HUMAN	sp|Q9BTE1|DCTN5_HUMAN Dynactin subunit 5 OS=Homo sapiens OX=9606 GN=DCTN5 PE=1 SV=1	102	110
482	KTLELPHVF	9		ORC5_HUMAN	sp|O43913|ORC5_HUMAN Origin recognition complex subunit 5 OS=Homo sapiens OX=9606 GN=ORC5 PE=1 SV=1	52	60
483	AEALATHIL	9		AKA11_HUMAN	sp|Q9UKA4|AKA11_HUMAN A-kinase anchor protein 11 OS=Homo sapiens OX=9606 GN=AKAP11 PE=1 SV=1	1199	1207
484	SLQKSVLGV	9		S26A2_HUMAN	sp|P50443|S26A2_HUMAN Sulfate transporter OS=Homo sapiens OX=9606 GN=SLC26A2 PE=1 SV=2	477	485
485	ITQGIPRSY	9		NCOR2_HUMAN	sp|Q9Y618|NCOR2_HUMAN Nuclear receptor corepressor 2 OS=Homo sapiens OX=9606 GN=NCOR2 PE=1 SV=3	1355	1363
486	GLLENIPRV	9		PUR2_HUMAN	sp|P22102|PUR2_HUMAN Trifunctional purine biosynthetic protein adenosine-3 OS=Homo sapiens OX=9606 GN=GART PE=1 SV=1	685	693
487	GLLEFLRPA	9		SNAPN_HUMAN	sp|O95295|SNAPN_HUMAN SNARE-associated protein Snapin OS=Homo sapiens OX=9606 GN=SNAPIN PE=1 SV=1	28	36
488	ATHSSRFIPLK	11		RS15_HUMAN	sp|P62841|RS15_HUMAN 40S ribosomal protein S15 OS=Homo sapiens OX=9606 GN=RPS15 PE=1 SV=2	135	145
489	KENSIITKY	9		SLU7_HUMAN	sp|O95391|SLU7_HUMAN Pre-mRNA-splicing factor SLU7 OS=Homo sapiens OX=9606 GN=SLU7 PE=1 SV=2	107	115
490	VVDPLNGWMY	10	+Oxid(9)	LRP1_HUMAN	sp|Q07954|LRP1_HUMAN Prolow-density lipoprotein receptor-related protein 1 OS=Homo sapiens OX=9606 GN=LRP1 PE=1 SV=2	654	663
491	GVEPSDLQIPPPNIPRD	17		PYGB_HUMAN	sp|P11216|PYGB_HUMAN Glycogen phosphorylase, brain form OS=Homo sapiens OX=9606 GN=PYGB PE=1 SV=5	827	843
492	ALISNSHQL	9		MAF_HUMAN	sp|O75444|MAF_HUMAN Transcription factor Maf OS=Homo sapiens OX=9606 GN=MAF PE=1 SV=2	116	124
493	EEFELLGKAY	10		EIF3C_HUMAN	sp|Q99613|EIF3C_HUMAN Eukaryotic translation initiation factor 3 subunit C OS=Homo sapiens OX=9606 GN=EIF3C PE=1 SV=1	1828:81 and 1883:81	1828:90 and 1883:90
494	RSQSAINTW	9		MED12_HUMAN	sp|Q93074|MED12_HUMAN Mediator of RNA polymerase II transcription subunit 12 OS=Homo sapiens OX=9606 GN=MED12 PE=1 SV=4	108	116
495	DNVGPLILKKKEV	13		CISD2_HUMAN	sp|Q8N5K1|CISD2_HUMAN CDGSH iron-sulfur domain-containing protein 2 OS=Homo sapiens OX=9606 GN=CISD2 PE=1 SV=1	123	135
496	AAFREPRLL	9		RSSA_HUMAN	sp|P08865|RSSA_HUMAN 40S ribosomal protein SA OS=Homo sapiens OX=9606 GN=RPSA PE=1 SV=4	114	122
497	PTISLLTGSEPPKAKDPTVS	20		HSF1_HUMAN	sp|Q00613|HSF1_HUMAN Heat shock factor protein 1 OS=Homo sapiens OX=9606 GN=HSF1 PE=1 SV=1	510	529
498	LTDFIQKY	8		SYK_HUMAN	sp|Q15046|SYK_HUMAN Lysine--tRNA ligase OS=Homo sapiens OX=9606 GN=KARS PE=1 SV=3	105	112
499	SEIADPTRFF	10		ATF6B_HUMAN	sp|Q99941|ATF6B_HUMAN Cyclic AMP-dependent transcription factor ATF-6 beta OS=Homo sapiens OX=9606 GN=ATF6B PE=1 SV=2	8	17
500	AGDRLVEV	8		NHRF2_HUMAN	sp|Q15599|NHRF2_HUMAN Na(+)/H(+) exchange regulatory cofactor NHE-RF2 OS=Homo sapiens OX=9606 GN=SLC9A3R2 PE=1 SV=2	52	59
501	ATIPYHPSL	9		PCBP4_HUMAN	sp|P57723|PCBP4_HUMAN Poly(rC)-binding protein 4 OS=Homo sapiens OX=9606 GN=PCBP4 PE=2 SV=1	178	186
502	ETDEQRLRDEY	11		ERCC2_HUMAN	sp|P18074|ERCC2_HUMAN General transcription and DNA repair factor IIH helicase subunit XPD OS=Homo sapiens OX=9606 GN=ERCC2 PE=1 SV=1	275	285
503	KIIDFIYTA	9		KLH13_HUMAN	sp|Q9P2N7|KLH13_HUMAN Kelch-like protein 13 OS=Homo sapiens OX=9606 GN=KLHL13 PE=1 SV=3	147	155
504	ITRDVNYGW	9		CYB_HUMAN	sp|P00156|CYB_HUMAN Cytochrome b OS=Homo sapiens OX=9606 GN=MT-CYB PE=1 SV=2	69	77
505	KVVSIPKETW	10		SEM3A_HUMAN	sp|Q14563|SEM3A_HUMAN Semaphorin-3A OS=Homo sapiens OX=9606 GN=SEMA3A PE=1 SV=1	460	469
506	YLDQISRYY	9		PSME3_HUMAN	sp|P61289|PSME3_HUMAN Proteasome activator complex subunit 3 OS=Homo sapiens OX=9606 GN=PSME3 PE=1 SV=1	175	183
507	KLAESKVSV	9		SCAFB_HUMAN	sp|Q99590|SCAFB_HUMAN Protein SCAF11 OS=Homo sapiens OX=9606 GN=SCAF11 PE=1 SV=2	1354	1362
508	KLIKTSPEL	9		TTL_HUMAN	sp|Q8NG68|TTL_HUMAN Tubulin--tyrosine ligase OS=Homo sapiens OX=9606 GN=TTL PE=1 SV=2	79	87
509	AETEPIVKM	9		EIF3E_HUMAN	sp|P60228|EIF3E_HUMAN Eukaryotic translation initiation factor 3 subunit E OS=Homo sapiens OX=9606 GN=EIF3E PE=1 SV=1	86	94
510	FISEFEHRV	9		PSD13_HUMAN	sp|Q9UNM6|PSD13_HUMAN 26S proteasome non-ATPase regulatory subunit 13 OS=Homo sapiens OX=9606 GN=PSMD13 PE=1 SV=2	63	71
511	NEGQTALHY	9		ACBD6_HUMAN	sp|Q9BR61|ACBD6_HUMAN Acyl-CoA-binding domain-containing protein 6 OS=Homo sapiens OX=9606 GN=ACBD6 PE=1 SV=1	223	231
512	ISSTVQRQL	9		RHDF2_HUMAN	sp|Q6PJF5|RHDF2_HUMAN Inactive rhomboid protein 2 OS=Homo sapiens OX=9606 GN=RHBDF2 PE=1 SV=2	386	394
513	TPRDYFFALAHTVRDH	16		PYGB_HUMAN	sp|P11216|PYGB_HUMAN Glycogen phosphorylase, brain form OS=Homo sapiens OX=9606 GN=PYGB PE=1 SV=5	48	63
514	AKDVKFGADARALMLQG	17		CH60_HUMAN	sp|P10809|CH60_HUMAN 60 kDa heat shock protein, mitochondrial OS=Homo sapiens OX=9606 GN=HSPD1 PE=1 SV=2	27	43
515	KAYNQTHLY	9		SEM3A_HUMAN	sp|Q14563|SEM3A_HUMAN Semaphorin-3A OS=Homo sapiens OX=9606 GN=SEMA3A PE=1 SV=1	122	130
516	RLQKELAEA	9		A16L1_HUMAN	sp|Q676U5|A16L1_HUMAN Autophagy-related protein 16-1 OS=Homo sapiens OX=9606 GN=ATG16L1 PE=1 SV=2	219	227
517	KITELNPHL	9		BMI1_HUMAN	sp|P35226|BMI1_HUMAN Polycomb complex protein BMI-1 OS=Homo sapiens OX=9606 GN=BMI1 PE=1 SV=2	77:8 and 4087:8	77:16 and 4087:16
518	AAIRKKLVIVGDG	13	+Acet(n)	RHOC_HUMAN	sp|P08134|RHOC_HUMAN Rho-related GTP-binding protein RhoC OS=Homo sapiens OX=9606 GN=RHOC PE=1 SV=1	2042:2 and 4393:2	2042:14 and 4393:14
519	QEAPALVRL	9		AP5B1_HUMAN	sp|Q2VPB7|AP5B1_HUMAN AP-5 complex subunit beta-1 OS=Homo sapiens OX=9606 GN=AP5B1 PE=1 SV=4	658	666
520	KEYVGIVRL	9		DKC1_HUMAN	sp|O60832|DKC1_HUMAN H/ACA ribonucleoprotein complex subunit DKC1 OS=Homo sapiens OX=9606 GN=DKC1 PE=1 SV=3	151	159
521	SGAFGHLF	8		TBB3_HUMAN	sp|Q13509|TBB3_HUMAN Tubulin beta-3 chain OS=Homo sapiens OX=9606 GN=TUBB3 PE=1 SV=2	78	85
522	AGYRVVAL	8		AT132_HUMAN	sp|Q9NQ11|AT132_HUMAN Cation-transporting ATPase 13A2 OS=Homo sapiens OX=9606 GN=ATP13A2 PE=1 SV=2	683	690
523	TEALTSAKRY	10		Q3SX14 TREMBL:Q3SX14 (Bos taurus) Similar to Gelsolin	Q3SX14 TREMBL:Q3SX14 (Bos taurus) Similar to Gelsolin	1401:721 and 4726:720	1401:730 and 4726:729
524	YLFKGNNRW	9		CLH1_HUMAN	sp|Q00610|CLH1_HUMAN Clathrin heavy chain 1 OS=Homo sapiens OX=9606 GN=CLTC PE=1 SV=5	1513	1521
525	SEGIPIMRW	9		CD109_HUMAN	sp|Q6YHK3|CD109_HUMAN CD109 antigen OS=Homo sapiens OX=9606 GN=CD109 PE=1 SV=2	1159	1167
526	SSDNATLTHY	10		TASO2_HUMAN	sp|Q5VWN6|TASO2_HUMAN Protein TASOR 2 OS=Homo sapiens OX=9606 GN=TASOR2 PE=1 SV=1	1661	1670
527	ELDSQYGSLLY	11		GTD2B_HUMAN	sp|Q6EKJ0|GTD2B_HUMAN General transcription factor II-I repeat domain-containing protein 2B OS=Homo sapiens OX=9606 GN=GTF2IRD2B PE=1 SV=1	2258:697 and 2696:697	2258:707 and 2696:707
528	TSIFDDFSHY	10		YTHD2_HUMAN	sp|Q9Y5A9|YTHD2_HUMAN YTH domain-containing family protein 2 OS=Homo sapiens OX=9606 GN=YTHDF2 PE=1 SV=2	551	560
529	PGMGAMGGMGGGMGGGMF	18	+Oxid(9)	CH60_HUMAN	sp|P10809|CH60_HUMAN 60 kDa heat shock protein, mitochondrial OS=Homo sapiens OX=9606 GN=HSPD1 PE=1 SV=2	556	573
530	YIDDVFHAL	9		RIT1_HUMAN	sp|Q92963|RIT1_HUMAN GTP-binding protein Rit1 OS=Homo sapiens OX=9606 GN=RIT1 PE=1 SV=1	170	178
531	VSVDKQQQW	9		NU205_HUMAN	sp|Q92621|NU205_HUMAN Nuclear pore complex protein Nup205 OS=Homo sapiens OX=9606 GN=NUP205 PE=1 SV=3	1504	1512
532	PGTEPLGTTKWLWEPTAPEKGKE	23		TX264_HUMAN	sp|Q9Y6I9|TX264_HUMAN Testis-expressed protein 264 OS=Homo sapiens OX=9606 GN=TEX264 PE=1 SV=1	291	313
533	RTLAEIAKV	9		NONO_HUMAN	sp|Q15233|NONO_HUMAN Non-POU domain-containing octamer-binding protein OS=Homo sapiens OX=9606 GN=NONO PE=1 SV=4	119	127
534	KLFNEFIQL	9		WDR3_HUMAN	sp|Q9UNX4|WDR3_HUMAN WD repeat-containing protein 3 OS=Homo sapiens OX=9606 GN=WDR3 PE=1 SV=1	837	845
535	SANTRFAL	8		ILEU_HUMAN	sp|P30740|ILEU_HUMAN Leukocyte elastase inhibitor OS=Homo sapiens OX=9606 GN=SERPINB1 PE=1 SV=1	6	13
536	KLDPTKTTL	9		NDRG1_HUMAN	sp|Q92597|NDRG1_HUMAN Protein NDRG1 OS=Homo sapiens OX=9606 GN=NDRG1 PE=1 SV=1	275	283
537	QEAGIKTAF	9		PUR6_HUMAN	sp|P22234|PUR6_HUMAN Multifunctional protein ADE2 OS=Homo sapiens OX=9606 GN=PAICS PE=1 SV=3	69	77
538	QSLQIFRKW	9	+Pyro(1)	INT11_HUMAN	sp|Q5TA45|INT11_HUMAN Integrator complex subunit 11 OS=Homo sapiens OX=9606 GN=INTS11 PE=1 SV=2	332	340
539	GSHSMRYFFTSV	12		1A80_HUMAN	sp|Q09160|1A80_HUMAN HLA class I histocompatibility antigen, A-80 alpha chain OS=Homo sapiens OX=9606 GN=HLA-A PE=1 SV=1	1318:25 and 3496:25 and 3533:25 and 3730:25 and 4148:25	1318:36 and 3496:36 and 3533:36 and 3730:36 and 4148:36
540	RVINEEYKIW	10		RBBP7_HUMAN	sp|Q16576|RBBP7_HUMAN Histone-binding protein RBBP7 OS=Homo sapiens OX=9606 GN=RBBP7 PE=1 SV=1	14	23
541	KELKIDIIPNPQERTL	16		H90B3_HUMAN	sp|Q58FF7|H90B3_HUMAN Putative heat shock protein HSP 90-beta-3 OS=Homo sapiens OX=9606 GN=HSP90AB3P PE=5 SV=1	1543:69 and 4325:69	1543:84 and 4325:84
542	RLADALQEL	9		LMNA_HUMAN	sp|P02545|LMNA_HUMAN Prelamin-A/C OS=Homo sapiens OX=9606 GN=LMNA PE=1 SV=1	240	248
543	RLQEELIAV	9		EVI5_HUMAN	sp|O60447|EVI5_HUMAN Ecotropic viral integration site 5 protein homolog OS=Homo sapiens OX=9606 GN=EVI5 PE=1 SV=3	506	514
544	QEIEEIRQKY	10		STK4_HUMAN	sp|Q13043|STK4_HUMAN Serine/threonine-protein kinase 4 OS=Homo sapiens OX=9606 GN=STK4 PE=1 SV=2	457	466
545	MEANVKSQY	9		CCNT1_HUMAN	sp|O60563|CCNT1_HUMAN Cyclin-T1 OS=Homo sapiens OX=9606 GN=CCNT1 PE=1 SV=1	410	418
546	YLNDLIHSV	9		AKA10_HUMAN	sp|O43572|AKA10_HUMAN A-kinase anchor protein 10, mitochondrial OS=Homo sapiens OX=9606 GN=AKAP10 PE=1 SV=2	504	512
547	KLNSPTLSV	9		COG3_HUMAN	sp|Q96JB2|COG3_HUMAN Conserved oligomeric Golgi complex subunit 3 OS=Homo sapiens OX=9606 GN=COG3 PE=1 SV=3	209	217
548	GEEDTAEKDEL	11		BIP_HUMAN	sp|P11021|BIP_HUMAN Endoplasmic reticulum chaperone BiP OS=Homo sapiens OX=9606 GN=HSPA5 PE=1 SV=2	644	654
549	LTKYPLLL	8		ARHGB_HUMAN	sp|O15085|ARHGB_HUMAN Rho guanine nucleotide exchange factor 11 OS=Homo sapiens OX=9606 GN=ARHGEF11 PE=1 SV=1	882	889
550	GGGAFVQNSQPVAVRGGGGKQV	22		KINH_HUMAN	sp|P33176|KINH_HUMAN Kinesin-1 heavy chain OS=Homo sapiens OX=9606 GN=KIF5B PE=1 SV=1	942	963
551	ALALIYNEALKG	12		S10A6_HUMAN	sp|P06703|S10A6_HUMAN Protein S100-A6 OS=Homo sapiens OX=9606 GN=S100A6 PE=1 SV=1	79	90
552	SILEHQIQV	9		MCM4_HUMAN	sp|P33991|MCM4_HUMAN DNA replication licensing factor MCM4 OS=Homo sapiens OX=9606 GN=MCM4 PE=1 SV=5	252	260
553	ITVGPRGPL	9		CATA_HUMAN	sp|P04040|CATA_HUMAN Catalase OS=Homo sapiens OX=9606 GN=CAT PE=1 SV=3	42	50
554	VGWRLIAL	8		MFN2_HUMAN	sp|O95140|MFN2_HUMAN Mitofusin-2 OS=Homo sapiens OX=9606 GN=MFN2 PE=1 SV=3	629	636
555	YASGVERTI	9		MYO9B_HUMAN	sp|Q13459|MYO9B_HUMAN Unconventional myosin-IXb OS=Homo sapiens OX=9606 GN=MYO9B PE=1 SV=3	264	272
556	GVLTRLVLVNAVYFKGLWK	19		GDN_HUMAN	sp|P07093|GDN_HUMAN Glia-derived nexin OS=Homo sapiens OX=9606 GN=SERPINE2 PE=1 SV=1	176	194
557	GTDDGKVGLY	10		GEMI5_HUMAN	sp|Q8TEQ6|GEMI5_HUMAN Gem-associated protein 5 OS=Homo sapiens OX=9606 GN=GEMIN5 PE=1 SV=3	445	454
558	RELEEMRVTY	10		AKAP9_HUMAN	sp|Q99996|AKAP9_HUMAN A-kinase anchor protein 9 OS=Homo sapiens OX=9606 GN=AKAP9 PE=1 SV=4	176	185
559	EEMPATKGGFSF	12		NU153_HUMAN	sp|P49790|NU153_HUMAN Nuclear pore complex protein Nup153 OS=Homo sapiens OX=9606 GN=NUP153 PE=1 SV=2	1073	1084
560	HSINITRVY	9	+Deamid(4)	CNTP1_HUMAN	sp|P78357|CNTP1_HUMAN Contactin-associated protein 1 OS=Homo sapiens OX=9606 GN=CNTNAP1 PE=1 SV=1	1144	1152
561	KTIKLWNTL	9		RACK1_HUMAN	sp|P63244|RACK1_HUMAN Receptor of activated protein C kinase 1 OS=Homo sapiens OX=9606 GN=RACK1 PE=1 SV=3	127	135
562	IITKDLFQV	9		DYHC1_HUMAN	sp|Q14204|DYHC1_HUMAN Cytoplasmic dynein 1 heavy chain 1 OS=Homo sapiens OX=9606 GN=DYNC1H1 PE=1 SV=5	3858	3866
563	SALPHVHTV	9		TPP1_HUMAN	sp|O14773|TPP1_HUMAN Tripeptidyl-peptidase 1 OS=Homo sapiens OX=9606 GN=TPP1 PE=1 SV=2	315	323
564	GGKGGSYSQAACSDSAQGSDVSLTA	25		1B13_HUMAN	sp|P30461|1B13_HUMAN HLA class I histocompatibility antigen, B-13 alpha chain OS=Homo sapiens OX=9606 GN=HLA-B PE=1 SV=1	1:338 and 1095:338 and 1447:338 and 1724:338 and 1888:338 and 1930:338 and 3510:338 and 3671:338 and 3728:338 and 4112:338 and 4176:338 and 4303:338	1:362 and 1095:362 and 1447:362 and 1724:362 and 1888:362 and 1930:362 and 3510:362 and 3671:362 and 3728:362 and 4112:362 and 4176:362 and 4303:362
565	KVNLKYDSW	9		DYHC1_HUMAN	sp|Q14204|DYHC1_HUMAN Cytoplasmic dynein 1 heavy chain 1 OS=Homo sapiens OX=9606 GN=DYNC1H1 PE=1 SV=5	1115	1123
566	AEDIFRKAL	9		IFIT5_HUMAN	sp|Q13325|IFIT5_HUMAN Interferon-induced protein with tetratricopeptide repeats 5 OS=Homo sapiens OX=9606 GN=IFIT5 PE=1 SV=1	357	365
567	KIGDEPPKV	9		MLF1_HUMAN	sp|P58340|MLF1_HUMAN Myeloid leukemia factor 1 OS=Homo sapiens OX=9606 GN=MLF1 PE=1 SV=1	115	123
568	LLEEDTPRY	9		SVIL_HUMAN	sp|O95425|SVIL_HUMAN Supervillin OS=Homo sapiens OX=9606 GN=SVIL PE=1 SV=2	34	42
569	RTMPIYPTY	9		ZNFX1_HUMAN	sp|Q9P2E3|ZNFX1_HUMAN NFX1-type zinc finger-containing protein 1 OS=Homo sapiens OX=9606 GN=ZNFX1 PE=2 SV=2	334	342
570	EETNIPKRLY	10		LONM_HUMAN	sp|P36776|LONM_HUMAN Lon protease homolog, mitochondrial OS=Homo sapiens OX=9606 GN=LONP1 PE=1 SV=2	351	360
571	YGYNQRPPY	9		RAMAC_HUMAN	sp|Q9BTL3|RAMAC_HUMAN RNA guanine-N7 methyltransferase activating subunit OS=Homo sapiens OX=9606 GN=RAMAC PE=1 SV=1	107	115
572	RVWQWDEKW	9		SPT6H_HUMAN	sp|Q7KZ85|SPT6H_HUMAN Transcription elongation factor SPT6 OS=Homo sapiens OX=9606 GN=SUPT6H PE=1 SV=2	395	403
573	STKPPITF	8		MON2_HUMAN	sp|Q7Z3U7|MON2_HUMAN Protein MON2 homolog OS=Homo sapiens OX=9606 GN=MON2 PE=1 SV=3	1254	1261
574	RTFLRPPKV	9		DNJC8_HUMAN	sp|O75937|DNJC8_HUMAN DnaJ homolog subfamily C member 8 OS=Homo sapiens OX=9606 GN=DNAJC8 PE=1 SV=2	239	247
575	LMVDHVTEV	9		SRA1_HUMAN	sp|Q9HD15|SRA1_HUMAN Steroid receptor RNA activator 1 OS=Homo sapiens OX=9606 GN=SRA1 PE=1 SV=1	183	191
576	QEELALQHF	9		TRAF1_HUMAN	sp|Q13077|TRAF1_HUMAN TNF receptor-associated factor 1 OS=Homo sapiens OX=9606 GN=TRAF1 PE=1 SV=1	173	181
577	KKKYFLQTTTPLDYEK	16		PCDH1_HUMAN	sp|Q08174|PCDH1_HUMAN Protocadherin-1 OS=Homo sapiens OX=9606 GN=PCDH1 PE=1 SV=2	453	468
578	AASALIRTL	9		ATR_HUMAN	sp|Q13535|ATR_HUMAN Serine/threonine-protein kinase ATR OS=Homo sapiens OX=9606 GN=ATR PE=1 SV=3	1009	1017
579	VMDSKIVQV	9		IMA7_HUMAN	sp|O60684|IMA7_HUMAN Importin subunit alpha-7 OS=Homo sapiens OX=9606 GN=KPNA6 PE=1 SV=1	432	440
580	ALADGVQKV	9		APOL1_HUMAN	sp|O14791|APOL1_HUMAN Apolipoprotein L1 OS=Homo sapiens OX=9606 GN=APOL1 PE=1 SV=5	160	168
581	DEDPTGNKALW	11		SF3B3_HUMAN	sp|Q15393|SF3B3_HUMAN Splicing factor 3B subunit 3 OS=Homo sapiens OX=9606 GN=SF3B3 PE=1 SV=4	1067	1077
582	EENTNILKF	9		TMOD3_HUMAN	sp|Q9NYL9|TMOD3_HUMAN Tropomodulin-3 OS=Homo sapiens OX=9606 GN=TMOD3 PE=1 SV=1	310	318
583	VSRIPSETY	9		TACT_HUMAN	sp|P40200|TACT_HUMAN T-cell surface protein tactile OS=Homo sapiens OX=9606 GN=CD96 PE=1 SV=2	458	466
584	SLAEFVQSL	9		UBP7_HUMAN	sp|Q93009|UBP7_HUMAN Ubiquitin carboxyl-terminal hydrolase 7 OS=Homo sapiens OX=9606 GN=USP7 PE=1 SV=2	601	609
585	RTHSLLLLL	9		RNAS4_HUMAN	sp|P34096|RNAS4_HUMAN Ribonuclease 4 OS=Homo sapiens OX=9606 GN=RNASE4 PE=1 SV=3	5	13
586	AVQDFLHEI	9		ATR_HUMAN	sp|Q13535|ATR_HUMAN Serine/threonine-protein kinase ATR OS=Homo sapiens OX=9606 GN=ATR PE=1 SV=3	1244	1252
587	TVIEKTESW	9		RM21_HUMAN	sp|Q7Z2W9|RM21_HUMAN 39S ribosomal protein L21, mitochondrial OS=Homo sapiens OX=9606 GN=MRPL21 PE=1 SV=2	159	167
588	SVIEQLFFV	9		COT2_HUMAN	sp|P24468|COT2_HUMAN COUP transcription factor 2 OS=Homo sapiens OX=9606 GN=NR2F2 PE=1 SV=1	181:383 and 1920:376	181:391 and 1920:384
589	SEFKEFSQSF	10		UCHL5_HUMAN	sp|Q9Y5K5|UCHL5_HUMAN Ubiquitin carboxyl-terminal hydrolase isozyme L5 OS=Homo sapiens OX=9606 GN=UCHL5 PE=1 SV=3	112	121
590	LLIENVASL	9		GPX1_HUMAN	sp|P07203|GPX1_HUMAN Glutathione peroxidase 1 OS=Homo sapiens OX=9606 GN=GPX1 PE=1 SV=4	40	48
591	ISKQFHHQL	9		EIF3C_HUMAN	sp|Q99613|EIF3C_HUMAN Eukaryotic translation initiation factor 3 subunit C OS=Homo sapiens OX=9606 GN=EIF3C PE=1 SV=1	1828:710 and 1883:711	1828:718 and 1883:719
592	FAHPYQYEL	9		EXOSX_HUMAN	sp|Q01780|EXOSX_HUMAN Exosome component 10 OS=Homo sapiens OX=9606 GN=EXOSC10 PE=1 SV=2	254	262
593	ILDGKRIQY	9		SH3L3_HUMAN	sp|Q9H299|SH3L3_HUMAN SH3 domain-binding glutamic acid-rich-like protein 3 OS=Homo sapiens OX=9606 GN=SH3BGRL3 PE=1 SV=1	27	35
594	KESDPSKLQF	10		HMCES_HUMAN	sp|Q96FZ2|HMCES_HUMAN Abasic site processing protein HMCES OS=Homo sapiens OX=9606 GN=HMCES PE=1 SV=1	83	92
595	KEQELQQTL	9		PLEC_HUMAN	sp|Q15149|PLEC_HUMAN Plectin OS=Homo sapiens OX=9606 GN=PLEC PE=1 SV=3	2198	2206
596	EEYQGVIAW	9		ERF_HUMAN	sp|P50548|ERF_HUMAN ETS domain-containing transcription factor ERF OS=Homo sapiens OX=9606 GN=ERF PE=1 SV=2	40	48
597	QLIPALAKV	9		EYA4_HUMAN	sp|O95677|EYA4_HUMAN Eyes absent homolog 4 OS=Homo sapiens OX=9606 GN=EYA4 PE=1 SV=2	551	559
598	LLDSSQKNLY	10		ZN669_HUMAN	sp|Q96BR6|ZN669_HUMAN Zinc finger protein 669 OS=Homo sapiens OX=9606 GN=ZNF669 PE=2 SV=2	106	115
599	ESFGDLSTPDAVMGNPK	17	+Oxid(13)	HBB_HUMAN	sp|P68871|HBB_HUMAN Hemoglobin subunit beta OS=Homo sapiens OX=9606 GN=HBB PE=1 SV=2	44	60
600	AESLQPKGY	9		SRCAP_HUMAN	sp|Q6ZRS2|SRCAP_HUMAN Helicase SRCAP OS=Homo sapiens OX=9606 GN=SRCAP PE=1 SV=3	591	599
601	LLDEHHISY	9		CYTSA_HUMAN	sp|Q69YQ0|CYTSA_HUMAN Cytospin-A OS=Homo sapiens OX=9606 GN=SPECC1L PE=1 SV=2	469	477
602	AIDLLKEIY	9		USP9Y_HUMAN	sp|O00507|USP9Y_HUMAN Probable ubiquitin carboxyl-terminal hydrolase FAF-Y OS=Homo sapiens OX=9606 GN=USP9Y PE=2 SV=2	790	798
603	RLFADILNDV	10		RUS1_HUMAN	sp|Q96GQ5|RUS1_HUMAN RUS1 family protein C16orf58 OS=Homo sapiens OX=9606 GN=C16orf58 PE=1 SV=2	165	174
604	YLFTSPQRV	9		UNC50_HUMAN	sp|Q53HI1|UNC50_HUMAN Protein unc-50 homolog OS=Homo sapiens OX=9606 GN=UNC50 PE=1 SV=2	55	63
605	KSFPGGKEYL	10		AP1M2_HUMAN	sp|Q9Y6Q5|AP1M2_HUMAN AP-1 complex subunit mu-2 OS=Homo sapiens OX=9606 GN=AP1M2 PE=1 SV=4	346	355
606	LTEDTYKPRIYTSPTWSAFVTDS	23		LG3BP_HUMAN	sp|Q08380|LG3BP_HUMAN Galectin-3-binding protein OS=Homo sapiens OX=9606 GN=LGALS3BP PE=1 SV=1	399	421
607	MEVDPIGHLY	10	+Oxid(1)	MAGA3_HUMAN	sp|P43357|MAGA3_HUMAN Melanoma-associated antigen 3 OS=Homo sapiens OX=9606 GN=MAGEA3 PE=1 SV=1	167	176
608	GTHKVTVLF	9		FLNA_HUMAN	sp|P21333|FLNA_HUMAN Filamin-A OS=Homo sapiens OX=9606 GN=FLNA PE=1 SV=4	352	360
609	REAPGPAGGGGGGSRW	16		TRIR_HUMAN	sp|Q9BQ61|TRIR_HUMAN Telomerase RNA component interacting RNase OS=Homo sapiens OX=9606 GN=TRIR PE=1 SV=1	13	28
610	REFDFFNKI	9		PI4KA_HUMAN	sp|P42356|PI4KA_HUMAN Phosphatidylinositol 4-kinase alpha OS=Homo sapiens OX=9606 GN=PI4KA PE=1 SV=4	1733	1741
611	KVLDILQHI	9		FBX21_HUMAN	sp|O94952|FBX21_HUMAN F-box only protein 21 OS=Homo sapiens OX=9606 GN=FBXO21 PE=2 SV=2	449	457
612	LNLTEDTYKPRIYTSPTWSAFVTDS	25		LG3BP_HUMAN	sp|Q08380|LG3BP_HUMAN Galectin-3-binding protein OS=Homo sapiens OX=9606 GN=LGALS3BP PE=1 SV=1	397	421
613	NHTLFHNPHVNPLPTGYEDE	20		CX6A1_HUMAN	sp|P12074|CX6A1_HUMAN Cytochrome c oxidase subunit 6A1, mitochondrial OS=Homo sapiens OX=9606 GN=COX6A1 PE=1 SV=4	90	109
614	ILDEVIMGY	9	+Oxid(7)	KIF11_HUMAN	sp|P52732|KIF11_HUMAN Kinesin-like protein KIF11 OS=Homo sapiens OX=9606 GN=KIF11 PE=1 SV=2	89	97
615	GEVPIKVTW	9		PRTG_HUMAN	sp|Q2VWP7|PRTG_HUMAN Protogenin OS=Homo sapiens OX=9606 GN=PRTG PE=2 SV=1	64	72
616	AEYPDSFGHY	10		MGAT2_HUMAN	sp|Q10469|MGAT2_HUMAN Alpha-1,6-mannosyl-glycoprotein 2-beta-N-acetylglucosaminyltransferase OS=Homo sapiens OX=9606 GN=MGAT2 PE=1 SV=1	213	222
617	RLQEEINEV	9		IKIP_HUMAN	sp|Q70UQ0|IKIP_HUMAN Inhibitor of nuclear factor kappa-B kinase-interacting protein OS=Homo sapiens OX=9606 GN=IKBIP PE=1 SV=1	121	129
618	WARKPLRF	8		3MG_HUMAN	sp|P29372|3MG_HUMAN DNA-3-methyladenine glycosylase OS=Homo sapiens OX=9606 GN=MPG PE=1 SV=3	270	277
619	SFMTHPEF	8		AT2B4_HUMAN	sp|P23634|AT2B4_HUMAN Plasma membrane calcium-transporting ATPase 4 OS=Homo sapiens OX=9606 GN=ATP2B4 PE=1 SV=2	1165	1172
620	LSDSFSDLYSSY	12		NDC1_HUMAN	sp|Q9BTX1|NDC1_HUMAN Nucleoporin NDC1 OS=Homo sapiens OX=9606 GN=NDC1 PE=1 SV=2	58	69
621	AEQYTPKAKY	10		FAS_HUMAN	sp|P49327|FAS_HUMAN Fatty acid synthase OS=Homo sapiens OX=9606 GN=FASN PE=1 SV=3	2430	2439
622	SSKEIKTVESITDIR	15		LAMP1_HUMAN	sp|P11279|LAMP1_HUMAN Lysosome-associated membrane glycoprotein 1 OS=Homo sapiens OX=9606 GN=LAMP1 PE=1 SV=3	132	146
623	TLDGSLHAV	9		ERN1_HUMAN	sp|O75460|ERN1_HUMAN Serine/threonine-protein kinase/endoribonuclease IRE1 OS=Homo sapiens OX=9606 GN=ERN1 PE=1 SV=2	37	45
624	ISKPPPGF	8		ZN598_HUMAN	sp|Q86UK7|ZN598_HUMAN E3 ubiquitin-protein ligase ZNF598 OS=Homo sapiens OX=9606 GN=ZNF598 PE=1 SV=1	707	714
625	VVVPQGGGQLW	11		KLDC4_HUMAN	sp|Q8TBB5|KLDC4_HUMAN Kelch domain-containing protein 4 OS=Homo sapiens OX=9606 GN=KLHDC4 PE=1 SV=1	125	135
626	SEMDSERLQY	10		LIPB1_HUMAN	sp|Q86W92|LIPB1_HUMAN Liprin-beta-1 OS=Homo sapiens OX=9606 GN=PPFIBP1 PE=1 SV=2	215	224
627	SLQETIQSL	9		TM214_HUMAN	sp|Q6NUQ4|TM214_HUMAN Transmembrane protein 214 OS=Homo sapiens OX=9606 GN=TMEM214 PE=1 SV=2	435	443
628	FAYYRDLVF	9		PIGM_HUMAN	sp|Q9H3S5|PIGM_HUMAN GPI mannosyltransferase 1 OS=Homo sapiens OX=9606 GN=PIGM PE=1 SV=1	307	315
629	NMVDIIHSV	9		PCCB_HUMAN	sp|P05166|PCCB_HUMAN Propionyl-CoA carboxylase beta chain, mitochondrial OS=Homo sapiens OX=9606 GN=PCCB PE=1 SV=3	315	323
630	YAVDRAITH	9		HNRPL_HUMAN	sp|P14866|HNRPL_HUMAN Heterogeneous nuclear ribonucleoprotein L OS=Homo sapiens OX=9606 GN=HNRNPL PE=1 SV=2	430	438
631	QLEWDDSTLSY	11		CSTN1_HUMAN	sp|O94985|CSTN1_HUMAN Calsyntenin-1 OS=Homo sapiens OX=9606 GN=CLSTN1 PE=1 SV=1	971	981
632	VISPHGIASV	10		GDN_HUMAN	sp|P07093|GDN_HUMAN Glia-derived nexin OS=Homo sapiens OX=9606 GN=SERPINE2 PE=1 SV=1	52	61
633	AEWEVQNRI	9		ACD10_HUMAN	sp|Q6JQN1|ACD10_HUMAN Acyl-CoA dehydrogenase family member 10 OS=Homo sapiens OX=9606 GN=ACAD10 PE=1 SV=1	62	70
634	SLLRVGWSV	9		HNRL2_HUMAN	sp|Q1KMD3|HNRL2_HUMAN Heterogeneous nuclear ribonucleoprotein U-like protein 2 OS=Homo sapiens OX=9606 GN=HNRNPUL2 PE=1 SV=1	312	320
635	QEIKITSKF	9		OSBP1_HUMAN	sp|P22059|OSBP1_HUMAN Oxysterol-binding protein 1 OS=Homo sapiens OX=9606 GN=OSBP PE=1 SV=1	541	549
636	GTFEYEYSQRW	11		SFPQ_HUMAN	sp|P23246|SFPQ_HUMAN Splicing factor, proline- and glutamine-rich OS=Homo sapiens OX=9606 GN=SFPQ PE=1 SV=2	484	494
637	RLLEQLQEI	9		GRAP1_HUMAN	sp|Q4V328|GRAP1_HUMAN GRIP1-associated protein 1 OS=Homo sapiens OX=9606 GN=GRIPAP1 PE=1 SV=2	400	408
638	KIYVVDLSNERAMSLTIEPRPV	22	+Oxid(13)	CDCP1_HUMAN	sp|Q9H5V8|CDCP1_HUMAN CUB domain-containing protein 1 OS=Homo sapiens OX=9606 GN=CDCP1 PE=1 SV=3	343	364
639	QPGTGRYQVLLNEEDNSES	19	+Pyro(1)	NFIP2_HUMAN	sp|Q9NV92|NFIP2_HUMAN NEDD4 family-interacting protein 2 OS=Homo sapiens OX=9606 GN=NDFIP2 PE=1 SV=2	99	117
640	FSQNIGRQV	9		MRGBP_HUMAN	sp|Q9NV56|MRGBP_HUMAN MRG/MORF4L-binding protein OS=Homo sapiens OX=9606 GN=MRGBP PE=1 SV=1	64	72
641	VSLTACKV	8		1A68_HUMAN	sp|P01891|1A68_HUMAN HLA class I histocompatibility antigen, A-68 alpha chain OS=Homo sapiens OX=9606 GN=HLA-A PE=1 SV=4	165:358 and 1318:358 and 1445:358 and 3633:358 and 4148:358	165:365 and 1318:365 and 1445:365 and 3633:365 and 4148:365
642	KEPMNPIKQY	10	+Oxid(4)	IPYR2_HUMAN	sp|Q9H2U2|IPYR2_HUMAN Inorganic pyrophosphatase 2, mitochondrial OS=Homo sapiens OX=9606 GN=PPA2 PE=1 SV=2	111	120
643	SLLENIAKA	9		MED12_HUMAN	sp|Q93074|MED12_HUMAN Mediator of RNA polymerase II transcription subunit 12 OS=Homo sapiens OX=9606 GN=MED12 PE=1 SV=4	1377	1385
644	VSKPEAVLF	9		ITA5_HUMAN	sp|P08648|ITA5_HUMAN Integrin alpha-5 OS=Homo sapiens OX=9606 GN=ITGA5 PE=1 SV=2	797	805
645	RGLDLPQVTW	10		DDX31_HUMAN	sp|Q9H8H2|DDX31_HUMAN Probable ATP-dependent RNA helicase DDX31 OS=Homo sapiens OX=9606 GN=DDX31 PE=1 SV=2	590	599
646	RILDESHSI	9		CHD8_HUMAN	sp|Q9HCK8|CHD8_HUMAN Chromodomain-helicase-DNA-binding protein 8 OS=Homo sapiens OX=9606 GN=CHD8 PE=1 SV=5	728	736
647	PENVAPRSGATAGAAG	16		TCPD_HUMAN	sp|P50991|TCPD_HUMAN T-complex protein 1 subunit delta OS=Homo sapiens OX=9606 GN=CCT4 PE=1 SV=4	2	17
648	KVLGTVKWF	9		YBOX3_HUMAN	sp|P16989|YBOX3_HUMAN Y-box-binding protein 3 OS=Homo sapiens OX=9606 GN=YBX3 PE=1 SV=4	90	98
649	YEMEVSQRL	9		LONP2_HUMAN	sp|Q86WA8|LONP2_HUMAN Lon protease homolog 2, peroxisomal OS=Homo sapiens OX=9606 GN=LONP2 PE=1 SV=1	643	651
650	RRYFKQQEI	9		VP26A_HUMAN	sp|O75436|VP26A_HUMAN Vacuolar protein sorting-associated protein 26A OS=Homo sapiens OX=9606 GN=VPS26A PE=1 SV=2	284	292
651	GLDIEGVKTV	10		DDX27_HUMAN	sp|Q96GQ7|DDX27_HUMAN Probable ATP-dependent RNA helicase DDX27 OS=Homo sapiens OX=9606 GN=DDX27 PE=1 SV=2	526	535
652	TVFEHTFHV	9		GARS_HUMAN	sp|P41250|GARS_HUMAN Glycine--tRNA ligase OS=Homo sapiens OX=9606 GN=GARS PE=1 SV=3	587	595
653	YMDDYIFTY	9	+Oxid(2)	MYO1E_HUMAN	sp|Q12965|MYO1E_HUMAN Unconventional myosin-Ie OS=Homo sapiens OX=9606 GN=MYO1E PE=1 SV=2	43	51
654	RTSIVEKRF	9		TGT_HUMAN	sp|Q9BXR0|TGT_HUMAN Queuine tRNA-ribosyltransferase catalytic subunit 1 OS=Homo sapiens OX=9606 GN=QTRT1 PE=1 SV=3	361	369
655	SAANPRGVF	9		SYVC_HUMAN	sp|P26640|SYVC_HUMAN Valine--tRNA ligase OS=Homo sapiens OX=9606 GN=VARS PE=1 SV=4	329	337
656	TDLLRSVVTVIDV	13	+Acet(n)	FILA2_HUMAN	sp|Q5D862|FILA2_HUMAN Filaggrin-2 OS=Homo sapiens OX=9606 GN=FLG2 PE=1 SV=1	2712:2 and 4740:2	2712:14 and 4740:14
657	SEEGLLRLY	9		TF3C1_HUMAN	sp|Q12789|TF3C1_HUMAN General transcription factor 3C polypeptide 1 OS=Homo sapiens OX=9606 GN=GTF3C1 PE=1 SV=4	667	675
658	VTEEFQPVY	9		ITB1_HUMAN	sp|P05556|ITB1_HUMAN Integrin beta-1 OS=Homo sapiens OX=9606 GN=ITGB1 PE=1 SV=2	337	345
659	KLQLFIQEV	9		COG7_HUMAN	sp|P83436|COG7_HUMAN Conserved oligomeric Golgi complex subunit 7 OS=Homo sapiens OX=9606 GN=COG7 PE=1 SV=1	43	51
660	IEADISKRY	9		CK5P3_HUMAN	sp|Q96JB5|CK5P3_HUMAN CDK5 regulatory subunit-associated protein 3 OS=Homo sapiens OX=9606 GN=CDK5RAP3 PE=1 SV=2	486	494
661	RQFAGASQW	9		AHDC1_HUMAN	sp|Q5TGY3|AHDC1_HUMAN AT-hook DNA-binding motif-containing protein 1 OS=Homo sapiens OX=9606 GN=AHDC1 PE=1 SV=1	1100	1108
662	LLADLLHNV	9		DFFB_HUMAN	sp|O76075|DFFB_HUMAN DNA fragmentation factor subunit beta OS=Homo sapiens OX=9606 GN=DFFB PE=1 SV=1	118	126
663	NELDQKKVKY	10		GID8_HUMAN	sp|Q9NWU2|GID8_HUMAN Glucose-induced degradation protein 8 homolog OS=Homo sapiens OX=9606 GN=GID8 PE=1 SV=1	204	213
664	ALFDAQAQV	9		TYK2_HUMAN	sp|P29597|TYK2_HUMAN Non-receptor tyrosine-protein kinase TYK2 OS=Homo sapiens OX=9606 GN=TYK2 PE=1 SV=3	75	83
665	REDNVIRKY	9		ITA6_HUMAN	sp|P23229|ITA6_HUMAN Integrin alpha-6 OS=Homo sapiens OX=9606 GN=ITGA6 PE=1 SV=5	29	37
666	YTDNLVRVW	9		RACK1_HUMAN	sp|P63244|RACK1_HUMAN Receptor of activated protein C kinase 1 OS=Homo sapiens OX=9606 GN=RACK1 PE=1 SV=3	302	310
667	VVQDYVPIPTTEELK	15		XRP2_HUMAN	sp|O75695|XRP2_HUMAN Protein XRP2 OS=Homo sapiens OX=9606 GN=RP2 PE=1 SV=4	194	208
668	YMDYRGYSY	9		CHD1L_HUMAN	sp|Q86WJ1|CHD1L_HUMAN Chromodomain-helicase-DNA-binding protein 1-like OS=Homo sapiens OX=9606 GN=CHD1L PE=1 SV=3	382	390
669	QEIEKDIHDF	10		ZN888_HUMAN	sp|P0CJ79|ZN888_HUMAN Zinc finger protein 888 OS=Homo sapiens OX=9606 GN=ZNF888 PE=3 SV=2	87	96
670	RLAGEVITL	9		TRPV4_HUMAN	sp|Q9HBA0|TRPV4_HUMAN Transient receptor potential cation channel subfamily V member 4 OS=Homo sapiens OX=9606 GN=TRPV4 PE=1 SV=2	510	518
671	TMLARLASA	9	+Oxid(2)	CSPG4_HUMAN	sp|Q6UVK1|CSPG4_HUMAN Chondroitin sulfate proteoglycan 4 OS=Homo sapiens OX=9606 GN=CSPG4 PE=1 SV=2	21	29
672	QTPNFVRGL	9		MASU1_HUMAN	sp|Q96EH3|MASU1_HUMAN Mitochondrial assembly of ribosomal large subunit protein 1 OS=Homo sapiens OX=9606 GN=MALSU1 PE=1 SV=1	53	61
673	NESLFGKKY	9		FHL2_HUMAN	sp|Q14192|FHL2_HUMAN Four and a half LIM domains protein 2 OS=Homo sapiens OX=9606 GN=FHL2 PE=1 SV=3	11	19
674	VAVLRAYNY	9		UGGG1_HUMAN	sp|Q9NYU2|UGGG1_HUMAN UDP-glucose:glycoprotein glucosyltransferase 1 OS=Homo sapiens OX=9606 GN=UGGT1 PE=1 SV=3	549	557
675	EVDPTSHSY	9		MAGAB_HUMAN	sp|P43364|MAGAB_HUMAN Melanoma-associated antigen 11 OS=Homo sapiens OX=9606 GN=MAGEA11 PE=1 SV=2	281	289
676	LLGPRLVLA	9		TMEDA_HUMAN	sp|P49755|TMEDA_HUMAN Transmembrane emp24 domain-containing protein 10 OS=Homo sapiens OX=9606 GN=TMED10 PE=1 SV=2	23	31
677	GVFEVVATNGDTHL	14		BIP_HUMAN	sp|P11021|BIP_HUMAN Endoplasmic reticulum chaperone BiP OS=Homo sapiens OX=9606 GN=HSPA5 PE=1 SV=2	240	253
678	DADDVAILTY	10		TE2IP_HUMAN	sp|Q9NYB0|TE2IP_HUMAN Telomeric repeat-binding factor 2-interacting protein 1 OS=Homo sapiens OX=9606 GN=TERF2IP PE=1 SV=1	138	147
679	RLPGPLGTV	9		PAR10_HUMAN	sp|Q53GL7|PAR10_HUMAN Protein mono-ADP-ribosyltransferase PARP10 OS=Homo sapiens OX=9606 GN=PARP10 PE=1 SV=2	209	217
680	VRWPGVKLL	9		USO1_HUMAN	sp|O60763|USO1_HUMAN General vesicular transport factor p115 OS=Homo sapiens OX=9606 GN=USO1 PE=1 SV=2	138	146
681	TEFFQKLGY	9		FA47E_HUMAN	sp|Q6ZV65|FA47E_HUMAN Protein FAM47E OS=Homo sapiens OX=9606 GN=FAM47E PE=2 SV=3	274	282
682	ALDGRETDFY	10		MRCKA_HUMAN	sp|Q5VT25|MRCKA_HUMAN Serine/threonine-protein kinase MRCK alpha OS=Homo sapiens OX=9606 GN=CDC42BPA PE=1 SV=1	1297	1306
683	AEFTKSIAKF	10		SPCS2_HUMAN	sp|Q15005|SPCS2_HUMAN Signal peptidase complex subunit 2 OS=Homo sapiens OX=9606 GN=SPCS2 PE=1 SV=3	187	196
684	SLFSGKPEV	9		ZMYM3_HUMAN	sp|Q14202|ZMYM3_HUMAN Zinc finger MYM-type protein 3 OS=Homo sapiens OX=9606 GN=ZMYM3 PE=1 SV=2	596	604
685	AEFVGVSHL	9		NOB1_HUMAN	sp|Q9ULX3|NOB1_HUMAN RNA-binding protein NOB1 OS=Homo sapiens OX=9606 GN=NOB1 PE=1 SV=1	95	103
686	GSNPHLQTF	9		ESYT1_HUMAN	sp|Q9BSJ8|ESYT1_HUMAN Extended synaptotagmin-1 OS=Homo sapiens OX=9606 GN=ESYT1 PE=1 SV=1	171	179
687	ASDLSQPDLVY	11		ECM29_HUMAN	sp|Q5VYK3|ECM29_HUMAN Proteasome adapter and scaffold protein ECM29 OS=Homo sapiens OX=9606 GN=ECPAS PE=1 SV=2	1073	1083
688	RLIEETISI	9		GOSR1_HUMAN	sp|O95249|GOSR1_HUMAN Golgi SNAP receptor complex member 1 OS=Homo sapiens OX=9606 GN=GOSR1 PE=1 SV=1	175	183
689	KEGEFVAQF	9		PA2G4_HUMAN	sp|Q9UQ80|PA2G4_HUMAN Proliferation-associated protein 2G4 OS=Homo sapiens OX=9606 GN=PA2G4 PE=1 SV=3	311	319
690	YLLYYTEFTPTEKDE	15		B2MG_HUMAN	sp|P61769|B2MG_HUMAN Beta-2-microglobulin OS=Homo sapiens OX=9606 GN=B2M PE=1 SV=1	83	97
691	EEIESSAQY	9		ATX2_HUMAN	sp|Q99700|ATX2_HUMAN Ataxin-2 OS=Homo sapiens OX=9606 GN=ATXN2 PE=1 SV=2	446	454
692	ERLLKELEQ	9		BAG5_HUMAN	sp|Q9UL15|BAG5_HUMAN BAG family molecular chaperone regulator 5 OS=Homo sapiens OX=9606 GN=BAG5 PE=1 SV=1	76	84
693	EEFLQQYNHY	10		SDA1_HUMAN	sp|Q9NVU7|SDA1_HUMAN Protein SDA1 homolog OS=Homo sapiens OX=9606 GN=SDAD1 PE=1 SV=3	29	38
694	VEMYDPTRNEW	11	+Oxid(3)	NS1BP_HUMAN	sp|Q9Y6Y0|NS1BP_HUMAN Influenza virus NS1A-binding protein OS=Homo sapiens OX=9606 GN=IVNS1ABP PE=1 SV=3	576	586
695	HQVPAVSSV	9		BRD2_HUMAN	sp|P25440|BRD2_HUMAN Bromodomain-containing protein 2 OS=Homo sapiens OX=9606 GN=BRD2 PE=1 SV=2	213	221
696	LSAARDPTLL	10		BCAS1_HUMAN	sp|O75363|BCAS1_HUMAN Breast carcinoma-amplified sequence 1 OS=Homo sapiens OX=9606 GN=BCAS1 PE=1 SV=2	164	173
697	EEAKQIQNL	9		KAP0_HUMAN	sp|P10644|KAP0_HUMAN cAMP-dependent protein kinase type I-alpha regulatory subunit OS=Homo sapiens OX=9606 GN=PRKAR1A PE=1 SV=1	60	68
698	RTALPRIF	8		TAP1_HUMAN	sp|Q03518|TAP1_HUMAN Antigen peptide transporter 1 OS=Homo sapiens OX=9606 GN=TAP1 PE=1 SV=2	97	104
699	RTKEEVNEW	9		MRT4_HUMAN	sp|Q9UKD2|MRT4_HUMAN mRNA turnover protein 4 homolog OS=Homo sapiens OX=9606 GN=MRTO4 PE=1 SV=2	107	115
700	SLDQPTQTV	9		EIF3C_HUMAN	sp|Q99613|EIF3C_HUMAN Eukaryotic translation initiation factor 3 subunit C OS=Homo sapiens OX=9606 GN=EIF3C PE=1 SV=1	1828:834 and 1883:835	1828:842 and 1883:843
701	YSGKVRYI	8		E2AK3_HUMAN	sp|Q9NZJ5|E2AK3_HUMAN Eukaryotic translation initiation factor 2-alpha kinase 3 OS=Homo sapiens OX=9606 GN=EIF2AK3 PE=1 SV=3	208	215
702	EESAIRVGF	9		SC24C_HUMAN	sp|P53992|SC24C_HUMAN Protein transport protein Sec24C OS=Homo sapiens OX=9606 GN=SEC24C PE=1 SV=3	541	549
703	QMISRIEYV	9	+Oxid(2)	KC1A_HUMAN	sp|P48729|KC1A_HUMAN Casein kinase I isoform alpha OS=Homo sapiens OX=9606 GN=CSNK1A1 PE=1 SV=2	1528:119 and 1972:119	1528:127 and 1972:127
704	GSHSMRYFFTSVSR	14		1A80_HUMAN	sp|Q09160|1A80_HUMAN HLA class I histocompatibility antigen, A-80 alpha chain OS=Homo sapiens OX=9606 GN=HLA-A PE=1 SV=1	1318:25 and 3496:25 and 3533:25 and 3730:25 and 4148:25	1318:38 and 3496:38 and 3533:38 and 3730:38 and 4148:38
705	LLDPSVFHV	9		NOC4L_HUMAN	sp|Q9BVI4|NOC4L_HUMAN Nucleolar complex protein 4 homolog OS=Homo sapiens OX=9606 GN=NOC4L PE=1 SV=1	333	341
706	MFLVNSFLKGGGGGGG	16	+Acet(n)	CPNS1_HUMAN	sp|P04632|CPNS1_HUMAN Calpain small subunit 1 OS=Homo sapiens OX=9606 GN=CAPNS1 PE=1 SV=1	1	16
707	KLFDDKLQNC	10		OSBL9_HUMAN	sp|Q96SU4|OSBL9_HUMAN Oxysterol-binding protein-related protein 9 OS=Homo sapiens OX=9606 GN=OSBPL9 PE=1 SV=2	138	147
708	KTYFSDVKF	9		PROX1_HUMAN	sp|Q92786|PROX1_HUMAN Prospero homeobox protein 1 OS=Homo sapiens OX=9606 GN=PROX1 PE=1 SV=2	604	612
709	VLSPADKTNVK	11		HBA_HUMAN	sp|P69905|HBA_HUMAN Hemoglobin subunit alpha OS=Homo sapiens OX=9606 GN=HBA1 PE=1 SV=2	2	12
710	ALSSVIKEL	9		MZT1_HUMAN	sp|Q08AG7|MZT1_HUMAN Mitotic-spindle organizing protein 1 OS=Homo sapiens OX=9606 GN=MZT1 PE=1 SV=2	59	67
711	GFGAQGPKGGSGSGPTIEEVD	21		HS71A_HUMAN	sp|P0DMV8|HS71A_HUMAN Heat shock 70 kDa protein 1A OS=Homo sapiens OX=9606 GN=HSPA1A PE=1 SV=1	1717:621 and 4194:621	1717:641 and 4194:641
712	SEAKTPIKW	9		ERBB3_HUMAN	sp|P21860|ERBB3_HUMAN Receptor tyrosine-protein kinase erbB-3 OS=Homo sapiens OX=9606 GN=ERBB3 PE=1 SV=1	869	877
713	DIDTAAKFIGAGAATVG	17		AT5G1_HUMAN	sp|P05496|AT5G1_HUMAN ATP synthase F(0) complex subunit C1, mitochondrial OS=Homo sapiens OX=9606 GN=ATP5MC1 PE=1 SV=2	62	78
714	GVISKTFQL	9		CD109_HUMAN	sp|Q6YHK3|CD109_HUMAN CD109 antigen OS=Homo sapiens OX=9606 GN=CD109 PE=1 SV=2	187	195
715	RLIGDAAKNQV	11		HS71A_HUMAN	sp|P0DMV8|HS71A_HUMAN Heat shock 70 kDa protein 1A OS=Homo sapiens OX=9606 GN=HSPA1A PE=1 SV=1	1717:49 and 2401:50 and 2447:51 and 2470:49 and 4194:49	1717:59 and 2401:60 and 2447:61 and 2470:59 and 4194:59
716	RVDELLEKY	9		5NT3A_HUMAN	sp|Q9H0P0|5NT3A_HUMAN Cytosolic 5'-nucleotidase 3A OS=Homo sapiens OX=9606 GN=NT5C3A PE=1 SV=3	303	311
717	FFIAGRYEF	9		GYS1_HUMAN	sp|P13807|GYS1_HUMAN Glycogen [starch] synthase, muscle OS=Homo sapiens OX=9606 GN=GYS1 PE=1 SV=2	326	334
718	SYTQAASSDSAQGSDVSLTACKV	23		1A11_HUMAN	sp|P13746|1A11_HUMAN HLA class I histocompatibility antigen, A-11 alpha chain OS=Homo sapiens OX=9606 GN=HLA-A PE=1 SV=1	1903:343 and 3493:343 and 3496:343 and 3533:343 and 3730:343	1903:365 and 3493:365 and 3496:365 and 3533:365 and 3730:365
719	KVVGKDYLL	9		CAPZB_HUMAN	sp|P47756|CAPZB_HUMAN F-actin-capping protein subunit beta OS=Homo sapiens OX=9606 GN=CAPZB PE=1 SV=4	53	61
720	SDEREVAEAATGED	14	+Acet(n)	VAT1_HUMAN	sp|Q99536|VAT1_HUMAN Synaptic vesicle membrane protein VAT-1 homolog OS=Homo sapiens OX=9606 GN=VAT1 PE=1 SV=2	2	15
721	SLQSFIHGV	9		TMC7_HUMAN	sp|Q7Z402|TMC7_HUMAN Transmembrane channel-like protein 7 OS=Homo sapiens OX=9606 GN=TMC7 PE=1 SV=1	654	662
722	KSITIIGGGF	10		AIFM1_HUMAN	sp|O95831|AIFM1_HUMAN Apoptosis-inducing factor 1, mitochondrial OS=Homo sapiens OX=9606 GN=AIFM1 PE=1 SV=1	301	310
723	ALLSAVTRL	9		CTNA2_HUMAN	sp|P26232|CTNA2_HUMAN Catenin alpha-2 OS=Homo sapiens OX=9606 GN=CTNNA2 PE=1 SV=5	129	137
724	DENLGSVKQY	10		HECD3_HUMAN	sp|Q5T447|HECD3_HUMAN E3 ubiquitin-protein ligase HECTD3 OS=Homo sapiens OX=9606 GN=HECTD3 PE=1 SV=1	234	243
725	SENNRIFTL	9		ADK_HUMAN	sp|P55263|ADK_HUMAN Adenosine kinase OS=Homo sapiens OX=9606 GN=ADK PE=1 SV=2	204	212
726	KETEIVKKL	9		CEBPZ_HUMAN	sp|Q03701|CEBPZ_HUMAN CCAAT/enhancer-binding protein zeta OS=Homo sapiens OX=9606 GN=CEBPZ PE=1 SV=3	652	660
727	RLNKVIKSV	9		DDB1_HUMAN	sp|Q16531|DDB1_HUMAN DNA damage-binding protein 1 OS=Homo sapiens OX=9606 GN=DDB1 PE=1 SV=1	1057	1065
728	HLYDYTVKL	9		HIP1_HUMAN	sp|O00291|HIP1_HUMAN Huntingtin-interacting protein 1 OS=Homo sapiens OX=9606 GN=HIP1 PE=1 SV=5	234	242
729	EEAYTTEHW	9		STT3A_HUMAN	sp|P46977|STT3A_HUMAN Dolichyl-diphosphooligosaccharide--protein glycosyltransferase subunit STT3A OS=Homo sapiens OX=9606 GN=STT3A PE=1 SV=2	679	687
730	QELAQKLGF	9		Z3H7A_HUMAN	sp|Q8IWR0|Z3H7A_HUMAN Zinc finger CCCH domain-containing protein 7A OS=Homo sapiens OX=9606 GN=ZC3H7A PE=1 SV=1	164	172
731	GSAFATPFLVVRHQLLKT	18		COX7C_HUMAN	sp|P15954|COX7C_HUMAN Cytochrome c oxidase subunit 7C, mitochondrial OS=Homo sapiens OX=9606 GN=COX7C PE=1 SV=1	46	63
732	AEIEAIFTKY	10		PKD2_HUMAN	sp|Q13563|PKD2_HUMAN Polycystin-2 OS=Homo sapiens OX=9606 GN=PKD2 PE=1 SV=3	753	762
733	NASPINRIV	9		SLTM_HUMAN	sp|Q9NWH9|SLTM_HUMAN SAFB-like transcription modulator OS=Homo sapiens OX=9606 GN=SLTM PE=1 SV=2	1000	1008
734	NLSPVGRVTPKEWRNQ	16		COX7B_HUMAN	sp|P24311|COX7B_HUMAN Cytochrome c oxidase subunit 7B, mitochondrial OS=Homo sapiens OX=9606 GN=COX7B PE=1 SV=2	65	80
735	ALDDYEHHY	9		ZN511_HUMAN	sp|Q8NB15|ZN511_HUMAN Zinc finger protein 511 OS=Homo sapiens OX=9606 GN=ZNF511 PE=1 SV=2	93	101
736	SARFRPFTF	9		SPT13_HUMAN	sp|Q96N96|SPT13_HUMAN Spermatogenesis-associated protein 13 OS=Homo sapiens OX=9606 GN=SPATA13 PE=1 SV=1	67	75
737	YLMEVTHDL	9		SYLC_HUMAN	sp|Q9P2J5|SYLC_HUMAN Leucine--tRNA ligase, cytoplasmic OS=Homo sapiens OX=9606 GN=LARS PE=1 SV=2	901	909
738	YTEKQIGY	8		AP2A2_HUMAN	sp|O94973|AP2A2_HUMAN AP-2 complex subunit alpha-2 OS=Homo sapiens OX=9606 GN=AP2A2 PE=1 SV=2	88	95
739	TERVFQDRQY	10		CUL4B_HUMAN	sp|Q13620|CUL4B_HUMAN Cullin-4B OS=Homo sapiens OX=9606 GN=CUL4B PE=1 SV=4	839	848
740	IIRPQNVSW	9		PUS7_HUMAN	sp|Q96PZ0|PUS7_HUMAN Pseudouridylate synthase 7 homolog OS=Homo sapiens OX=9606 GN=PUS7 PE=1 SV=2	578	586
741	FLDNGPKTI	9		IF4G2_HUMAN	sp|P78344|IF4G2_HUMAN Eukaryotic translation initiation factor 4 gamma 2 OS=Homo sapiens OX=9606 GN=EIF4G2 PE=1 SV=1	315	323
742	TENNVIKSL	9		CP110_HUMAN	sp|O43303|CP110_HUMAN Centriolar coiled-coil protein of 110 kDa OS=Homo sapiens OX=9606 GN=CCP110 PE=1 SV=3	349	357
743	RALRHLESW	9		NDUB9_HUMAN	sp|Q9Y6M9|NDUB9_HUMAN NADH dehydrogenase [ubiquinone] 1 beta subcomplex subunit 9 OS=Homo sapiens OX=9606 GN=NDUFB9 PE=1 SV=3	22	30
744	ELDPSNTKALY	11		PPID_HUMAN	sp|Q08752|PPID_HUMAN Peptidyl-prolyl cis-trans isomerase D OS=Homo sapiens OX=9606 GN=PPID PE=1 SV=3	301	311
745	DLDRIAGQVAAANKKH	16		RS19_HUMAN	sp|P39019|RS19_HUMAN 40S ribosomal protein S19 OS=Homo sapiens OX=9606 GN=RPS19 PE=1 SV=2	130	145
746	VEGPSKAEI	9		FLNA_HUMAN	sp|P21333|FLNA_HUMAN Filamin-A OS=Homo sapiens OX=9606 GN=FLNA PE=1 SV=4	2275	2283
747	SILETVTAV	9		TRIM2_HUMAN	sp|Q9C040|TRIM2_HUMAN Tripartite motif-containing protein 2 OS=Homo sapiens OX=9606 GN=TRIM2 PE=1 SV=1	102	110
748	TLLEDGTFKV	10		NMRL1_HUMAN	sp|Q9HBL8|NMRL1_HUMAN NmrA-like family domain-containing protein 1 OS=Homo sapiens OX=9606 GN=NMRAL1 PE=1 SV=1	23	32
749	NMSDFIMKV	9	+Oxid(7)	UGGG2_HUMAN	sp|Q9NYU1|UGGG2_HUMAN UDP-glucose:glycoprotein glucosyltransferase 2 OS=Homo sapiens OX=9606 GN=UGGT2 PE=1 SV=4	920	928
750	DFQAPYLLHGKYVKEQEQ	18		MIC10_HUMAN	sp|Q5TGZ0|MIC10_HUMAN MICOS complex subunit MIC10 OS=Homo sapiens OX=9606 GN=MICOS10 PE=1 SV=1	61	78
751	AEAPSQVRL	9		CHPF2_HUMAN	sp|Q9P2E5|CHPF2_HUMAN Chondroitin sulfate glucuronyltransferase OS=Homo sapiens OX=9606 GN=CHPF2 PE=2 SV=2	568	576
752	SEIFHSQSF	9		SEP10_HUMAN	sp|Q9P0V9|SEP10_HUMAN Septin-10 OS=Homo sapiens OX=9606 GN=SEPTIN10 PE=1 SV=2	427	435
753	IDANGILNVSAVDKSTGKE	19		HSP7C_HUMAN	sp|P11142|HSP7C_HUMAN Heat shock cognate 71 kDa protein OS=Homo sapiens OX=9606 GN=HSPA8 PE=1 SV=1	480	498
754	SEFWLPDTF	9		MA2C1_HUMAN	sp|Q9NTJ4|MA2C1_HUMAN Alpha-mannosidase 2C1 OS=Homo sapiens OX=9606 GN=MAN2C1 PE=1 SV=1	366	374
755	GLDAAGKTTILY	12		ARF5_HUMAN	sp|P84085|ARF5_HUMAN ADP-ribosylation factor 5 OS=Homo sapiens OX=9606 GN=ARF5 PE=1 SV=2	252:24 and 291:24	252:35 and 291:35
756	AVFPHLTVV	9		TM258_HUMAN	sp|P61165|TM258_HUMAN Transmembrane protein 258 OS=Homo sapiens OX=9606 GN=TMEM258 PE=1 SV=1	16	24
757	EEDKLEQIKKW	11		P4HA1_HUMAN	sp|P13674|P4HA1_HUMAN Prolyl 4-hydroxylase subunit alpha-1 OS=Homo sapiens OX=9606 GN=P4HA1 PE=1 SV=2	49	59
758	TEDTYKPRIYTSPTWSAFVTDSS	23		LG3BP_HUMAN	sp|Q08380|LG3BP_HUMAN Galectin-3-binding protein OS=Homo sapiens OX=9606 GN=LGALS3BP PE=1 SV=1	400	422
759	AEYGHFVDI	9		TAF2_HUMAN	sp|Q6P1X5|TAF2_HUMAN Transcription initiation factor TFIID subunit 2 OS=Homo sapiens OX=9606 GN=TAF2 PE=1 SV=3	878	886
760	RQIDQFLVV	9		MTA3_HUMAN	sp|Q9BTC8|MTA3_HUMAN Metastasis-associated protein MTA3 OS=Homo sapiens OX=9606 GN=MTA3 PE=1 SV=2	191	199
761	DYLADKSYI	9		EF1B_HUMAN	sp|P24534|EF1B_HUMAN Elongation factor 1-beta OS=Homo sapiens OX=9606 GN=EEF1B2 PE=1 SV=3	17	25
762	SEMDTSVKF	9		ITAV_HUMAN	sp|P06756|ITAV_HUMAN Integrin alpha-V OS=Homo sapiens OX=9606 GN=ITGAV PE=1 SV=2	735	743
763	LDKKVEKV	8		H90B3_HUMAN	sp|Q58FF7|H90B3_HUMAN Putative heat shock protein HSP 90-beta-3 OS=Homo sapiens OX=9606 GN=HSP90AB3P PE=5 SV=1	444	451
764	SQDPSGDSKLY	11		KAISO_HUMAN	sp|Q86T24|KAISO_HUMAN Transcriptional regulator Kaiso OS=Homo sapiens OX=9606 GN=ZBTB33 PE=1 SV=2	574	584
765	KMLGGVFKI	9		YTDC1_HUMAN	sp|Q96MU7|YTDC1_HUMAN YTH domain-containing protein 1 OS=Homo sapiens OX=9606 GN=YTHDC1 PE=1 SV=3	437	445
766	SDSAQGSDVSLTACKV	16		1A68_HUMAN	sp|P01891|1A68_HUMAN HLA class I histocompatibility antigen, A-68 alpha chain OS=Homo sapiens OX=9606 GN=HLA-A PE=1 SV=4	165:350 and 1318:350 and 1445:350 and 3633:350 and 4148:350	165:365 and 1318:365 and 1445:365 and 3633:365 and 4148:365
767	EEQKQILFF	9		SH24A_HUMAN	sp|Q9H788|SH24A_HUMAN SH2 domain-containing protein 4A OS=Homo sapiens OX=9606 GN=SH2D4A PE=1 SV=1	21	29
768	QAEGPNRLLY	10		LPCT4_HUMAN	sp|Q643R3|LPCT4_HUMAN Lysophospholipid acyltransferase LPCAT4 OS=Homo sapiens OX=9606 GN=LPCAT4 PE=1 SV=1	420	429
769	GHKLGLGLEFQA	12		VDAC1_HUMAN	sp|P21796|VDAC1_HUMAN Voltage-dependent anion-selective channel protein 1 OS=Homo sapiens OX=9606 GN=VDAC1 PE=1 SV=2	272	283
770	GMDNDFHHY	9	+Oxid(2)	RRP44_HUMAN	sp|Q9Y2L1|RRP44_HUMAN Exosome complex exonuclease RRP44 OS=Homo sapiens OX=9606 GN=DIS3 PE=1 SV=2	757	765
771	VVKKVNAVF	9		DHB4_HUMAN	sp|P51659|DHB4_HUMAN Peroxisomal multifunctional enzyme type 2 OS=Homo sapiens OX=9606 GN=HSD17B4 PE=1 SV=3	642	650
772	FAQDVGRMF	9	+Oxid(8)	TIF1B_HUMAN	sp|Q13263|TIF1B_HUMAN Transcription intermediary factor 1-beta OS=Homo sapiens OX=9606 GN=TRIM28 PE=1 SV=5	761	769
773	KESDHIHII	9		OTUB1_HUMAN	sp|Q96FW1|OTUB1_HUMAN Ubiquitin thioesterase OTUB1 OS=Homo sapiens OX=9606 GN=OTUB1 PE=1 SV=2	213	221
774	KVRVGQETF	9		SMIM4_HUMAN	sp|Q8WVI0|SMIM4_HUMAN Small integral membrane protein 4 OS=Homo sapiens OX=9606 GN=SMIM4 PE=1 SV=2	42	50
775	VKYNDPIYV	9		AP2B1_HUMAN	sp|P63010|AP2B1_HUMAN AP-2 complex subunit beta OS=Homo sapiens OX=9606 GN=AP2B1 PE=1 SV=1	326	334
776	SRAIHVHQF	9		SODE_HUMAN	sp|P08294|SODE_HUMAN Extracellular superoxide dismutase [Cu-Zn] OS=Homo sapiens OX=9606 GN=SOD3 PE=1 SV=2	110	118
777	KLGLVQKV	8		UBP3_HUMAN	sp|Q9Y6I4|UBP3_HUMAN Ubiquitin carboxyl-terminal hydrolase 3 OS=Homo sapiens OX=9606 GN=USP3 PE=1 SV=2	107	114
778	ALQEKLWNV	9		INT4_HUMAN	sp|Q96HW7|INT4_HUMAN Integrator complex subunit 4 OS=Homo sapiens OX=9606 GN=INTS4 PE=1 SV=2	673	681
779	YLGDVSERV	9		COPA_HUMAN	sp|P53621|COPA_HUMAN Coatomer subunit alpha OS=Homo sapiens OX=9606 GN=COPA PE=1 SV=2	738	746
780	KSVIDYQTHF	10		TMED7_HUMAN	sp|Q9Y3B3|TMED7_HUMAN Transmembrane emp24 domain-containing protein 7 OS=Homo sapiens OX=9606 GN=TMED7 PE=1 SV=2	159	168
781	LSEDYGVLKTDEGIAY	16		PRDX2_HUMAN	sp|P32119|PRDX2_HUMAN Peroxiredoxin-2 OS=Homo sapiens OX=9606 GN=PRDX2 PE=1 SV=5	111	126
782	RALKEIRKF	9		RL31_HUMAN	sp|P62899|RL31_HUMAN 60S ribosomal protein L31 OS=Homo sapiens OX=9606 GN=RPL31 PE=1 SV=1	44	52
783	FEEDQVIEY	9		PCSK5_HUMAN	sp|Q92824|PCSK5_HUMAN Proprotein convertase subtilisin/kexin type 5 OS=Homo sapiens OX=9606 GN=PCSK5 PE=1 SV=4	1802	1810
784	RLLAYISQV	9		TP4AP_HUMAN	sp|Q8TEL6|TP4AP_HUMAN Short transient receptor potential channel 4-associated protein OS=Homo sapiens OX=9606 GN=TRPC4AP PE=1 SV=2	654	662
785	ISNPTRHVY	9		TLE1_HUMAN	sp|Q04724|TLE1_HUMAN Transducin-like enhancer protein 1 OS=Homo sapiens OX=9606 GN=TLE1 PE=1 SV=2	818:492 and 4692:495	818:500 and 4692:503
786	DEDAYKKQF	9		RL5_HUMAN	sp|P46777|RL5_HUMAN 60S ribosomal protein L5 OS=Homo sapiens OX=9606 GN=RPL5 PE=1 SV=3	215	223
787	GPSTSPDAESLFREALSNKVDE	22		MAGA4_HUMAN	sp|P43358|MAGA4_HUMAN Melanoma-associated antigen 4 OS=Homo sapiens OX=9606 GN=MAGEA4 PE=1 SV=2	95	116
788	KPPQYIAVHVVPDQLM	16		MIF_HUMAN	sp|P14174|MIF_HUMAN Macrophage migration inhibitory factor OS=Homo sapiens OX=9606 GN=MIF PE=1 SV=4	33	48
789	QAFPNTNRW	9		EF1G_HUMAN	sp|P26641|EF1G_HUMAN Elongation factor 1-gamma OS=Homo sapiens OX=9606 GN=EEF1G PE=1 SV=3	182	190
790	QENIFPNRY	9		MAML2_HUMAN	sp|Q8IZL2|MAML2_HUMAN Mastermind-like protein 2 OS=Homo sapiens OX=9606 GN=MAML2 PE=1 SV=2	285	293
791	EEAQFETKKLY	11		SEP15_HUMAN	sp|O60613|SEP15_HUMAN Selenoprotein F OS=Homo sapiens OX=9606 GN=SELENOF PE=1 SV=4	76	86
792	YATLREESL	9		ZN516_HUMAN	sp|Q92618|ZN516_HUMAN Zinc finger protein 516 OS=Homo sapiens OX=9606 GN=ZNF516 PE=1 SV=1	207	215
793	EEVTPQHRLW	10		S11IP_HUMAN	sp|Q8N1F8|S11IP_HUMAN Serine/threonine-protein kinase 11-interacting protein OS=Homo sapiens OX=9606 GN=STK11IP PE=1 SV=4	924	933
794	GLFAPVHKV	9		CLIP1_HUMAN	sp|P30622|CLIP1_HUMAN CAP-Gly domain-containing linker protein 1 OS=Homo sapiens OX=9606 GN=CLIP1 PE=1 SV=2	270	278
795	IRGPVTIV	8		BMS1_HUMAN	sp|Q14692|BMS1_HUMAN Ribosome biogenesis protein BMS1 homolog OS=Homo sapiens OX=9606 GN=BMS1 PE=1 SV=1	114	121
796	KEAFVVEEW	9		COPB2_HUMAN	sp|P35606|COPB2_HUMAN Coatomer subunit beta' OS=Homo sapiens OX=9606 GN=COPB2 PE=1 SV=2	802	810
797	LEADPYSKW	9		ATM_HUMAN	sp|Q13315|ATM_HUMAN Serine-protein kinase ATM OS=Homo sapiens OX=9606 GN=ATM PE=1 SV=4	1050	1058
798	LTDIHGNVLQY	11		BPNT1_HUMAN	sp|O95861|BPNT1_HUMAN 3'(2'),5'-bisphosphate nucleotidase 1 OS=Homo sapiens OX=9606 GN=BPNT1 PE=1 SV=1	262	272
799	GEGETLLKKW	10		LRRK2_HUMAN	sp|Q5S007|LRRK2_HUMAN Leucine-rich repeat serine/threonine-protein kinase 2 OS=Homo sapiens OX=9606 GN=LRRK2 PE=1 SV=2	1802	1811
800	EEGTYQKLL	9		GDAP2_HUMAN	sp|Q9NXN4|GDAP2_HUMAN Ganglioside-induced differentiation-associated protein 2 OS=Homo sapiens OX=9606 GN=GDAP2 PE=1 SV=1	211	219
801	SHPSPQAKPSNPSNPRVFFDVDIG	24	+Acet(n)	PPID_HUMAN	sp|Q08752|PPID_HUMAN Peptidyl-prolyl cis-trans isomerase D OS=Homo sapiens OX=9606 GN=PPID PE=1 SV=3	2	25
802	QEVENFFTF	9		MICU1_HUMAN	sp|Q9BPX6|MICU1_HUMAN Calcium uptake protein 1, mitochondrial OS=Homo sapiens OX=9606 GN=MICU1 PE=1 SV=1	362	370
803	KTFPKNEEF	9		ZN200_HUMAN	sp|P98182|ZN200_HUMAN Zinc finger protein 200 OS=Homo sapiens OX=9606 GN=ZNF200 PE=2 SV=2	343	351
804	AEAPGGELMGY	11	+Oxid(9)	NAA20_HUMAN	sp|P61599|NAA20_HUMAN N-alpha-acetyltransferase 20 OS=Homo sapiens OX=9606 GN=NAA20 PE=1 SV=1	46	56
805	TVHLAIHPQA	10		FSCN2_HUMAN	sp|O14926|FSCN2_HUMAN Fascin-2 OS=Homo sapiens OX=9606 GN=FSCN2 PE=1 SV=1	132	141
806	SRSYQFSKSISLPS	14		ENSEMBL:ENSBTAP00000032840 (Bos taurus) similar to apolipoprotein B, partial	ENSEMBL:ENSBTAP00000032840 (Bos taurus) similar to apolipoprotein B, partial	631	644
807	GGFVDRRFW	9		TIRR_HUMAN	sp|Q9BRJ7|TIRR_HUMAN Tudor-interacting repair regulator protein OS=Homo sapiens OX=9606 GN=NUDT16L1 PE=1 SV=1	64	72
808	LERMFLSFPTTKTYFPH	17		HBA_HUMAN	sp|P69905|HBA_HUMAN Hemoglobin subunit alpha OS=Homo sapiens OX=9606 GN=HBA1 PE=1 SV=2	30	46
809	KSYLMNRL	8		GBP4_HUMAN	sp|Q96PP9|GBP4_HUMAN Guanylate-binding protein 4 OS=Homo sapiens OX=9606 GN=GBP4 PE=2 SV=2	66	73
810	PGPTPSGTNVGSSG	14		SC61B_HUMAN	sp|P60468|SC61B_HUMAN Protein transport protein Sec61 subunit beta OS=Homo sapiens OX=9606 GN=SEC61B PE=1 SV=2	2	15
811	SLKAHVQEV	9		KTN1_HUMAN	sp|Q86UP2|KTN1_HUMAN Kinectin OS=Homo sapiens OX=9606 GN=KTN1 PE=1 SV=1	906	914
812	TVYTGIDHHW	10		DCA13_HUMAN	sp|Q9NV06|DCA13_HUMAN DDB1- and CUL4-associated factor 13 OS=Homo sapiens OX=9606 GN=DCAF13 PE=1 SV=2	157	166
813	LTDPIQGTEY	10		MALT1_HUMAN	sp|Q9UDY8|MALT1_HUMAN Mucosa-associated lymphoid tissue lymphoma translocation protein 1 OS=Homo sapiens OX=9606 GN=MALT1 PE=1 SV=1	560	569
814	KLIDGQVIQL	10		ZN143_HUMAN	sp|P52747|ZN143_HUMAN Zinc finger protein 143 OS=Homo sapiens OX=9606 GN=ZNF143 PE=1 SV=2	71	80
815	DIKFSELSY	9		DEDD2_HUMAN	sp|Q8WXF8|DEDD2_HUMAN DNA-binding death effector domain-containing protein 2 OS=Homo sapiens OX=9606 GN=DEDD2 PE=1 SV=1	250	258
816	RLYDPASGTISL	12		ABCBA_HUMAN	sp|Q9NRK6|ABCBA_HUMAN ATP-binding cassette sub-family B member 10, mitochondrial OS=Homo sapiens OX=9606 GN=ABCB10 PE=1 SV=2	542	553
817	SEAAINRQI	9		FRIH_HUMAN	sp|P02794|FRIH_HUMAN Ferritin heavy chain OS=Homo sapiens OX=9606 GN=FTH1 PE=1 SV=2	17	25
818	ADIQTERAYQKQPTIFQNKKRVLLG	25	+Acet(n)	RS11_HUMAN	sp|P62280|RS11_HUMAN 40S ribosomal protein S11 OS=Homo sapiens OX=9606 GN=RPS11 PE=1 SV=3	2	26
819	WLTRLLQTKNYDIGAA	16		SQSTM_HUMAN	sp|Q13501|SQSTM_HUMAN Sequestosome-1 OS=Homo sapiens OX=9606 GN=SQSTM1 PE=1 SV=1	412	427
820	EEMKSGLKDF	10	+Oxid(3)	RGPD1_HUMAN	sp|P0DJD0|RGPD1_HUMAN RANBP2-like and GRIP domain-containing protein 1 OS=Homo sapiens OX=9606 GN=RGPD1 PE=2 SV=1	1026:2171 and 2865:1180 and 4361:1195	1026:2180 and 2865:1189 and 4361:1204
821	YLPELLQTV	9		ENC1_HUMAN	sp|O14682|ENC1_HUMAN Ectoderm-neural cortex protein 1 OS=Homo sapiens OX=9606 GN=ENC1 PE=1 SV=2	228	236
822	GGASQSDKTPEELFHPLGADSQV	23		GTR1_HUMAN	sp|P11166|GTR1_HUMAN Solute carrier family 2, facilitated glucose transporter member 1 OS=Homo sapiens OX=9606 GN=SLC2A1 PE=1 SV=2	470	492
823	KALEELREF	9		NEMP1_HUMAN	sp|O14524|NEMP1_HUMAN Nuclear envelope integral membrane protein 1 OS=Homo sapiens OX=9606 GN=NEMP1 PE=1 SV=2	357	365
824	FVIRNIVEA	9		RS26L_HUMAN	sp|Q5JNZ5|RS26L_HUMAN Putative 40S ribosomal protein S26-like 1 OS=Homo sapiens OX=9606 GN=RPS26P11 PE=5 SV=1	39	47
825	GSDKINYTY	9		NKRF_HUMAN	sp|O15226|NKRF_HUMAN NF-kappa-B-repressing factor OS=Homo sapiens OX=9606 GN=NKRF PE=1 SV=2	193	201
826	KLGDLQRSW	9		SYNE1_HUMAN	sp|Q8NF91|SYNE1_HUMAN Nesprin-1 OS=Homo sapiens OX=9606 GN=SYNE1 PE=1 SV=4	5936	5944
827	TSDHFETIMKY	11		SYEP_HUMAN	sp|P07814|SYEP_HUMAN Bifunctional glutamate/proline--tRNA ligase OS=Homo sapiens OX=9606 GN=EPRS PE=1 SV=5	269	279
828	GTLDGGFRF	9		CSPG4_HUMAN	sp|Q6UVK1|CSPG4_HUMAN Chondroitin sulfate proteoglycan 4 OS=Homo sapiens OX=9606 GN=CSPG4 PE=1 SV=2	1550	1558
829	WTDINVVVY	9		CHD9_HUMAN	sp|Q3L8U1|CHD9_HUMAN Chromodomain-helicase-DNA-binding protein 9 OS=Homo sapiens OX=9606 GN=CHD9 PE=1 SV=2	930	938
830	RVQGFQVEY	9		STAU1_HUMAN	sp|O95793|STAU1_HUMAN Double-stranded RNA-binding protein Staufen homolog 1 OS=Homo sapiens OX=9606 GN=STAU1 PE=1 SV=2	498	506
831	ARAIVAIENPADVS	14		RSSA_HUMAN	sp|P08865|RSSA_HUMAN 40S ribosomal protein SA OS=Homo sapiens OX=9606 GN=RPSA PE=1 SV=4	62	75
832	GNPPLSSTNSLKVQVVD	17		PCDH1_HUMAN	sp|Q08174|PCDH1_HUMAN Protocadherin-1 OS=Homo sapiens OX=9606 GN=PCDH1 PE=1 SV=2	482	498
833	PDSWDKDVYPEPPRR	15		NDUBA_HUMAN	sp|O96000|NDUBA_HUMAN NADH dehydrogenase [ubiquinone] 1 beta subcomplex subunit 10 OS=Homo sapiens OX=9606 GN=NDUFB10 PE=1 SV=3	2	16
834	QIGDFLVKV	9		SYHC_HUMAN	sp|P12081|SYHC_HUMAN Histidine--tRNA ligase, cytoplasmic OS=Homo sapiens OX=9606 GN=HARS PE=1 SV=2	203	211
835	RTFPDPTSW	9		ATR_HUMAN	sp|Q13535|ATR_HUMAN Serine/threonine-protein kinase ATR OS=Homo sapiens OX=9606 GN=ATR PE=1 SV=3	2442	2450
836	TDHFIFTY	8		LRC42_HUMAN	sp|Q9Y546|LRC42_HUMAN Leucine-rich repeat-containing protein 42 OS=Homo sapiens OX=9606 GN=LRRC42 PE=1 SV=1	69	76
837	GEWPQILVF	9		PCAT2_HUMAN	sp|Q7L5N7|PCAT2_HUMAN Lysophosphatidylcholine acyltransferase 2 OS=Homo sapiens OX=9606 GN=LPCAT2 PE=1 SV=1	210	218
838	FLYSDEVQI	9		BTBD2_HUMAN	sp|Q9BX70|BTBD2_HUMAN BTB/POZ domain-containing protein 2 OS=Homo sapiens OX=9606 GN=BTBD2 PE=1 SV=1	177	185
839	RMFLENETW	9		VPS50_HUMAN	sp|Q96JG6|VPS50_HUMAN Syndetin OS=Homo sapiens OX=9606 GN=VPS50 PE=1 SV=3	461	469
840	ALDQFQEKY	9		UBA6_HUMAN	sp|A0AVT1|UBA6_HUMAN Ubiquitin-like modifier-activating enzyme 6 OS=Homo sapiens OX=9606 GN=UBA6 PE=1 SV=1	331	339
841	VLLESEQFL	9		SRP14_HUMAN	sp|P37108|SRP14_HUMAN Signal recognition particle 14 kDa protein OS=Homo sapiens OX=9606 GN=SRP14 PE=1 SV=2	2	10
842	GEDIVTKLL	9		BFAR_HUMAN	sp|Q9NZS9|BFAR_HUMAN Bifunctional apoptosis regulator OS=Homo sapiens OX=9606 GN=BFAR PE=1 SV=1	311	319
843	KTKIEVIRM	9	+Oxid(9)	PKN2_HUMAN	sp|Q16513|PKN2_HUMAN Serine/threonine-protein kinase N2 OS=Homo sapiens OX=9606 GN=PKN2 PE=1 SV=1	184	192
844	DSAQGSDVSLTACKV	15		1A68_HUMAN	sp|P01891|1A68_HUMAN HLA class I histocompatibility antigen, A-68 alpha chain OS=Homo sapiens OX=9606 GN=HLA-A PE=1 SV=4	165:351 and 1318:351 and 1445:351 and 3633:351 and 4148:351	165:365 and 1318:365 and 1445:365 and 3633:365 and 4148:365
845	GENSGIGKLF	10		M18BP_HUMAN	sp|Q6P0N0|M18BP_HUMAN Mis18-binding protein 1 OS=Homo sapiens OX=9606 GN=MIS18BP1 PE=1 SV=1	1101	1110
846	KSFPNIGSL	9		EXT2_HUMAN	sp|Q93063|EXT2_HUMAN Exostosin-2 OS=Homo sapiens OX=9606 GN=EXT2 PE=1 SV=1	710	718
847	SEGDITQKGY	10		DIP2B_HUMAN	sp|Q9P265|DIP2B_HUMAN Disco-interacting protein 2 homolog B OS=Homo sapiens OX=9606 GN=DIP2B PE=1 SV=3	32	41
848	RIIDTVAQV	9		PARP4_HUMAN	sp|Q9UKK3|PARP4_HUMAN Protein mono-ADP-ribosyltransferase PARP4 OS=Homo sapiens OX=9606 GN=PARP4 PE=1 SV=3	631	639
849	SEINKPNFY	9		TDIF2_HUMAN	sp|Q5QJE6|TDIF2_HUMAN Deoxynucleotidyltransferase terminal-interacting protein 2 OS=Homo sapiens OX=9606 GN=DNTTIP2 PE=1 SV=2	253	261
850	LSERYAELY	9		IER5L_HUMAN	sp|Q5T953|IER5L_HUMAN Immediate early response gene 5-like protein OS=Homo sapiens OX=9606 GN=IER5L PE=2 SV=1	48	56
851	KMPDDVWLV	9	+Oxid(2)	MADD_HUMAN	sp|Q8WXG6|MADD_HUMAN MAP kinase-activating death domain protein OS=Homo sapiens OX=9606 GN=MADD PE=1 SV=2	389	397
852	SVIGSVHTW	9		GPC1_HUMAN	sp|P35052|GPC1_HUMAN Glypican-1 OS=Homo sapiens OX=9606 GN=GPC1 PE=1 SV=2	312	320
853	MTDIKNDSY	9	+Oxid(1)	PAQR5_HUMAN	sp|Q9NXK6|PAQR5_HUMAN Membrane progestin receptor gamma OS=Homo sapiens OX=9606 GN=PAQR5 PE=1 SV=2	72	80
854	TEASTKNIF	9		CK5P3_HUMAN	sp|Q96JB5|CK5P3_HUMAN CDK5 regulatory subunit-associated protein 3 OS=Homo sapiens OX=9606 GN=CDK5RAP3 PE=1 SV=2	78	86
855	KRIHVLPIDDTVEG	14		TERA_HUMAN	sp|P55072|TERA_HUMAN Transitional endoplasmic reticulum ATPase OS=Homo sapiens OX=9606 GN=VCP PE=1 SV=4	112	125
856	HNPHVNPLPTGYEDE	15		CX6A1_HUMAN	sp|P12074|CX6A1_HUMAN Cytochrome c oxidase subunit 6A1, mitochondrial OS=Homo sapiens OX=9606 GN=COX6A1 PE=1 SV=4	95	109
857	TSFEQHVLW	9		FAS_HUMAN	sp|P49327|FAS_HUMAN Fatty acid synthase OS=Homo sapiens OX=9606 GN=FASN PE=1 SV=3	1726	1734
858	QSDPAPLQH	9	+Pyro(1)	TKT_HUMAN	sp|P29401|TKT_HUMAN Transketolase OS=Homo sapiens OX=9606 GN=TKT PE=1 SV=3	189	197
859	ATHSPPTDLVW	11		LMNA_HUMAN	sp|P02545|LMNA_HUMAN Prelamin-A/C OS=Homo sapiens OX=9606 GN=LMNA PE=1 SV=1	504	514
860	YGMPRQIL	8		TAGL2_HUMAN	sp|P37802|TAGL2_HUMAN Transgelin-2 OS=Homo sapiens OX=9606 GN=TAGLN2 PE=1 SV=3	192	199
861	KIIEDLGVHF	10		UTP20_HUMAN	sp|O75691|UTP20_HUMAN Small subunit processome component 20 homolog OS=Homo sapiens OX=9606 GN=UTP20 PE=1 SV=3	1871	1880
862	MEVEVDGQKF	10	+Oxid(1)	STRBP_HUMAN	sp|Q96SI9|STRBP_HUMAN Spermatid perinuclear RNA-binding protein OS=Homo sapiens OX=9606 GN=STRBP PE=1 SV=1	1578:557 and 2957:543	1578:566 and 2957:552
863	KLVGEFLEV	9		SYK_HUMAN	sp|Q15046|SYK_HUMAN Lysine--tRNA ligase OS=Homo sapiens OX=9606 GN=KARS PE=1 SV=3	446	454
864	KAISKNVLF	9		KAP1_HUMAN	sp|P31321|KAP1_HUMAN cAMP-dependent protein kinase type I-beta regulatory subunit OS=Homo sapiens OX=9606 GN=PRKAR1B PE=1 SV=4	130	138
865	SENPFREKKF	10		GBG2_HUMAN	sp|P59768|GBG2_HUMAN Guanine nucleotide-binding protein G(I)/G(S)/G(O) subunit gamma-2 OS=Homo sapiens OX=9606 GN=GNG2 PE=1 SV=2	57	66
866	FLFDGSPTYVL	11		FAS_HUMAN	sp|P49327|FAS_HUMAN Fatty acid synthase OS=Homo sapiens OX=9606 GN=FASN PE=1 SV=3	2335	2345
867	LGDSSSSVLE	10		BRD9_HUMAN	sp|Q9H8M2|BRD9_HUMAN Bromodomain-containing protein 9 OS=Homo sapiens OX=9606 GN=BRD9 PE=1 SV=2	479	488
868	QATTNARIL	9	+Pyro(1)	UCN2_HUMAN	sp|Q96RP3|UCN2_HUMAN Urocortin-2 OS=Homo sapiens OX=9606 GN=UCN2 PE=1 SV=1	98	106
869	KTLIEPFTL	9		KBRS1_HUMAN	sp|Q9NYS0|KBRS1_HUMAN NF-kappa-B inhibitor-interacting Ras-like protein 1 OS=Homo sapiens OX=9606 GN=NKIRAS1 PE=1 SV=1	155	163
870	ASTPVAREL	9		RPC5_HUMAN	sp|Q9NVU0|RPC5_HUMAN DNA-directed RNA polymerase III subunit RPC5 OS=Homo sapiens OX=9606 GN=POLR3E PE=1 SV=1	554	562
871	ETEEGIYWRY	10		KREM2_HUMAN	sp|Q8NCW0|KREM2_HUMAN Kremen protein 2 OS=Homo sapiens OX=9606 GN=KREMEN2 PE=2 SV=1	104	113
872	GLMEDLLKL	9		ELYS_HUMAN	sp|Q8WYP5|ELYS_HUMAN Protein ELYS OS=Homo sapiens OX=9606 GN=AHCTF1 PE=1 SV=3	920	928
873	VLDPYLLKY	9		RT17_HUMAN	sp|Q9Y2R5|RT17_HUMAN 28S ribosomal protein S17, mitochondrial OS=Homo sapiens OX=9606 GN=MRPS17 PE=1 SV=1	34	42
874	LMEHIHKL	8	+Oxid(2)	RL19_HUMAN	sp|P84098|RL19_HUMAN 60S ribosomal protein L19 OS=Homo sapiens OX=9606 GN=RPL19 PE=1 SV=1	138	145
875	MELDDTLKY	9		PP2AA_HUMAN	sp|P67775|PP2AA_HUMAN Serine/threonine-protein phosphatase 2A catalytic subunit alpha isoform OS=Homo sapiens OX=9606 GN=PPP2CA PE=1 SV=1	2983:276 and 3133:276	2983:284 and 3133:284
876	RLNDFASTV	9		COX5A_HUMAN	sp|P20674|COX5A_HUMAN Cytochrome c oxidase subunit 5A, mitochondrial OS=Homo sapiens OX=9606 GN=COX5A PE=1 SV=2	98	106
877	SLSDTVEKL	9		DCTN1_HUMAN	sp|Q14203|DCTN1_HUMAN Dynactin subunit 1 OS=Homo sapiens OX=9606 GN=DCTN1 PE=1 SV=3	1194	1202
878	RENTQTTIKLF	11		HNRPK_HUMAN	sp|P61978|HNRPK_HUMAN Heterogeneous nuclear ribonucleoprotein K OS=Homo sapiens OX=9606 GN=HNRNPK PE=1 SV=1	171	181
879	SKPGTYVMTVTAIDADDPN	19		CADH2_HUMAN	sp|P19022|CADH2_HUMAN Cadherin-2 OS=Homo sapiens OX=9606 GN=CDH2 PE=1 SV=4	280	298
880	TKAGSKGGNLRDKLDG	16	+Acet(n)	LRC59_HUMAN	sp|Q96AG4|LRC59_HUMAN Leucine-rich repeat-containing protein 59 OS=Homo sapiens OX=9606 GN=LRRC59 PE=1 SV=1	2	17
881	KVPTFVRML	9		PIPNA_HUMAN	sp|Q00169|PIPNA_HUMAN Phosphatidylinositol transfer protein alpha isoform OS=Homo sapiens OX=9606 GN=PITPNA PE=1 SV=2	67	75
882	SDKTPEELFHPLGADSQV	18		GTR1_HUMAN	sp|P11166|GTR1_HUMAN Solute carrier family 2, facilitated glucose transporter member 1 OS=Homo sapiens OX=9606 GN=SLC2A1 PE=1 SV=2	475	492
883	QELDNPGAKRI	11		XRCC6_HUMAN	sp|P12956|XRCC6_HUMAN X-ray repair cross-complementing protein 6 OS=Homo sapiens OX=9606 GN=XRCC6 PE=1 SV=2	106	116
884	AEETLSQKRF	10		ZN507_HUMAN	sp|Q8TCN5|ZN507_HUMAN Zinc finger protein 507 OS=Homo sapiens OX=9606 GN=ZNF507 PE=1 SV=2	405	414
885	AEIAEIARL	9		C170B_HUMAN	sp|Q9Y4F5|C170B_HUMAN Centrosomal protein of 170 kDa protein B OS=Homo sapiens OX=9606 GN=CEP170B PE=1 SV=4	1321	1329
886	NLYPFVKTV	9		PUR9_HUMAN	sp|P31939|PUR9_HUMAN Bifunctional purine biosynthesis protein PURH OS=Homo sapiens OX=9606 GN=ATIC PE=1 SV=3	102	110
887	NMYGKVVTV	9		SPT5H_HUMAN	sp|O00267|SPT5H_HUMAN Transcription elongation factor SPT5 OS=Homo sapiens OX=9606 GN=SUPT5H PE=1 SV=1	562	570
888	NLAEKLIGV	9		RLGPB_HUMAN	sp|Q86X10|RLGPB_HUMAN Ral GTPase-activating protein subunit beta OS=Homo sapiens OX=9606 GN=RALGAPB PE=1 SV=1	190	198
889	SEIDMNDIKAFY	12	+Oxid(5)	ANXA1_HUMAN	sp|P04083|ANXA1_HUMAN Annexin A1 OS=Homo sapiens OX=9606 GN=ANXA1 PE=1 SV=2	304	315
890	HSFLYQPDW	9		FDFT_HUMAN	sp|P37268|FDFT_HUMAN Squalene synthase OS=Homo sapiens OX=9606 GN=FDFT1 PE=1 SV=1	101	109
891	RLDDVAVHYY	10		FRMD6_HUMAN	sp|Q96NE9|FRMD6_HUMAN FERM domain-containing protein 6 OS=Homo sapiens OX=9606 GN=FRMD6 PE=1 SV=1	225	234
892	AELDLVLQR	9		USE1_HUMAN	sp|Q9NZ43|USE1_HUMAN Vesicle transport protein USE1 OS=Homo sapiens OX=9606 GN=USE1 PE=1 SV=2	156	164
893	ILYDKYFSL	9		AKA10_HUMAN	sp|O43572|AKA10_HUMAN A-kinase anchor protein 10, mitochondrial OS=Homo sapiens OX=9606 GN=AKAP10 PE=1 SV=2	437	445
894	PRVLLLDL	8		ODO2_HUMAN	sp|P36957|ODO2_HUMAN Dihydrolipoyllysine-residue succinyltransferase component of 2-oxoglutarate dehydrogenase complex, mitochondrial OS=Homo sapiens OX=9606 GN=DLST PE=1 SV=4	446	453
895	SIKELNERW	9		SPTN1_HUMAN	sp|Q13813|SPTN1_HUMAN Spectrin alpha chain, non-erythrocytic 1 OS=Homo sapiens OX=9606 GN=SPTAN1 PE=1 SV=3	1207	1215
896	AEALPKQSV	9		BTF3_HUMAN	sp|P20290|BTF3_HUMAN Transcription factor BTF3 OS=Homo sapiens OX=9606 GN=BTF3 PE=1 SV=1	166	174
897	QSKTAPPTF	9		VPP4_HUMAN	sp|Q9HBG4|VPP4_HUMAN V-type proton ATPase 116 kDa subunit a isoform 4 OS=Homo sapiens OX=9606 GN=ATP6V0A4 PE=1 SV=2	358	366
898	RLKDKIPNV	9		CND3_HUMAN	sp|Q9BPX3|CND3_HUMAN Condensin complex subunit 3 OS=Homo sapiens OX=9606 GN=NCAPG PE=1 SV=1	150	158
899	SEIRHTADRW	10		HSPB1_HUMAN	sp|P04792|HSPB1_HUMAN Heat shock protein beta-1 OS=Homo sapiens OX=9606 GN=HSPB1 PE=1 SV=2	86	95
900	KTIITKNLHY	10		I13R2_HUMAN	sp|Q14627|I13R2_HUMAN Interleukin-13 receptor subunit alpha-2 OS=Homo sapiens OX=9606 GN=IL13RA2 PE=1 SV=1	82	91
901	REFPGRGGVW	10		PNM8A_HUMAN	sp|Q86V59|PNM8A_HUMAN Paraneoplastic antigen-like protein 8A OS=Homo sapiens OX=9606 GN=PNMA8A PE=1 SV=2	84	93
902	SSGAHGEEGSARMWKTLTFF	20	+Oxid(13)	CX6A1_HUMAN	sp|P12074|CX6A1_HUMAN Cytochrome c oxidase subunit 6A1, mitochondrial OS=Homo sapiens OX=9606 GN=COX6A1 PE=1 SV=4	25	44
903	LLDPSQKNLY	10		ZN878_HUMAN	sp|C9JN71|ZN878_HUMAN Zinc finger protein 878 OS=Homo sapiens OX=9606 GN=ZNF878 PE=3 SV=2	372:20 and 673:29	372:29 and 673:38
904	LLDQGQLNKY	10		CLH1_HUMAN	sp|Q00610|CLH1_HUMAN Clathrin heavy chain 1 OS=Homo sapiens OX=9606 GN=CLTC PE=1 SV=5	421	430
905	IVNPFALESTILDNEDSD	18		EAA3_HUMAN	sp|P43005|EAA3_HUMAN Excitatory amino acid transporter 3 OS=Homo sapiens OX=9606 GN=SLC1A1 PE=1 SV=2	481	498
906	LLAQEAEFF	9		KCTD4_HUMAN	sp|Q8WVF5|KCTD4_HUMAN BTB/POZ domain-containing protein KCTD4 OS=Homo sapiens OX=9606 GN=KCTD4 PE=1 SV=2	109	117
907	KSFLGVKEL	9		SIN3B_HUMAN	sp|O75182|SIN3B_HUMAN Paired amphipathic helix protein Sin3b OS=Homo sapiens OX=9606 GN=SIN3B PE=1 SV=2	363	371
908	SEAQVQKFL	9		PRC2C_HUMAN	sp|Q9Y520|PRC2C_HUMAN Protein PRRC2C OS=Homo sapiens OX=9606 GN=PRRC2C PE=1 SV=4	867	875
909	VTTTWERLY	9		DP13B_HUMAN	sp|Q8NEU8|DP13B_HUMAN DCC-interacting protein 13-beta OS=Homo sapiens OX=9606 GN=APPL2 PE=1 SV=3	293	301
910	AASAAAASAAAASAASGSPGPG	22	+Acet(n)	TIF1B_HUMAN	sp|Q13263|TIF1B_HUMAN Transcription intermediary factor 1-beta OS=Homo sapiens OX=9606 GN=TRIM28 PE=1 SV=5	2	23
911	VLLKSPSQV	9		ERBB3_HUMAN	sp|P21860|ERBB3_HUMAN Receptor tyrosine-protein kinase erbB-3 OS=Homo sapiens OX=9606 GN=ERBB3 PE=1 SV=1	840	848
912	RENDIKSYF	9		FEN1_HUMAN	sp|P39748|FEN1_HUMAN Flap endonuclease 1 OS=Homo sapiens OX=9606 GN=FEN1 PE=1 SV=1	19	27
913	ADGIVSKNF	9		RS21_HUMAN	sp|P63220|RS21_HUMAN 40S ribosomal protein S21 OS=Homo sapiens OX=9606 GN=RPS21 PE=1 SV=1	75	83
914	KITEYLERV	9		CAN7_HUMAN	sp|Q9Y6W3|CAN7_HUMAN Calpain-7 OS=Homo sapiens OX=9606 GN=CAPN7 PE=1 SV=1	56	64
915	RVDPNGSRYLL	11		DDB1_HUMAN	sp|Q16531|DDB1_HUMAN DNA damage-binding protein 1 OS=Homo sapiens OX=9606 GN=DDB1 PE=1 SV=1	263	273
916	AESAPAWRL	9		PDCD2_HUMAN	sp|Q16342|PDCD2_HUMAN Programmed cell death protein 2 OS=Homo sapiens OX=9606 GN=PDCD2 PE=1 SV=2	14	22
917	ASDFITKMDY	10		GELS_HUMAN	sp|P06396|GELS_HUMAN Gelsolin OS=Homo sapiens OX=9606 GN=GSN PE=1 SV=1	362	371
918	AASAAAASAAAASAASG	17	+Acet(n)	TIF1B_HUMAN	sp|Q13263|TIF1B_HUMAN Transcription intermediary factor 1-beta OS=Homo sapiens OX=9606 GN=TRIM28 PE=1 SV=5	2	18
919	QSPSANVL	8		BIRC6_HUMAN	sp|Q9NR09|BIRC6_HUMAN Baculoviral IAP repeat-containing protein 6 OS=Homo sapiens OX=9606 GN=BIRC6 PE=1 SV=2	4202	4209
920	AELPLRLFL	9		VPS35_HUMAN	sp|Q96QK1|VPS35_HUMAN Vacuolar protein sorting-associated protein 35 OS=Homo sapiens OX=9606 GN=VPS35 PE=1 SV=2	577	585
921	AAAAVQGGRSG	11	+Acet(n)	SPCS2_HUMAN	sp|Q15005|SPCS2_HUMAN Signal peptidase complex subunit 2 OS=Homo sapiens OX=9606 GN=SPCS2 PE=1 SV=3	2	12
922	GLDRLNVTV	9		HXK1_HUMAN	sp|P19367|HXK1_HUMAN Hexokinase-1 OS=Homo sapiens OX=9606 GN=HK1 PE=1 SV=3	850	858
923	GSHSMRYFYTAMSRPGRG	18		1B13_HUMAN	sp|P30461|1B13_HUMAN HLA class I histocompatibility antigen, B-13 alpha chain OS=Homo sapiens OX=9606 GN=HLA-B PE=1 SV=1	1:25 and 1093:25 and 1095:25 and 1096:25 and 1439:25 and 1442:25 and 2324:25 and 2682:25 and 3510:25 and 3529:25 and 4115:25 and 4163:25 and 4176:25 and 4230:25 and 4231:25 and 4253:25 and 4255:25	1:42 and 1093:42 and 1095:42 and 1096:42 and 1439:42 and 1442:42 and 2324:42 and 2682:42 and 3510:42 and 3529:42 and 4115:42 and 4163:42 and 4176:42 and 4230:42 and 4231:42 and 4253:42 and 4255:42
924	GAVDSTVKVW	10		TRAF7_HUMAN	sp|Q6Q0C0|TRAF7_HUMAN E3 ubiquitin-protein ligase TRAF7 OS=Homo sapiens OX=9606 GN=TRAF7 PE=1 SV=1	659	668
925	AQGPTPRYF	9		FADS1_HUMAN	sp|O60427|FADS1_HUMAN Acyl-CoA (8-3)-desaturase OS=Homo sapiens OX=9606 GN=FADS1 PE=1 SV=3	12	20
926	NYGALLREL	9		RAMP1_HUMAN	sp|O60894|RAMP1_HUMAN Receptor activity-modifying protein 1 OS=Homo sapiens OX=9606 GN=RAMP1 PE=1 SV=1	31	39
927	KSAFPVRF	8		CPEB4_HUMAN	sp|Q17RY0|CPEB4_HUMAN Cytoplasmic polyadenylation element-binding protein 4 OS=Homo sapiens OX=9606 GN=CPEB4 PE=1 SV=1	17	24
928	YTDKVVIGM	9		ENOA_HUMAN	sp|P06733|ENOA_HUMAN Alpha-enolase OS=Homo sapiens OX=9606 GN=ENO1 PE=1 SV=2	236	244
929	YQYPVIIHL	9		ELOV1_HUMAN	sp|Q9BW60|ELOV1_HUMAN Elongation of very long chain fatty acids protein 1 OS=Homo sapiens OX=9606 GN=ELOVL1 PE=1 SV=1	227	235
930	GSHSMRYFYTAMSRPG	16		1B13_HUMAN	sp|P30461|1B13_HUMAN HLA class I histocompatibility antigen, B-13 alpha chain OS=Homo sapiens OX=9606 GN=HLA-B PE=1 SV=1	1:25 and 1095:25 and 2324:25 and 2682:25 and 3510:25 and 3529:25 and 4115:25 and 4176:25 and 4231:25 and 4253:25	1:40 and 1095:40 and 2324:40 and 2682:40 and 3510:40 and 3529:40 and 4115:40 and 4176:40 and 4231:40 and 4253:40
931	FSEPRAVFY	9		PKN2_HUMAN	sp|Q16513|PKN2_HUMAN Serine/threonine-protein kinase N2 OS=Homo sapiens OX=9606 GN=PKN2 PE=1 SV=1	754	762
932	KEHDQLIEKRL	11		XPO1_HUMAN	sp|O14980|XPO1_HUMAN Exportin-1 OS=Homo sapiens OX=9606 GN=XPO1 PE=1 SV=1	331	341
933	QILDGVHYL	9		DAPK3_HUMAN	sp|O43293|DAPK3_HUMAN Death-associated protein kinase 3 OS=Homo sapiens OX=9606 GN=DAPK3 PE=1 SV=1	122	130
934	MEIDIPHVW	9	+Oxid(1)	IF4G1_HUMAN	sp|Q04637|IF4G1_HUMAN Eukaryotic translation initiation factor 4 gamma 1 OS=Homo sapiens OX=9606 GN=EIF4G1 PE=1 SV=4	1329	1337
935	QLQGYLRSV	9		RL6_HUMAN	sp|Q02878|RL6_HUMAN 60S ribosomal protein L6 OS=Homo sapiens OX=9606 GN=RPL6 PE=1 SV=3	266	274
936	RVMELFFTV	9	+Oxid(3)	XPO4_HUMAN	sp|Q9C0E2|XPO4_HUMAN Exportin-4 OS=Homo sapiens OX=9606 GN=XPO4 PE=1 SV=2	273	281
937	NEYESRSLW	9		OSBL9_HUMAN	sp|Q96SU4|OSBL9_HUMAN Oxysterol-binding protein-related protein 9 OS=Homo sapiens OX=9606 GN=OSBPL9 PE=1 SV=2	661	669
938	FLSELTQQL	9		MIF_HUMAN	sp|P14174|MIF_HUMAN Macrophage migration inhibitory factor OS=Homo sapiens OX=9606 GN=MIF PE=1 SV=4	19	27
939	ALDTKIGRY	9		SMCA5_HUMAN	sp|O60264|SMCA5_HUMAN SWI/SNF-related matrix-associated actin-dependent regulator of chromatin subfamily A member 5 OS=Homo sapiens OX=9606 GN=SMARCA5 PE=1 SV=1	920	928
940	SMSADVPLV	9	+Oxid(2)	PCNA_HUMAN	sp|P12004|PCNA_HUMAN Proliferating cell nuclear antigen OS=Homo sapiens OX=9606 GN=PCNA PE=1 SV=1	228	236
941	NEFEATQKL	9		NFIL3_HUMAN	sp|Q16649|NFIL3_HUMAN Nuclear factor interleukin-3-regulated protein OS=Homo sapiens OX=9606 GN=NFIL3 PE=1 SV=2	343	351
942	RESDQLFKQY	10		TT39C_HUMAN	sp|Q8N584|TT39C_HUMAN Tetratricopeptide repeat protein 39C OS=Homo sapiens OX=9606 GN=TTC39C PE=2 SV=2	46	55
943	KTVVNKDVF	9		RL27_HUMAN	sp|P61353|RL27_HUMAN 60S ribosomal protein L27 OS=Homo sapiens OX=9606 GN=RPL27 PE=1 SV=2	93	101
944	YGALLREL	8		RAMP1_HUMAN	sp|O60894|RAMP1_HUMAN Receptor activity-modifying protein 1 OS=Homo sapiens OX=9606 GN=RAMP1 PE=1 SV=1	32	39
945	VSAPAGGKASW	11		SEM4B_HUMAN	sp|Q9NPR2|SEM4B_HUMAN Semaphorin-4B OS=Homo sapiens OX=9606 GN=SEMA4B PE=1 SV=4	698	708
946	FATLRWIDY	9		KDM4B_HUMAN	sp|O94953|KDM4B_HUMAN Lysine-specific demethylase 4B OS=Homo sapiens OX=9606 GN=KDM4B PE=1 SV=4	292	300
947	MSDSYLPSYY	10	+Oxid(1)	YTHD2_HUMAN	sp|Q9Y5A9|YTHD2_HUMAN YTH domain-containing family protein 2 OS=Homo sapiens OX=9606 GN=YTHDF2 PE=1 SV=2	51	60
948	AQTAAATAPRIKKFAIYRWD	20		SDHB_HUMAN	sp|P21912|SDHB_HUMAN Succinate dehydrogenase [ubiquinone] iron-sulfur subunit, mitochondrial OS=Homo sapiens OX=9606 GN=SDHB PE=1 SV=3	29	48
949	EEIDIHNEFF	10		FIG4_HUMAN	sp|Q92562|FIG4_HUMAN Polyphosphoinositide phosphatase OS=Homo sapiens OX=9606 GN=FIG4 PE=1 SV=1	669	678
950	SLIEYCIEL	9		FRMD8_HUMAN	sp|Q9BZ67|FRMD8_HUMAN FERM domain-containing protein 8 OS=Homo sapiens OX=9606 GN=FRMD8 PE=1 SV=1	363	371
951	ISVSRSTSF	9		K1C18_HUMAN	sp|P05783|K1C18_HUMAN Keratin, type I cytoskeletal 18 OS=Homo sapiens OX=9606 GN=KRT18 PE=1 SV=2	46	54
952	ESISVSSEQLAQFR	14		CAH1_HUMAN	sp|P00915|CAH1_HUMAN Carbonic anhydrase 1 OS=Homo sapiens OX=9606 GN=CA1 PE=1 SV=2	215	228
953	HEVETAQGQRF	11		EIF1A_HUMAN	sp|Q8N9N8|EIF1A_HUMAN Probable RNA-binding protein EIF1AD OS=Homo sapiens OX=9606 GN=EIF1AD PE=1 SV=1	39	49
954	RVFPHEVNW	9		TF3C1_HUMAN	sp|Q12789|TF3C1_HUMAN General transcription factor 3C polypeptide 1 OS=Homo sapiens OX=9606 GN=GTF3C1 PE=1 SV=4	2095	2103
955	ALVQDLAKA	9		CCNB1_HUMAN	sp|P14635|CCNB1_HUMAN G2/mitotic-specific cyclin-B1 OS=Homo sapiens OX=9606 GN=CCNB1 PE=1 SV=1	421	429
956	AKEGSNAIEF	10		TAC2N_HUMAN	sp|Q8N9U0|TAC2N_HUMAN Tandem C2 domains nuclear protein OS=Homo sapiens OX=9606 GN=TC2N PE=1 SV=2	280	289
957	AEFEKIQKL	9		PAR16_HUMAN	sp|Q8N5Y8|PAR16_HUMAN Protein mono-ADP-ribosyltransferase PARP16 OS=Homo sapiens OX=9606 GN=PARP16 PE=1 SV=2	103	111
958	GLPDFVKEL	9		MGAL_HUMAN	sp|Q2M2H8|MGAL_HUMAN Probable maltase-glucoamylase 2 OS=Homo sapiens OX=9606 GN=MGAM2 PE=2 SV=3	387	395
959	YQFTGIKKY	9		ATPMD_HUMAN	sp|Q96IX5|ATPMD_HUMAN ATP synthase membrane subunit DAPIT, mitochondrial OS=Homo sapiens OX=9606 GN=ATP5MD PE=1 SV=1	10	18
960	GEEGSARMW	9	+Oxid(8)	CX6A1_HUMAN	sp|P12074|CX6A1_HUMAN Cytochrome c oxidase subunit 6A1, mitochondrial OS=Homo sapiens OX=9606 GN=COX6A1 PE=1 SV=4	30	38
961	VENNPAIKW	9		AKIB1_HUMAN	sp|Q9P2G1|AKIB1_HUMAN Ankyrin repeat and IBR domain-containing protein 1 OS=Homo sapiens OX=9606 GN=ANKIB1 PE=1 SV=3	413	421
962	IATLRKYTY	9		PUM1_HUMAN	sp|Q14671|PUM1_HUMAN Pumilio homolog 1 OS=Homo sapiens OX=9606 GN=PUM1 PE=1 SV=3	1148	1156
963	LLGSAHEV	8		SPTN1_HUMAN	sp|Q13813|SPTN1_HUMAN Spectrin alpha chain, non-erythrocytic 1 OS=Homo sapiens OX=9606 GN=SPTAN1 PE=1 SV=3	1228	1235
964	DENSVIKSF	9		NOL11_HUMAN	sp|Q9H8H0|NOL11_HUMAN Nucleolar protein 11 OS=Homo sapiens OX=9606 GN=NOL11 PE=1 SV=1	199	207
965	SENLLGKQF	9		KI67_HUMAN	sp|P46013|KI67_HUMAN Proliferation marker protein Ki-67 OS=Homo sapiens OX=9606 GN=MKI67 PE=1 SV=2	780	788
966	EEIQTVFNKY	10		TDIF1_HUMAN	sp|Q9H147|TDIF1_HUMAN Deoxynucleotidyltransferase terminal-interacting protein 1 OS=Homo sapiens OX=9606 GN=DNTTIP1 PE=1 SV=2	80	89
967	DTETVLKTTGY	11		ARFG3_HUMAN	sp|Q9NP61|ARFG3_HUMAN ADP-ribosylation factor GTPase-activating protein 3 OS=Homo sapiens OX=9606 GN=ARFGAP3 PE=1 SV=1	386	396
968	FLLGKEVSL	9		TBC9B_HUMAN	sp|Q66K14|TBC9B_HUMAN TBC1 domain family member 9B OS=Homo sapiens OX=9606 GN=TBC1D9B PE=1 SV=3	187	195
969	IDNGVFEVVATNGDTHL	17		BIP_HUMAN	sp|P11021|BIP_HUMAN Endoplasmic reticulum chaperone BiP OS=Homo sapiens OX=9606 GN=HSPA5 PE=1 SV=2	237	253
970	VLAELPQQV	9		CPNE2_HUMAN	sp|Q96FN4|CPNE2_HUMAN Copine-2 OS=Homo sapiens OX=9606 GN=CPNE2 PE=1 SV=3	523	531
971	RLFDDVPQV	9		DAAF5_HUMAN	sp|Q86Y56|DAAF5_HUMAN Dynein assembly factor 5, axonemal OS=Homo sapiens OX=9606 GN=DNAAF5 PE=1 SV=4	253	261
972	SEFRPSGELF	10		PKN1_HUMAN	sp|Q16512|PKN1_HUMAN Serine/threonine-protein kinase N1 OS=Homo sapiens OX=9606 GN=PKN1 PE=1 SV=2	632	641
973	DADRIVYYY	9		AGM1_HUMAN	sp|O95394|AGM1_HUMAN Phosphoacetylglucosamine mutase OS=Homo sapiens OX=9606 GN=PGM3 PE=1 SV=1	278	286
974	ASSDSAQGSDVSLTACKV	18		1A68_HUMAN	sp|P01891|1A68_HUMAN HLA class I histocompatibility antigen, A-68 alpha chain OS=Homo sapiens OX=9606 GN=HLA-A PE=1 SV=4	165:348 and 1318:348 and 1445:348 and 3633:348 and 4148:348	165:365 and 1318:365 and 1445:365 and 3633:365 and 4148:365
975	VPIKVEQIEAGTPG	14		TRXR1_HUMAN	sp|Q16881|TRXR1_HUMAN Thioredoxin reductase 1, cytoplasmic OS=Homo sapiens OX=9606 GN=TXNRD1 PE=1 SV=3	402	415
976	KEEQFKQVF	9		CSN6_HUMAN	sp|Q7L5N1|CSN6_HUMAN COP9 signalosome complex subunit 6 OS=Homo sapiens OX=9606 GN=COPS6 PE=1 SV=1	108	116
977	FESEFGKIY	9		ITB5_HUMAN	sp|P18084|ITB5_HUMAN Integrin beta-5 OS=Homo sapiens OX=9606 GN=ITGB5 PE=1 SV=1	536	544
978	VATSFIRTI	9		PARI_HUMAN	sp|Q9NWS1|PARI_HUMAN PCNA-interacting partner OS=Homo sapiens OX=9606 GN=PARPBP PE=1 SV=3	223	231
979	STDPRPASY	9		AXIN1_HUMAN	sp|O15169|AXIN1_HUMAN Axin-1 OS=Homo sapiens OX=9606 GN=AXIN1 PE=1 SV=2	34	42
980	VLDIQNNLY	9		IKBE_HUMAN	sp|O00221|IKBE_HUMAN NF-kappa-B inhibitor epsilon OS=Homo sapiens OX=9606 GN=NFKBIE PE=1 SV=3	286	294
981	ITDHLDTQY	9		ZZEF1_HUMAN	sp|O43149|ZZEF1_HUMAN Zinc finger ZZ-type and EF-hand domain-containing protein 1 OS=Homo sapiens OX=9606 GN=ZZEF1 PE=1 SV=6	496	504
982	FLTEINSTV	9		ZBED5_HUMAN	sp|Q49AG3|ZBED5_HUMAN Zinc finger BED domain-containing protein 5 OS=Homo sapiens OX=9606 GN=ZBED5 PE=2 SV=2	533	541
983	TTDDWKDFLY	10		LKHA4_HUMAN	sp|P09960|LKHA4_HUMAN Leukotriene A-4 hydrolase OS=Homo sapiens OX=9606 GN=LTA4H PE=1 SV=2	421	430
984	DELEGTYKIY	10		DNMBP_HUMAN	sp|Q6XZF7|DNMBP_HUMAN Dynamin-binding protein OS=Homo sapiens OX=9606 GN=DNMBP PE=1 SV=1	860	869
985	SEGEDLIRF	9		SATT_HUMAN	sp|P43007|SATT_HUMAN Neutral amino acid transporter A OS=Homo sapiens OX=9606 GN=SLC1A4 PE=1 SV=1	242	250
986	RTVPPAVTGITF	12		ALDOA_HUMAN	sp|P04075|ALDOA_HUMAN Fructose-bisphosphate aldolase A OS=Homo sapiens OX=9606 GN=ALDOA PE=1 SV=2	259	270
987	GLLGFVRQV	9		PTPRM_HUMAN	sp|P28827|PTPRM_HUMAN Receptor-type tyrosine-protein phosphatase mu OS=Homo sapiens OX=9606 GN=PTPRM PE=1 SV=2	1072	1080
988	ALLERGYSL	9		GLYM_HUMAN	sp|P34897|GLYM_HUMAN Serine hydroxymethyltransferase, mitochondrial OS=Homo sapiens OX=9606 GN=SHMT2 PE=1 SV=3	364	372
989	NSRPPLQW	8		ADPRH_HUMAN	sp|P54922|ADPRH_HUMAN [Protein ADP-ribosylarginine] hydrolase OS=Homo sapiens OX=9606 GN=ADPRH PE=1 SV=1	184	191
990	GENEYFRVF	9		CBL_HUMAN	sp|P22681|CBL_HUMAN E3 ubiquitin-protein ligase CBL OS=Homo sapiens OX=9606 GN=CBL PE=1 SV=2	110	118
991	HIFKDKVVL	9		ANM3_HUMAN	sp|O60678|ANM3_HUMAN Protein arginine N-methyltransferase 3 OS=Homo sapiens OX=9606 GN=PRMT3 PE=1 SV=4	252	260
992	MAAERAVAF	9	+Oxid(1)	NR2F6_HUMAN	sp|P10588|NR2F6_HUMAN Nuclear receptor subfamily 2 group F member 6 OS=Homo sapiens OX=9606 GN=NR2F6 PE=1 SV=2	270	278
993	VEFPHSPEI	9		ACBD6_HUMAN	sp|Q9BR61|ACBD6_HUMAN Acyl-CoA-binding domain-containing protein 6 OS=Homo sapiens OX=9606 GN=ACBD6 PE=1 SV=1	28	36
994	RLDINTNTY	9		SIL1_HUMAN	sp|Q9H173|SIL1_HUMAN Nucleotide exchange factor SIL1 OS=Homo sapiens OX=9606 GN=SIL1 PE=1 SV=1	118	126
995	RTVEKTWKL	9		CBLB_HUMAN	sp|Q13191|CBLB_HUMAN E3 ubiquitin-protein ligase CBL-B OS=Homo sapiens OX=9606 GN=CBLB PE=1 SV=2	44	52
996	LTDFIREEY	9		SYTC2_HUMAN	sp|A2RTX5|SYTC2_HUMAN Threonine--tRNA ligase 2, cytoplasmic OS=Homo sapiens OX=9606 GN=TARSL2 PE=1 SV=1	435	443
997	RAMLAIEDW	9		EHBP1_HUMAN	sp|Q8NDI1|EHBP1_HUMAN EH domain-binding protein 1 OS=Homo sapiens OX=9606 GN=EHBP1 PE=1 SV=3	1157	1165
998	SEIFLHESY	9		LYSM4_HUMAN	sp|Q5XG99|LYSM4_HUMAN LysM and putative peptidoglycan-binding domain-containing protein 4 OS=Homo sapiens OX=9606 GN=LYSMD4 PE=2 SV=2	183	191
999	EERAVIKAY	9		U1SBP_HUMAN	sp|Q16560|U1SBP_HUMAN U11/U12 small nuclear ribonucleoprotein 35 kDa protein OS=Homo sapiens OX=9606 GN=SNRNP35 PE=1 SV=1	101	109
1000	ADELSEKQVYDAHTKEIDLVNRD	23	+Acet(n)	CAV1_HUMAN	sp|Q03135|CAV1_HUMAN Caveolin-1 OS=Homo sapiens OX=9606 GN=CAV1 PE=1 SV=4	33	55
1001	LLDTSRHYL	9		HEXA_HUMAN	sp|P06865|HEXA_HUMAN Beta-hexosaminidase subunit alpha OS=Homo sapiens OX=9606 GN=HEXA PE=1 SV=2	173	181
1002	TSETPDYLLKY	11		ELL_HUMAN	sp|P55199|ELL_HUMAN RNA polymerase II elongation factor ELL OS=Homo sapiens OX=9606 GN=ELL PE=1 SV=1	503	513
1003	KEIDEIHSKY	10		RAD18_HUMAN	sp|Q9NS91|RAD18_HUMAN E3 ubiquitin-protein ligase RAD18 OS=Homo sapiens OX=9606 GN=RAD18 PE=1 SV=2	333	342
1004	TSLFIARSF	9		CKAP5_HUMAN	sp|Q14008|CKAP5_HUMAN Cytoskeleton-associated protein 5 OS=Homo sapiens OX=9606 GN=CKAP5 PE=1 SV=3	416	424
1005	ATANHGTSAVAITSHDY	17		FZD6_HUMAN	sp|O60353|FZD6_HUMAN Frizzled-6 OS=Homo sapiens OX=9606 GN=FZD6 PE=1 SV=2	564	580
1006	SLVSSLYKV	9		HYCCI_HUMAN	sp|Q9BYI3|HYCCI_HUMAN Hyccin OS=Homo sapiens OX=9606 GN=FAM126A PE=1 SV=2	36	44
1007	FTDEEGYGRY	10		SF3A3_HUMAN	sp|Q12874|SF3A3_HUMAN Splicing factor 3A subunit 3 OS=Homo sapiens OX=9606 GN=SF3A3 PE=1 SV=1	130	139
1008	IMLEALERV	9	+Oxid(2)	RUXG_HUMAN	sp|P62308|RUXG_HUMAN Small nuclear ribonucleoprotein G OS=Homo sapiens OX=9606 GN=SNRPG PE=1 SV=1	68	76
1009	YTMKEVLFY	9	+Oxid(3)	MDM2_HUMAN	sp|Q00987|MDM2_HUMAN E3 ubiquitin-protein ligase Mdm2 OS=Homo sapiens OX=9606 GN=MDM2 PE=1 SV=1	48	56
1010	QSDPWQQELY	10		ACADV_HUMAN	sp|P49748|ACADV_HUMAN Very long-chain specific acyl-CoA dehydrogenase, mitochondrial OS=Homo sapiens OX=9606 GN=ACADVL PE=1 SV=1	622	631
1011	ALLGILQHV	9		NUDC3_HUMAN	sp|Q8IVD9|NUDC3_HUMAN NudC domain-containing protein 3 OS=Homo sapiens OX=9606 GN=NUDCD3 PE=1 SV=3	12	20
1012	IEDPQIQAHW	10		MED17_HUMAN	sp|Q9NVC6|MED17_HUMAN Mediator of RNA polymerase II transcription subunit 17 OS=Homo sapiens OX=9606 GN=MED17 PE=1 SV=2	455	464
1013	RTLRDIETFY	10		IF4A1_HUMAN	sp|P60842|IF4A1_HUMAN Eukaryotic initiation factor 4A-I OS=Homo sapiens OX=9606 GN=EIF4A1 PE=1 SV=1	382	391
1014	KEIQGFFSF	9		KPRA_HUMAN	sp|Q14558|KPRA_HUMAN Phosphoribosyl pyrophosphate synthase-associated protein 1 OS=Homo sapiens OX=9606 GN=PRPSAP1 PE=1 SV=2	138	146
1015	VLMKDVQEI	9		LLPH_HUMAN	sp|Q9BRT6|LLPH_HUMAN Protein LLP homolog OS=Homo sapiens OX=9606 GN=LLPH PE=1 SV=1	39	47
1016	VTNASAAGNKAPGKGN	16	+Phospho(2)	DPOD3_HUMAN	sp|Q15054|DPOD3_HUMAN DNA polymerase delta subunit 3 OS=Homo sapiens OX=9606 GN=POLD3 PE=1 SV=2	218	233
1017	LLPPPPCPA	9		FUCO2_HUMAN	sp|Q9BTY2|FUCO2_HUMAN Plasma alpha-L-fucosidase OS=Homo sapiens OX=9606 GN=FUCA2 PE=1 SV=2	20	28
1018	STDPSVLGKY	10		HES1_HUMAN	sp|Q14469|HES1_HUMAN Transcription factor HES-1 OS=Homo sapiens OX=9606 GN=HES1 PE=1 SV=1	101	110
1019	IVDPSLIHV	9		KDM3A_HUMAN	sp|Q9Y4C1|KDM3A_HUMAN Lysine-specific demethylase 3A OS=Homo sapiens OX=9606 GN=KDM3A PE=1 SV=4	233	241
1020	AVLSKEYGFVLLTG	14		MGST3_HUMAN	sp|O14880|MGST3_HUMAN Microsomal glutathione S-transferase 3 OS=Homo sapiens OX=9606 GN=MGST3 PE=1 SV=1	2	15
1021	FIDPEQIQV	9		ITA10_HUMAN	sp|O75578|ITA10_HUMAN Integrin alpha-10 OS=Homo sapiens OX=9606 GN=ITGA10 PE=2 SV=2	196	204
1022	GLAHLDNLK	9		HBB_HUMAN	sp|P68871|HBB_HUMAN Hemoglobin subunit beta OS=Homo sapiens OX=9606 GN=HBB PE=1 SV=2	2009:75 and 2469:75	2009:83 and 2469:83
1023	QLQEKLVAL	9		PHLB1_HUMAN	sp|Q86UU1|PHLB1_HUMAN Pleckstrin homology-like domain family B member 1 OS=Homo sapiens OX=9606 GN=PHLDB1 PE=1 SV=1	775	783
1024	VLYHYVAVNNPKKQE	15		OST4_HUMAN	sp|P0C6T2|OST4_HUMAN Dolichyl-diphosphooligosaccharide--protein glycosyltransferase subunit 4 OS=Homo sapiens OX=9606 GN=OST4 PE=1 SV=1	23	37
1025	EELDGLFRRY	10		MEF2D_HUMAN	sp|Q14814|MEF2D_HUMAN Myocyte-specific enhancer factor 2D OS=Homo sapiens OX=9606 GN=MEF2D PE=1 SV=1	122	131
1026	DIDIRPGLY	9		ACL6A_HUMAN	sp|O96019|ACL6A_HUMAN Actin-like protein 6A OS=Homo sapiens OX=9606 GN=ACTL6A PE=1 SV=1	337	345
1027	LSDVFPGVQY	10		DYHC1_HUMAN	sp|Q14204|DYHC1_HUMAN Cytoplasmic dynein 1 heavy chain 1 OS=Homo sapiens OX=9606 GN=DYNC1H1 PE=1 SV=5	2161	2170
1028	YVTDVLYRV	9		SMG1_HUMAN	sp|Q96Q15|SMG1_HUMAN Serine/threonine-protein kinase SMG1 OS=Homo sapiens OX=9606 GN=SMG1 PE=1 SV=3	428	436
1029	SATGLARYY	9		CA2D1_HUMAN	sp|P54289|CA2D1_HUMAN Voltage-dependent calcium channel subunit alpha-2/delta-1 OS=Homo sapiens OX=9606 GN=CACNA2D1 PE=1 SV=3	210	218
1030	SGDTLPRL	8		SESD1_HUMAN	sp|Q86VW0|SESD1_HUMAN SEC14 domain and spectrin repeat-containing protein 1 OS=Homo sapiens OX=9606 GN=SESTD1 PE=1 SV=2	576	583
1031	NESEEVRQF	9		CPNS1_HUMAN	sp|P04632|CPNS1_HUMAN Calpain small subunit 1 OS=Homo sapiens OX=9606 GN=CAPNS1 PE=1 SV=1	93	101
1032	KVRELELVY	9		MVP_HUMAN	sp|Q14764|MVP_HUMAN Major vault protein OS=Homo sapiens OX=9606 GN=MVP PE=1 SV=4	764	772
1033	ILTESEIKL	9		TSNAX_HUMAN	sp|Q99598|TSNAX_HUMAN Translin-associated protein X OS=Homo sapiens OX=9606 GN=TSNAX PE=1 SV=1	86	94
1034	ETLRIARIF	9		C2CD3_HUMAN	sp|Q4AC94|C2CD3_HUMAN C2 domain-containing protein 3 OS=Homo sapiens OX=9606 GN=C2CD3 PE=1 SV=4	2337	2345
1035	GLDIDGIYRV	10		RHG12_HUMAN	sp|Q8IWW6|RHG12_HUMAN Rho GTPase-activating protein 12 OS=Homo sapiens OX=9606 GN=ARHGAP12 PE=1 SV=1	684	693
1036	GELDILKDW	9		TIM44_HUMAN	sp|O43615|TIM44_HUMAN Mitochondrial import inner membrane translocase subunit TIM44 OS=Homo sapiens OX=9606 GN=TIMM44 PE=1 SV=2	334	342
1037	SSVPGVRLL	9		VIME_HUMAN	sp|P08670|VIME_HUMAN Vimentin OS=Homo sapiens OX=9606 GN=VIM PE=1 SV=4	72	80
1038	LFGHPLLV	8		UBP11_HUMAN	sp|P51784|UBP11_HUMAN Ubiquitin carboxyl-terminal hydrolase 11 OS=Homo sapiens OX=9606 GN=USP11 PE=1 SV=3	612	619
1039	RLADLKQLW	9		SPTB2_HUMAN	sp|Q01082|SPTB2_HUMAN Spectrin beta chain, non-erythrocytic 1 OS=Homo sapiens OX=9606 GN=SPTBN1 PE=1 SV=2	1566	1574
1040	RSTDSIRLL	9		CAND1_HUMAN	sp|Q86VP6|CAND1_HUMAN Cullin-associated NEDD8-dissociated protein 1 OS=Homo sapiens OX=9606 GN=CAND1 PE=1 SV=2	829	837
1041	LTDDKLSQY	9		PK3CA_HUMAN	sp|P42336|PK3CA_HUMAN Phosphatidylinositol 4,5-bisphosphate 3-kinase catalytic subunit alpha isoform OS=Homo sapiens OX=9606 GN=PIK3CA PE=1 SV=2	623	631
1042	HLWNSIHGL	9		NBR1_HUMAN	sp|Q14596|NBR1_HUMAN Next to BRCA1 gene 1 protein OS=Homo sapiens OX=9606 GN=NBR1 PE=1 SV=3	330	338
1043	KAFDYPSLF	9		ZN627_HUMAN	sp|Q7L945|ZN627_HUMAN Zinc finger protein 627 OS=Homo sapiens OX=9606 GN=ZNF627 PE=1 SV=1	202	210
1044	GEVDVRSAY	9		FNTB_HUMAN	sp|P49356|FNTB_HUMAN Protein farnesyltransferase subunit beta OS=Homo sapiens OX=9606 GN=FNTB PE=1 SV=1	197	205
1045	STFEDVTQVSSAY	13		SRC8_HUMAN	sp|Q14247|SRC8_HUMAN Src substrate cortactin OS=Homo sapiens OX=9606 GN=CTTN PE=1 SV=2	322	334
1046	SILTIEDGIFEV	12		HSP7C_HUMAN	sp|P11142|HSP7C_HUMAN Heat shock cognate 71 kDa protein OS=Homo sapiens OX=9606 GN=HSPA8 PE=1 SV=1	2401:211 and 2470:208	2401:222 and 2470:219
1047	GGGYVKLFPNSLDQTDM	17		CALR_HUMAN	sp|P27797|CALR_HUMAN Calreticulin OS=Homo sapiens OX=9606 GN=CALR PE=1 SV=1	106	122
1048	AVVSPPALHNA	11	+Phospho(4)	BRD4_HUMAN	sp|O60885|BRD4_HUMAN Bromodomain-containing protein 4 OS=Homo sapiens OX=9606 GN=BRD4 PE=1 SV=2	855	865
1049	SKESYELRYFQINQDEEEEEDED	23		RL22_HUMAN	sp|P35268|RL22_HUMAN 60S ribosomal protein L22 OS=Homo sapiens OX=9606 GN=RPL22 PE=1 SV=2	106	128
1050	ATKKLIGEW	9		MED13_HUMAN	sp|Q9UHV7|MED13_HUMAN Mediator of RNA polymerase II transcription subunit 13 OS=Homo sapiens OX=9606 GN=MED13 PE=1 SV=3	228	236
1051	SLAQYNPKL	9		P85A_HUMAN	sp|P27986|P85A_HUMAN Phosphatidylinositol 3-kinase regulatory subunit alpha OS=Homo sapiens OX=9606 GN=PIK3R1 PE=1 SV=2	412	420
1052	EELKELKEY	9		PIP30_HUMAN	sp|Q9GZU8|PIP30_HUMAN PSME3-interacting protein OS=Homo sapiens OX=9606 GN=FAM192A PE=1 SV=1	107	115
1053	HTEERLLRY	9		F214A_HUMAN	sp|Q32MH5|F214A_HUMAN Protein FAM214A OS=Homo sapiens OX=9606 GN=FAM214A PE=1 SV=2	1013	1021
1054	VLEEFGIKY	9		DUS6_HUMAN	sp|Q16828|DUS6_HUMAN Dual specificity protein phosphatase 6 OS=Homo sapiens OX=9606 GN=DUSP6 PE=1 SV=2	227	235
1055	LLSGFVTGA	9		S26A2_HUMAN	sp|P50443|S26A2_HUMAN Sulfate transporter OS=Homo sapiens OX=9606 GN=SLC26A2 PE=1 SV=2	252	260
1056	AEIGNKDIKF	10		STT3B_HUMAN	sp|Q8TCJ2|STT3B_HUMAN Dolichyl-diphosphooligosaccharide--protein glycosyltransferase subunit STT3B OS=Homo sapiens OX=9606 GN=STT3B PE=1 SV=1	744	753
1057	FLDESRSTQY	10		RUVB2_HUMAN	sp|Q9Y230|RUVB2_HUMAN RuvB-like 2 OS=Homo sapiens OX=9606 GN=RUVBL2 PE=1 SV=3	433	442
1058	ILDIPFHQV	9		MTU1_HUMAN	sp|O75648|MTU1_HUMAN Mitochondrial tRNA-specific 2-thiouridylase 1 OS=Homo sapiens OX=9606 GN=TRMU PE=1 SV=2	63	71
1059	ILVEINKRV	9		PLXB2_HUMAN	sp|O15031|PLXB2_HUMAN Plexin-B2 OS=Homo sapiens OX=9606 GN=PLXNB2 PE=1 SV=3	432	440
1060	SLTGHISTV	9		PLRG1_HUMAN	sp|O43660|PLRG1_HUMAN Pleiotropic regulator 1 OS=Homo sapiens OX=9606 GN=PLRG1 PE=1 SV=1	241	249
1061	QQSPVRPSF	9		KMT2C_HUMAN	sp|Q8NEZ4|KMT2C_HUMAN Histone-lysine N-methyltransferase 2C OS=Homo sapiens OX=9606 GN=KMT2C PE=1 SV=3	3545	3553
1062	RISVRIHEY	9		ABTB2_HUMAN	sp|Q8N961|ABTB2_HUMAN Ankyrin repeat and BTB/POZ domain-containing protein 2 OS=Homo sapiens OX=9606 GN=ABTB2 PE=2 SV=2	218	226
1063	RSYGIPFI	8		RASK_HUMAN	sp|P01116|RASK_HUMAN GTPase KRas OS=Homo sapiens OX=9606 GN=KRAS PE=1 SV=1	135	142
1064	AMIELVERL	9	+Oxid(2)	TRI44_HUMAN	sp|Q96DX7|TRI44_HUMAN Tripartite motif-containing protein 44 OS=Homo sapiens OX=9606 GN=TRIM44 PE=1 SV=1	233	241
1065	FKFPGRQKI	9		RL10_HUMAN	sp|P27635|RL10_HUMAN 60S ribosomal protein L10 OS=Homo sapiens OX=9606 GN=RPL10 PE=1 SV=4	157	165
1066	RMDNIYFEY	9	+Oxid(2)	MSH3_HUMAN	sp|P20585|MSH3_HUMAN DNA mismatch repair protein Msh3 OS=Homo sapiens OX=9606 GN=MSH3 PE=1 SV=4	457	465
1067	HIIENIVAV	9		RL1D1_HUMAN	sp|O76021|RL1D1_HUMAN Ribosomal L1 domain-containing protein 1 OS=Homo sapiens OX=9606 GN=RSL1D1 PE=1 SV=3	225	233
1068	QATPLLHAL	9		HUWE1_HUMAN	sp|Q7Z6Z7|HUWE1_HUMAN E3 ubiquitin-protein ligase HUWE1 OS=Homo sapiens OX=9606 GN=HUWE1 PE=1 SV=3	888	896
1069	VGRTFDPTTSYVVEDL	16		PTPRS_HUMAN	sp|Q13332|PTPRS_HUMAN Receptor-type tyrosine-protein phosphatase S OS=Homo sapiens OX=9606 GN=PTPRS PE=1 SV=3	569	584
1070	KVIPVYVGV	9		KRIT1_HUMAN	sp|O00522|KRIT1_HUMAN Krev interaction trapped protein 1 OS=Homo sapiens OX=9606 GN=KRIT1 PE=1 SV=2	654	662
1071	NLFDRVVTL	9		RN123_HUMAN	sp|Q5XPI4|RN123_HUMAN E3 ubiquitin-protein ligase RNF123 OS=Homo sapiens OX=9606 GN=RNF123 PE=1 SV=1	1127	1135
1072	SAYGSVKAY	9		AXA2L_HUMAN	sp|A6NMY6|AXA2L_HUMAN Putative annexin A2-like protein OS=Homo sapiens OX=9606 GN=ANXA2P2 PE=5 SV=2	100:22 and 4211:22	100:30 and 4211:30
1073	SEGPLRPVL	9		ZN451_HUMAN	sp|Q9Y4E5|ZN451_HUMAN E3 SUMO-protein ligase ZNF451 OS=Homo sapiens OX=9606 GN=ZNF451 PE=1 SV=2	35	43
1074	AEINHPVTTY	10		CBPD_HUMAN	sp|O75976|CBPD_HUMAN Carboxypeptidase D OS=Homo sapiens OX=9606 GN=CPD PE=1 SV=2	817	826
1075	RMLPHAPGV	9	+Oxid(2)	HDAC2_HUMAN	sp|Q92769|HDAC2_HUMAN Histone deacetylase 2 OS=Homo sapiens OX=9606 GN=HDAC2 PE=1 SV=2	372	380
1076	KESEKQLLL	9		SEC20_HUMAN	sp|Q12981|SEC20_HUMAN Vesicle transport protein SEC20 OS=Homo sapiens OX=9606 GN=BNIP1 PE=1 SV=3	70	78
1077	LEIEAENHY	9		RT63_HUMAN	sp|Q9BQC6|RT63_HUMAN Ribosomal protein 63, mitochondrial OS=Homo sapiens OX=9606 GN=MRPL57 PE=1 SV=1	39	47
1078	VVIDPTRTI	9		CSN5_HUMAN	sp|Q92905|CSN5_HUMAN COP9 signalosome complex subunit 5 OS=Homo sapiens OX=9606 GN=COPS5 PE=1 SV=4	168	176
1079	YSDGLGGNSLY	11		PBX3_HUMAN	sp|P40426|PBX3_HUMAN Pre-B-cell leukemia transcription factor 3 OS=Homo sapiens OX=9606 GN=PBX3 PE=1 SV=1	388	398
1080	YLDKGILKY	9		OSBL3_HUMAN	sp|Q9H4L5|OSBL3_HUMAN Oxysterol-binding protein-related protein 3 OS=Homo sapiens OX=9606 GN=OSBPL3 PE=1 SV=1	75	83
1081	EEAPVLMHY	9		PGH1_HUMAN	sp|P23219|PGH1_HUMAN Prostaglandin G/H synthase 1 OS=Homo sapiens OX=9606 GN=PTGS1 PE=1 SV=2	266	274
1082	NTDHQTQLLY	10		RAD51_HUMAN	sp|Q06609|RAD51_HUMAN DNA repair protein RAD51 homolog 1 OS=Homo sapiens OX=9606 GN=RAD51 PE=1 SV=1	196	205
1083	IQKILATGANVILT	14		TCPA_HUMAN	sp|P17987|TCPA_HUMAN T-complex protein 1 subunit alpha OS=Homo sapiens OX=9606 GN=TCP1 PE=1 SV=1	275	288
1084	EEYVVEKVL	9		CBX5_HUMAN	sp|P45973|CBX5_HUMAN Chromobox protein homolog 5 OS=Homo sapiens OX=9606 GN=CBX5 PE=1 SV=1	18	26
1085	YLADIFTKL	9		ZBED5_HUMAN	sp|Q49AG3|ZBED5_HUMAN Zinc finger BED domain-containing protein 5 OS=Homo sapiens OX=9606 GN=ZBED5 PE=2 SV=2	476	484
1086	LVQFSQAVSNQIN	13		S20A1_HUMAN	sp|Q8WUM9|S20A1_HUMAN Sodium-dependent phosphate transporter 1 OS=Homo sapiens OX=9606 GN=SLC20A1 PE=1 SV=1	359	371
1087	ITNPKSLLY	9		TMM62_HUMAN	sp|Q0P6H9|TMM62_HUMAN Transmembrane protein 62 OS=Homo sapiens OX=9606 GN=TMEM62 PE=1 SV=1	315	323
1088	SVIGSLNGVHMFGQNL	16	+Oxid(11)	FUZZY_HUMAN	sp|Q9BT04|FUZZY_HUMAN Protein fuzzy homolog OS=Homo sapiens OX=9606 GN=FUZ PE=1 SV=1	41	56
1089	ITTEGKLW	8		RCC2_HUMAN	sp|Q9P258|RCC2_HUMAN Protein RCC2 OS=Homo sapiens OX=9606 GN=RCC2 PE=1 SV=2	165	172
1090	NANEMFRIF	9		DYHC1_HUMAN	sp|Q14204|DYHC1_HUMAN Cytoplasmic dynein 1 heavy chain 1 OS=Homo sapiens OX=9606 GN=DYNC1H1 PE=1 SV=5	577	585
1091	RALKEITTF	9		RBM28_HUMAN	sp|Q9NW13|RBM28_HUMAN RNA-binding protein 28 OS=Homo sapiens OX=9606 GN=RBM28 PE=1 SV=3	60	68
1092	VIAAPDSRRW	10		MPZL1_HUMAN	sp|O95297|MPZL1_HUMAN Myelin protein zero-like protein 1 OS=Homo sapiens OX=9606 GN=MPZL1 PE=1 SV=1	10	19
1093	KSRGIGTVTF	10		HNRPM_HUMAN	sp|P52272|HNRPM_HUMAN Heterogeneous nuclear ribonucleoprotein M OS=Homo sapiens OX=9606 GN=HNRNPM PE=1 SV=3	242	251
1094	SGDKPLSDPAPF	12		TPD54_HUMAN	sp|O43399|TPD54_HUMAN Tumor protein D54 OS=Homo sapiens OX=9606 GN=TPD52L2 PE=1 SV=2	195	206
1095	YLDSAQRNLY	10		ZN529_HUMAN	sp|Q6P280|ZN529_HUMAN Zinc finger protein 529 OS=Homo sapiens OX=9606 GN=ZNF529 PE=1 SV=2	55	64
1096	LVDEWLDSY	9		STAG3_HUMAN	sp|Q9UJ98|STAG3_HUMAN Cohesin subunit SA-3 OS=Homo sapiens OX=9606 GN=STAG3 PE=1 SV=2	114	122
1097	WSTKESPRW	9		LRP12_HUMAN	sp|Q9Y561|LRP12_HUMAN Low-density lipoprotein receptor-related protein 12 OS=Homo sapiens OX=9606 GN=LRP12 PE=1 SV=1	5	13
1098	TEVLKNMGY	9		CHM4B_HUMAN	sp|Q9H444|CHM4B_HUMAN Charged multivesicular body protein 4b OS=Homo sapiens OX=9606 GN=CHMP4B PE=1 SV=1	103	111
1099	LTDEGYEHFY	10		NRDC_HUMAN	sp|O43847|NRDC_HUMAN Nardilysin OS=Homo sapiens OX=9606 GN=NRDC PE=1 SV=3	510	519
1100	ALIEDEHNL	9		CCD14_HUMAN	sp|Q49A88|CCD14_HUMAN Coiled-coil domain-containing protein 14 OS=Homo sapiens OX=9606 GN=CCDC14 PE=1 SV=3	766	774
1101	VESVVIKNL	9		MYOF_HUMAN	sp|Q9NZM1|MYOF_HUMAN Myoferlin OS=Homo sapiens OX=9606 GN=MYOF PE=1 SV=1	1338	1346
1102	GLIDENPGL	9		PRKDC_HUMAN	sp|P78527|PRKDC_HUMAN DNA-dependent protein kinase catalytic subunit OS=Homo sapiens OX=9606 GN=PRKDC PE=1 SV=3	2509	2517
1103	EEVYAGSHQY	10		GCP60_HUMAN	sp|Q9H3P7|GCP60_HUMAN Golgi resident protein GCP60 OS=Homo sapiens OX=9606 GN=ACBD3 PE=1 SV=4	489	498
1104	SEDEIKKAY	9		DNJC7_HUMAN	sp|Q99615|DNJC7_HUMAN DnaJ homolog subfamily C member 7 OS=Homo sapiens OX=9606 GN=DNAJC7 PE=1 SV=2	393	401
1105	EEVQAMQSF	9	+Oxid(6)	HUWE1_HUMAN	sp|Q7Z6Z7|HUWE1_HUMAN E3 ubiquitin-protein ligase HUWE1 OS=Homo sapiens OX=9606 GN=HUWE1 PE=1 SV=3	733	741
1106	HSDPSILGY	9		GGYF1_HUMAN	sp|O75420|GGYF1_HUMAN GRB10-interacting GYF protein 1 OS=Homo sapiens OX=9606 GN=GIGYF1 PE=1 SV=2	1012	1020
1107	ASLDISRKW	9		RM22_HUMAN	sp|Q9NWU5|RM22_HUMAN 39S ribosomal protein L22, mitochondrial OS=Homo sapiens OX=9606 GN=MRPL22 PE=1 SV=1	37	45
1108	AELAGKIL	8		GPAT3_HUMAN	sp|Q53EU6|GPAT3_HUMAN Glycerol-3-phosphate acyltransferase 3 OS=Homo sapiens OX=9606 GN=GPAT3 PE=1 SV=2	4	11
1109	RVFSQGSHAW	10		TRI35_HUMAN	sp|Q9UPQ4|TRI35_HUMAN Tripartite motif-containing protein 35 OS=Homo sapiens OX=9606 GN=TRIM35 PE=1 SV=2	349	358
1110	TLIEKVQEA	9		KMT2B_HUMAN	sp|Q9UMN6|KMT2B_HUMAN Histone-lysine N-methyltransferase 2B OS=Homo sapiens OX=9606 GN=KMT2B PE=1 SV=1	2437	2445
1111	EEENLGKGEY	10		NEST_HUMAN	sp|P48681|NEST_HUMAN Nestin OS=Homo sapiens OX=9606 GN=NES PE=1 SV=2	919	928
1112	TEFHPGTTSF	10		S38A2_HUMAN	sp|Q96QD8|S38A2_HUMAN Sodium-coupled neutral amino acid transporter 2 OS=Homo sapiens OX=9606 GN=SLC38A2 PE=1 SV=2	64	73
1113	QEVDIKTKKL	10		KIF3B_HUMAN	sp|O15066|KIF3B_HUMAN Kinesin-like protein KIF3B OS=Homo sapiens OX=9606 GN=KIF3B PE=1 SV=1	532	541
1114	FRFIEVQTL	9		SYLC_HUMAN	sp|Q9P2J5|SYLC_HUMAN Leucine--tRNA ligase, cytoplasmic OS=Homo sapiens OX=9606 GN=LARS PE=1 SV=2	849	857
1115	NVDPVQHTY	9		AGRIN_HUMAN	sp|O00468|AGRIN_HUMAN Agrin OS=Homo sapiens OX=9606 GN=AGRN PE=1 SV=6	56	64
1116	LTEITKGWLY	10		LRIG3_HUMAN	sp|Q6UXM1|LRIG3_HUMAN Leucine-rich repeats and immunoglobulin-like domains protein 3 OS=Homo sapiens OX=9606 GN=LRIG3 PE=2 SV=1	275	284
1117	AETDFEKRDF	10		DNJC7_HUMAN	sp|Q99615|DNJC7_HUMAN DnaJ homolog subfamily C member 7 OS=Homo sapiens OX=9606 GN=DNAJC7 PE=1 SV=2	149	158
1118	EEEVQVDPRKY	11		MK06_HUMAN	sp|Q16659|MK06_HUMAN Mitogen-activated protein kinase 6 OS=Homo sapiens OX=9606 GN=MAPK6 PE=1 SV=1	391	401
1119	LLDDAQRLLY	10		ZN671_HUMAN	sp|Q8TAW3|ZN671_HUMAN Zinc finger protein 671 OS=Homo sapiens OX=9606 GN=ZNF671 PE=2 SV=2	65	74
1120	FSAYNYRTY	9		LYRM4_HUMAN	sp|Q9HD34|LYRM4_HUMAN LYR motif-containing protein 4 OS=Homo sapiens OX=9606 GN=LYRM4 PE=1 SV=1	23	31
1121	LAVAPDGTIY	10		TEN2_HUMAN	sp|Q9NT68|TEN2_HUMAN Teneurin-2 OS=Homo sapiens OX=9606 GN=TENM2 PE=1 SV=3	1549	1558
1122	YTLEEPKQASVTY	13		SDC3_HUMAN	sp|O75056|SDC3_HUMAN Syndecan-3 OS=Homo sapiens OX=9606 GN=SDC3 PE=1 SV=2	419	431
1123	SLLPTEQPRL	10		ACD_HUMAN	sp|Q96AP0|ACD_HUMAN Adrenocortical dysplasia protein homolog OS=Homo sapiens OX=9606 GN=ACD PE=1 SV=3	210	219
1124	AILPKELQTW	10		ZNF24_HUMAN	sp|P17028|ZNF24_HUMAN Zinc finger protein 24 OS=Homo sapiens OX=9606 GN=ZNF24 PE=1 SV=4	102	111
1125	RLPPDFFGV	9		WDR24_HUMAN	sp|Q96S15|WDR24_HUMAN GATOR complex protein WDR24 OS=Homo sapiens OX=9606 GN=WDR24 PE=1 SV=2	627	635
1126	KTFQGKPIM	9	+Oxid(9)	LARP4_HUMAN	sp|Q71RC2|LARP4_HUMAN La-related protein 4 OS=Homo sapiens OX=9606 GN=LARP4 PE=1 SV=3	260	268
1127	FLSKEIVGV	9		RFT1_HUMAN	sp|Q96AA3|RFT1_HUMAN Protein RFT1 homolog OS=Homo sapiens OX=9606 GN=RFT1 PE=1 SV=1	38	46
1128	YVDPEREIY	9		PXL2C_HUMAN	sp|Q7RTV5|PXL2C_HUMAN Peroxiredoxin-like 2C OS=Homo sapiens OX=9606 GN=PRXL2C PE=2 SV=1	118	126
1129	FDNLPNPEDRKN	12		Q29443 SWISS-PROT:Q29443 Serotransferrin - Bos taurus (Bovine).	Q29443 SWISS-PROT:Q29443 Serotransferrin - Bos taurus (Bovine).	4733:234 and 4735:215	4733:245 and 4735:226
1130	QEAASLLGKKY	11	+Pyro(1)	NASP_HUMAN	sp|P49321|NASP_HUMAN Nuclear autoantigenic sperm protein OS=Homo sapiens OX=9606 GN=NASP PE=1 SV=2	67	77
1131	KFEDPKFEVIEKPQA	15		ATP5J_HUMAN	sp|P18859|ATP5J_HUMAN ATP synthase-coupling factor 6, mitochondrial OS=Homo sapiens OX=9606 GN=ATP5PF PE=1 SV=1	94	108
1132	PNYSPQRFPNAQRAFADDP	19		BAG6_HUMAN	sp|P46379|BAG6_HUMAN Large proline-rich protein BAG6 OS=Homo sapiens OX=9606 GN=BAG6 PE=1 SV=2	1114	1132
1133	PGDSDIIRSMPEQTGEK	17	+Oxid(10)	RL30_HUMAN	sp|P62888|RL30_HUMAN 60S ribosomal protein L30 OS=Homo sapiens OX=9606 GN=RPL30 PE=1 SV=2	99	115
1134	LTDKAVKDYSAY	12		UBR4_HUMAN	sp|Q5T4S7|UBR4_HUMAN E3 ubiquitin-protein ligase UBR4 OS=Homo sapiens OX=9606 GN=UBR4 PE=1 SV=1	5079	5090
1135	NTDSPLRY	8	+Phospho(4)	RSSA_HUMAN	sp|P08865|RSSA_HUMAN 40S ribosomal protein SA OS=Homo sapiens OX=9606 GN=RPSA PE=1 SV=4	149	156
1136	AQSRDGGNPFAEPSELD	17	+Acet(n)	SCAM3_HUMAN	sp|O14828|SCAM3_HUMAN Secretory carrier-associated membrane protein 3 OS=Homo sapiens OX=9606 GN=SCAMP3 PE=1 SV=3	2	18
1137	RLPDIPLRQV	10		INT8_HUMAN	sp|Q75QN2|INT8_HUMAN Integrator complex subunit 8 OS=Homo sapiens OX=9606 GN=INTS8 PE=1 SV=1	649	658
1138	RTFPFSLQY	9		SOCS5_HUMAN	sp|O75159|SOCS5_HUMAN Suppressor of cytokine signaling 5 OS=Homo sapiens OX=9606 GN=SOCS5 PE=1 SV=1	478	486
1139	ETDNMFNRY	9		MANBA_HUMAN	sp|O00462|MANBA_HUMAN Beta-mannosidase OS=Homo sapiens OX=9606 GN=MANBA PE=1 SV=3	118	126
1140	EEGNPLLKHY	10		AAAT_HUMAN	sp|Q15758|AAAT_HUMAN Neutral amino acid transporter B(0) OS=Homo sapiens OX=9606 GN=SLC1A5 PE=1 SV=2	515	524
1141	GRTEILKWY	9		YMEL1_HUMAN	sp|Q96TA2|YMEL1_HUMAN ATP-dependent zinc metalloprotease YME1L1 OS=Homo sapiens OX=9606 GN=YME1L1 PE=1 SV=2	511	519
1142	AAAYLQHL	8		CTND1_HUMAN	sp|O60716|CTND1_HUMAN Catenin delta-1 OS=Homo sapiens OX=9606 GN=CTNND1 PE=1 SV=1	386	393
1143	VKVLEHVVR	9		MAGA4_HUMAN	sp|P43358|MAGA4_HUMAN Melanoma-associated antigen 4 OS=Homo sapiens OX=9606 GN=MAGEA4 PE=1 SV=2	2109:285 and 2631:287	2109:293 and 2631:295
1144	GLQEAQYRL	9		DDX10_HUMAN	sp|Q13206|DDX10_HUMAN Probable ATP-dependent RNA helicase DDX10 OS=Homo sapiens OX=9606 GN=DDX10 PE=1 SV=2	83	91
1145	PAEFTPAVHASLDK	14		HBA_HUMAN	sp|P69905|HBA_HUMAN Hemoglobin subunit alpha OS=Homo sapiens OX=9606 GN=HBA1 PE=1 SV=2	115	128
1146	KIIDEDGLLNL	11		RFC1_HUMAN	sp|P35251|RFC1_HUMAN Replication factor C subunit 1 OS=Homo sapiens OX=9606 GN=RFC1 PE=1 SV=4	468	478
1147	PLLEAVPKTGDEKDVSV	17		CDC37_HUMAN	sp|Q16543|CDC37_HUMAN Hsp90 co-chaperone Cdc37 OS=Homo sapiens OX=9606 GN=CDC37 PE=1 SV=1	362	378
1148	VEVSPATERQW	11		RBM12_HUMAN	sp|Q9NTZ6|RBM12_HUMAN RNA-binding protein 12 OS=Homo sapiens OX=9606 GN=RBM12 PE=1 SV=1	372	382
1149	AADGSVKLW	9		PRP4_HUMAN	sp|O43172|PRP4_HUMAN U4/U6 small nuclear ribonucleoprotein Prp4 OS=Homo sapiens OX=9606 GN=PRPF4 PE=1 SV=2	300	308
1150	FGGQRLTL	8		IKBA_HUMAN	sp|P25963|IKBA_HUMAN NF-kappa-B inhibitor alpha OS=Homo sapiens OX=9606 GN=NFKBIA PE=1 SV=1	310	317
1151	VEAVSFQHF	9		TSNAX_HUMAN	sp|Q99598|TSNAX_HUMAN Translin-associated protein X OS=Homo sapiens OX=9606 GN=TSNAX PE=1 SV=1	128	136
1152	STMLRLYEF	9	+Oxid(3)	CP51A_HUMAN	sp|Q16850|CP51A_HUMAN Lanosterol 14-alpha demethylase OS=Homo sapiens OX=9606 GN=CYP51A1 PE=1 SV=3	464	472
1153	QALPWVRYI	9		AP1M2_HUMAN	sp|Q9Y6Q5|AP1M2_HUMAN AP-1 complex subunit mu-2 OS=Homo sapiens OX=9606 GN=AP1M2 PE=1 SV=4	404	412
1154	KVAPAPAVV	9		RL7A_HUMAN	sp|P62424|RL7A_HUMAN 60S ribosomal protein L7a OS=Homo sapiens OX=9606 GN=RPL7A PE=1 SV=2	11	19
1155	RTYDLYITY	9		ATG3_HUMAN	sp|Q9NT62|ATG3_HUMAN Ubiquitin-like-conjugating enzyme ATG3 OS=Homo sapiens OX=9606 GN=ATG3 PE=1 SV=1	198	206
1156	FLDGRPLTL	9		ATG10_HUMAN	sp|Q9H0Y0|ATG10_HUMAN Ubiquitin-like-conjugating enzyme ATG10 OS=Homo sapiens OX=9606 GN=ATG10 PE=1 SV=1	117	125
1157	HLPSHIRIL	9		TRUA_HUMAN	sp|Q9Y606|TRUA_HUMAN tRNA pseudouridine synthase A OS=Homo sapiens OX=9606 GN=PUS1 PE=1 SV=3	173	181
1158	NKIYVVDLSNERAMSLTIEPRPVK	24		CDCP1_HUMAN	sp|Q9H5V8|CDCP1_HUMAN CUB domain-containing protein 1 OS=Homo sapiens OX=9606 GN=CDCP1 PE=1 SV=3	342	365
1159	ALGDRIFGL	9		ITA10_HUMAN	sp|O75578|ITA10_HUMAN Integrin alpha-10 OS=Homo sapiens OX=9606 GN=ITGA10 PE=2 SV=2	349	357
1160	MLFGHPLLV	9		UBP11_HUMAN	sp|P51784|UBP11_HUMAN Ubiquitin carboxyl-terminal hydrolase 11 OS=Homo sapiens OX=9606 GN=USP11 PE=1 SV=3	611	619
1161	KTPEEIRKTF	10		SKP1_HUMAN	sp|P63208|SKP1_HUMAN S-phase kinase-associated protein 1 OS=Homo sapiens OX=9606 GN=SKP1 PE=1 SV=2	130	139
1162	AVRDMRQTVAVGVIK	15		EF1A1_HUMAN	sp|P68104|EF1A1_HUMAN Elongation factor 1-alpha 1 OS=Homo sapiens OX=9606 GN=EEF1A1 PE=1 SV=1	1102:425 and 1872:425	1102:439 and 1872:439
1163	REAFLQEVW	9		SYVC_HUMAN	sp|P26640|SYVC_HUMAN Valine--tRNA ligase OS=Homo sapiens OX=9606 GN=VARS PE=1 SV=4	409	417
1164	RVISGHLGW	9		PLRG1_HUMAN	sp|O43660|PLRG1_HUMAN Pleiotropic regulator 1 OS=Homo sapiens OX=9606 GN=PLRG1 PE=1 SV=1	198	206
1165	VYPFPGPIPN	10		P02666 SWISS-PROT:P02666 Beta-casein - Bos taurus (Bovine).	P02666 SWISS-PROT:P02666 Beta-casein - Bos taurus (Bovine).	59	68
1166	YMDDYIFTY	9		MYO1E_HUMAN	sp|Q12965|MYO1E_HUMAN Unconventional myosin-Ie OS=Homo sapiens OX=9606 GN=MYO1E PE=1 SV=2	43	51
1167	AYGLSREV	8		TAGL2_HUMAN	sp|P37802|TAGL2_HUMAN Transgelin-2 OS=Homo sapiens OX=9606 GN=TAGLN2 PE=1 SV=3	7	14
1168	SAGPLHQL	8		S39A1_HUMAN	sp|Q9NY26|S39A1_HUMAN Zinc transporter ZIP1 OS=Homo sapiens OX=9606 GN=SLC39A1 PE=1 SV=1	263	270
1169	SETGALKTF	9		AP2M1_HUMAN	sp|Q96CW1|AP2M1_HUMAN AP-2 complex subunit mu OS=Homo sapiens OX=9606 GN=AP2M1 PE=1 SV=2	124	132
1170	RLHERLVAI	9		PLEC_HUMAN	sp|Q15149|PLEC_HUMAN Plectin OS=Homo sapiens OX=9606 GN=PLEC PE=1 SV=3	613	621
1171	ATIKDIREHEW	11		AAPK2_HUMAN	sp|P54646|AAPK2_HUMAN 5'-AMP-activated protein kinase catalytic subunit alpha-2 OS=Homo sapiens OX=9606 GN=PRKAA2 PE=1 SV=2	257	267
1172	LSELSNPEISKY	12		DMXL1_HUMAN	sp|Q9Y485|DMXL1_HUMAN DmX-like protein 1 OS=Homo sapiens OX=9606 GN=DMXL1 PE=1 SV=3	783	794
1173	RALLEKNRSY	10		DHX16_HUMAN	sp|O60231|DHX16_HUMAN Pre-mRNA-splicing factor ATP-dependent RNA helicase DHX16 OS=Homo sapiens OX=9606 GN=DHX16 PE=1 SV=2	88	97
1174	DSELKFNEY	9		S10AD_HUMAN	sp|Q99584|S10AD_HUMAN Protein S100-A13 OS=Homo sapiens OX=9606 GN=S100A13 PE=1 SV=1	68	76
1175	KTLHETVNF	9		ZMYM2_HUMAN	sp|Q9UBW7|ZMYM2_HUMAN Zinc finger MYM-type protein 2 OS=Homo sapiens OX=9606 GN=ZMYM2 PE=1 SV=1	688	696
1176	KSSDIAKTF	9		PLST_HUMAN	sp|P13797|PLST_HUMAN Plastin-3 OS=Homo sapiens OX=9606 GN=PLS3 PE=1 SV=4	85	93
1177	KIFHINPRL	9		RPB1_HUMAN	sp|P24928|RPB1_HUMAN DNA-directed RNA polymerase II subunit RPB1 OS=Homo sapiens OX=9606 GN=POLR2A PE=1 SV=2	992	1000
1178	PILYRPVAVALDTKGPEIR	19		KPYM_HUMAN	sp|P14618|KPYM_HUMAN Pyruvate kinase PKM OS=Homo sapiens OX=9606 GN=PKM PE=1 SV=4	102	120
1179	NATDLLRKM	9	+Oxid(9)	RBM45_HUMAN	sp|Q8IUH3|RBM45_HUMAN RNA-binding protein 45 OS=Homo sapiens OX=9606 GN=RBM45 PE=1 SV=1	327	335
1180	VTDQNKIVTY	10		DPOD3_HUMAN	sp|Q15054|DPOD3_HUMAN DNA polymerase delta subunit 3 OS=Homo sapiens OX=9606 GN=POLD3 PE=1 SV=2	14	23
1181	AQGVLRQV	8		CUX1_HUMAN	sp|P39880|CUX1_HUMAN Homeobox protein cut-like 1 OS=Homo sapiens OX=9606 GN=CUX1 PE=1 SV=3	803	810
1182	ILYGKIIHL	9		CTF8_HUMAN	sp|P0CG13|CTF8_HUMAN Chromosome transmission fidelity protein 8 homolog OS=Homo sapiens OX=9606 GN=CHTF8 PE=1 SV=1	58	66
1183	NFGSRPFAY	9		HECD4_HUMAN	sp|Q9Y4D8|HECD4_HUMAN Probable E3 ubiquitin-protein ligase HECTD4 OS=Homo sapiens OX=9606 GN=HECTD4 PE=1 SV=5	2128	2136
1184	SDKYGLGY	8		PLK1_HUMAN	sp|P53350|PLK1_HUMAN Serine/threonine-protein kinase PLK1 OS=Homo sapiens OX=9606 GN=PLK1 PE=1 SV=1	418	425
1185	FLGRINEI	8		CLPB_HUMAN	sp|Q9H078|CLPB_HUMAN Caseinolytic peptidase B protein homolog OS=Homo sapiens OX=9606 GN=CLPB PE=1 SV=1	558	565
1186	IRNQIIREL	9		MP2K1_HUMAN	sp|Q02750|MP2K1_HUMAN Dual specificity mitogen-activated protein kinase kinase 1 OS=Homo sapiens OX=9606 GN=MAP2K1 PE=1 SV=2	107	115
1187	KALQVMTDF	9		AP1B1_HUMAN	sp|Q10567|AP1B1_HUMAN AP-1 complex subunit beta-1 OS=Homo sapiens OX=9606 GN=AP1B1 PE=1 SV=2	754	762
1188	AEIFGKVL	8		IPO8_HUMAN	sp|O15397|IPO8_HUMAN Importin-8 OS=Homo sapiens OX=9606 GN=IPO8 PE=1 SV=2	586	593
1189	KELESIKETY	10		FMNL3_HUMAN	sp|Q8IVF7|FMNL3_HUMAN Formin-like protein 3 OS=Homo sapiens OX=9606 GN=FMNL3 PE=1 SV=3	435	444
1190	EEVLIPDQKY	10		FBXL3_HUMAN	sp|Q9UKT7|FBXL3_HUMAN F-box/LRR-repeat protein 3 OS=Homo sapiens OX=9606 GN=FBXL3 PE=1 SV=1	394	403
1191	SLFPGKLEVV	10		FLII_HUMAN	sp|Q13045|FLII_HUMAN Protein flightless-1 homolog OS=Homo sapiens OX=9606 GN=FLII PE=1 SV=2	1010	1019
1192	PEPEPDFEERDESEDS	16		NOL3_HUMAN	sp|O60936|NOL3_HUMAN Nucleolar protein 3 OS=Homo sapiens OX=9606 GN=NOL3 PE=1 SV=2	193	208
1193	AEFEVVRTI	9		ACTY_HUMAN	sp|P42025|ACTY_HUMAN Beta-centractin OS=Homo sapiens OX=9606 GN=ACTR1B PE=1 SV=1	209	217
1194	HLLGHLEQA	9		PRD15_HUMAN	sp|P57071|PRD15_HUMAN PR domain zinc finger protein 15 OS=Homo sapiens OX=9606 GN=PRDM15 PE=1 SV=4	581	589
1195	AEEWYKSKF	9		VIME_HUMAN	sp|P08670|VIME_HUMAN Vimentin OS=Homo sapiens OX=9606 GN=VIM PE=1 SV=4	287	295
1196	RLDETIQAI	9		TRIP4_HUMAN	sp|Q15650|TRIP4_HUMAN Activating signal cointegrator 1 OS=Homo sapiens OX=9606 GN=TRIP4 PE=1 SV=4	348	356
1197	KELDSPFRLY	10		PHTF2_HUMAN	sp|Q8N3S3|PHTF2_HUMAN Putative homeodomain transcription factor 2 OS=Homo sapiens OX=9606 GN=PHTF2 PE=2 SV=2	737	746
1198	NVAAAAAFN	9		PK3CB_HUMAN	sp|P42338|PK3CB_HUMAN Phosphatidylinositol 4,5-bisphosphate 3-kinase catalytic subunit beta isoform OS=Homo sapiens OX=9606 GN=PIK3CB PE=1 SV=1	869	877
1199	TEFENGNRSW	10		CBPC5_HUMAN	sp|Q8NDL9|CBPC5_HUMAN Cytosolic carboxypeptidase-like protein 5 OS=Homo sapiens OX=9606 GN=AGBL5 PE=1 SV=1	65	74
1200	RTKPPQLL	8		MDN1_HUMAN	sp|Q9NU22|MDN1_HUMAN Midasin OS=Homo sapiens OX=9606 GN=MDN1 PE=1 SV=2	348	355
1201	ILAQEIVKA	9		SAE1_HUMAN	sp|Q9UBE0|SAE1_HUMAN SUMO-activating enzyme subunit 1 OS=Homo sapiens OX=9606 GN=SAE1 PE=1 SV=1	309	317
1202	VLGAFSDGLAHLDNLK	16		HBB_HUMAN	sp|P68871|HBB_HUMAN Hemoglobin subunit beta OS=Homo sapiens OX=9606 GN=HBB PE=1 SV=2	2009:68 and 2469:68	2009:83 and 2469:83
1203	GEQGYIRLI	9		PELI1_HUMAN	sp|Q96FA3|PELI1_HUMAN E3 ubiquitin-protein ligase pellino homolog 1 OS=Homo sapiens OX=9606 GN=PELI1 PE=1 SV=2	404	412
1204	YIDDTLTMV	9		GGNB2_HUMAN	sp|Q9H3C7|GGNB2_HUMAN Gametogenetin-binding protein 2 OS=Homo sapiens OX=9606 GN=GGNBP2 PE=1 SV=1	25	33
1205	KSLDLLTMKN	10		SEP14_HUMAN	sp|Q6ZU15|SEP14_HUMAN Septin-14 OS=Homo sapiens OX=9606 GN=SEPTIN14 PE=1 SV=2	173	182
1206	YQDLLQLQY	9		IQGA3_HUMAN	sp|Q86VI3|IQGA3_HUMAN Ras GTPase-activating-like protein IQGAP3 OS=Homo sapiens OX=9606 GN=IQGAP3 PE=1 SV=2	1593	1601
1207	PAKQQAPPVRNL	12		DPYL2_HUMAN	sp|Q16555|DPYL2_HUMAN Dihydropyrimidinase-related protein 2 OS=Homo sapiens OX=9606 GN=DPYSL2 PE=1 SV=1	523	534
1208	VTSPIRASY	9		MFAP3_HUMAN	sp|P55082|MFAP3_HUMAN Microfibril-associated glycoprotein 3 OS=Homo sapiens OX=9606 GN=MFAP3 PE=2 SV=1	126	134
1209	GTYAGPVLW	9		PIGG_HUMAN	sp|Q5H8A4|PIGG_HUMAN GPI ethanolamine phosphate transferase 2 OS=Homo sapiens OX=9606 GN=PIGG PE=1 SV=1	890	898
1210	EEVDQVARAY	10		SCO1_HUMAN	sp|O75880|SCO1_HUMAN Protein SCO1 homolog, mitochondrial OS=Homo sapiens OX=9606 GN=SCO1 PE=1 SV=1	232	241
1211	TEAFLADAKW	10		PKCB1_HUMAN	sp|Q9ULU4|PKCB1_HUMAN Protein kinase C-binding protein 1 OS=Homo sapiens OX=9606 GN=ZMYND8 PE=1 SV=2	210	219
1212	AFSDGLAHLDNLK	13		HBB_HUMAN	sp|P68871|HBB_HUMAN Hemoglobin subunit beta OS=Homo sapiens OX=9606 GN=HBB PE=1 SV=2	2009:71 and 2469:71	2009:83 and 2469:83
1213	HELELYNTGY	10		CD109_HUMAN	sp|Q6YHK3|CD109_HUMAN CD109 antigen OS=Homo sapiens OX=9606 GN=CD109 PE=1 SV=2	612	621
1214	EEISPNIRY	9		SRP68_HUMAN	sp|Q9UHB9|SRP68_HUMAN Signal recognition particle subunit SRP68 OS=Homo sapiens OX=9606 GN=SRP68 PE=1 SV=2	238	246
1215	EEEIAALVIDNG	12	+Acet(n)	ACTG_HUMAN	sp|P63261|ACTG_HUMAN Actin, cytoplasmic 2 OS=Homo sapiens OX=9606 GN=ACTG1 PE=1 SV=1	2	13
1216	KTSPAKQQAPPVRNL	15		DPYL2_HUMAN	sp|Q16555|DPYL2_HUMAN Dihydropyrimidinase-related protein 2 OS=Homo sapiens OX=9606 GN=DPYSL2 PE=1 SV=1	520	534
1217	TLQEFLKLA	9		SH3L3_HUMAN	sp|Q9H299|SH3L3_HUMAN SH3 domain-binding glutamic acid-rich-like protein 3 OS=Homo sapiens OX=9606 GN=SH3BGRL3 PE=1 SV=1	85	93
1218	LENDIRTFF	9		HAT1_HUMAN	sp|O14929|HAT1_HUMAN Histone acetyltransferase type B catalytic subunit OS=Homo sapiens OX=9606 GN=HAT1 PE=1 SV=1	44	52
1219	KVLETLVTV	9		HTR5A_HUMAN	sp|Q86XA9|HTR5A_HUMAN HEAT repeat-containing protein 5A OS=Homo sapiens OX=9606 GN=HEATR5A PE=1 SV=2	1925	1933
1220	RLIPERTVW	9		NEK6_HUMAN	sp|Q9HC98|NEK6_HUMAN Serine/threonine-protein kinase Nek6 OS=Homo sapiens OX=9606 GN=NEK6 PE=1 SV=2	142	150
1221	TADGKTYYY	9		TCRG1_HUMAN	sp|O14776|TCRG1_HUMAN Transcription elongation regulator 1 OS=Homo sapiens OX=9606 GN=TCERG1 PE=1 SV=2	440	448
1222	AASAAAASAAAASAASGSPGPGE	23	+Acet(n)	TIF1B_HUMAN	sp|Q13263|TIF1B_HUMAN Transcription intermediary factor 1-beta OS=Homo sapiens OX=9606 GN=TRIM28 PE=1 SV=5	2	24
1223	RAQETFMQW	9		ABHD2_HUMAN	sp|P08910|ABHD2_HUMAN Monoacylglycerol lipase ABHD2 OS=Homo sapiens OX=9606 GN=ABHD2 PE=1 SV=1	241	249
1224	NLLTHIENV	9		P20L1_HUMAN	sp|A8MW92|P20L1_HUMAN PHD finger protein 20-like protein 1 OS=Homo sapiens OX=9606 GN=PHF20L1 PE=1 SV=2	946	954
1225	EEFKSFAL	8		PCAT2_HUMAN	sp|Q7L5N7|PCAT2_HUMAN Lysophosphatidylcholine acyltransferase 2 OS=Homo sapiens OX=9606 GN=LPCAT2 PE=1 SV=1	484	491
1226	VLLTGLHAV	9		YPEL2_HUMAN	sp|Q96QA6|YPEL2_HUMAN Protein yippee-like 2 OS=Homo sapiens OX=9606 GN=YPEL2 PE=1 SV=1	467:66 and 682:66 and 880:66	467:74 and 682:74 and 880:74
1227	GLTEALHFV	9		CENPB_HUMAN	sp|P07199|CENPB_HUMAN Major centromere autoantigen B OS=Homo sapiens OX=9606 GN=CENPB PE=1 SV=2	360	368
1228	LLDGAFKL	8		CLAP1_HUMAN	sp|Q7Z460|CLAP1_HUMAN CLIP-associating protein 1 OS=Homo sapiens OX=9606 GN=CLASP1 PE=1 SV=1	368	375
1229	VLFGVETHV	9		ISOC1_HUMAN	sp|Q96CN7|ISOC1_HUMAN Isochorismatase domain-containing protein 1 OS=Homo sapiens OX=9606 GN=ISOC1 PE=1 SV=3	206	214
1230	GSALPRLY	8		F120C_HUMAN	sp|Q9NX05|F120C_HUMAN Constitutive coactivator of PPAR-gamma-like protein 2 OS=Homo sapiens OX=9606 GN=FAM120C PE=1 SV=3	123	130
1231	TFPTFKFEDPKFEVIEKPQA	20		ATP5J_HUMAN	sp|P18859|ATP5J_HUMAN ATP synthase-coupling factor 6, mitochondrial OS=Homo sapiens OX=9606 GN=ATP5PF PE=1 SV=1	89	108
1232	HSIQYSGEVRRF	12		CATA_HUMAN	sp|P04040|CATA_HUMAN Catalase OS=Homo sapiens OX=9606 GN=CAT PE=1 SV=3	421	432
1233	NEAEFHKPDY	10		TANC1_HUMAN	sp|Q9C0D5|TANC1_HUMAN Protein TANC1 OS=Homo sapiens OX=9606 GN=TANC1 PE=1 SV=3	595	604
1234	YGIDTIRLY	9		SYLM_HUMAN	sp|Q15031|SYLM_HUMAN Probable leucine--tRNA ligase, mitochondrial OS=Homo sapiens OX=9606 GN=LARS2 PE=1 SV=2	657	665
1235	AIQDEIRSV	9		MD2L1_HUMAN	sp|Q13257|MD2L1_HUMAN Mitotic spindle assembly checkpoint protein MAD2A OS=Homo sapiens OX=9606 GN=MAD2L1 PE=1 SV=1	123	131
1236	PEWSSETDALVGSRLSHS	18		T179B_HUMAN	sp|Q7Z7N9|T179B_HUMAN Transmembrane protein 179B OS=Homo sapiens OX=9606 GN=TMEM179B PE=1 SV=1	202	219
1237	HLAIKLEQV	9		DCAF1_HUMAN	sp|Q9Y4B6|DCAF1_HUMAN DDB1- and CUL4-associated factor 1 OS=Homo sapiens OX=9606 GN=DCAF1 PE=1 SV=3	531	539
1238	KLYGGKLIV	9		PK3CB_HUMAN	sp|P42338|PK3CB_HUMAN Phosphatidylinositol 4,5-bisphosphate 3-kinase catalytic subunit beta isoform OS=Homo sapiens OX=9606 GN=PIK3CB PE=1 SV=1	191	199
1239	SLDGDLAGRYY	11		KCRB_HUMAN	sp|P12277|KCRB_HUMAN Creatine kinase B-type OS=Homo sapiens OX=9606 GN=CKB PE=1 SV=1	164	174
1240	YLDQISRY	8		PSME3_HUMAN	sp|P61289|PSME3_HUMAN Proteasome activator complex subunit 3 OS=Homo sapiens OX=9606 GN=PSME3 PE=1 SV=1	175	182
1241	EELERDKRVTW	11		TMX2_HUMAN	sp|Q9Y320|TMX2_HUMAN Thioredoxin-related transmembrane protein 2 OS=Homo sapiens OX=9606 GN=TMX2 PE=1 SV=1	148	158
1242	FNGFRTVIRPFYLTNSSGVD	20		LG3BP_HUMAN	sp|Q08380|LG3BP_HUMAN Galectin-3-binding protein OS=Homo sapiens OX=9606 GN=LGALS3BP PE=1 SV=1	566	585
1243	TDDGRVFLW	9		RCC1_HUMAN	sp|P18754|RCC1_HUMAN Regulator of chromosome condensation OS=Homo sapiens OX=9606 GN=RCC1 PE=1 SV=1	135	143
1244	SERYAELY	8		IER5L_HUMAN	sp|Q5T953|IER5L_HUMAN Immediate early response gene 5-like protein OS=Homo sapiens OX=9606 GN=IER5L PE=2 SV=1	49	56
1245	RTSPQQKLI	9		AT1A2_HUMAN	sp|P50993|AT1A2_HUMAN Sodium/potassium-transporting ATPase subunit alpha-2 OS=Homo sapiens OX=9606 GN=ATP1A2 PE=1 SV=1	689	697
1246	DEWNSNHTI	9		TACT_HUMAN	sp|P40200|TACT_HUMAN T-cell surface protein tactile OS=Homo sapiens OX=9606 GN=CD96 PE=1 SV=2	143	151
1247	EELYGYLKKY	10		CSK22_HUMAN	sp|P19784|CSK22_HUMAN Casein kinase II subunit alpha' OS=Homo sapiens OX=9606 GN=CSNK2A2 PE=1 SV=1	253	262
1248	FPEFARYTTPEDATPEPGEDPR	22		GNAS2_HUMAN	sp|P63092|GNAS2_HUMAN Guanine nucleotide-binding protein G(s) subunit alpha isoforms short OS=Homo sapiens OX=9606 GN=GNAS PE=1 SV=1	2242:312 and 2802:955	2242:333 and 2802:976
1249	HLLEEPIYL	9		ADAT1_HUMAN	sp|Q9BUB4|ADAT1_HUMAN tRNA-specific adenosine deaminase 1 OS=Homo sapiens OX=9606 GN=ADAT1 PE=1 SV=1	318	326
1250	EEIPLIKSAY	10		EIF3A_HUMAN	sp|Q14152|EIF3A_HUMAN Eukaryotic translation initiation factor 3 subunit A OS=Homo sapiens OX=9606 GN=EIF3A PE=1 SV=1	705	714
1251	AEDRSLRIW	9		PLAP_HUMAN	sp|Q9Y263|PLAP_HUMAN Phospholipase A-2-activating protein OS=Homo sapiens OX=9606 GN=PLAA PE=1 SV=2	250	258
1252	QEVGYTIRF	9		DHX8_HUMAN	sp|Q14562|DHX8_HUMAN ATP-dependent RNA helicase DHX8 OS=Homo sapiens OX=9606 GN=DHX8 PE=1 SV=1	640	648
1253	VLQYVVPEV	9		EIF3A_HUMAN	sp|Q14152|EIF3A_HUMAN Eukaryotic translation initiation factor 3 subunit A OS=Homo sapiens OX=9606 GN=EIF3A PE=1 SV=1	379	387
1254	RLLQQNTQL	9		TFAP4_HUMAN	sp|Q01664|TFAP4_HUMAN Transcription factor AP-4 OS=Homo sapiens OX=9606 GN=TFAP4 PE=1 SV=2	105	113
1255	AHYKLVPQQLAH	12		COX5B_HUMAN	sp|P10606|COX5B_HUMAN Cytochrome c oxidase subunit 5B, mitochondrial OS=Homo sapiens OX=9606 GN=COX5B PE=1 SV=2	118	129
1256	AQNLKDLAGRLPAGPRGMG	19	+Acet(n)	PHB2_HUMAN	sp|Q99623|PHB2_HUMAN Prohibitin-2 OS=Homo sapiens OX=9606 GN=PHB2 PE=1 SV=2	2	20
1257	KRNELVIRV	9		G6PD_HUMAN	sp|P11413|G6PD_HUMAN Glucose-6-phosphate 1-dehydrogenase OS=Homo sapiens OX=9606 GN=G6PD PE=1 SV=4	386	394
1258	FGSLSNLQVTQPTVGMNFKTPRGPV	25		RS17_HUMAN	sp|P08708|RS17_HUMAN 40S ribosomal protein S17 OS=Homo sapiens OX=9606 GN=RPS17 PE=1 SV=2	111	135
1259	MLDHQPPQY	9	+Oxid(1)	SMRD2_HUMAN	sp|Q92925|SMRD2_HUMAN SWI/SNF-related matrix-associated actin-dependent regulator of chromatin subfamily D member 2 OS=Homo sapiens OX=9606 GN=SMARCD2 PE=1 SV=3	303	311
1260	RSKIAETF	8		NUB1_HUMAN	sp|Q9Y5A7|NUB1_HUMAN NEDD8 ultimate buster 1 OS=Homo sapiens OX=9606 GN=NUB1 PE=1 SV=2	113	120
1261	LEFEGVKEKF	10		VATA_HUMAN	sp|P38606|VATA_HUMAN V-type proton ATPase catalytic subunit A OS=Homo sapiens OX=9606 GN=ATP6V1A PE=1 SV=2	194	203
1262	EEALHASHGF	10		NDUAD_HUMAN	sp|Q9P0J0|NDUAD_HUMAN NADH dehydrogenase [ubiquinone] 1 alpha subcomplex subunit 13 OS=Homo sapiens OX=9606 GN=NDUFA13 PE=1 SV=3	131	140
1263	AVNPRDPPSW	10		TLN1_HUMAN	sp|Q9Y490|TLN1_HUMAN Talin-1 OS=Homo sapiens OX=9606 GN=TLN1 PE=1 SV=3	1621	1630
1264	KVADKIQLI	9		PGK1_HUMAN	sp|P00558|PGK1_HUMAN Phosphoglycerate kinase 1 OS=Homo sapiens OX=9606 GN=PGK1 PE=1 SV=3	216	224
1265	IESVIKELW	9		PAPD5_HUMAN	sp|Q8NDF8|PAPD5_HUMAN Terminal nucleotidyltransferase 4A OS=Homo sapiens OX=9606 GN=TENT4B PE=1 SV=2	148	156
1266	AIDEKVQAV	9		TTC28_HUMAN	sp|Q96AY4|TTC28_HUMAN Tetratricopeptide repeat protein 28 OS=Homo sapiens OX=9606 GN=TTC28 PE=1 SV=4	2349	2357
1267	QELPGLSHQY	10		APEX1_HUMAN	sp|P27695|APEX1_HUMAN DNA-(apurinic or apyrimidinic site) lyase OS=Homo sapiens OX=9606 GN=APEX1 PE=1 SV=2	109	118
1268	AEQIIFDHF	9		PSME4_HUMAN	sp|Q14997|PSME4_HUMAN Proteasome activator complex subunit 4 OS=Homo sapiens OX=9606 GN=PSME4 PE=1 SV=2	1305	1313
1269	SDPILYRPVAVALDTKGPE	19		KPYM_HUMAN	sp|P14618|KPYM_HUMAN Pyruvate kinase PKM OS=Homo sapiens OX=9606 GN=PKM PE=1 SV=4	100	118
1270	RSADLPHSF	9		FGD4_HUMAN	sp|Q96M96|FGD4_HUMAN FYVE, RhoGEF and PH domain-containing protein 4 OS=Homo sapiens OX=9606 GN=FGD4 PE=1 SV=2	701	709
1271	ATNVVRLL	8		UGGG2_HUMAN	sp|Q9NYU1|UGGG2_HUMAN UDP-glucose:glycoprotein glucosyltransferase 2 OS=Homo sapiens OX=9606 GN=UGGT2 PE=1 SV=4	6	13
1272	EEYERATRY	9		CYFP2_HUMAN	sp|Q96F07|CYFP2_HUMAN Cytoplasmic FMR1-interacting protein 2 OS=Homo sapiens OX=9606 GN=CYFIP2 PE=1 SV=2	432	440
1273	RSYQFSKSISLPS	13		ENSEMBL:ENSBTAP00000032840 (Bos taurus) similar to apolipoprotein B, partial	ENSEMBL:ENSBTAP00000032840 (Bos taurus) similar to apolipoprotein B, partial	632	644
1274	QEPESIRKW	9		CLCB_HUMAN	sp|P09497|CLCB_HUMAN Clathrin light chain B OS=Homo sapiens OX=9606 GN=CLTB PE=1 SV=1	98	106
1275	ATDMPVKNQY	10	+Oxid(4)	EVI5L_HUMAN	sp|Q96CN4|EVI5L_HUMAN EVI5-like protein OS=Homo sapiens OX=9606 GN=EVI5L PE=1 SV=1	131	140
1276	TLLTDPPTA	9		VPS11_HUMAN	sp|Q9H270|VPS11_HUMAN Vacuolar protein sorting-associated protein 11 homolog OS=Homo sapiens OX=9606 GN=VPS11 PE=1 SV=1	911	919
1277	KIFDEILVNA	10		TOP2B_HUMAN	sp|Q02880|TOP2B_HUMAN DNA topoisomerase 2-beta OS=Homo sapiens OX=9606 GN=TOP2B PE=1 SV=3	104	113
1278	TLEDNRDWYY	10		PDE4A_HUMAN	sp|P27815|PDE4A_HUMAN cAMP-specific 3',5'-cyclic phosphodiesterase 4A OS=Homo sapiens OX=9606 GN=PDE4A PE=1 SV=3	671	680
1279	KEYERFSKY	9		DX39B_HUMAN	sp|Q13838|DX39B_HUMAN Spliceosome RNA helicase DDX39B OS=Homo sapiens OX=9606 GN=DDX39B PE=1 SV=1	131	139
1280	KLFDAPLSI	9		WASH6_HUMAN	sp|Q9NQA3|WASH6_HUMAN WAS protein family homolog 6 OS=Homo sapiens OX=9606 GN=WASH6P PE=1 SV=3	629:210 and 778:192 and 3914:208 and 4652:223 and 4662:210	629:218 and 778:200 and 3914:216 and 4652:231 and 4662:218
1281	FGFEITHEV	9		DNAL4_HUMAN	sp|O96015|DNAL4_HUMAN Dynein light chain 4, axonemal OS=Homo sapiens OX=9606 GN=DNAL4 PE=1 SV=1	77	85
1282	TSERGSFSLY	10		HTF4_HUMAN	sp|Q99081|HTF4_HUMAN Transcription factor 12 OS=Homo sapiens OX=9606 GN=TCF12 PE=1 SV=1	111	120
1283	AELKQVQTL	9		MACF1_HUMAN	sp|Q9UPN3|MACF1_HUMAN Microtubule-actin cross-linking factor 1, isoforms 1/2/3/5 OS=Homo sapiens OX=9606 GN=MACF1 PE=1 SV=4	3872	3880
1284	SFGDFVALSDVCDVPT	16		PUR9_HUMAN	sp|P31939|PUR9_HUMAN Bifunctional purine biosynthesis protein PURH OS=Homo sapiens OX=9606 GN=ATIC PE=1 SV=3	314	329
1285	AEALVSKGL	9		SND1_HUMAN	sp|Q7KZF4|SND1_HUMAN Staphylococcal nuclease domain-containing protein 1 OS=Homo sapiens OX=9606 GN=SND1 PE=1 SV=1	451	459
1286	YASENVNKL	9		RAB1B_HUMAN	sp|Q9H0U4|RAB1B_HUMAN Ras-related protein Rab-1B OS=Homo sapiens OX=9606 GN=RAB1B PE=1 SV=1	109	117
1287	GSDFYSMHY	9		AMZ2_HUMAN	sp|Q86W34|AMZ2_HUMAN Archaemetzincin-2 OS=Homo sapiens OX=9606 GN=AMZ2 PE=1 SV=2	206	214
1288	KEIGENVHIY	10		KBTB4_HUMAN	sp|Q9NVX7|KBTB4_HUMAN Kelch repeat and BTB domain-containing protein 4 OS=Homo sapiens OX=9606 GN=KBTBD4 PE=1 SV=3	232	241
1289	LLDPGQRNIY	10		ZN490_HUMAN	sp|Q9ULM2|ZN490_HUMAN Zinc finger protein 490 OS=Homo sapiens OX=9606 GN=ZNF490 PE=1 SV=2	73	82
1290	TMLGVSHVV	9	+Oxid(2)	ACL6A_HUMAN	sp|O96019|ACL6A_HUMAN Actin-like protein 6A OS=Homo sapiens OX=9606 GN=ACTL6A PE=1 SV=1	321	329
1291	QSVEPLTGW	9		TMX4_HUMAN	sp|Q9H1E5|TMX4_HUMAN Thioredoxin-related transmembrane protein 4 OS=Homo sapiens OX=9606 GN=TMX4 PE=1 SV=1	141	149
1292	FEFRPDGKLRY	11		MGN_HUMAN	sp|P61326|MGN_HUMAN Protein mago nashi homolog OS=Homo sapiens OX=9606 GN=MAGOH PE=1 SV=1	2297:26 and 2298:24	2297:36 and 2298:34
1293	ASDDQTIRVW	10		COPA_HUMAN	sp|P53621|COPA_HUMAN Coatomer subunit alpha OS=Homo sapiens OX=9606 GN=COPA PE=1 SV=2	111	120
1294	AAAFGRIAF	9		GLOD4_HUMAN	sp|Q9HC38|GLOD4_HUMAN Glyoxalase domain-containing protein 4 OS=Homo sapiens OX=9606 GN=GLOD4 PE=1 SV=1	211	219
1295	SASSFFKEL	9		CA131_HUMAN	sp|Q8NDD1|CA131_HUMAN Uncharacterized protein C1orf131 OS=Homo sapiens OX=9606 GN=C1orf131 PE=1 SV=4	86	94
1296	ISTEFIHKL	9		MIGA1_HUMAN	sp|Q8NAN2|MIGA1_HUMAN Mitoguardin 1 OS=Homo sapiens OX=9606 GN=MIGA1 PE=1 SV=1	260	268
1297	GEAALNDPKMY	11	+Oxid(10)	CUL1_HUMAN	sp|Q13616|CUL1_HUMAN Cullin-1 OS=Homo sapiens OX=9606 GN=CUL1 PE=1 SV=2	356	366
1298	ATGPSIKIW	9		RACK1_HUMAN	sp|P63244|RACK1_HUMAN Receptor of activated protein C kinase 1 OS=Homo sapiens OX=9606 GN=RACK1 PE=1 SV=3	251	259
1299	GVLDTLTKV	9		MYCBP_HUMAN	sp|Q99417|MYCBP_HUMAN c-Myc-binding protein OS=Homo sapiens OX=9606 GN=MYCBP PE=1 SV=3	22	30
1300	RLLEGVKQA	9		RM37_HUMAN	sp|Q9BZE1|RM37_HUMAN 39S ribosomal protein L37, mitochondrial OS=Homo sapiens OX=9606 GN=MRPL37 PE=1 SV=2	112	120
1301	ASASGAMAKHEQILVLD	17	+Acet(n)+Oxid(7)	VAPA_HUMAN	sp|Q9P0L0|VAPA_HUMAN Vesicle-associated membrane protein-associated protein A OS=Homo sapiens OX=9606 GN=VAPA PE=1 SV=3	2	18
1302	SELPTAKEYF	10		UBP7_HUMAN	sp|Q93009|UBP7_HUMAN Ubiquitin carboxyl-terminal hydrolase 7 OS=Homo sapiens OX=9606 GN=USP7 PE=1 SV=2	778	787
1303	EENRAEAQRW	10		SPHK2_HUMAN	sp|Q9NRA0|SPHK2_HUMAN Sphingosine kinase 2 OS=Homo sapiens OX=9606 GN=SPHK2 PE=1 SV=2	144	153
1304	ILDKIVQKV	9		FBX25_HUMAN	sp|Q8TCJ0|FBX25_HUMAN F-box only protein 25 OS=Homo sapiens OX=9606 GN=FBXO25 PE=1 SV=3	151	159
1305	EIRIIPAKKY	10		DHC24_HUMAN	sp|Q15392|DHC24_HUMAN Delta(24)-sterol reductase OS=Homo sapiens OX=9606 GN=DHCR24 PE=1 SV=2	228	237
1306	ESEIISKLY	9		AN36A_HUMAN	sp|A6QL64|AN36A_HUMAN Ankyrin repeat domain-containing protein 36A OS=Homo sapiens OX=9606 GN=ANKRD36 PE=2 SV=3	365	373
1307	KMLEKLPEL	9		ABCF3_HUMAN	sp|Q9NUQ8|ABCF3_HUMAN ATP-binding cassette sub-family F member 3 OS=Homo sapiens OX=9606 GN=ABCF3 PE=1 SV=2	459	467
1308	YTDQFSRNY	9		ZO1_HUMAN	sp|Q07157|ZO1_HUMAN Tight junction protein ZO-1 OS=Homo sapiens OX=9606 GN=TJP1 PE=1 SV=3	1066	1074
1309	VENVPPLRW	9		TNR1A_HUMAN	sp|P19438|TNR1A_HUMAN Tumor necrosis factor receptor superfamily member 1A OS=Homo sapiens OX=9606 GN=TNFRSF1A PE=1 SV=1	363	371
1310	AELSAQIRY	9		MED11_HUMAN	sp|Q9P086|MED11_HUMAN Mediator of RNA polymerase II transcription subunit 11 OS=Homo sapiens OX=9606 GN=MED11 PE=1 SV=2	61	69
1311	KTFISLENF	9		ZN791_HUMAN	sp|Q3KP31|ZN791_HUMAN Zinc finger protein 791 OS=Homo sapiens OX=9606 GN=ZNF791 PE=2 SV=1	419	427
1312	TYFPHFDLSH	10		HBA_HUMAN	sp|P69905|HBA_HUMAN Hemoglobin subunit alpha OS=Homo sapiens OX=9606 GN=HBA1 PE=1 SV=2	2845:42 and 4731:42	2845:51 and 4731:51
1313	KTFMPIAW	8		ZFX_HUMAN	sp|P17010|ZFX_HUMAN Zinc finger X-chromosomal protein OS=Homo sapiens OX=9606 GN=ZFX PE=2 SV=2	353	360
1314	FTAEQRQEL	9		PLEC_HUMAN	sp|Q15149|PLEC_HUMAN Plectin OS=Homo sapiens OX=9606 GN=PLEC PE=1 SV=3	3399	3407
1315	TLYDSRLFV	9		TPPC9_HUMAN	sp|Q96Q05|TPPC9_HUMAN Trafficking protein particle complex subunit 9 OS=Homo sapiens OX=9606 GN=TRAPPC9 PE=1 SV=2	109	117
1316	VVMPIAHEF	9		HDAC5_HUMAN	sp|Q9UQL6|HDAC5_HUMAN Histone deacetylase 5 OS=Homo sapiens OX=9606 GN=HDAC5 PE=1 SV=2	944	952
1317	NMSDFIMKV	9	+Oxid(2)+Oxid(7)	UGGG2_HUMAN	sp|Q9NYU1|UGGG2_HUMAN UDP-glucose:glycoprotein glucosyltransferase 2 OS=Homo sapiens OX=9606 GN=UGGT2 PE=1 SV=4	920	928
1318	ITQGTPLKY	9	+Phospho(5)	NCOR2_HUMAN	sp|Q9Y618|NCOR2_HUMAN Nuclear receptor corepressor 2 OS=Homo sapiens OX=9606 GN=NCOR2 PE=1 SV=3	1451	1459
1319	QTELTNQLEY	10		TAOK1_HUMAN	sp|Q7L7X3|TAOK1_HUMAN Serine/threonine-protein kinase TAO1 OS=Homo sapiens OX=9606 GN=TAOK1 PE=1 SV=1	683	692
1320	ATKTFVDFF	9		DHB12_HUMAN	sp|Q53GQ0|DHB12_HUMAN Very-long-chain 3-oxoacyl-CoA reductase OS=Homo sapiens OX=9606 GN=HSD17B12 PE=1 SV=2	204	212
1321	FTDPRTMGY	9	+Oxid(7)	PMM2_HUMAN	sp|O15305|PMM2_HUMAN Phosphomannomutase 2 OS=Homo sapiens OX=9606 GN=PMM2 PE=1 SV=1	221	229
1322	AEAYLGKTV	9		HSP7C_HUMAN	sp|P11142|HSP7C_HUMAN Heat shock cognate 71 kDa protein OS=Homo sapiens OX=9606 GN=HSPA8 PE=1 SV=1	131	139
1323	LTDPEAAKY	9		GLCM_HUMAN	sp|P04062|GLCM_HUMAN Lysosomal acid glucosylceramidase OS=Homo sapiens OX=9606 GN=GBA PE=1 SV=3	335	343
1324	SADPGNLKY	9		SMG1L_HUMAN	sp|Q6P435|SMG1L_HUMAN Putative uncharacterized SMG1-like protein OS=Homo sapiens OX=9606 PE=5 SV=1	32	40
1325	IITDLLRSV	9		FUBP1_HUMAN	sp|Q96AE4|FUBP1_HUMAN Far upstream element-binding protein 1 OS=Homo sapiens OX=9606 GN=FUBP1 PE=1 SV=3	338	346
1326	KALETDKKDW	10		EXOC3_HUMAN	sp|O60645|EXOC3_HUMAN Exocyst complex component 3 OS=Homo sapiens OX=9606 GN=EXOC3 PE=1 SV=3	397	406
1327	VYSQILRKL	9		NUP85_HUMAN	sp|Q9BW27|NUP85_HUMAN Nuclear pore complex protein Nup85 OS=Homo sapiens OX=9606 GN=NUP85 PE=1 SV=1	63	71
1328	QVEPGALRY	9		OBSL1_HUMAN	sp|O75147|OBSL1_HUMAN Obscurin-like protein 1 OS=Homo sapiens OX=9606 GN=OBSL1 PE=1 SV=4	662	670
1329	EEDPHEGKIW	10		RASA1_HUMAN	sp|P20936|RASA1_HUMAN Ras GTPase-activating protein 1 OS=Homo sapiens OX=9606 GN=RASA1 PE=1 SV=1	342	351
1330	QEFLDRNSQF	10		NU155_HUMAN	sp|O75694|NU155_HUMAN Nuclear pore complex protein Nup155 OS=Homo sapiens OX=9606 GN=NUP155 PE=1 SV=1	718	727
1331	ALLAGPLRPA	10		RTL8A_HUMAN	sp|Q9BWD3|RTL8A_HUMAN Retrotransposon Gag-like protein 8A OS=Homo sapiens OX=9606 GN=RTL8A PE=1 SV=3	10	19
1332	QLVDIIEKV	9	+Pyro(1)	PSME3_HUMAN	sp|P61289|PSME3_HUMAN Proteasome activator complex subunit 3 OS=Homo sapiens OX=9606 GN=PSME3 PE=1 SV=1	114	122
1333	HEVDQFLNF	9		CR3L2_HUMAN	sp|Q70SY1|CR3L2_HUMAN Cyclic AMP-responsive element-binding protein 3-like protein 2 OS=Homo sapiens OX=9606 GN=CREB3L2 PE=1 SV=3	182	190
1334	EEAENTLQSF	10		VIME_HUMAN	sp|P08670|VIME_HUMAN Vimentin OS=Homo sapiens OX=9606 GN=VIM PE=1 SV=4	197	206
1335	SLAETDKITL	10		VATA_HUMAN	sp|P38606|VATA_HUMAN V-type proton ATPase catalytic subunit A OS=Homo sapiens OX=9606 GN=ATP6V1A PE=1 SV=2	500	509
1336	TMDPKPLAY	9	+Oxid(2)	GP155_HUMAN	sp|Q7Z3F1|GP155_HUMAN Integral membrane protein GPR155 OS=Homo sapiens OX=9606 GN=GPR155 PE=2 SV=2	369	377
1337	VSDPLSDLKW	10		2A5G_HUMAN	sp|Q13362|2A5G_HUMAN Serine/threonine-protein phosphatase 2A 56 kDa regulatory subunit gamma isoform OS=Homo sapiens OX=9606 GN=PPP2R5C PE=1 SV=3	56	65
1338	YSYLIGRL	8		CDYL2_HUMAN	sp|Q8N8U2|CDYL2_HUMAN Chromodomain Y-like protein 2 OS=Homo sapiens OX=9606 GN=CDYL2 PE=1 SV=2	313	320
1339	RIVEPYVTW	9		RL7L_HUMAN	sp|Q6DKI1|RL7L_HUMAN 60S ribosomal protein L7-like 1 OS=Homo sapiens OX=9606 GN=RPL7L1 PE=1 SV=2	141	149
1340	AEAALSHSY	9		CDK18_HUMAN	sp|Q07002|CDK18_HUMAN Cyclin-dependent kinase 18 OS=Homo sapiens OX=9606 GN=CDK18 PE=1 SV=4	416	424
1341	YIQPQPLGV	9		AL3A2_HUMAN	sp|P51648|AL3A2_HUMAN Aldehyde dehydrogenase family 3 member A2 OS=Homo sapiens OX=9606 GN=ALDH3A2 PE=1 SV=1	96	104
1342	ILLDNDHYAM	10		LONP2_HUMAN	sp|Q86WA8|LONP2_HUMAN Lon protease homolog 2, peroxisomal OS=Homo sapiens OX=9606 GN=LONP2 PE=1 SV=1	337	346
1343	VRAEVQKL	8		IF4A1_HUMAN	sp|P60842|IF4A1_HUMAN Eukaryotic initiation factor 4A-I OS=Homo sapiens OX=9606 GN=EIF4A1 PE=1 SV=1	140	147
1344	KLFSILSTV	9		DAAF5_HUMAN	sp|Q86Y56|DAAF5_HUMAN Dynein assembly factor 5, axonemal OS=Homo sapiens OX=9606 GN=DNAAF5 PE=1 SV=4	624	632
1345	SAYDSKADIW	10		STK24_HUMAN	sp|Q9Y6E0|STK24_HUMAN Serine/threonine-protein kinase 24 OS=Homo sapiens OX=9606 GN=STK24 PE=1 SV=1	206	215
1346	AELTEEINKW	10		HMMR_HUMAN	sp|O75330|HMMR_HUMAN Hyaluronan mediated motility receptor OS=Homo sapiens OX=9606 GN=HMMR PE=1 SV=2	570	579
1347	LAKLRSINP	9		SOS1_HUMAN	sp|Q07889|SOS1_HUMAN Son of sevenless homolog 1 OS=Homo sapiens OX=9606 GN=SOS1 PE=1 SV=1	916	924
1348	TLIGHLYRV	9		ARAP3_HUMAN	sp|Q8WWN8|ARAP3_HUMAN Arf-GAP with Rho-GAP domain, ANK repeat and PH domain-containing protein 3 OS=Homo sapiens OX=9606 GN=ARAP3 PE=1 SV=1	1033	1041
1349	LSEPEEAAALY	11		ACPH_HUMAN	sp|P13798|ACPH_HUMAN Acylamino-acid-releasing enzyme OS=Homo sapiens OX=9606 GN=APEH PE=1 SV=4	7	17
1350	DLSKYITTI	9	+Methyl(4)	TNR6_HUMAN	sp|P25445|TNR6_HUMAN Tumor necrosis factor receptor superfamily member 6 OS=Homo sapiens OX=9606 GN=FAS PE=1 SV=1	228	236
1351	SQAASSDSAQGSDVSLTACKV	21		1A68_HUMAN	sp|P01891|1A68_HUMAN HLA class I histocompatibility antigen, A-68 alpha chain OS=Homo sapiens OX=9606 GN=HLA-A PE=1 SV=4	165:345 and 1318:345 and 1445:345 and 3633:345 and 4148:345	165:365 and 1318:365 and 1445:365 and 3633:365 and 4148:365
1352	KLFPDAIRL	9		BFAR_HUMAN	sp|Q9NZS9|BFAR_HUMAN Bifunctional apoptosis regulator OS=Homo sapiens OX=9606 GN=BFAR PE=1 SV=1	93	101
1353	KENGFTQHVY	10		LARP1_HUMAN	sp|Q6PKG0|LARP1_HUMAN La-related protein 1 OS=Homo sapiens OX=9606 GN=LARP1 PE=1 SV=2	881	890
1354	ALDRGTAQY	9		CATF_HUMAN	sp|Q9UBX1|CATF_HUMAN Cathepsin F OS=Homo sapiens OX=9606 GN=CTSF PE=1 SV=1	223	231
1355	ILLEKILSL	9		PLAP_HUMAN	sp|Q9Y263|PLAP_HUMAN Phospholipase A-2-activating protein OS=Homo sapiens OX=9606 GN=PLAA PE=1 SV=2	574	582
1356	VVDKDFLDKY	10		ADK_HUMAN	sp|P55263|ADK_HUMAN Adenosine kinase OS=Homo sapiens OX=9606 GN=ADK PE=1 SV=2	39	48
1357	IAYPSLREA	9		MAGA4_HUMAN	sp|P43358|MAGA4_HUMAN Melanoma-associated antigen 4 OS=Homo sapiens OX=9606 GN=MAGEA4 PE=1 SV=2	300	308
1358	VLDGKVAVV	9		SOX5_HUMAN	sp|P35711|SOX5_HUMAN Transcription factor SOX-5 OS=Homo sapiens OX=9606 GN=SOX5 PE=1 SV=3	476	484
1359	ELDPMAMTQKY	11	+Oxid(5)+Oxid(7)	SF3B2_HUMAN	sp|Q13435|SF3B2_HUMAN Splicing factor 3B subunit 2 OS=Homo sapiens OX=9606 GN=SF3B2 PE=1 SV=2	834	844
1360	VLFENTDSV	9		RBM34_HUMAN	sp|P42696|RBM34_HUMAN RNA-binding protein 34 OS=Homo sapiens OX=9606 GN=RBM34 PE=1 SV=2	333	341
1361	FLDPSKSSV	9		PAG15_HUMAN	sp|Q8NCC3|PAG15_HUMAN Group XV phospholipase A2 OS=Homo sapiens OX=9606 GN=PLA2G15 PE=1 SV=2	126	134
1362	SDPILYRPVAVALDTKGP	18		KPYM_HUMAN	sp|P14618|KPYM_HUMAN Pyruvate kinase PKM OS=Homo sapiens OX=9606 GN=PKM PE=1 SV=4	100	117
1363	YLKPYFLEA	9		TERA_HUMAN	sp|P55072|TERA_HUMAN Transitional endoplasmic reticulum ATPase OS=Homo sapiens OX=9606 GN=VCP PE=1 SV=4	134	142
1364	SSEELPLYY	9		TTC14_HUMAN	sp|Q96N46|TTC14_HUMAN Tetratricopeptide repeat protein 14 OS=Homo sapiens OX=9606 GN=TTC14 PE=1 SV=1	225	233
1365	SESELGRKW	9		MIC10_HUMAN	sp|Q5TGZ0|MIC10_HUMAN MICOS complex subunit MIC10 OS=Homo sapiens OX=9606 GN=MICOS10 PE=1 SV=1	2	10
1366	MMDPNSTQRY	10	+Oxid(1)+Oxid(2)	XPO5_HUMAN	sp|Q9HAV4|XPO5_HUMAN Exportin-5 OS=Homo sapiens OX=9606 GN=XPO5 PE=1 SV=1	20	29
1367	YIDDTLTMV	9	+Oxid(8)	GGNB2_HUMAN	sp|Q9H3C7|GGNB2_HUMAN Gametogenetin-binding protein 2 OS=Homo sapiens OX=9606 GN=GGNBP2 PE=1 SV=1	25	33
1368	KQLDLLFSV	9		CDCP1_HUMAN	sp|Q9H5V8|CDCP1_HUMAN CUB domain-containing protein 1 OS=Homo sapiens OX=9606 GN=CDCP1 PE=1 SV=3	649	657
1369	SLAKIYTEA	9		H1X_HUMAN	sp|Q92522|H1X_HUMAN Histone H1x OS=Homo sapiens OX=9606 GN=H1FX PE=1 SV=1	66	74
1370	QEDPNYSPQRF	11		BAG6_HUMAN	sp|P46379|BAG6_HUMAN Large proline-rich protein BAG6 OS=Homo sapiens OX=9606 GN=BAG6 PE=1 SV=2	1111	1121
1371	NLTEDTYKPRIYTSPTWSAFVTDS	24		LG3BP_HUMAN	sp|Q08380|LG3BP_HUMAN Galectin-3-binding protein OS=Homo sapiens OX=9606 GN=LGALS3BP PE=1 SV=1	398	421
1372	EELPLGREL	9		QPCTL_HUMAN	sp|Q9NXS2|QPCTL_HUMAN Glutaminyl-peptide cyclotransferase-like protein OS=Homo sapiens OX=9606 GN=QPCTL PE=1 SV=2	60	68
1373	KLVKEVIAV	9		ETFB_HUMAN	sp|P38117|ETFB_HUMAN Electron transfer flavoprotein subunit beta OS=Homo sapiens OX=9606 GN=ETFB PE=1 SV=3	56	64
1374	ESLRSHFEQW	10		ROA1_HUMAN	sp|P09651|ROA1_HUMAN Heterogeneous nuclear ribonucleoprotein A1 OS=Homo sapiens OX=9606 GN=HNRNPA1 PE=1 SV=5	1065:28 and 2924:28	1065:37 and 2924:37
1375	GGAPPSGGASSGPTIEEVD	19		HSP7C_HUMAN	sp|P11142|HSP7C_HUMAN Heat shock cognate 71 kDa protein OS=Homo sapiens OX=9606 GN=HSPA8 PE=1 SV=1	628	646
1376	TILKRLFRV	9		MOB1A_HUMAN	sp|Q9H8S9|MOB1A_HUMAN MOB kinase activator 1A OS=Homo sapiens OX=9606 GN=MOB1A PE=1 SV=4	952:150 and 993:150	952:158 and 993:158
1377	YGINNIREL	9		SYFA_HUMAN	sp|Q9Y285|SYFA_HUMAN Phenylalanine--tRNA ligase alpha subunit OS=Homo sapiens OX=9606 GN=FARSA PE=1 SV=3	469	477
1378	AAQITQRKW	9		1C03_HUMAN	sp|P04222|1C03_HUMAN HLA class I histocompatibility antigen, Cw-3 alpha chain OS=Homo sapiens OX=9606 GN=HLA-C PE=1 SV=2	94:163 and 1316:163 and 2958:163 and 3531:163 and 3632:163 and 3715:163 and 3716:163 and 3728:163 and 4111:163 and 4112:163 and 4303:163	94:171 and 1316:171 and 2958:171 and 3531:171 and 3632:171 and 3715:171 and 3716:171 and 3728:171 and 4111:171 and 4112:171 and 4303:171
1379	YLTKEDLRV	9		S10AA_HUMAN	sp|P60903|S10AA_HUMAN Protein S100-A10 OS=Homo sapiens OX=9606 GN=S100A10 PE=1 SV=2	25	33
1380	AIETIVAAMSNLVPPV	16		GNAS2_HUMAN	sp|P63092|GNAS2_HUMAN Guanine nucleotide-binding protein G(s) subunit alpha isoforms short OS=Homo sapiens OX=9606 GN=GNAS PE=1 SV=1	2242:102 and 2802:745	2242:117 and 2802:760
1381	ITESNMKSRY	10		WEE1_HUMAN	sp|P30291|WEE1_HUMAN Wee1-like protein kinase OS=Homo sapiens OX=9606 GN=WEE1 PE=1 SV=2	286	295
1382	IGATHSSRFIPLK	13		RS15_HUMAN	sp|P62841|RS15_HUMAN 40S ribosomal protein S15 OS=Homo sapiens OX=9606 GN=RPS15 PE=1 SV=2	133	145
1383	YIDSKFEDY	9		SEPT7_HUMAN	sp|Q16181|SEPT7_HUMAN Septin-7 OS=Homo sapiens OX=9606 GN=SEPTIN7 PE=1 SV=2	133	141
1384	KELEDLNKW	9		PDE4B_HUMAN	sp|Q07343|PDE4B_HUMAN cAMP-specific 3',5'-cyclic phosphodiesterase 4B OS=Homo sapiens OX=9606 GN=PDE4B PE=1 SV=1	340	348
1385	KENGGKFSF	9		PARP4_HUMAN	sp|Q9UKK3|PARP4_HUMAN Protein mono-ADP-ribosyltransferase PARP4 OS=Homo sapiens OX=9606 GN=PARP4 PE=1 SV=3	31	39
1386	QPEGRYVIIPTTFEPGHT	18		CAN5_HUMAN	sp|O15484|CAN5_HUMAN Calpain-5 OS=Homo sapiens OX=9606 GN=CAPN5 PE=1 SV=2	463	480
1387	QETVPKASF	9		SKT_HUMAN	sp|Q5T5P2|SKT_HUMAN Sickle tail protein homolog OS=Homo sapiens OX=9606 GN=KIAA1217 PE=1 SV=2	1260	1268
1388	GPLSLQEVDEQPQHP	15		PEBP1_HUMAN	sp|P30086|PEBP1_HUMAN Phosphatidylethanolamine-binding protein 1 OS=Homo sapiens OX=9606 GN=PEBP1 PE=1 SV=3	10	24
1389	YAIKNIHGV	9		DYN2_HUMAN	sp|P50570|DYN2_HUMAN Dynamin-2 OS=Homo sapiens OX=9606 GN=DNM2 PE=1 SV=2	390	398
1390	FAMPYFIQV	9		CLH1_HUMAN	sp|Q00610|CLH1_HUMAN Clathrin heavy chain 1 OS=Homo sapiens OX=9606 GN=CLTC PE=1 SV=5	1594	1602
1391	EDLKLHLQSTDYGNFL	16		VA0D1_HUMAN	sp|P61421|VA0D1_HUMAN V-type proton ATPase subunit d 1 OS=Homo sapiens OX=9606 GN=ATP6V0D1 PE=1 SV=1	43	58
1392	MLDEPTNHL	9	+Oxid(1)	ABCF1_HUMAN	sp|Q8NE71|ABCF1_HUMAN ATP-binding cassette sub-family F member 1 OS=Homo sapiens OX=9606 GN=ABCF1 PE=1 SV=2	474	482
1393	VVDEDHELIY	10		CHSTB_HUMAN	sp|Q9NPF2|CHSTB_HUMAN Carbohydrate sulfotransferase 11 OS=Homo sapiens OX=9606 GN=CHST11 PE=1 SV=1	111	120
1394	IGYVDTTHW	9		CF089_HUMAN	sp|Q6UWU4|CF089_HUMAN Bombesin receptor-activated protein C6orf89 OS=Homo sapiens OX=9606 GN=C6orf89 PE=1 SV=1	316	324
1395	KMFIGGLSW	9		HNRPD_HUMAN	sp|Q14103|HNRPD_HUMAN Heterogeneous nuclear ribonucleoprotein D0 OS=Homo sapiens OX=9606 GN=HNRNPD PE=1 SV=1	98	106
1396	REQDIEDQLY	10		TRIM8_HUMAN	sp|Q9BZR9|TRIM8_HUMAN E3 ubiquitin-protein ligase TRIM8 OS=Homo sapiens OX=9606 GN=TRIM8 PE=1 SV=2	203	212
1397	EEGNQFVAY	9		PAF1_HUMAN	sp|Q8N7H5|PAF1_HUMAN RNA polymerase II-associated factor 1 homolog OS=Homo sapiens OX=9606 GN=PAF1 PE=1 SV=2	252	260
1398	FMLPDPQNI	9	+Oxid(2)	SEN15_HUMAN	sp|Q8WW01|SEN15_HUMAN tRNA-splicing endonuclease subunit Sen15 OS=Homo sapiens OX=9606 GN=TSEN15 PE=1 SV=1	159	167
1399	TEVPVPTRF	9		S4A4_HUMAN	sp|Q9Y6R1|S4A4_HUMAN Electrogenic sodium bicarbonate cotransporter 1 OS=Homo sapiens OX=9606 GN=SLC4A4 PE=1 SV=1	315	323
1400	KEFAQIIKI	9		FUMH_HUMAN	sp|P07954|FUMH_HUMAN Fumarate hydratase, mitochondrial OS=Homo sapiens OX=9606 GN=FH PE=1 SV=3	223	231
1401	GSFGDNLVTRSY	12		LMNA_HUMAN	sp|P02545|LMNA_HUMAN Prelamin-A/C OS=Homo sapiens OX=9606 GN=LMNA PE=1 SV=1	635	646
1402	ISAIPEQRW	9		KDM4B_HUMAN	sp|O94953|KDM4B_HUMAN Lysine-specific demethylase 4B OS=Homo sapiens OX=9606 GN=KDM4B PE=1 SV=4	840	848
1403	RELSAPARLY	10		ISCU_HUMAN	sp|Q9H1K1|ISCU_HUMAN Iron-sulfur cluster assembly enzyme ISCU, mitochondrial OS=Homo sapiens OX=9606 GN=ISCU PE=1 SV=2	26	35
1404	SYELPDGQVITIGNER	16		ACTB_HUMAN	sp|P60709|ACTB_HUMAN Actin, cytoplasmic 1 OS=Homo sapiens OX=9606 GN=ACTB PE=1 SV=1	167:240 and 1470:241 and 1848:241 and 2326:241 and 3551:239	167:255 and 1470:256 and 1848:256 and 2326:256 and 3551:254
1405	TRADLIFTV	9		DYHC1_HUMAN	sp|Q14204|DYHC1_HUMAN Cytoplasmic dynein 1 heavy chain 1 OS=Homo sapiens OX=9606 GN=DYNC1H1 PE=1 SV=5	4614	4622
1406	LEFAVVHNY	9		NAT8L_HUMAN	sp|Q8N9F0|NAT8L_HUMAN N-acetylaspartate synthetase OS=Homo sapiens OX=9606 GN=NAT8L PE=1 SV=3	233	241
1407	KSKEDLVSQGF	11		OTUB1_HUMAN	sp|Q96FW1|OTUB1_HUMAN Ubiquitin thioesterase OTUB1 OS=Homo sapiens OX=9606 GN=OTUB1 PE=1 SV=2	120	130
1408	KEIGAVKYL	9		RAC1_HUMAN	sp|P63000|RAC1_HUMAN Ras-related C3 botulinum toxin substrate 1 OS=Homo sapiens OX=9606 GN=RAC1 PE=1 SV=1	147	155
1409	VSEVSSLNY	9		RLF_HUMAN	sp|Q13129|RLF_HUMAN Zinc finger protein Rlf OS=Homo sapiens OX=9606 GN=RLF PE=1 SV=2	65	73
1410	SETGHVYTF	9		SRF_HUMAN	sp|P11831|SRF_HUMAN Serum response factor OS=Homo sapiens OX=9606 GN=SRF PE=1 SV=1	189	197
1411	TENQSGVSF	9		AT1A1_HUMAN	sp|P05023|AT1A1_HUMAN Sodium/potassium-transporting ATPase subunit alpha-1 OS=Homo sapiens OX=9606 GN=ATP1A1 PE=1 SV=1	403	411
1412	ALASHILTA	9		DFFA_HUMAN	sp|O00273|DFFA_HUMAN DNA fragmentation factor subunit alpha OS=Homo sapiens OX=9606 GN=DFFA PE=1 SV=1	236	244
1413	KTSVVVGTW	9		ERLEC_HUMAN	sp|Q96DZ1|ERLEC_HUMAN Endoplasmic reticulum lectin 1 OS=Homo sapiens OX=9606 GN=ERLEC1 PE=1 SV=1	373	381
1414	SLLGGNIRL	9		ACSL3_HUMAN	sp|O95573|ACSL3_HUMAN Long-chain-fatty-acid--CoA ligase 3 OS=Homo sapiens OX=9606 GN=ACSL3 PE=1 SV=3	439	447
1415	SRSDIFNDV	9		LMBD2_HUMAN	sp|Q68DH5|LMBD2_HUMAN LMBR1 domain-containing protein 2 OS=Homo sapiens OX=9606 GN=LMBRD2 PE=1 SV=1	687	695
1416	FTNPKVREW	9		GANC_HUMAN	sp|Q8TET4|GANC_HUMAN Neutral alpha-glucosidase C OS=Homo sapiens OX=9606 GN=GANC PE=2 SV=3	481	489
1417	VFQYRLVEY	9		SNIP1_HUMAN	sp|Q8TAD8|SNIP1_HUMAN Smad nuclear-interacting protein 1 OS=Homo sapiens OX=9606 GN=SNIP1 PE=1 SV=1	305	313
1418	VLLSPVPEL	9	+Phospho(4)	APC1_HUMAN	sp|Q9H1A4|APC1_HUMAN Anaphase-promoting complex subunit 1 OS=Homo sapiens OX=9606 GN=ANAPC1 PE=1 SV=1	552	560
1419	LPPPPPPPP	9		ASXL3_HUMAN	sp|Q9C0F0|ASXL3_HUMAN Putative Polycomb group protein ASXL3 OS=Homo sapiens OX=9606 GN=ASXL3 PE=2 SV=3	2031	2039
1420	ISENKFLKY	9		PAPD1_HUMAN	sp|Q9NVV4|PAPD1_HUMAN Poly(A) RNA polymerase, mitochondrial OS=Homo sapiens OX=9606 GN=MTPAP PE=1 SV=1	86	94
1421	MREYKLVVLG	10		RAP1A_HUMAN	sp|P62834|RAP1A_HUMAN Ras-related protein Rap-1A OS=Homo sapiens OX=9606 GN=RAP1A PE=1 SV=1	1009:1 and 2003:1	1009:10 and 2003:10
1422	AEDMETKIKNYKTAPFD	17	+Acet(n)	CX6B1_HUMAN	sp|P14854|CX6B1_HUMAN Cytochrome c oxidase subunit 6B1 OS=Homo sapiens OX=9606 GN=COX6B1 PE=1 SV=2	2	18
1423	STDPEALHY	9		AFAP1_HUMAN	sp|Q8N556|AFAP1_HUMAN Actin filament-associated protein 1 OS=Homo sapiens OX=9606 GN=AFAP1 PE=1 SV=2	443	451
1424	KILDYEVTL	9		IL6RB_HUMAN	sp|P40189|IL6RB_HUMAN Interleukin-6 receptor subunit beta OS=Homo sapiens OX=9606 GN=IL6ST PE=1 SV=2	362	370
1425	FEFTPKPEY	9		DPOE1_HUMAN	sp|Q07864|DPOE1_HUMAN DNA polymerase epsilon catalytic subunit A OS=Homo sapiens OX=9606 GN=POLE PE=1 SV=5	320	328
1426	RVVDFDETW	9		CUL2_HUMAN	sp|Q13617|CUL2_HUMAN Cullin-2 OS=Homo sapiens OX=9606 GN=CUL2 PE=1 SV=2	6	14
1427	SVLDQKILL	9		NPA1P_HUMAN	sp|O60287|NPA1P_HUMAN Nucleolar pre-ribosomal-associated protein 1 OS=Homo sapiens OX=9606 GN=URB1 PE=1 SV=4	1538	1546
1428	LAVYIDRV	8		LMNA_HUMAN	sp|P02545|LMNA_HUMAN Prelamin-A/C OS=Homo sapiens OX=9606 GN=LMNA PE=1 SV=1	42	49
1429	KTLFILRGL	9		CN37_HUMAN	sp|P09543|CN37_HUMAN 2',3'-cyclic-nucleotide 3'-phosphodiesterase OS=Homo sapiens OX=9606 GN=CNP PE=1 SV=2	50	58
1430	KEDLVFIFW	9		COF1_HUMAN	sp|P23528|COF1_HUMAN Cofilin-1 OS=Homo sapiens OX=9606 GN=CFL1 PE=1 SV=3	4172:96 and 4202:96	4172:104 and 4202:104
1431	ADDAGAAGGPGGPGGPG	17	+Acet(n)	RS2_HUMAN	sp|P15880|RS2_HUMAN 40S ribosomal protein S2 OS=Homo sapiens OX=9606 GN=RPS2 PE=1 SV=2	2	18
1432	ADMGHLKY	8	+Oxid(3)	PCNA_HUMAN	sp|P12004|PCNA_HUMAN Proliferating cell nuclear antigen OS=Homo sapiens OX=9606 GN=PCNA PE=1 SV=1	242	249
1433	VLFKDPVSV	9		EXTL1_HUMAN	sp|Q92935|EXTL1_HUMAN Exostosin-like 1 OS=Homo sapiens OX=9606 GN=EXTL1 PE=2 SV=2	657	665
1434	KSFENISKW	9		RAB10_HUMAN	sp|P61026|RAB10_HUMAN Ras-related protein Rab-10 OS=Homo sapiens OX=9606 GN=RAB10 PE=1 SV=1	95	103
1435	VSAGIQTSF	9		DDX5_HUMAN	sp|P17844|DDX5_HUMAN Probable ATP-dependent RNA helicase DDX5 OS=Homo sapiens OX=9606 GN=DDX5 PE=1 SV=1	550	558
1436	YSDGYGRVY	9		RFOX2_HUMAN	sp|O43251|RFOX2_HUMAN RNA binding protein fox-1 homolog 2 OS=Homo sapiens OX=9606 GN=RBFOX2 PE=1 SV=3	349	357
1437	EETLDTIKQY	10		DD19A_HUMAN	sp|Q9NUU7|DD19A_HUMAN ATP-dependent RNA helicase DDX19A OS=Homo sapiens OX=9606 GN=DDX19A PE=1 SV=1	1760:301 and 3430:300	1760:310 and 3430:309
1438	EEIGSRNFF	9		PAXI_HUMAN	sp|P49023|PAXI_HUMAN Paxillin OS=Homo sapiens OX=9606 GN=PXN PE=1 SV=3	389	397
1439	SAKTSPAKQQAPPVRNL	17		DPYL2_HUMAN	sp|Q16555|DPYL2_HUMAN Dihydropyrimidinase-related protein 2 OS=Homo sapiens OX=9606 GN=DPYSL2 PE=1 SV=1	518	534
1440	TEYRGALLW	9		ICA1L_HUMAN	sp|Q8NDH6|ICA1L_HUMAN Islet cell autoantigen 1-like protein OS=Homo sapiens OX=9606 GN=ICA1L PE=1 SV=1	157	165
1441	KARLPLRLF	9		ACOD_HUMAN	sp|O00767|ACOD_HUMAN Acyl-CoA desaturase OS=Homo sapiens OX=9606 GN=SCD PE=1 SV=2	129	137
1442	TSDTVQHGAVY	11		SDE2_HUMAN	sp|Q6IQ49|SDE2_HUMAN Replication stress response regulator SDE2 OS=Homo sapiens OX=9606 GN=SDE2 PE=1 SV=1	58	68
1443	RVIDVGSEW	9		TF2B_HUMAN	sp|Q00403|TF2B_HUMAN Transcription initiation factor IIB OS=Homo sapiens OX=9606 GN=GTF2B PE=1 SV=1	44	52
1444	GKPEPPAMPQPVPTA	15		RS3_HUMAN	sp|P23396|RS3_HUMAN 40S ribosomal protein S3 OS=Homo sapiens OX=9606 GN=RPS3 PE=1 SV=2	229	243
1445	KIDDPIYGTY	10		MAGI2_HUMAN	sp|Q86UL8|MAGI2_HUMAN Membrane-associated guanylate kinase, WW and PDZ domain-containing protein 2 OS=Homo sapiens OX=9606 GN=MAGI2 PE=1 SV=3	356	365
1446	HLSNILSEV	9		TEX10_HUMAN	sp|Q9NXF1|TEX10_HUMAN Testis-expressed protein 10 OS=Homo sapiens OX=9606 GN=TEX10 PE=1 SV=2	95	103
1447	VASPALRAV	9		IMA7_HUMAN	sp|O60684|IMA7_HUMAN Importin subunit alpha-7 OS=Homo sapiens OX=9606 GN=KPNA6 PE=1 SV=1	310	318
1448	YGIRELDQKTW	11		CEBOS_HUMAN	sp|A8MTT3|CEBOS_HUMAN Protein CEBPZOS OS=Homo sapiens OX=9606 GN=CEBPZOS PE=1 SV=2	65	75
1449	SLADLMPRV	9	+Oxid(6)	MTREX_HUMAN	sp|P42285|MTREX_HUMAN Exosome RNA helicase MTR4 OS=Homo sapiens OX=9606 GN=MTREX PE=1 SV=3	91	99
1450	AQNLKDLAGRLPAG	14	+Acet(n)	PHB2_HUMAN	sp|Q99623|PHB2_HUMAN Prohibitin-2 OS=Homo sapiens OX=9606 GN=PHB2 PE=1 SV=2	2	15
1451	NSEVILPVPAFNVINGG	17		ENOA_HUMAN	sp|P06733|ENOA_HUMAN Alpha-enolase OS=Homo sapiens OX=9606 GN=ENO1 PE=1 SV=2	140	156
1452	RTAKALQAHW	10		MCRS1_HUMAN	sp|Q96EZ8|MCRS1_HUMAN Microspherule protein 1 OS=Homo sapiens OX=9606 GN=MCRS1 PE=1 SV=1	246	255
1453	EEDFPSLREY	10		MAT1_HUMAN	sp|P51948|MAT1_HUMAN CDK-activating kinase assembly factor MAT1 OS=Homo sapiens OX=9606 GN=MNAT1 PE=1 SV=1	86	95
1454	TITEYAREI	9		PYGB_HUMAN	sp|P11216|PYGB_HUMAN Glycogen phosphorylase, brain form OS=Homo sapiens OX=9606 GN=PYGB PE=1 SV=5	817	825
1455	VLVDQTTGL	9		ELAV1_HUMAN	sp|Q15717|ELAV1_HUMAN ELAV-like protein 1 OS=Homo sapiens OX=9606 GN=ELAVL1 PE=1 SV=2	137	145
1456	QSDPTQSGMY	10		HBP1_HUMAN	sp|O60381|HBP1_HUMAN HMG box-containing protein 1 OS=Homo sapiens OX=9606 GN=HBP1 PE=1 SV=2	66	75
1457	RENLSKDLY	9		LARP4_HUMAN	sp|Q71RC2|LARP4_HUMAN La-related protein 4 OS=Homo sapiens OX=9606 GN=LARP4 PE=1 SV=3	133	141
1458	AAALRDLSF	9		P3H1_HUMAN	sp|Q32P28|P3H1_HUMAN Prolyl 3-hydroxylase 1 OS=Homo sapiens OX=9606 GN=P3H1 PE=1 SV=2	101	109
1459	KLLEVQPQV	9		EHBP1_HUMAN	sp|Q8NDI1|EHBP1_HUMAN EH domain-binding protein 1 OS=Homo sapiens OX=9606 GN=EHBP1 PE=1 SV=3	953	961
1460	RVFPEKGYSF	10		TIAR_HUMAN	sp|Q01085|TIAR_HUMAN Nucleolysin TIAR OS=Homo sapiens OX=9606 GN=TIAL1 PE=1 SV=1	235	244
1461	FTDADDVAILTY	12		TE2IP_HUMAN	sp|Q9NYB0|TE2IP_HUMAN Telomeric repeat-binding factor 2-interacting protein 1 OS=Homo sapiens OX=9606 GN=TERF2IP PE=1 SV=1	136	147
1462	VVAGVANALAHK	12		HBB_HUMAN	sp|P68871|HBB_HUMAN Hemoglobin subunit beta OS=Homo sapiens OX=9606 GN=HBB PE=1 SV=2	134	145
1463	NTEKILNY	8		SIM26_HUMAN	sp|A0A096LP01|SIM26_HUMAN Small integral membrane protein 26 OS=Homo sapiens OX=9606 GN=SMIM26 PE=3 SV=1	76	83
1464	EDNPQTLLF	9		DDX21_HUMAN	sp|Q9NR30|DDX21_HUMAN Nucleolar RNA helicase 2 OS=Homo sapiens OX=9606 GN=DDX21 PE=1 SV=5	366	374
1465	KSIFDPNTF	9		DLG5_HUMAN	sp|Q8TDM6|DLG5_HUMAN Disks large homolog 5 OS=Homo sapiens OX=9606 GN=DLG5 PE=1 SV=4	971	979
1466	MFLSFPTTK	9	+Oxid(1)	HBA_HUMAN	sp|P69905|HBA_HUMAN Hemoglobin subunit alpha OS=Homo sapiens OX=9606 GN=HBA1 PE=1 SV=2	33	41
1467	KTILERNNF	9		HINT3_HUMAN	sp|Q9NQE9|HINT3_HUMAN Histidine triad nucleotide-binding protein 3 OS=Homo sapiens OX=9606 GN=HINT3 PE=1 SV=1	115	123
1468	ASDKETYELRY	11		RL22L_HUMAN	sp|Q6P5R6|RL22L_HUMAN 60S ribosomal protein L22-like 1 OS=Homo sapiens OX=9606 GN=RPL22L1 PE=1 SV=2	98	108
1469	SEDDLKTVF	9		RBM28_HUMAN	sp|Q9NW13|RBM28_HUMAN RNA-binding protein 28 OS=Homo sapiens OX=9606 GN=RBM28 PE=1 SV=3	126	134
1470	RYQEALSEL	9		CA043_HUMAN	sp|Q9BWL3|CA043_HUMAN Uncharacterized protein C1orf43 OS=Homo sapiens OX=9606 GN=C1orf43 PE=2 SV=1	178	186
1471	QEVFRFAYY	9		APH1A_HUMAN	sp|Q96BI3|APH1A_HUMAN Gamma-secretase subunit APH-1A OS=Homo sapiens OX=9606 GN=APH1A PE=1 SV=1	83	91
1472	RLMNDMTAV	9	+Oxid(6)	HS105_HUMAN	sp|Q92598|HS105_HUMAN Heat shock protein 105 kDa OS=Homo sapiens OX=9606 GN=HSPH1 PE=1 SV=1	169	177
1473	EKGKCNPNLLNGQLSSPLHFAAGGG	25		KRIT1_HUMAN	sp|O00522|KRIT1_HUMAN Krev interaction trapped protein 1 OS=Homo sapiens OX=9606 GN=KRIT1 PE=1 SV=2	342	366
1474	RSYSESEKQW	10		C2AIL_HUMAN	sp|Q96HQ2|C2AIL_HUMAN CDKN2AIP N-terminal-like protein OS=Homo sapiens OX=9606 GN=CDKN2AIPNL PE=1 SV=1	28	37
1475	SEDEVKLAL	9		HNRH1_HUMAN	sp|P31943|HNRH1_HUMAN Heterogeneous nuclear ribonucleoprotein H OS=Homo sapiens OX=9606 GN=HNRNPH1 PE=1 SV=4	63	71
1476	GELSSADEKRY	11		RENT1_HUMAN	sp|Q92900|RENT1_HUMAN Regulator of nonsense transcripts 1 OS=Homo sapiens OX=9606 GN=UPF1 PE=1 SV=2	596	606
1477	AEFELPKTM	9	+Oxid(9)	IGBP1_HUMAN	sp|P78318|IGBP1_HUMAN Immunoglobulin-binding protein 1 OS=Homo sapiens OX=9606 GN=IGBP1 PE=1 SV=1	122	130
1478	RVFDLPLTW	9		MIGA1_HUMAN	sp|Q8NAN2|MIGA1_HUMAN Mitoguardin 1 OS=Homo sapiens OX=9606 GN=MIGA1 PE=1 SV=1	51	59
1479	KLQEQIHRV	9		ZC3H1_HUMAN	sp|O60293|ZC3H1_HUMAN Zinc finger C3H1 domain-containing protein OS=Homo sapiens OX=9606 GN=ZFC3H1 PE=1 SV=3	891	899
1480	FANSRDTSF	9		FAS_HUMAN	sp|P49327|FAS_HUMAN Fatty acid synthase OS=Homo sapiens OX=9606 GN=FASN PE=1 SV=3	1720	1728
1481	LSELKPMSY	9		TMTC3_HUMAN	sp|Q6ZXV5|TMTC3_HUMAN Protein O-mannosyl-transferase TMTC3 OS=Homo sapiens OX=9606 GN=TMTC3 PE=1 SV=2	84	92
1482	YSEGREFRY	9		AXIN1_HUMAN	sp|O15169|AXIN1_HUMAN Axin-1 OS=Homo sapiens OX=9606 GN=AXIN1 PE=1 SV=2	286	294
1483	TEAEGWHFF	9		SAT2_HUMAN	sp|Q96F10|SAT2_HUMAN Diamine acetyltransferase 2 OS=Homo sapiens OX=9606 GN=SAT2 PE=1 SV=1	149	157
1484	YLFERIKEL	9		TM209_HUMAN	sp|Q96SK2|TM209_HUMAN Transmembrane protein 209 OS=Homo sapiens OX=9606 GN=TMEM209 PE=1 SV=2	409	417
1485	TEEEKNFKAF	10		RL13_HUMAN	sp|P26373|RL13_HUMAN 60S ribosomal protein L13 OS=Homo sapiens OX=9606 GN=RPL13 PE=1 SV=4	170	179
1486	DEFPGSSATY	10		MET2B_HUMAN	sp|Q6P1Q9|MET2B_HUMAN Methyltransferase-like protein 2B OS=Homo sapiens OX=9606 GN=METTL2B PE=1 SV=3	1285:173 and 2575:173	1285:182 and 2575:182
1487	VLDDKLVFV	9		ANO6_HUMAN	sp|Q4KMQ2|ANO6_HUMAN Anoctamin-6 OS=Homo sapiens OX=9606 GN=ANO6 PE=1 SV=2	116	124
1488	MTELPAPLSY	10		PSN1_HUMAN	sp|P49768|PSN1_HUMAN Presenilin-1 OS=Homo sapiens OX=9606 GN=PSEN1 PE=1 SV=1	1	10
1489	MLIGEIFEL	9	+Oxid(1)	ATG9A_HUMAN	sp|Q7Z3C6|ATG9A_HUMAN Autophagy-related protein 9A OS=Homo sapiens OX=9606 GN=ATG9A PE=1 SV=3	62	70
1490	RVTEILDYW	9		COG4_HUMAN	sp|Q9H9E3|COG4_HUMAN Conserved oligomeric Golgi complex subunit 4 OS=Homo sapiens OX=9606 GN=COG4 PE=1 SV=3	741	749
1491	AKDVKFGADARALMLQGVDL	20		CH60_HUMAN	sp|P10809|CH60_HUMAN 60 kDa heat shock protein, mitochondrial OS=Homo sapiens OX=9606 GN=HSPD1 PE=1 SV=2	27	46
1492	DEIERKFDKW	10		PRP31_HUMAN	sp|Q8WWY3|PRP31_HUMAN U4/U6 small nuclear ribonucleoprotein Prp31 OS=Homo sapiens OX=9606 GN=PRPF31 PE=1 SV=2	322	331
1493	PGPTPSGTNVGSSGR	15		SC61B_HUMAN	sp|P60468|SC61B_HUMAN Protein transport protein Sec61 subunit beta OS=Homo sapiens OX=9606 GN=SEC61B PE=1 SV=2	2	16
1494	SEANVQRLY	9		KBTB7_HUMAN	sp|Q8WVZ9|KBTB7_HUMAN Kelch repeat and BTB domain-containing protein 7 OS=Homo sapiens OX=9606 GN=KBTBD7 PE=1 SV=1	137	145
1495	SSDGAISLLTY	11		SEC13_HUMAN	sp|P55735|SEC13_HUMAN Protein SEC13 homolog OS=Homo sapiens OX=9606 GN=SEC13 PE=1 SV=3	124	134
1496	REGEIAQFL	9		AIP_HUMAN	sp|O00170|AIP_HUMAN AH receptor-interacting protein OS=Homo sapiens OX=9606 GN=AIP PE=1 SV=2	81	89
1497	YRKKYVIYI	9		RL26L_HUMAN	sp|Q9UNX3|RL26L_HUMAN 60S ribosomal protein L26-like 1 OS=Homo sapiens OX=9606 GN=RPL26L1 PE=1 SV=1	932:74 and 2869:74	932:82 and 2869:82
1498	MLARLASA	8		CSPG4_HUMAN	sp|Q6UVK1|CSPG4_HUMAN Chondroitin sulfate proteoglycan 4 OS=Homo sapiens OX=9606 GN=CSPG4 PE=1 SV=2	22	29
1499	LSLDELHRKY	10		AT1A1_HUMAN	sp|P05023|AT1A1_HUMAN Sodium/potassium-transporting ATPase subunit alpha-1 OS=Homo sapiens OX=9606 GN=ATP1A1 PE=1 SV=1	46	55
1500	SSDDSKLEY	9		ACAP2_HUMAN	sp|Q15057|ACAP2_HUMAN Arf-GAP with coiled-coil, ANK repeat and PH domain-containing protein 2 OS=Homo sapiens OX=9606 GN=ACAP2 PE=1 SV=3	251	259
1501	EEAPQAAKL	9		TPRN_HUMAN	sp|Q4KMQ1|TPRN_HUMAN Taperin OS=Homo sapiens OX=9606 GN=TPRN PE=1 SV=2	464	472
1502	DKIQLINNMLDK	12		PGK1_HUMAN	sp|P00558|PGK1_HUMAN Phosphoglycerate kinase 1 OS=Homo sapiens OX=9606 GN=PGK1 PE=1 SV=3	219	230
1503	MVDPLLTKY	9	+Oxid(1)	DHX35_HUMAN	sp|Q9H5Z1|DHX35_HUMAN Probable ATP-dependent RNA helicase DHX35 OS=Homo sapiens OX=9606 GN=DHX35 PE=1 SV=2	162	170
1504	KAWNDIKKVY	10		RL4_HUMAN	sp|P36578|RL4_HUMAN 60S ribosomal protein L4 OS=Homo sapiens OX=9606 GN=RPL4 PE=1 SV=5	175	184
1505	YSDAFLNDSY	10		STAG1_HUMAN	sp|Q8WVM7|STAG1_HUMAN Cohesin subunit SA-1 OS=Homo sapiens OX=9606 GN=STAG1 PE=1 SV=3	322	331
1506	LTDDGNKWLY	10	+Deamid(6)	PSMD2_HUMAN	sp|Q13200|PSMD2_HUMAN 26S proteasome non-ATPase regulatory subunit 2 OS=Homo sapiens OX=9606 GN=PSMD2 PE=1 SV=3	391	400
1507	ILTERGYSF	9		ACTH_HUMAN	sp|P63267|ACTH_HUMAN Actin, gamma-enteric smooth muscle OS=Homo sapiens OX=9606 GN=ACTG2 PE=1 SV=1	167:193 and 1470:194 and 1848:194 and 2326:194	167:201 and 1470:202 and 1848:202 and 2326:202
1508	KEFLKPEKF	9		OGFD1_HUMAN	sp|Q8N543|OGFD1_HUMAN Prolyl 3-hydroxylase OGFOD1 OS=Homo sapiens OX=9606 GN=OGFOD1 PE=1 SV=1	296	304
1509	TEFTDHELQEW	11		HPCL1_HUMAN	sp|P37235|HPCL1_HUMAN Hippocalcin-like protein 1 OS=Homo sapiens OX=9606 GN=HPCAL1 PE=1 SV=3	20	30
1510	LLDTAQRALY	10		Z324B_HUMAN	sp|Q6AW86|Z324B_HUMAN Zinc finger protein 324B OS=Homo sapiens OX=9606 GN=ZNF324B PE=1 SV=1	17	26
1511	AASERLAAM	9	+Oxid(9)	NRIP1_HUMAN	sp|P48552|NRIP1_HUMAN Nuclear receptor-interacting protein 1 OS=Homo sapiens OX=9606 GN=NRIP1 PE=1 SV=2	293	301
1512	KSIDLIQKW	9		PCY1A_HUMAN	sp|P49585|PCY1A_HUMAN Choline-phosphate cytidylyltransferase A OS=Homo sapiens OX=9606 GN=PCYT1A PE=1 SV=2	270	278
1513	KTFTTQETI	9		G6PI_HUMAN	sp|P06744|G6PI_HUMAN Glucose-6-phosphate isomerase OS=Homo sapiens OX=9606 GN=GPI PE=1 SV=4	211	219
1514	ENSYVPTTGAIIE	13		BSCL2_HUMAN	sp|Q96G97|BSCL2_HUMAN Seipin OS=Homo sapiens OX=9606 GN=BSCL2 PE=1 SV=3	189	201
1515	HAYIISYL	8		EHD4_HUMAN	sp|Q9H223|EHD4_HUMAN EH domain-containing protein 4 OS=Homo sapiens OX=9606 GN=EHD4 PE=1 SV=1	310	317
1516	EEIPDSSKI	9		SETD2_HUMAN	sp|Q9BYW2|SETD2_HUMAN Histone-lysine N-methyltransferase SETD2 OS=Homo sapiens OX=9606 GN=SETD2 PE=1 SV=3	290	298
1517	FSDKELAAY	9		MDR3_HUMAN	sp|P21439|MDR3_HUMAN Phosphatidylcholine translocator ABCB4 OS=Homo sapiens OX=9606 GN=ABCB4 PE=1 SV=2	241	249
1518	YLADVTNAL	9		UBR4_HUMAN	sp|Q5T4S7|UBR4_HUMAN E3 ubiquitin-protein ligase UBR4 OS=Homo sapiens OX=9606 GN=UBR4 PE=1 SV=1	1602	1610
1519	AEVGRKLLL	9		ZBTB6_HUMAN	sp|Q15916|ZBTB6_HUMAN Zinc finger and BTB domain-containing protein 6 OS=Homo sapiens OX=9606 GN=ZBTB6 PE=1 SV=1	78	86
1520	KEIESRVVF	9		SSH2_HUMAN	sp|Q76I76|SSH2_HUMAN Protein phosphatase Slingshot homolog 2 OS=Homo sapiens OX=9606 GN=SSH2 PE=1 SV=1	1236	1244
1521	RTFSDISNF	9		ZN691_HUMAN	sp|Q5VV52|ZN691_HUMAN Zinc finger protein 691 OS=Homo sapiens OX=9606 GN=ZNF691 PE=1 SV=2	262	270
1522	VEQGIDAKW	9		EDC3_HUMAN	sp|Q96F86|EDC3_HUMAN Enhancer of mRNA-decapping protein 3 OS=Homo sapiens OX=9606 GN=EDC3 PE=1 SV=1	449	457
1523	YVDPSTDERLSY	12		PLEC_HUMAN	sp|Q15149|PLEC_HUMAN Plectin OS=Homo sapiens OX=9606 GN=PLEC PE=1 SV=3	3983	3994
1524	RTDAILLGHY	10		FBX9_HUMAN	sp|Q9UK97|FBX9_HUMAN F-box only protein 9 OS=Homo sapiens OX=9606 GN=FBXO9 PE=1 SV=1	330	339
1525	TSERTVLRY	9		DHX16_HUMAN	sp|O60231|DHX16_HUMAN Pre-mRNA-splicing factor ATP-dependent RNA helicase DHX16 OS=Homo sapiens OX=9606 GN=DHX16 PE=1 SV=2	487	495
1526	KSFDFHFGF	9		U119A_HUMAN	sp|Q13432|U119A_HUMAN Protein unc-119 homolog A OS=Homo sapiens OX=9606 GN=UNC119 PE=1 SV=1	173	181
1527	RTIEYLEEV	9		ECHA_HUMAN	sp|P40939|ECHA_HUMAN Trifunctional enzyme subunit alpha, mitochondrial OS=Homo sapiens OX=9606 GN=HADHA PE=1 SV=2	235	243
1528	KLYEKLLTA	9		SMUF2_HUMAN	sp|Q9HAU4|SMUF2_HUMAN E3 ubiquitin-protein ligase SMURF2 OS=Homo sapiens OX=9606 GN=SMURF2 PE=1 SV=1	358:730 and 4000:739	358:738 and 4000:747
1529	KTKDGVREVF	10		RHOA_HUMAN	sp|P61586|RHOA_HUMAN Transforming protein RhoA OS=Homo sapiens OX=9606 GN=RHOA PE=1 SV=1	162	171
1530	DELGLQKKL	9		BRE1B_HUMAN	sp|O75150|BRE1B_HUMAN E3 ubiquitin-protein ligase BRE1B OS=Homo sapiens OX=9606 GN=RNF40 PE=1 SV=5	433	441
1531	EPIDQKFVAISDLYEPI	17		GDIA_HUMAN	sp|P31150|GDIA_HUMAN Rab GDP dissociation inhibitor alpha OS=Homo sapiens OX=9606 GN=GDI1 PE=1 SV=2	374	390
1532	IADMGHLKY	9		PCNA_HUMAN	sp|P12004|PCNA_HUMAN Proliferating cell nuclear antigen OS=Homo sapiens OX=9606 GN=PCNA PE=1 SV=1	241	249
1533	FGLARIYSY	9		CDK4_HUMAN	sp|P11802|CDK4_HUMAN Cyclin-dependent kinase 4 OS=Homo sapiens OX=9606 GN=CDK4 PE=1 SV=2	159	167
1534	KAQDFVKKF	9		PDS5A_HUMAN	sp|Q29RF7|PDS5A_HUMAN Sister chromatid cohesion protein PDS5 homolog A OS=Homo sapiens OX=9606 GN=PDS5A PE=1 SV=1	551	559
1535	SEDKSIRVW	9		COPA_HUMAN	sp|P53621|COPA_HUMAN Coatomer subunit alpha OS=Homo sapiens OX=9606 GN=COPA PE=1 SV=2	268	276
1536	DIAFPDEQAEALAVER	16		LONM_HUMAN	sp|P36776|LONM_HUMAN Lon protease homolog, mitochondrial OS=Homo sapiens OX=9606 GN=LONP1 PE=1 SV=2	944	959
1537	FLDSRHLDHY	10		AUXI_HUMAN	sp|O75061|AUXI_HUMAN Putative tyrosine-protein phosphatase auxilin OS=Homo sapiens OX=9606 GN=DNAJC6 PE=1 SV=3	97	106
1538	LLYQGPHNTL	10		ITA4_HUMAN	sp|P13612|ITA4_HUMAN Integrin alpha-4 OS=Homo sapiens OX=9606 GN=ITGA4 PE=1 SV=3	42	51
1539	QPEGRYVIIPTTFEPGHTG	19		CAN5_HUMAN	sp|O15484|CAN5_HUMAN Calpain-5 OS=Homo sapiens OX=9606 GN=CAPN5 PE=1 SV=2	463	481
1540	KTLILPRL	8		TAF6_HUMAN	sp|P49848|TAF6_HUMAN Transcription initiation factor TFIID subunit 6 OS=Homo sapiens OX=9606 GN=TAF6 PE=1 SV=1	389	396
1541	KSFVKVYNY	9		RL27_HUMAN	sp|P61353|RL27_HUMAN 60S ribosomal protein L27 OS=Homo sapiens OX=9606 GN=RPL27 PE=1 SV=2	69	77
1542	SSATDAAIRVW	11		TBL3_HUMAN	sp|Q12788|TBL3_HUMAN Transducin beta-like protein 3 OS=Homo sapiens OX=9606 GN=TBL3 PE=1 SV=2	170	180
1543	EEVQFLKTL	9		SYAC_HUMAN	sp|P49588|SYAC_HUMAN Alanine--tRNA ligase, cytoplasmic OS=Homo sapiens OX=9606 GN=AARS PE=1 SV=2	378	386
1544	QEISSLVKY	9		ATM_HUMAN	sp|Q13315|ATM_HUMAN Serine-protein kinase ATM OS=Homo sapiens OX=9606 GN=ATM PE=1 SV=4	95	103
1545	AATSRTYLY	9		PUSL1_HUMAN	sp|Q8N0Z8|PUSL1_HUMAN tRNA pseudouridine synthase-like 1 OS=Homo sapiens OX=9606 GN=PUSL1 PE=1 SV=1	124	132
1546	FATPFLVVRHQ	11		COX7C_HUMAN	sp|P15954|COX7C_HUMAN Cytochrome c oxidase subunit 7C, mitochondrial OS=Homo sapiens OX=9606 GN=COX7C PE=1 SV=1	49	59
1547	GESVIGKTY	9		RHG21_HUMAN	sp|Q5T5U3|RHG21_HUMAN Rho GTPase-activating protein 21 OS=Homo sapiens OX=9606 GN=ARHGAP21 PE=1 SV=2	129	137
1548	KQYGNEVFL	9		TCPQ_HUMAN	sp|P50990|TCPQ_HUMAN T-complex protein 1 subunit theta OS=Homo sapiens OX=9606 GN=CCT8 PE=1 SV=4	171	179
1549	YTDATPLRV	9		DDX51_HUMAN	sp|Q8N8A6|DDX51_HUMAN ATP-dependent RNA helicase DDX51 OS=Homo sapiens OX=9606 GN=DDX51 PE=1 SV=3	304	312
1550	SISDVFRQY	9		GANAB_HUMAN	sp|Q14697|GANAB_HUMAN Neutral alpha-glucosidase AB OS=Homo sapiens OX=9606 GN=GANAB PE=1 SV=3	371	379
1551	GLIFVVDSNDRERVN	15		ARF1_HUMAN	sp|P84077|ARF1_HUMAN ADP-ribosylation factor 1 OS=Homo sapiens OX=9606 GN=ARF1 PE=1 SV=2	2285:87 and 2704:87	2285:101 and 2704:101
1552	ISQPASGNTF	10		UBP2L_HUMAN	sp|Q14157|UBP2L_HUMAN Ubiquitin-associated protein 2-like OS=Homo sapiens OX=9606 GN=UBAP2L PE=1 SV=2	324	333
1553	SSNSYAIKKKDELERVAKSNR	21		RS5_HUMAN	sp|P46782|RS5_HUMAN 40S ribosomal protein S5 OS=Homo sapiens OX=9606 GN=RPS5 PE=1 SV=4	184	204
1554	RLAQEAVTL	9		BIRC6_HUMAN	sp|Q9NR09|BIRC6_HUMAN Baculoviral IAP repeat-containing protein 6 OS=Homo sapiens OX=9606 GN=BIRC6 PE=1 SV=2	4577	4585
1555	KTDSDSDLQLY	11		AMPD2_HUMAN	sp|Q01433|AMPD2_HUMAN AMP deaminase 2 OS=Homo sapiens OX=9606 GN=AMPD2 PE=1 SV=2	187	197
1556	SEAEQTLRF	9		MACF1_HUMAN	sp|Q9UPN3|MACF1_HUMAN Microtubule-actin cross-linking factor 1, isoforms 1/2/3/5 OS=Homo sapiens OX=9606 GN=MACF1 PE=1 SV=4	6786	6794
1557	ESLKSIRKY	9		PANK2_HUMAN	sp|Q9BZ23|PANK2_HUMAN Pantothenate kinase 2, mitochondrial OS=Homo sapiens OX=9606 GN=PANK2 PE=1 SV=3	243	251
1558	RVFENIVAV	9		TRAF1_HUMAN	sp|Q13077|TRAF1_HUMAN TNF receptor-associated factor 1 OS=Homo sapiens OX=9606 GN=TRAF1 PE=1 SV=1	195	203
1559	TLLSNIQGV	9		PLIN2_HUMAN	sp|Q99541|PLIN2_HUMAN Perilipin-2 OS=Homo sapiens OX=9606 GN=PLIN2 PE=1 SV=2	327	335
1560	SLLDDLHSA	9		ZY11B_HUMAN	sp|Q9C0D3|ZY11B_HUMAN Protein zyg-11 homolog B OS=Homo sapiens OX=9606 GN=ZYG11B PE=1 SV=2	626	634
1561	FLDHKTLYY	9		KAT6B_HUMAN	sp|Q8WYB5|KAT6B_HUMAN Histone acetyltransferase KAT6B OS=Homo sapiens OX=9606 GN=KAT6B PE=1 SV=3	811	819
1562	DEVSFIKKL	9		SNR25_HUMAN	sp|Q9BV90|SNR25_HUMAN U11/U12 small nuclear ribonucleoprotein 25 kDa protein OS=Homo sapiens OX=9606 GN=SNRNP25 PE=1 SV=1	121	129
1563	TLSGHASW	8		WDR61_HUMAN	sp|Q9GZS3|WDR61_HUMAN WD repeat-containing protein 61 OS=Homo sapiens OX=9606 GN=WDR61 PE=1 SV=1	227	234
1564	EENYGVKTTY	10		ATX2L_HUMAN	sp|Q8WWM7|ATX2L_HUMAN Ataxin-2-like protein OS=Homo sapiens OX=9606 GN=ATXN2L PE=1 SV=2	261	270
1565	GSAGPPPTGEEDTAEKDEL	19		BIP_HUMAN	sp|P11021|BIP_HUMAN Endoplasmic reticulum chaperone BiP OS=Homo sapiens OX=9606 GN=HSPA5 PE=1 SV=2	636	654
1566	SADPDNLKY	9		SMG1_HUMAN	sp|Q96Q15|SMG1_HUMAN Serine/threonine-protein kinase SMG1 OS=Homo sapiens OX=9606 GN=SMG1 PE=1 SV=3	36	44
1567	HEAEVLKQL	9		STMN1_HUMAN	sp|P16949|STMN1_HUMAN Stathmin OS=Homo sapiens OX=9606 GN=STMN1 PE=1 SV=3	64	72
1568	AEVHIDIRKL	10		HUS1_HUMAN	sp|O60921|HUS1_HUMAN Checkpoint protein HUS1 OS=Homo sapiens OX=9606 GN=HUS1 PE=1 SV=1	228	237
1569	ETDNPRTTLVY	11		SEM3C_HUMAN	sp|Q99985|SEM3C_HUMAN Semaphorin-3C OS=Homo sapiens OX=9606 GN=SEMA3C PE=2 SV=2	312	322
1570	YTVENSRVY	9		RIOX1_HUMAN	sp|Q9H6W3|RIOX1_HUMAN Ribosomal oxygenase 1 OS=Homo sapiens OX=9606 GN=RIOX1 PE=1 SV=2	569	577
1571	ALLRVTPFI	9		TOM5_HUMAN	sp|Q8N4H5|TOM5_HUMAN Mitochondrial import receptor subunit TOM5 homolog OS=Homo sapiens OX=9606 GN=TOMM5 PE=1 SV=1	36	44
1572	AEMLPGVLQQF	11	+Oxid(3)	NDRG1_HUMAN	sp|Q92597|NDRG1_HUMAN Protein NDRG1 OS=Homo sapiens OX=9606 GN=NDRG1 PE=1 SV=1	119	129
1573	ALQEMVHQV	9		CASL_HUMAN	sp|Q14511|CASL_HUMAN Enhancer of filamentation 1 OS=Homo sapiens OX=9606 GN=NEDD9 PE=1 SV=1	806	814
1574	RLYHITDQV	9		B3GN2_HUMAN	sp|Q9NY97|B3GN2_HUMAN N-acetyllactosaminide beta-1,3-N-acetylglucosaminyltransferase 2 OS=Homo sapiens OX=9606 GN=B3GNT2 PE=1 SV=2	318	326
1575	KTLSDIFLLF	10		CD123_HUMAN	sp|O75794|CD123_HUMAN Cell division cycle protein 123 homolog OS=Homo sapiens OX=9606 GN=CDC123 PE=1 SV=1	125	134
1576	LPPGEYVVVPSTFEPNK	17		CAN1_HUMAN	sp|P07384|CAN1_HUMAN Calpain-1 catalytic subunit OS=Homo sapiens OX=9606 GN=CAPN1 PE=1 SV=1	489	505
1577	LAASVISKW	9		ZNT7_HUMAN	sp|Q8NEW0|ZNT7_HUMAN Zinc transporter 7 OS=Homo sapiens OX=9606 GN=SLC30A7 PE=2 SV=1	82	90
1578	YLENGKETL	9		1B13_HUMAN	sp|P30461|1B13_HUMAN HLA class I histocompatibility antigen, B-13 alpha chain OS=Homo sapiens OX=9606 GN=HLA-B PE=1 SV=1	1:195 and 1888:195 and 3510:195 and 3728:195	1:203 and 1888:203 and 3510:203 and 3728:203
1579	FQDEINWRL	9		UBP11_HUMAN	sp|P51784|UBP11_HUMAN Ubiquitin carboxyl-terminal hydrolase 11 OS=Homo sapiens OX=9606 GN=USP11 PE=1 SV=3	137	145
1580	YATKHLRVL	9		RICTR_HUMAN	sp|Q6R327|RICTR_HUMAN Rapamycin-insensitive companion of mTOR OS=Homo sapiens OX=9606 GN=RICTOR PE=1 SV=1	731	739
1581	RLQSKTIKV	9		ELAV1_HUMAN	sp|Q15717|ELAV1_HUMAN ELAV-like protein 1 OS=Homo sapiens OX=9606 GN=ELAVL1 PE=1 SV=2	85	93
1582	QRYPGQVIL	9		JMY_HUMAN	sp|Q8N9B5|JMY_HUMAN Junction-mediating and -regulatory protein OS=Homo sapiens OX=9606 GN=JMY PE=1 SV=2	688	696
1583	SEKKQPVDLGLLEEDDE	17	+Acet(n)	SEM1_HUMAN	sp|P60896|SEM1_HUMAN 26S proteasome complex subunit SEM1 OS=Homo sapiens OX=9606 GN=SEM1 PE=1 SV=1	2	18
1584	AEWPAQTNY	9		PYR1_HUMAN	sp|P27708|PYR1_HUMAN CAD protein OS=Homo sapiens OX=9606 GN=CAD PE=1 SV=3	908	916
1585	GGSAVISLEGKPL	13		COF1_HUMAN	sp|P23528|COF1_HUMAN Cofilin-1 OS=Homo sapiens OX=9606 GN=CFL1 PE=1 SV=3	154	166
1586	ALGNVRTV	8		ABCB8_HUMAN	sp|Q9NUT2|ABCB8_HUMAN ATP-binding cassette sub-family B member 8, mitochondrial OS=Homo sapiens OX=9606 GN=ABCB8 PE=1 SV=3	337	344
1587	TRSEFYKHI	9		ARP2_HUMAN	sp|P61160|ARP2_HUMAN Actin-related protein 2 OS=Homo sapiens OX=9606 GN=ACTR2 PE=1 SV=1	293	301
1588	MFDGKFVV	8		UHMK1_HUMAN	sp|Q8TAS1|UHMK1_HUMAN Serine/threonine-protein kinase Kist OS=Homo sapiens OX=9606 GN=UHMK1 PE=1 SV=2	393	400
1589	GLQEYVEAV	9		TSNAX_HUMAN	sp|Q99598|TSNAX_HUMAN Translin-associated protein X OS=Homo sapiens OX=9606 GN=TSNAX PE=1 SV=1	123	131
1590	RQADKVWRL	9		NFIA_HUMAN	sp|Q12857|NFIA_HUMAN Nuclear factor 1 A-type OS=Homo sapiens OX=9606 GN=NFIA PE=1 SV=2	2252:122 and 2390:121	2252:130 and 2390:129
1591	TLFDYEVRL	9		UHRF1_HUMAN	sp|Q96T88|UHRF1_HUMAN E3 ubiquitin-protein ligase UHRF1 OS=Homo sapiens OX=9606 GN=UHRF1 PE=1 SV=1	57	65
1592	VAAPSWLHRF	10		VIGLN_HUMAN	sp|Q00341|VIGLN_HUMAN Vigilin OS=Homo sapiens OX=9606 GN=HDLBP PE=1 SV=2	369	378
1593	GTDDGRLLEY	10		APMAP_HUMAN	sp|Q9HDC9|APMAP_HUMAN Adipocyte plasma membrane-associated protein OS=Homo sapiens OX=9606 GN=APMAP PE=1 SV=2	233	242
1594	AVFDKTLAEL	10		MCAF1_HUMAN	sp|Q6VMQ6|MCAF1_HUMAN Activating transcription factor 7-interacting protein 1 OS=Homo sapiens OX=9606 GN=ATF7IP PE=1 SV=3	613	622
1595	LSDLLDWKY	9		GYS1_HUMAN	sp|P13807|GYS1_HUMAN Glycogen [starch] synthase, muscle OS=Homo sapiens OX=9606 GN=GYS1 PE=1 SV=2	592	600
1596	KSYLGSEADVW	11		MELK_HUMAN	sp|Q14680|MELK_HUMAN Maternal embryonic leucine zipper kinase OS=Homo sapiens OX=9606 GN=MELK PE=1 SV=3	183	193
1597	ATYMKPEMW	9		EIF3C_HUMAN	sp|Q99613|EIF3C_HUMAN Eukaryotic translation initiation factor 3 subunit C OS=Homo sapiens OX=9606 GN=EIF3C PE=1 SV=1	1828:390 and 1883:391	1828:398 and 1883:399
1598	RRFNYVVRL	9		FBX32_HUMAN	sp|Q969P5|FBX32_HUMAN F-box only protein 32 OS=Homo sapiens OX=9606 GN=FBXO32 PE=1 SV=1	117	125
1599	YAATRATL	8		TWF1_HUMAN	sp|Q12792|TWF1_HUMAN Twinfilin-1 OS=Homo sapiens OX=9606 GN=TWF1 PE=1 SV=3	101	108
1600	VEHTPDGVKW	10		PYGB_HUMAN	sp|P11216|PYGB_HUMAN Glycogen phosphorylase, brain form OS=Homo sapiens OX=9606 GN=PYGB PE=1 SV=5	207	216
1601	AEWEERISAW	10		GBA2_HUMAN	sp|Q9HCG7|GBA2_HUMAN Non-lysosomal glucosylceramidase OS=Homo sapiens OX=9606 GN=GBA2 PE=1 SV=2	453	462
1602	SEENFFRIY	9		TPPC9_HUMAN	sp|Q96Q05|TPPC9_HUMAN Trafficking protein particle complex subunit 9 OS=Homo sapiens OX=9606 GN=TRAPPC9 PE=1 SV=2	27	35
1603	ALLAGSEYLKL	11		EIF3D_HUMAN	sp|O15371|EIF3D_HUMAN Eukaryotic translation initiation factor 3 subunit D OS=Homo sapiens OX=9606 GN=EIF3D PE=1 SV=1	439	449
1604	AASSDSAQGSDVSLTACKV	19		1A68_HUMAN	sp|P01891|1A68_HUMAN HLA class I histocompatibility antigen, A-68 alpha chain OS=Homo sapiens OX=9606 GN=HLA-A PE=1 SV=4	165:347 and 1318:347 and 1445:347 and 3633:347 and 4148:347	165:365 and 1318:365 and 1445:365 and 3633:365 and 4148:365
1605	QTDKLKELY	9	+Pyro(1)	SRP72_HUMAN	sp|O76094|SRP72_HUMAN Signal recognition particle subunit SRP72 OS=Homo sapiens OX=9606 GN=SRP72 PE=1 SV=3	107	115
1606	RSLASQFKY	9		DRG2_HUMAN	sp|P55039|DRG2_HUMAN Developmentally-regulated GTP-binding protein 2 OS=Homo sapiens OX=9606 GN=DRG2 PE=1 SV=1	324	332
1607	SRSLVLNRL	9		ZC3H3_HUMAN	sp|Q8IXZ2|ZC3H3_HUMAN Zinc finger CCCH domain-containing protein 3 OS=Homo sapiens OX=9606 GN=ZC3H3 PE=1 SV=3	571	579
1608	VTVPANVQRW	10		AIMP2_HUMAN	sp|Q13155|AIMP2_HUMAN Aminoacyl tRNA synthase complex-interacting multifunctional protein 2 OS=Homo sapiens OX=9606 GN=AIMP2 PE=1 SV=2	293	302
1609	NEVYEAVKNY	10		PB1_HUMAN	sp|Q86U86|PB1_HUMAN Protein polybromo-1 OS=Homo sapiens OX=9606 GN=PBRM1 PE=1 SV=1	663	672
1610	LAAEGRVL	8		MIB2_HUMAN	sp|Q96AX9|MIB2_HUMAN E3 ubiquitin-protein ligase MIB2 OS=Homo sapiens OX=9606 GN=MIB2 PE=1 SV=3	834	841
1611	RLPEAIEEV	9		GRHPR_HUMAN	sp|Q9UBQ7|GRHPR_HUMAN Glyoxylate reductase/hydroxypyruvate reductase OS=Homo sapiens OX=9606 GN=GRHPR PE=1 SV=1	125	133
1612	KLAPNLTEL	9		PLXA3_HUMAN	sp|P51805|PLXA3_HUMAN Plexin-A3 OS=Homo sapiens OX=9606 GN=PLXNA3 PE=1 SV=2	55	63
1613	QEFEHVNGRW	10	+Pyro(1)	CHD4_HUMAN	sp|Q14839|CHD4_HUMAN Chromodomain-helicase-DNA-binding protein 4 OS=Homo sapiens OX=9606 GN=CHD4 PE=1 SV=2	1507	1516
1614	VTQRLNSQW	9		RLGPB_HUMAN	sp|Q86X10|RLGPB_HUMAN Ral GTPase-activating protein subunit beta OS=Homo sapiens OX=9606 GN=RALGAPB PE=1 SV=1	766	774
1615	KMVELVHFL	9	+Oxid(2)	MAGA2_HUMAN	sp|P43356|MAGA2_HUMAN Melanoma-associated antigen 2 OS=Homo sapiens OX=9606 GN=MAGEA2 PE=1 SV=1	112	120
1616	KSIPVGVGQIY	11		UT1_HUMAN	sp|Q13336|UT1_HUMAN Urea transporter 1 OS=Homo sapiens OX=9606 GN=SLC14A1 PE=1 SV=2	224	234
1617	KELEFLKKL	9		PRP4B_HUMAN	sp|Q13523|PRP4B_HUMAN Serine/threonine-protein kinase PRP4 homolog OS=Homo sapiens OX=9606 GN=PRPF4B PE=1 SV=3	731	739
1618	KEAVGKMGF	9	+Oxid(7)	ZER1_HUMAN	sp|Q7Z7L7|ZER1_HUMAN Protein zer-1 homolog OS=Homo sapiens OX=9606 GN=ZER1 PE=1 SV=1	515	523
1619	AEAEAVREVY	10		CRNL1_HUMAN	sp|Q9BZJ0|CRNL1_HUMAN Crooked neck-like protein 1 OS=Homo sapiens OX=9606 GN=CRNKL1 PE=1 SV=4	505	514
1620	SSDGTVKIW	9		SMU1_HUMAN	sp|Q2TAY7|SMU1_HUMAN WD40 repeat-containing protein SMU1 OS=Homo sapiens OX=9606 GN=SMU1 PE=1 SV=2	368	376
1621	KISNIIKQF	9	+Deamid(4)	RRAGA_HUMAN	sp|Q7L523|RRAGA_HUMAN Ras-related GTP-binding protein A OS=Homo sapiens OX=9606 GN=RRAGA PE=1 SV=1	230	238
1622	DLSTPDAVMGNPK	13	+Oxid(9)	HBB_HUMAN	sp|P68871|HBB_HUMAN Hemoglobin subunit beta OS=Homo sapiens OX=9606 GN=HBB PE=1 SV=2	48	60
1623	AEDPNLNQPVW	11		CE350_HUMAN	sp|Q5VT06|CE350_HUMAN Centrosome-associated protein 350 OS=Homo sapiens OX=9606 GN=CEP350 PE=1 SV=1	2988	2998
1624	GKEPELLEPIPYEFMA	16		RL21_HUMAN	sp|P46778|RL21_HUMAN 60S ribosomal protein L21 OS=Homo sapiens OX=9606 GN=RPL21 PE=1 SV=2	145	160
1625	QSDPKPSQY	9	+Pyro(1)	SYTL2_HUMAN	sp|Q9HCH5|SYTL2_HUMAN Synaptotagmin-like protein 2 OS=Homo sapiens OX=9606 GN=SYTL2 PE=1 SV=3	378	386
1626	LFSKELRC	8	+Phospho(3)	TAF13_HUMAN	sp|Q15543|TAF13_HUMAN Transcription initiation factor TFIID subunit 13 OS=Homo sapiens OX=9606 GN=TAF13 PE=1 SV=1	31	38
1627	TSDSFVKGY	9		SYTL4_HUMAN	sp|Q96C24|SYTL4_HUMAN Synaptotagmin-like protein 4 OS=Homo sapiens OX=9606 GN=SYTL4 PE=1 SV=2	546	554
1628	TVFDNLPNPEDRK	13		Q29443 SWISS-PROT:Q29443 Serotransferrin - Bos taurus (Bovine).	Q29443 SWISS-PROT:Q29443 Serotransferrin - Bos taurus (Bovine).	4733:232 and 4735:213	4733:244 and 4735:225
1629	VILDPVHSV	9		T183B_HUMAN	sp|Q1AE95|T183B_HUMAN Transmembrane protein 183B OS=Homo sapiens OX=9606 GN=TMEM183B PE=2 SV=1	603:352 and 3037:352	603:360 and 3037:360
1630	RVFSSTLQNW	10		XPOT_HUMAN	sp|O43592|XPOT_HUMAN Exportin-T OS=Homo sapiens OX=9606 GN=XPOT PE=1 SV=2	429	438
1631	TLVYHVVGV	9		SF3B3_HUMAN	sp|Q15393|SF3B3_HUMAN Splicing factor 3B subunit 3 OS=Homo sapiens OX=9606 GN=SF3B3 PE=1 SV=4	165	173
1632	AMSNLVPPVEL	11	+Oxid(2)	GNAS2_HUMAN	sp|P63092|GNAS2_HUMAN Guanine nucleotide-binding protein G(s) subunit alpha isoforms short OS=Homo sapiens OX=9606 GN=GNAS PE=1 SV=1	2242:109 and 2802:752	2242:119 and 2802:762
1633	EELEDIKQF	9		UBP34_HUMAN	sp|Q70CQ2|UBP34_HUMAN Ubiquitin carboxyl-terminal hydrolase 34 OS=Homo sapiens OX=9606 GN=USP34 PE=1 SV=2	2916	2924
1634	NENPNVLEW	9		SACS_HUMAN	sp|Q9NZJ4|SACS_HUMAN Sacsin OS=Homo sapiens OX=9606 GN=SACS PE=1 SV=2	1025	1033
1635	QAFGLPRL	8		HSPB1_HUMAN	sp|P04792|HSPB1_HUMAN Heat shock protein beta-1 OS=Homo sapiens OX=9606 GN=HSPB1 PE=1 SV=2	31	38
1636	RLLKSKLYL	9		MGST1_HUMAN	sp|P10620|MGST1_HUMAN Microsomal glutathione S-transferase 1 OS=Homo sapiens OX=9606 GN=MGST1 PE=1 SV=1	147	155
1637	NTDFKQLY	8		CSK22_HUMAN	sp|P19784|CSK22_HUMAN Casein kinase II subunit alpha' OS=Homo sapiens OX=9606 GN=CSNK2A2 PE=1 SV=1	119	126
1638	FLLPAGWIL	9		COX8A_HUMAN	sp|P10176|COX8A_HUMAN Cytochrome c oxidase subunit 8A, mitochondrial OS=Homo sapiens OX=9606 GN=COX8A PE=1 SV=2	51	59
1639	KLFEKVKEV	9		FACR2_HUMAN	sp|Q96K12|FACR2_HUMAN Fatty acyl-CoA reductase 2 OS=Homo sapiens OX=9606 GN=FAR2 PE=1 SV=1	63	71
1640	DPSKLDSGKELKIDIIPNPQERT	23		H90B3_HUMAN	sp|Q58FF7|H90B3_HUMAN Putative heat shock protein HSP 90-beta-3 OS=Homo sapiens OX=9606 GN=HSP90AB3P PE=5 SV=1	1543:61 and 4325:61	1543:83 and 4325:83
1641	AGRKLALKTIDWVAF	15	+Acet(n)	ATP5H_HUMAN	sp|O75947|ATP5H_HUMAN ATP synthase subunit d, mitochondrial OS=Homo sapiens OX=9606 GN=ATP5PD PE=1 SV=3	2	16
1642	EEFDEKIATKY	11		DPOLA_HUMAN	sp|P09884|DPOLA_HUMAN DNA polymerase alpha catalytic subunit OS=Homo sapiens OX=9606 GN=POLA1 PE=1 SV=2	415	425
1643	ALNPADITV	9		NELFD_HUMAN	sp|Q8IXH7|NELFD_HUMAN Negative elongation factor C/D OS=Homo sapiens OX=9606 GN=NELFCD PE=1 SV=2	304	312
1644	SVDSNLLSDY	10		OSGI2_HUMAN	sp|Q9Y236|OSGI2_HUMAN Oxidative stress-induced growth inhibitor 2 OS=Homo sapiens OX=9606 GN=OSGIN2 PE=2 SV=1	366	375
1645	GEIIGVKVL	9		IPYR_HUMAN	sp|Q15181|IPYR_HUMAN Inorganic pyrophosphatase OS=Homo sapiens OX=9606 GN=PPA1 PE=1 SV=2	133	141
1646	SEELDGLFRRY	11		MEF2D_HUMAN	sp|Q14814|MEF2D_HUMAN Myocyte-specific enhancer factor 2D OS=Homo sapiens OX=9606 GN=MEF2D PE=1 SV=1	121	131
1647	SEGYPGQRY	9		GLYC_HUMAN	sp|P34896|GLYC_HUMAN Serine hydroxymethyltransferase, cytosolic OS=Homo sapiens OX=9606 GN=SHMT1 PE=1 SV=1	74	82
1648	YIDQGRNPQLY	11		MED10_HUMAN	sp|Q9BTT4|MED10_HUMAN Mediator of RNA polymerase II transcription subunit 10 OS=Homo sapiens OX=9606 GN=MED10 PE=1 SV=1	70	80
1649	AAAVAAAGAGEPQSPDELLPKG	22	+Acet(n)	TOM22_HUMAN	sp|Q9NS69|TOM22_HUMAN Mitochondrial import receptor subunit TOM22 homolog OS=Homo sapiens OX=9606 GN=TOMM22 PE=1 SV=3	2	23
1650	DVKGIKVQSVDKQ	13		LAMA4_HUMAN	sp|Q16363|LAMA4_HUMAN Laminin subunit alpha-4 OS=Homo sapiens OX=9606 GN=LAMA4 PE=1 SV=4	1294	1306
1651	SSDKGRLCYY	10		GLE1_HUMAN	sp|Q53GS7|GLE1_HUMAN Nucleoporin GLE1 OS=Homo sapiens OX=9606 GN=GLE1 PE=1 SV=2	16	25
1652	YSDVHNCSY	9		ZFAN6_HUMAN	sp|Q6FIF0|ZFAN6_HUMAN AN1-type zinc finger protein 6 OS=Homo sapiens OX=9606 GN=ZFAND6 PE=1 SV=2	175	183
1653	LTLEGIRQF	9		IF4A1_HUMAN	sp|P60842|IF4A1_HUMAN Eukaryotic initiation factor 4A-I OS=Homo sapiens OX=9606 GN=EIF4A1 PE=1 SV=1	241	249
1654	RVAGFNPAL	9		IFG15_HUMAN	sp|Q9H496|IFG15_HUMAN Torsin-1A-interacting protein 2, isoform IFRG15 OS=Homo sapiens OX=9606 GN=TOR1AIP2 PE=1 SV=1	104	112
1655	KLFDRPQEL	9		DEN4C_HUMAN	sp|Q5VZ89|DEN4C_HUMAN DENN domain-containing protein 4C OS=Homo sapiens OX=9606 GN=DENND4C PE=1 SV=3	717	725
1656	SLDEELDRV	9		STML2_HUMAN	sp|Q9UJZ1|STML2_HUMAN Stomatin-like protein 2, mitochondrial OS=Homo sapiens OX=9606 GN=STOML2 PE=1 SV=1	345	353
1657	SAWRIQEL	8		TRIP6_HUMAN	sp|Q15654|TRIP6_HUMAN Thyroid receptor-interacting protein 6 OS=Homo sapiens OX=9606 GN=TRIP6 PE=1 SV=3	461	468
1658	AEVEGAGVKAW	11		ARRD1_HUMAN	sp|Q8N5I2|ARRD1_HUMAN Arrestin domain-containing protein 1 OS=Homo sapiens OX=9606 GN=ARRDC1 PE=1 SV=1	223	233
1659	KTKEVIQEW	9		TLN1_HUMAN	sp|Q9Y490|TLN1_HUMAN Talin-1 OS=Homo sapiens OX=9606 GN=TLN1 PE=1 SV=3	343	351
1660	KTIGGGDDSF	10		TBA3C_HUMAN	sp|P0DPH7|TBA3C_HUMAN Tubulin alpha-3C chain OS=Homo sapiens OX=9606 GN=TUBA3C PE=1 SV=1	360:40 and 624:40	360:49 and 624:49
1661	EEKKIILTY	9		FRMD5_HUMAN	sp|Q7Z6J6|FRMD5_HUMAN FERM domain-containing protein 5 OS=Homo sapiens OX=9606 GN=FRMD5 PE=1 SV=1	264	272
1662	IIIPEIQKV	9		XPO2_HUMAN	sp|P55060|XPO2_HUMAN Exportin-2 OS=Homo sapiens OX=9606 GN=CSE1L PE=1 SV=3	825	833
1663	SSWRVISS	8		1433G_HUMAN	sp|P61981|1433G_HUMAN 14-3-3 protein gamma OS=Homo sapiens OX=9606 GN=YWHAG PE=1 SV=2	1094:59 and 1317:58	1094:66 and 1317:65
1664	AENNINLIF	9		ITB5_HUMAN	sp|P18084|ITB5_HUMAN Integrin beta-5 OS=Homo sapiens OX=9606 GN=ITGB5 PE=1 SV=1	327	335
1665	SLLNVVMDL	9	+Oxid(7)	CHD4_HUMAN	sp|Q14839|CHD4_HUMAN Chromodomain-helicase-DNA-binding protein 4 OS=Homo sapiens OX=9606 GN=CHD4 PE=1 SV=2	1007	1015
1666	VLSSDGVWRV	10		MSTO1_HUMAN	sp|Q9BUK6|MSTO1_HUMAN Protein misato homolog 1 OS=Homo sapiens OX=9606 GN=MSTO1 PE=1 SV=1	124	133
1667	NTDPWAGYRY	10		MAP11_HUMAN	sp|P53582|MAP11_HUMAN Methionine aminopeptidase 1 OS=Homo sapiens OX=9606 GN=METAP1 PE=1 SV=2	74	83
1668	FVDPYPVNKY	10		KLH15_HUMAN	sp|Q96M94|KLH15_HUMAN Kelch-like protein 15 OS=Homo sapiens OX=9606 GN=KLHL15 PE=1 SV=2	408	417
1669	PVPPLPEYGGKVRYG	15		AT5F1_HUMAN	sp|P24539|AT5F1_HUMAN ATP synthase F(0) complex subunit B1, mitochondrial OS=Homo sapiens OX=9606 GN=ATP5PB PE=1 SV=2	43	57
1670	HLISTINTV	9		DDX31_HUMAN	sp|Q9H8H2|DDX31_HUMAN Probable ATP-dependent RNA helicase DDX31 OS=Homo sapiens OX=9606 GN=DDX31 PE=1 SV=2	240	248
1671	YGILAGALVS	10	+Acet(n)	S2611_HUMAN	sp|Q86WA9|S2611_HUMAN Sodium-independent sulfate anion transporter OS=Homo sapiens OX=9606 GN=SLC26A11 PE=2 SV=2	451	460
1672	ASFGSFHLI	9		RFX2_HUMAN	sp|P48378|RFX2_HUMAN DNA-binding protein RFX2 OS=Homo sapiens OX=9606 GN=RFX2 PE=1 SV=2	2021:870 and 2947:633	2021:878 and 2947:641
1673	REDGSFSFY	9		NOMO3_HUMAN	sp|P69849|NOMO3_HUMAN Nodal modulator 3 OS=Homo sapiens OX=9606 GN=NOMO3 PE=3 SV=2	2486:274 and 2664:274 and 3025:274	2486:282 and 2664:282 and 3025:282
1674	LLDPNVKSIFV	11		ERI3_HUMAN	sp|O43414|ERI3_HUMAN ERI1 exoribonuclease 3 OS=Homo sapiens OX=9606 GN=ERI3 PE=1 SV=2	233	243
1675	FSAGEPRVL	9		LSMD1_HUMAN	sp|Q9BRA0|LSMD1_HUMAN N-alpha-acetyltransferase 38, NatC auxiliary subunit OS=Homo sapiens OX=9606 GN=NAA38 PE=1 SV=1	91	99
1676	DEIDAIATKRF	11		PRS6B_HUMAN	sp|P43686|PRS6B_HUMAN 26S proteasome regulatory subunit 6B OS=Homo sapiens OX=9606 GN=PSMC4 PE=1 SV=2	265	275
1677	ILDHEVPSL	9		FAP20_HUMAN	sp|Q6NZ36|FAP20_HUMAN Fanconi anemia core complex-associated protein 20 OS=Homo sapiens OX=9606 GN=FAAP20 PE=1 SV=2	52	60
1678	ILAAVETRL	9		FBX28_HUMAN	sp|Q9NVF7|FBX28_HUMAN F-box only protein 28 OS=Homo sapiens OX=9606 GN=FBXO28 PE=1 SV=1	142	150
1679	TTSHLMGMFY	10	+Oxid(6)+Oxid(8)	FEN1_HUMAN	sp|P39748|FEN1_HUMAN Flap endonuclease 1 OS=Homo sapiens OX=9606 GN=FEN1 PE=1 SV=1	60	69
1680	DIDTAAKFIGAGAATVGVA	19		AT5G1_HUMAN	sp|P05496|AT5G1_HUMAN ATP synthase F(0) complex subunit C1, mitochondrial OS=Homo sapiens OX=9606 GN=ATP5MC1 PE=1 SV=2	62	80
1681	SLITLIEKV	9		CBPD_HUMAN	sp|O75976|CBPD_HUMAN Carboxypeptidase D OS=Homo sapiens OX=9606 GN=CPD PE=1 SV=2	372	380
1682	DEINHVQKTY	10		KAT8_HUMAN	sp|Q9H7Z6|KAT8_HUMAN Histone acetyltransferase KAT8 OS=Homo sapiens OX=9606 GN=KAT8 PE=1 SV=2	147	156
1683	KVIHEQVNHRW	11		TOP2A_HUMAN	sp|P11388|TOP2A_HUMAN DNA topoisomerase 2-alpha OS=Homo sapiens OX=9606 GN=TOP2A PE=1 SV=3	287	297
1684	AEWASRFW	8		EMC1_HUMAN	sp|Q8N766|EMC1_HUMAN ER membrane protein complex subunit 1 OS=Homo sapiens OX=9606 GN=EMC1 PE=1 SV=1	3	10
1685	KVIGAGKSW	9		CSRP1_HUMAN	sp|P21291|CSRP1_HUMAN Cysteine and glycine-rich protein 1 OS=Homo sapiens OX=9606 GN=CSRP1 PE=1 SV=3	131	139
1686	RVKPLHYISW	10		NRDC_HUMAN	sp|O43847|NRDC_HUMAN Nardilysin OS=Homo sapiens OX=9606 GN=NRDC PE=1 SV=3	454	463
1687	VPGQVQVYELQPSNLEADQP	20		BAG3_HUMAN	sp|O95817|BAG3_HUMAN BAG family molecular chaperone regulator 3 OS=Homo sapiens OX=9606 GN=BAG3 PE=1 SV=3	501	520
1688	AEIPGLSINF	10		DHB4_HUMAN	sp|P51659|DHB4_HUMAN Peroxisomal multifunctional enzyme type 2 OS=Homo sapiens OX=9606 GN=HSD17B4 PE=1 SV=3	392	401
1689	QEVPGRAF	8		Z324B_HUMAN	sp|Q6AW86|Z324B_HUMAN Zinc finger protein 324B OS=Homo sapiens OX=9606 GN=ZNF324B PE=1 SV=1	200	207
1690	SEFIDSQRVW	10		PRP8_HUMAN	sp|Q6P2Q9|PRP8_HUMAN Pre-mRNA-processing-splicing factor 8 OS=Homo sapiens OX=9606 GN=PRPF8 PE=1 SV=2	1377	1386
1691	VQGTDASLDEELDRVKMS	18		STML2_HUMAN	sp|Q9UJZ1|STML2_HUMAN Stomatin-like protein 2, mitochondrial OS=Homo sapiens OX=9606 GN=STOML2 PE=1 SV=1	339	356
1692	SSSKGSLGGGFSSGGFSG	18		K1C10_HUMAN	sp|P13645|K1C10_HUMAN Keratin, type I cytoskeletal 10 OS=Homo sapiens OX=9606 GN=KRT10 PE=1 SV=6	1373:37 and 4722:37	1373:54 and 4722:54
1693	KENPLQFKF	9		EZRI_HUMAN	sp|P15311|EZRI_HUMAN Ezrin OS=Homo sapiens OX=9606 GN=EZR PE=1 SV=4	72	80
1694	LVVRHQLLKT	10		COX7C_HUMAN	sp|P15954|COX7C_HUMAN Cytochrome c oxidase subunit 7C, mitochondrial OS=Homo sapiens OX=9606 GN=COX7C PE=1 SV=1	54	63
1695	YLADTVQKL	9		SOLH2_HUMAN	sp|Q9NX45|SOLH2_HUMAN Spermatogenesis- and oogenesis-specific basic helix-loop-helix-containing protein 2 OS=Homo sapiens OX=9606 GN=SOHLH2 PE=2 SV=2	31	39
1696	SLFGGSVKL	9		PDC6I_HUMAN	sp|Q8WUM4|PDC6I_HUMAN Programmed cell death 6-interacting protein OS=Homo sapiens OX=9606 GN=PDCD6IP PE=1 SV=1	103	111
1697	AVVTQVNKV	9		RPB7_HUMAN	sp|P62487|RPB7_HUMAN DNA-directed RNA polymerase II subunit RPB7 OS=Homo sapiens OX=9606 GN=POLR2G PE=1 SV=1	87	95
1698	GEIDHVHIL	9		BTBD9_HUMAN	sp|Q96Q07|BTBD9_HUMAN BTB/POZ domain-containing protein 9 OS=Homo sapiens OX=9606 GN=BTBD9 PE=1 SV=2	14	22
1699	QSSSWTRVF	9		BAD_HUMAN	sp|Q92934|BAD_HUMAN Bcl2-associated agonist of cell death OS=Homo sapiens OX=9606 GN=BAD PE=1 SV=3	143	151
1700	VGRHYFLEL	9		TM246_HUMAN	sp|Q9BRR3|TM246_HUMAN Transmembrane protein 246 OS=Homo sapiens OX=9606 GN=TMEM246 PE=1 SV=1	308	316
1701	YEFDEQGHSTW	11		NADAP_HUMAN	sp|Q9BWU0|NADAP_HUMAN Kanadaptin OS=Homo sapiens OX=9606 GN=SLC4A1AP PE=1 SV=1	387	397
1702	KLLEEQGIFL	10		UBR4_HUMAN	sp|Q5T4S7|UBR4_HUMAN E3 ubiquitin-protein ligase UBR4 OS=Homo sapiens OX=9606 GN=UBR4 PE=1 SV=1	3242	3251
1703	KERKSLPAP	9		HABP4_HUMAN	sp|Q5JVS0|HABP4_HUMAN Intracellular hyaluronan-binding protein 4 OS=Homo sapiens OX=9606 GN=HABP4 PE=1 SV=1	93	101
1704	TEGIIMKDF	9		MET_HUMAN	sp|P08581|MET_HUMAN Hepatocyte growth factor receptor OS=Homo sapiens OX=9606 GN=MET PE=1 SV=4	1126	1134
1705	YARLHPRAV	9		RL40_HUMAN	sp|P62987|RL40_HUMAN Ubiquitin-60S ribosomal protein L40 OS=Homo sapiens OX=9606 GN=UBA52 PE=1 SV=2	100	108
1706	VTRPTGVSF	9		CNOT1_HUMAN	sp|A5YKK6|CNOT1_HUMAN CCR4-NOT transcription complex subunit 1 OS=Homo sapiens OX=9606 GN=CNOT1 PE=1 SV=2	1054	1062
1707	AENELNQSY	9		IPO8_HUMAN	sp|O15397|IPO8_HUMAN Importin-8 OS=Homo sapiens OX=9606 GN=IPO8 PE=1 SV=2	22	30
1708	YSDLHAFYY	9		MANEL_HUMAN	sp|Q5VSG8|MANEL_HUMAN Glycoprotein endo-alpha-1,2-mannosidase-like protein OS=Homo sapiens OX=9606 GN=MANEAL PE=2 SV=1	102	110
1709	AGFKDIRSY	9		AATC_HUMAN	sp|P17174|AATC_HUMAN Aspartate aminotransferase, cytoplasmic OS=Homo sapiens OX=9606 GN=GOT1 PE=1 SV=3	151	159
1710	SLDSTLHAV	9		LRCC1_HUMAN	sp|Q9C099|LRCC1_HUMAN Leucine-rich repeat and coiled-coil domain-containing protein 1 OS=Homo sapiens OX=9606 GN=LRRCC1 PE=1 SV=2	40	48
1711	TTDFIYQLY	9		PFKAP_HUMAN	sp|Q01813|PFKAP_HUMAN ATP-dependent 6-phosphofructokinase, platelet type OS=Homo sapiens OX=9606 GN=PFKP PE=1 SV=2	646	654
1712	EETQVILREY	10		ADCY3_HUMAN	sp|O60266|ADCY3_HUMAN Adenylate cyclase type 3 OS=Homo sapiens OX=9606 GN=ADCY3 PE=1 SV=3	1087	1096
1713	DDDIAALVVDNG	12	+Acet(n)	ACTB_HUMAN	sp|P60709|ACTB_HUMAN Actin, cytoplasmic 1 OS=Homo sapiens OX=9606 GN=ACTB PE=1 SV=1	2	13
1714	RVHPETYEW	9		SPT6H_HUMAN	sp|Q7KZ85|SPT6H_HUMAN Transcription elongation factor SPT6 OS=Homo sapiens OX=9606 GN=SUPT6H PE=1 SV=2	1057	1065
1715	EEEPGIHSL	9		HYOU1_HUMAN	sp|Q9Y4L1|HYOU1_HUMAN Hypoxia up-regulated protein 1 OS=Homo sapiens OX=9606 GN=HYOU1 PE=1 SV=1	454	462
1716	VELTVVQRF	9		ACOX3_HUMAN	sp|O15254|ACOX3_HUMAN Peroxisomal acyl-coenzyme A oxidase 3 OS=Homo sapiens OX=9606 GN=ACOX3 PE=1 SV=2	563	571
1717	EEYPDRIMN	9	+Oxid(8)	TBB4B_HUMAN	sp|P68371|TBB4B_HUMAN Tubulin beta-4B chain OS=Homo sapiens OX=9606 GN=TUBB4B PE=1 SV=1	583:157 and 672:157	583:165 and 672:165
1718	STSSEPAAKPEVD	13		RM18_HUMAN	sp|Q9H0U6|RM18_HUMAN 39S ribosomal protein L18, mitochondrial OS=Homo sapiens OX=9606 GN=MRPL18 PE=1 SV=1	25	37
1719	RLEIEPEWAY	10		FKBP3_HUMAN	sp|Q00688|FKBP3_HUMAN Peptidyl-prolyl cis-trans isomerase FKBP3 OS=Homo sapiens OX=9606 GN=FKBP3 PE=1 SV=1	189	198
1720	EAEPHPLWEY	10		ANM7_HUMAN	sp|Q9NVM4|ANM7_HUMAN Protein arginine N-methyltransferase 7 OS=Homo sapiens OX=9606 GN=PRMT7 PE=1 SV=1	560	569
1721	QEIEVRPGI	9		IF2G_HUMAN	sp|P41091|IF2G_HUMAN Eukaryotic translation initiation factor 2 subunit 3 OS=Homo sapiens OX=9606 GN=EIF2S3 PE=1 SV=3	292	300
1722	PHPPPPPPP	9		R3HD1_HUMAN	sp|Q15032|R3HD1_HUMAN R3H domain-containing protein 1 OS=Homo sapiens OX=9606 GN=R3HDM1 PE=1 SV=3	591	599
1723	VLLRVLILL	9		ADA10_HUMAN	sp|O14672|ADA10_HUMAN Disintegrin and metalloproteinase domain-containing protein 10 OS=Homo sapiens OX=9606 GN=ADAM10 PE=1 SV=1	2	10
1724	PSDPKQYRY	9		NRDC_HUMAN	sp|O43847|NRDC_HUMAN Nardilysin OS=Homo sapiens OX=9606 GN=NRDC PE=1 SV=3	107	115
1725	ITLSDGLHNF	10		S39AE_HUMAN	sp|Q15043|S39AE_HUMAN Zinc transporter ZIP14 OS=Homo sapiens OX=9606 GN=SLC39A14 PE=1 SV=3	340	349
1726	MEVEVDGQKF	10		STRBP_HUMAN	sp|Q96SI9|STRBP_HUMAN Spermatid perinuclear RNA-binding protein OS=Homo sapiens OX=9606 GN=STRBP PE=1 SV=1	1578:557 and 2957:543	1578:566 and 2957:552
1727	SEFDFIVRY	9		PTC1_HUMAN	sp|Q13635|PTC1_HUMAN Protein patched homolog 1 OS=Homo sapiens OX=9606 GN=PTCH1 PE=1 SV=2	1143	1151
1728	EEEALASKRF	10		SMTN_HUMAN	sp|P53814|SMTN_HUMAN Smoothelin OS=Homo sapiens OX=9606 GN=SMTN PE=1 SV=7	45	54
1729	KALPELIYY	9		IPO9_HUMAN	sp|Q96P70|IPO9_HUMAN Importin-9 OS=Homo sapiens OX=9606 GN=IPO9 PE=1 SV=3	355	363
1730	EEILKVEQKY	10		SETLP_HUMAN	sp|P0DME0|SETLP_HUMAN Protein SETSIP OS=Homo sapiens OX=9606 GN=SETSIP PE=1 SV=1	74	83
1731	QEFNLPVRY	9		GMPPA_HUMAN	sp|Q96IJ6|GMPPA_HUMAN Mannose-1-phosphate guanyltransferase alpha OS=Homo sapiens OX=9606 GN=GMPPA PE=1 SV=1	74	82
1732	KELELAHRY	9		CTR9_HUMAN	sp|Q6PD62|CTR9_HUMAN RNA polymerase-associated protein CTR9 homolog OS=Homo sapiens OX=9606 GN=CTR9 PE=1 SV=1	784	792
1733	FILVLDAKN	9		BCDO2_HUMAN	sp|Q9BYV7|BCDO2_HUMAN Beta,beta-carotene 9',10'-oxygenase OS=Homo sapiens OX=9606 GN=BCO2 PE=1 SV=5	547	555
1734	REFYTVDGQKF	11		CEIP2_HUMAN	sp|Q9UHN6|CEIP2_HUMAN Cell surface hyaluronidase OS=Homo sapiens OX=9606 GN=CEMIP2 PE=1 SV=1	381	391
1735	AEGTAIKDL	9		UGDH_HUMAN	sp|O60701|UGDH_HUMAN UDP-glucose 6-dehydrogenase OS=Homo sapiens OX=9606 GN=UGDH PE=1 SV=1	164	172
1736	TTDGLGKVYY	10		NID1_HUMAN	sp|P14543|NID1_HUMAN Nidogen-1 OS=Homo sapiens OX=9606 GN=NID1 PE=1 SV=3	113	122
1737	GAYKYIQELW	10		RL15_HUMAN	sp|P61313|RL15_HUMAN 60S ribosomal protein L15 OS=Homo sapiens OX=9606 GN=RPL15 PE=1 SV=2	2	11
1738	FLDDGHTFNY	10		GANAB_HUMAN	sp|Q14697|GANAB_HUMAN Neutral alpha-glucosidase AB OS=Homo sapiens OX=9606 GN=GANAB PE=1 SV=3	845	854
1739	RELEKDMHYY	10		RRAGA_HUMAN	sp|Q7L523|RRAGA_HUMAN Ras-related GTP-binding protein A OS=Homo sapiens OX=9606 GN=RRAGA PE=1 SV=1	3237:97 and 4506:158	3237:106 and 4506:167
1740	FVITFPRAY	9		KDM5D_HUMAN	sp|Q9BY66|KDM5D_HUMAN Lysine-specific demethylase 5D OS=Homo sapiens OX=9606 GN=KDM5D PE=1 SV=2	2209:583 and 4327:593	2209:591 and 4327:601
1741	ATELTHEDY	9		PRS6A_HUMAN	sp|P17980|PRS6A_HUMAN 26S proteasome regulatory subunit 6A OS=Homo sapiens OX=9606 GN=PSMC3 PE=1 SV=3	412	420
1742	IANYRPTL	8		SPTB2_HUMAN	sp|Q01082|SPTB2_HUMAN Spectrin beta chain, non-erythrocytic 1 OS=Homo sapiens OX=9606 GN=SPTBN1 PE=1 SV=2	793	800
1743	EELGHTETY	9		SBNO2_HUMAN	sp|Q9Y2G9|SBNO2_HUMAN Protein strawberry notch homolog 2 OS=Homo sapiens OX=9606 GN=SBNO2 PE=2 SV=3	194	202
1744	SLNEYQPKL	9		SYNE1_HUMAN	sp|Q8NF91|SYNE1_HUMAN Nesprin-1 OS=Homo sapiens OX=9606 GN=SYNE1 PE=1 SV=4	6738	6746
1745	KVIDTQQKV	9		PFD1_HUMAN	sp|O60925|PFD1_HUMAN Prefoldin subunit 1 OS=Homo sapiens OX=9606 GN=PFDN1 PE=1 SV=2	19	27
1746	RVKAEPFIKW	10		IF5_HUMAN	sp|P55010|IF5_HUMAN Eukaryotic translation initiation factor 5 OS=Homo sapiens OX=9606 GN=EIF5 PE=1 SV=2	372	381
1747	SLFPGKLEV	9		FLII_HUMAN	sp|Q13045|FLII_HUMAN Protein flightless-1 homolog OS=Homo sapiens OX=9606 GN=FLII PE=1 SV=2	1010	1018
1748	SHGSQETDEEFDARWVTY	18		COX5A_HUMAN	sp|P20674|COX5A_HUMAN Cytochrome c oxidase subunit 5A, mitochondrial OS=Homo sapiens OX=9606 GN=COX5A PE=1 SV=2	42	59
1749	KIWDLKERTNV	11		PRP19_HUMAN	sp|Q9UMS4|PRP19_HUMAN Pre-mRNA-processing factor 19 OS=Homo sapiens OX=9606 GN=PRPF19 PE=1 SV=1	375	385
1750	QEWGPGQKKF	10		CTR9_HUMAN	sp|Q6PD62|CTR9_HUMAN RNA polymerase-associated protein CTR9 homolog OS=Homo sapiens OX=9606 GN=CTR9 PE=1 SV=1	579	588
1751	RLNPHDIRL	9		RN19B_HUMAN	sp|Q6ZMZ0|RN19B_HUMAN E3 ubiquitin-protein ligase RNF19B OS=Homo sapiens OX=9606 GN=RNF19B PE=1 SV=2	169	177
1752	ITDEQRQYY	9		REPS1_HUMAN	sp|Q96D71|REPS1_HUMAN RalBP1-associated Eps domain-containing protein 1 OS=Homo sapiens OX=9606 GN=REPS1 PE=1 SV=3	281	289
1753	SLVEIILHV	9		PSD13_HUMAN	sp|Q9UNM6|PSD13_HUMAN 26S proteasome non-ATPase regulatory subunit 13 OS=Homo sapiens OX=9606 GN=PSMD13 PE=1 SV=2	75	83
1754	GEDSSVIHY	9		CHD4_HUMAN	sp|Q14839|CHD4_HUMAN Chromodomain-helicase-DNA-binding protein 4 OS=Homo sapiens OX=9606 GN=CHD4 PE=1 SV=2	1241	1249
1755	REAFLVPAY	9		PEN2_HUMAN	sp|Q9NZ42|PEN2_HUMAN Gamma-secretase subunit PEN-2 OS=Homo sapiens OX=9606 GN=PSENEN PE=1 SV=1	39	47
1756	SAQGSDVSLTACKV	14	+Phospho(5)	1A68_HUMAN	sp|P01891|1A68_HUMAN HLA class I histocompatibility antigen, A-68 alpha chain OS=Homo sapiens OX=9606 GN=HLA-A PE=1 SV=4	165:352 and 1318:352 and 1445:352 and 3633:352 and 4148:352	165:365 and 1318:365 and 1445:365 and 3633:365 and 4148:365
1757	KTTVARLI	8		S43A3_HUMAN	sp|Q8NBI5|S43A3_HUMAN Solute carrier family 43 member 3 OS=Homo sapiens OX=9606 GN=SLC43A3 PE=1 SV=2	96	103
1758	YVTTSTRTY	9		VIME_HUMAN	sp|P08670|VIME_HUMAN Vimentin OS=Homo sapiens OX=9606 GN=VIM PE=1 SV=4	30	38
1759	RLHDENILL	9		FTM_HUMAN	sp|Q68CZ1|FTM_HUMAN Protein fantom OS=Homo sapiens OX=9606 GN=RPGRIP1L PE=1 SV=2	56	64
1760	SENPVLQNI	9		PPWD1_HUMAN	sp|Q96BP3|PPWD1_HUMAN Peptidylprolyl isomerase domain and WD repeat-containing protein 1 OS=Homo sapiens OX=9606 GN=PPWD1 PE=1 SV=1	424	432
1761	KLDDCITYI	9		COG3_HUMAN	sp|Q96JB2|COG3_HUMAN Conserved oligomeric Golgi complex subunit 3 OS=Homo sapiens OX=9606 GN=COG3 PE=1 SV=3	228	236
1762	TEGGEPYRLY	10		GANAB_HUMAN	sp|Q14697|GANAB_HUMAN Neutral alpha-glucosidase AB OS=Homo sapiens OX=9606 GN=GANAB PE=1 SV=3	271	280
1763	KQAGFIRTF	9		ORNT1_HUMAN	sp|Q9Y619|ORNT1_HUMAN Mitochondrial ornithine transporter 1 OS=Homo sapiens OX=9606 GN=SLC25A15 PE=1 SV=1	245	253
1764	FQNALLVR	8		ALBU_HUMAN	sp|P02768|ALBU_HUMAN Serum albumin OS=Homo sapiens OX=9606 GN=ALB PE=1 SV=2	3459:427 and 4732:427	3459:434 and 4732:434
1765	REISAILKY	9		CMBL_HUMAN	sp|Q96DG6|CMBL_HUMAN Carboxymethylenebutenolidase homolog OS=Homo sapiens OX=9606 GN=CMBL PE=1 SV=1	108	116
1766	QATPRVRIL	9		HMCN1_HUMAN	sp|Q96RW7|HMCN1_HUMAN Hemicentin-1 OS=Homo sapiens OX=9606 GN=HMCN1 PE=1 SV=2	3663	3671
1767	GMAERIPEL	9	+Oxid(2)	ACSL3_HUMAN	sp|O95573|ACSL3_HUMAN Long-chain-fatty-acid--CoA ligase 3 OS=Homo sapiens OX=9606 GN=ACSL3 PE=1 SV=3	310	318
1768	QEFVNITKY	9		MAP1B_HUMAN	sp|P46821|MAP1B_HUMAN Microtubule-associated protein 1B OS=Homo sapiens OX=9606 GN=MAP1B PE=1 SV=2	1157	1165
1769	FAYPAIRYL	9		RT29_HUMAN	sp|P51398|RT29_HUMAN 28S ribosomal protein S29, mitochondrial OS=Homo sapiens OX=9606 GN=DAP3 PE=1 SV=1	117	125
1770	YTAQPTQGY	9		EWS_HUMAN	sp|Q01844|EWS_HUMAN RNA-binding protein EWS OS=Homo sapiens OX=9606 GN=EWSR1 PE=1 SV=1	21	29
1771	GAFLREYLY	9		TPPC8_HUMAN	sp|Q9Y2L5|TPPC8_HUMAN Trafficking protein particle complex subunit 8 OS=Homo sapiens OX=9606 GN=TRAPPC8 PE=1 SV=2	640	648
1772	FLDSKHPGHY	10		GAK_HUMAN	sp|O14976|GAK_HUMAN Cyclin-G-associated kinase OS=Homo sapiens OX=9606 GN=GAK PE=1 SV=2	441	450
1773	RLPPVTLQV	9		LAD1_HUMAN	sp|O00515|LAD1_HUMAN Ladinin-1 OS=Homo sapiens OX=9606 GN=LAD1 PE=1 SV=2	335	343
1774	ILDDQTNKL	9		DAB2_HUMAN	sp|P98082|DAB2_HUMAN Disabled homolog 2 OS=Homo sapiens OX=9606 GN=DAB2 PE=1 SV=3	198	206
1775	SENAERILI	9		ITPR3_HUMAN	sp|Q14573|ITPR3_HUMAN Inositol 1,4,5-trisphosphate receptor type 3 OS=Homo sapiens OX=9606 GN=ITPR3 PE=1 SV=2	2010	2018
1776	SVQDPGLHVW	10		CAPG_HUMAN	sp|P40121|CAPG_HUMAN Macrophage-capping protein OS=Homo sapiens OX=9606 GN=CAPG PE=1 SV=2	15	24
1777	AASKPVEAAVVAAAVPSSGSG	21	+Acet(n)	TOM70_HUMAN	sp|O94826|TOM70_HUMAN Mitochondrial import receptor subunit TOM70 OS=Homo sapiens OX=9606 GN=TOMM70 PE=1 SV=1	2	22
1778	KEVFLEQRL	9		UBP20_HUMAN	sp|Q9Y2K6|UBP20_HUMAN Ubiquitin carboxyl-terminal hydrolase 20 OS=Homo sapiens OX=9606 GN=USP20 PE=1 SV=2	88	96
1779	SFFVRGQEF	9		SPOPL_HUMAN	sp|Q6IQ16|SPOPL_HUMAN Speckle-type POZ protein-like OS=Homo sapiens OX=9606 GN=SPOPL PE=1 SV=1	203	211
1780	KMYEEFLSKV	10	+Oxid(2)	KAP1_HUMAN	sp|P31321|KAP1_HUMAN cAMP-dependent protein kinase type I-beta regulatory subunit OS=Homo sapiens OX=9606 GN=PRKAR1B PE=1 SV=4	2182:244 and 2848:244	2182:253 and 2848:253
1781	GEESSIRQY	9		NCPR_HUMAN	sp|P16435|NCPR_HUMAN NADPH--cytochrome P450 reductase OS=Homo sapiens OX=9606 GN=POR PE=1 SV=2	237	245
1782	NTDFGDSGRLYY	12		ZN462_HUMAN	sp|Q96JM2|ZN462_HUMAN Zinc finger protein 462 OS=Homo sapiens OX=9606 GN=ZNF462 PE=1 SV=3	833	844
1783	EENPIVLEF	9		NADAP_HUMAN	sp|Q9BWU0|NADAP_HUMAN Kanadaptin OS=Homo sapiens OX=9606 GN=SLC4A1AP PE=1 SV=1	350	358
1784	SQWDSPMRV	9		VP13B_HUMAN	sp|Q7Z7G8|VP13B_HUMAN Vacuolar protein sorting-associated protein 13B OS=Homo sapiens OX=9606 GN=VPS13B PE=1 SV=2	2961	2969
1785	RSLPDPNLITF	11		ABR_HUMAN	sp|Q12979|ABR_HUMAN Active breakpoint cluster region-related protein OS=Homo sapiens OX=9606 GN=ABR PE=1 SV=2	762	772
1786	AESKEIVRGY	10		PHP14_HUMAN	sp|Q9NRX4|PHP14_HUMAN 14 kDa phosphohistidine phosphatase OS=Homo sapiens OX=9606 GN=PHPT1 PE=1 SV=1	38	47
1787	ESGVFIYTTSNHIK	14		COPA_HUMAN	sp|P53621|COPA_HUMAN Coatomer subunit alpha OS=Homo sapiens OX=9606 GN=COPA PE=1 SV=2	537	550
1788	LNGAYKAIPVAQDLNAPS	18		OSTP_HUMAN	sp|P10451|OSTP_HUMAN Osteopontin OS=Homo sapiens OX=9606 GN=SPP1 PE=1 SV=1	198	215
1789	KKNKDIVTVANAVFVKNAS	19		GDN_HUMAN	sp|P07093|GDN_HUMAN Glia-derived nexin OS=Homo sapiens OX=9606 GN=SERPINE2 PE=1 SV=1	102	120
1790	TEHWLVRIY	9		STT3A_HUMAN	sp|P46977|STT3A_HUMAN Dolichyl-diphosphooligosaccharide--protein glycosyltransferase subunit STT3A OS=Homo sapiens OX=9606 GN=STT3A PE=1 SV=2	684	692
1791	KVPANPASV	9		MAVS_HUMAN	sp|Q7Z434|MAVS_HUMAN Mitochondrial antiviral-signaling protein OS=Homo sapiens OX=9606 GN=MAVS PE=1 SV=2	311	319
1792	YLDEIVKEV	9		TPR_HUMAN	sp|P12270|TPR_HUMAN Nucleoprotein TPR OS=Homo sapiens OX=9606 GN=TPR PE=1 SV=3	422	430
1793	KTPGKAYLF	9		EI24_HUMAN	sp|O14681|EI24_HUMAN Etoposide-induced protein 2.4 homolog OS=Homo sapiens OX=9606 GN=EI24 PE=1 SV=4	281	289
1794	VGYLVRLV	8		FZD8_HUMAN	sp|Q9H461|FZD8_HUMAN Frizzled-8 OS=Homo sapiens OX=9606 GN=FZD8 PE=1 SV=1	325	332
1795	GMDNDFHHY	9		RRP44_HUMAN	sp|Q9Y2L1|RRP44_HUMAN Exosome complex exonuclease RRP44 OS=Homo sapiens OX=9606 GN=DIS3 PE=1 SV=2	757	765
1796	SETDLLNRF	9		DOK4_HUMAN	sp|Q8TEW6|DOK4_HUMAN Docking protein 4 OS=Homo sapiens OX=9606 GN=DOK4 PE=1 SV=2	298	306
1797	ATFPDPNVKY	10		USF1_HUMAN	sp|P22415|USF1_HUMAN Upstream stimulatory factor 1 OS=Homo sapiens OX=9606 GN=USF1 PE=1 SV=1	40	49
1798	ELERLTSLY	9		DJB14_HUMAN	sp|Q8TBM8|DJB14_HUMAN DnaJ homolog subfamily B member 14 OS=Homo sapiens OX=9606 GN=DNAJB14 PE=1 SV=1	368	376
1799	SGTDIVRQI	9		DZIP3_HUMAN	sp|Q86Y13|DZIP3_HUMAN E3 ubiquitin-protein ligase DZIP3 OS=Homo sapiens OX=9606 GN=DZIP3 PE=1 SV=2	403	411
1800	MLDHQPPQY	9		SMRD2_HUMAN	sp|Q92925|SMRD2_HUMAN SWI/SNF-related matrix-associated actin-dependent regulator of chromatin subfamily D member 2 OS=Homo sapiens OX=9606 GN=SMARCD2 PE=1 SV=3	303	311
1801	SEAAYKEAF	9		1433F_HUMAN	sp|Q04917|1433F_HUMAN 14-3-3 protein eta OS=Homo sapiens OX=9606 GN=YWHAH PE=1 SV=4	150	158
1802	YSDHQPSGPYYGHSGQASGLYS	22		SOX10_HUMAN	sp|P56693|SOX10_HUMAN Transcription factor SOX-10 OS=Homo sapiens OX=9606 GN=SOX10 PE=1 SV=1	402	423
1803	SAADPREY	8		CEIP2_HUMAN	sp|Q9UHN6|CEIP2_HUMAN Cell surface hyaluronidase OS=Homo sapiens OX=9606 GN=CEMIP2 PE=1 SV=1	741	748
1804	ADHLANSW	8		MED16_HUMAN	sp|Q9Y2X0|MED16_HUMAN Mediator of RNA polymerase II transcription subunit 16 OS=Homo sapiens OX=9606 GN=MED16 PE=1 SV=2	111	118
1805	LLAAGFCPA	9		AACT_HUMAN	sp|P01011|AACT_HUMAN Alpha-1-antichymotrypsin OS=Homo sapiens OX=9606 GN=SERPINA3 PE=1 SV=2	12	20
1806	VLDYINGGELFY	12		SGK1_HUMAN	sp|O00141|SGK1_HUMAN Serine/threonine-protein kinase Sgk1 OS=Homo sapiens OX=9606 GN=SGK1 PE=1 SV=2	175	186
1807	KLVEFDFLGA	10		TACC3_HUMAN	sp|Q9Y6A5|TACC3_HUMAN Transforming acidic coiled-coil-containing protein 3 OS=Homo sapiens OX=9606 GN=TACC3 PE=1 SV=1	599	608
1808	AEGEINNVQW	10		DCAF7_HUMAN	sp|P61962|DCAF7_HUMAN DDB1- and CUL4-associated factor 7 OS=Homo sapiens OX=9606 GN=DCAF7 PE=1 SV=1	312	321
1809	ALFFQLVDV	9		RPN2_HUMAN	sp|P04844|RPN2_HUMAN Dolichyl-diphosphooligosaccharide--protein glycosyltransferase subunit 2 OS=Homo sapiens OX=9606 GN=RPN2 PE=1 SV=3	415	423
1810	TSRKKVLLKVIILGDSG	17	+Acet(n)	RAB7A_HUMAN	sp|P51149|RAB7A_HUMAN Ras-related protein Rab-7a OS=Homo sapiens OX=9606 GN=RAB7A PE=1 SV=1	2	18
1811	DPYEHEALF	9		GRPE1_HUMAN	sp|Q9HAV7|GRPE1_HUMAN GrpE protein homolog 1, mitochondrial OS=Homo sapiens OX=9606 GN=GRPEL1 PE=1 SV=2	171	179
1812	AEMLPGVLQQF	11		NDRG1_HUMAN	sp|Q92597|NDRG1_HUMAN Protein NDRG1 OS=Homo sapiens OX=9606 GN=NDRG1 PE=1 SV=1	119	129
1813	FRYEGEWKA	9		MORN1_HUMAN	sp|Q5T089|MORN1_HUMAN MORN repeat-containing protein 1 OS=Homo sapiens OX=9606 GN=MORN1 PE=2 SV=2	37	45
1814	KAVEDIHGLF	10		EIF3A_HUMAN	sp|Q14152|EIF3A_HUMAN Eukaryotic translation initiation factor 3 subunit A OS=Homo sapiens OX=9606 GN=EIF3A PE=1 SV=1	251	260
1815	KLPNFGFVV	9		G3BP2_HUMAN	sp|Q9UN86|G3BP2_HUMAN Ras GTPase-activating protein-binding protein 2 OS=Homo sapiens OX=9606 GN=G3BP2 PE=1 SV=2	370	378
1816	KVVEIVKKL	9		SNUT1_HUMAN	sp|O43290|SNUT1_HUMAN U4/U6.U5 tri-snRNP-associated protein 1 OS=Homo sapiens OX=9606 GN=SART1 PE=1 SV=1	524	532
1817	KRFSGTVRL	9		RL10A_HUMAN	sp|P62906|RL10A_HUMAN 60S ribosomal protein L10a OS=Homo sapiens OX=9606 GN=RPL10A PE=1 SV=2	47	55
1818	AMWEHPITA	9	+Oxid(2)	COAC_HUMAN	sp|Q96CD2|COAC_HUMAN Phosphopantothenoylcysteine decarboxylase OS=Homo sapiens OX=9606 GN=PPCDC PE=1 SV=2	142	150
1819	SENTRPKFL	9		SMC6_HUMAN	sp|Q96SB8|SMC6_HUMAN Structural maintenance of chromosomes protein 6 OS=Homo sapiens OX=9606 GN=SMC6 PE=1 SV=2	652	660
1820	QEIENAINEY	10		FRM4B_HUMAN	sp|Q9Y2L6|FRM4B_HUMAN FERM domain-containing protein 4B OS=Homo sapiens OX=9606 GN=FRMD4B PE=1 SV=4	546	555
1821	ESENVVCHFY	10		TXND9_HUMAN	sp|O14530|TXND9_HUMAN Thioredoxin domain-containing protein 9 OS=Homo sapiens OX=9606 GN=TXNDC9 PE=1 SV=2	88	97
1822	LHSFDVKKL	9		DDX1_HUMAN	sp|Q92499|DDX1_HUMAN ATP-dependent RNA helicase DDX1 OS=Homo sapiens OX=9606 GN=DDX1 PE=1 SV=2	410	418
1823	ETEFPAKAVSEY	12		AP2B_HUMAN	sp|Q92481|AP2B_HUMAN Transcription factor AP-2-beta OS=Homo sapiens OX=9606 GN=TFAP2B PE=1 SV=2	328	339
1824	RIREDIAKY	9		SLU7_HUMAN	sp|O95391|SLU7_HUMAN Pre-mRNA-splicing factor SLU7 OS=Homo sapiens OX=9606 GN=SLU7 PE=1 SV=2	266	274
1825	LEPEELYQTF	10		EF2_HUMAN	sp|P13639|EF2_HUMAN Elongation factor 2 OS=Homo sapiens OX=9606 GN=EEF2 PE=1 SV=4	169	178
1826	TLDREVIAV	9		CAD13_HUMAN	sp|P55290|CAD13_HUMAN Cadherin-13 OS=Homo sapiens OX=9606 GN=CDH13 PE=1 SV=1	202	210
1827	QEENLKLKY	9		SYRC_HUMAN	sp|P54136|SYRC_HUMAN Arginine--tRNA ligase, cytoplasmic OS=Homo sapiens OX=9606 GN=RARS PE=1 SV=2	45	53
1828	AVKMPEKEPPPPYLPA	16		LAP4A_HUMAN	sp|Q15012|LAP4A_HUMAN Lysosomal-associated transmembrane protein 4A OS=Homo sapiens OX=9606 GN=LAPTM4A PE=1 SV=1	218	233
1829	AEGAEWLHF	9		ELP2_HUMAN	sp|Q6IA86|ELP2_HUMAN Elongator complex protein 2 OS=Homo sapiens OX=9606 GN=ELP2 PE=1 SV=2	799	807
1830	SSAPTARVF	9		PRP6_HUMAN	sp|O94906|PRP6_HUMAN Pre-mRNA-processing factor 6 OS=Homo sapiens OX=9606 GN=PRPF6 PE=1 SV=1	670	678
1831	YANYYTREV	9		SF3B1_HUMAN	sp|O75533|SF3B1_HUMAN Splicing factor 3B subunit 1 OS=Homo sapiens OX=9606 GN=SF3B1 PE=1 SV=3	761	769
1832	SEKKQPVDLGLLEEDDEF	18	+Acet(n)	SEM1_HUMAN	sp|P60896|SEM1_HUMAN 26S proteasome complex subunit SEM1 OS=Homo sapiens OX=9606 GN=SEM1 PE=1 SV=1	2	19
1833	APASVPAQAPKRTQAPTKASE	21		RL29_HUMAN	sp|P47914|RL29_HUMAN 60S ribosomal protein L29 OS=Homo sapiens OX=9606 GN=RPL29 PE=1 SV=2	139	159
1834	ERMFLSFPTTKTYFPH	16	+Oxid(3)	HBA_HUMAN	sp|P69905|HBA_HUMAN Hemoglobin subunit alpha OS=Homo sapiens OX=9606 GN=HBA1 PE=1 SV=2	31	46
1835	SNLLKAGF	8		DVL3_HUMAN	sp|Q92997|DVL3_HUMAN Segment polarity protein dishevelled homolog DVL-3 OS=Homo sapiens OX=9606 GN=DVL3 PE=1 SV=2	469	476
1836	YTEDSPGLKV	10		SC61B_HUMAN	sp|P60468|SC61B_HUMAN Protein transport protein Sec61 subunit beta OS=Homo sapiens OX=9606 GN=SEC61B PE=1 SV=2	59	68
1837	KESTLHLVL	9		UBC_HUMAN	sp|P0CG48|UBC_HUMAN Polyubiquitin-C OS=Homo sapiens OX=9606 GN=UBC PE=1 SV=3	666:63 and 3198:63 and 3983:63 and 4037:63	666:71 and 3198:71 and 3983:71 and 4037:71
1838	GLAKVKVMV	9	+Oxid(8)	RLGPB_HUMAN	sp|Q86X10|RLGPB_HUMAN Ral GTPase-activating protein subunit beta OS=Homo sapiens OX=9606 GN=RALGAPB PE=1 SV=1	790	798
1839	KLLDKISSV	9		SPTCS_HUMAN	sp|Q96JI7|SPTCS_HUMAN Spatacsin OS=Homo sapiens OX=9606 GN=SPG11 PE=1 SV=3	2099	2107
1840	AEFNRIMSL	9		ACTN4_HUMAN	sp|O43707|ACTN4_HUMAN Alpha-actinin-4 OS=Homo sapiens OX=9606 GN=ACTN4 PE=1 SV=2	809	817
1841	AESELQKEL	9		DPCD_HUMAN	sp|Q9BVM2|DPCD_HUMAN Protein DPCD OS=Homo sapiens OX=9606 GN=DPCD PE=1 SV=2	179	187
1842	HSEYHTLLY	9		HDAC5_HUMAN	sp|Q9UQL6|HDAC5_HUMAN Histone deacetylase 5 OS=Homo sapiens OX=9606 GN=HDAC5 PE=1 SV=2	744	752
1843	ILDESHERV	9		LSM8_HUMAN	sp|O95777|LSM8_HUMAN U6 snRNA-associated Sm-like protein LSm8 OS=Homo sapiens OX=9606 GN=LSM8 PE=1 SV=3	37	45
1844	VATPRDYFF	9		PYGB_HUMAN	sp|P11216|PYGB_HUMAN Glycogen phosphorylase, brain form OS=Homo sapiens OX=9606 GN=PYGB PE=1 SV=5	46	54
1845	KIAPNTPQL	9		NOMO3_HUMAN	sp|P69849|NOMO3_HUMAN Nodal modulator 3 OS=Homo sapiens OX=9606 GN=NOMO3 PE=3 SV=2	2486:392 and 2664:392 and 3025:392	2486:400 and 2664:400 and 3025:400
1846	FRAVITKKV	9		MAGA1_HUMAN	sp|P43355|MAGA1_HUMAN Melanoma-associated antigen 1 OS=Homo sapiens OX=9606 GN=MAGEA1 PE=1 SV=1	98	106
1847	KTIDPKVAF	9		MSI1H_HUMAN	sp|O43347|MSI1H_HUMAN RNA-binding protein Musashi homolog 1 OS=Homo sapiens OX=9606 GN=MSI1 PE=1 SV=1	88	96
1848	GTVEKEATF	9		CSDE1_HUMAN	sp|O75534|CSDE1_HUMAN Cold shock domain-containing protein E1 OS=Homo sapiens OX=9606 GN=CSDE1 PE=1 SV=2	430	438
1849	DGVGGDPAVALPHRRFEYKY	20		LMAN1_HUMAN	sp|P49257|LMAN1_HUMAN Protein ERGIC-53 OS=Homo sapiens OX=9606 GN=LMAN1 PE=1 SV=2	31	50
1850	KLADAKIFL	9		NARF_HUMAN	sp|Q9UHQ1|NARF_HUMAN Nuclear prelamin A recognition factor OS=Homo sapiens OX=9606 GN=NARF PE=1 SV=1	42	50
1851	DEARNLHSKW	10		SPTB2_HUMAN	sp|Q01082|SPTB2_HUMAN Spectrin beta chain, non-erythrocytic 1 OS=Homo sapiens OX=9606 GN=SPTBN1 PE=1 SV=2	1304	1313
1852	TLDEYTTRV	9		NRF1_HUMAN	sp|Q16656|NRF1_HUMAN Nuclear respiratory factor 1 OS=Homo sapiens OX=9606 GN=NRF1 PE=1 SV=1	118	126
1853	HPPPPPPPP	9		ASXL3_HUMAN	sp|Q9C0F0|ASXL3_HUMAN Putative Polycomb group protein ASXL3 OS=Homo sapiens OX=9606 GN=ASXL3 PE=2 SV=3	2016	2024
1854	YMADRLLGV	9		CUL7_HUMAN	sp|Q14999|CUL7_HUMAN Cullin-7 OS=Homo sapiens OX=9606 GN=CUL7 PE=1 SV=2	1271	1279
1855	FVDYAQKNGY	10		ABHD2_HUMAN	sp|P08910|ABHD2_HUMAN Monoacylglycerol lipase ABHD2 OS=Homo sapiens OX=9606 GN=ABHD2 PE=1 SV=1	146	155
1856	LSERADWQY	9		AB17B_HUMAN	sp|Q5VST6|AB17B_HUMAN Alpha/beta hydrolase domain-containing protein 17B OS=Homo sapiens OX=9606 GN=ABHD17B PE=1 SV=1	50	58
1857	WSDTSSGGPARAY	13		S61A1_HUMAN	sp|P61619|S61A1_HUMAN Protein transport protein Sec61 subunit alpha isoform 1 OS=Homo sapiens OX=9606 GN=SEC61A1 PE=1 SV=2	324	336
1858	VLDSHIHAY	9		PTPRZ_HUMAN	sp|P23471|PTPRZ_HUMAN Receptor-type tyrosine-protein phosphatase zeta OS=Homo sapiens OX=9606 GN=PTPRZ1 PE=1 SV=4	2000	2008
1859	RGLPMPAITW	10		HMCN1_HUMAN	sp|Q96RW7|HMCN1_HUMAN Hemicentin-1 OS=Homo sapiens OX=9606 GN=HMCN1 PE=1 SV=2	1572	1581
1860	NSTPWVKEV	9		TM168_HUMAN	sp|Q9H0V1|TM168_HUMAN Transmembrane protein 168 OS=Homo sapiens OX=9606 GN=TMEM168 PE=2 SV=2	548	556
1861	KVLEYVIKV	9		MAGA1_HUMAN	sp|P43355|MAGA1_HUMAN Melanoma-associated antigen 1 OS=Homo sapiens OX=9606 GN=MAGEA1 PE=1 SV=1	278	286
1862	STVFDNLPNPEDRKN	15		Q29443 SWISS-PROT:Q29443 Serotransferrin - Bos taurus (Bovine).	Q29443 SWISS-PROT:Q29443 Serotransferrin - Bos taurus (Bovine).	4733:231 and 4735:212	4733:245 and 4735:226
1863	GLDPTQFRV	9		DPOLA_HUMAN	sp|P09884|DPOLA_HUMAN DNA polymerase alpha catalytic subunit OS=Homo sapiens OX=9606 GN=POLA1 PE=1 SV=2	1240	1248
1864	KLLGELHTL	9		PCM1_HUMAN	sp|Q15154|PCM1_HUMAN Pericentriolar material 1 protein OS=Homo sapiens OX=9606 GN=PCM1 PE=1 SV=5	412	420
1865	REVQEKIEQKY	11		TAGL3_HUMAN	sp|Q9UI15|TAGL3_HUMAN Transgelin-3 OS=Homo sapiens OX=9606 GN=TAGLN3 PE=1 SV=2	12	22
1866	SSSKGSLGGGFSSGGFSGGSFSRG	24		K1C10_HUMAN	sp|P13645|K1C10_HUMAN Keratin, type I cytoskeletal 10 OS=Homo sapiens OX=9606 GN=KRT10 PE=1 SV=6	1373:37 and 4722:37	1373:60 and 4722:60
1867	RTVYFSEQW	9		KIF11_HUMAN	sp|P52732|KIF11_HUMAN Kinesin-like protein KIF11 OS=Homo sapiens OX=9606 GN=KIF11 PE=1 SV=2	825	833
1868	TRIDLIQKL	9		SOCS6_HUMAN	sp|O14544|SOCS6_HUMAN Suppressor of cytokine signaling 6 OS=Homo sapiens OX=9606 GN=SOCS6 PE=1 SV=2	512	520
1869	FVYDEPGHAV	10		MYOF_HUMAN	sp|Q9NZM1|MYOF_HUMAN Myoferlin OS=Homo sapiens OX=9606 GN=MYOF PE=1 SV=1	286	295
1870	AEGDLIEHF	9		ROA0_HUMAN	sp|Q13151|ROA0_HUMAN Heterogeneous nuclear ribonucleoprotein A0 OS=Homo sapiens OX=9606 GN=HNRNPA0 PE=1 SV=1	110	118
1871	QLIDLDHKL	9	+Pyro(1)	IFT46_HUMAN	sp|Q9NQC8|IFT46_HUMAN Intraflagellar transport protein 46 homolog OS=Homo sapiens OX=9606 GN=IFT46 PE=1 SV=1	91	99
1872	FLDASGAKLDY	11		BZW1_HUMAN	sp|Q7L1Q6|BZW1_HUMAN Basic leucine zipper and W2 domain-containing protein 1 OS=Homo sapiens OX=9606 GN=BZW1 PE=1 SV=1	53	63
1873	HSEAHTLLY	9		HDAC4_HUMAN	sp|P56524|HDAC4_HUMAN Histone deacetylase 4 OS=Homo sapiens OX=9606 GN=HDAC4 PE=1 SV=3	715	723
1874	GMPDFLEKL	9		STAR7_HUMAN	sp|Q9NQZ5|STAR7_HUMAN StAR-related lipid transfer protein 7, mitochondrial OS=Homo sapiens OX=9606 GN=STARD7 PE=1 SV=2	310	318
1875	SEFGRNYSL	9		PIAS3_HUMAN	sp|Q9Y6X2|PIAS3_HUMAN E3 SUMO-protein ligase PIAS3 OS=Homo sapiens OX=9606 GN=PIAS3 PE=1 SV=2	264	272
1876	FRMPVLREY	9		DGAT2_HUMAN	sp|Q96PD7|DGAT2_HUMAN Diacylglycerol O-acyltransferase 2 OS=Homo sapiens OX=9606 GN=DGAT2 PE=1 SV=2	199	207
1877	AELGGLLKY	9		PSD11_HUMAN	sp|O00231|PSD11_HUMAN 26S proteasome non-ATPase regulatory subunit 11 OS=Homo sapiens OX=9606 GN=PSMD11 PE=1 SV=3	64	72
1878	KALLIQAV	8		TPRGL_HUMAN	sp|Q5T0D9|TPRGL_HUMAN Tumor protein p63-regulated gene 1-like protein OS=Homo sapiens OX=9606 GN=TPRG1L PE=1 SV=1	213	220
1879	FGSLSNLQVTQPTVGMNFKTPRGPV	25	+Oxid(16)	RS17_HUMAN	sp|P08708|RS17_HUMAN 40S ribosomal protein S17 OS=Homo sapiens OX=9606 GN=RPS17 PE=1 SV=2	111	135
1880	GLVDEKALAQA	11		CTBP2_HUMAN	sp|P56545|CTBP2_HUMAN C-terminal-binding protein 2 OS=Homo sapiens OX=9606 GN=CTBP2 PE=1 SV=1	274	284
1881	EEVVTFNHF	9		ZN365_HUMAN	sp|Q70YC5|ZN365_HUMAN Protein ZNF365 OS=Homo sapiens OX=9606 GN=ZNF365 PE=1 SV=3	248	256
1882	SLADVHIEV	9		BTAF1_HUMAN	sp|O14981|BTAF1_HUMAN TATA-binding protein-associated factor 172 OS=Homo sapiens OX=9606 GN=BTAF1 PE=1 SV=2	784	792
1883	AESPERVLL	9		THMS2_HUMAN	sp|Q5TEJ8|THMS2_HUMAN Protein THEMIS2 OS=Homo sapiens OX=9606 GN=THEMIS2 PE=1 SV=1	414	422
1884	RGYDFPAV	8		EHD2_HUMAN	sp|Q9NZN4|EHD2_HUMAN EH domain-containing protein 2 OS=Homo sapiens OX=9606 GN=EHD2 PE=1 SV=2	167	174
1885	REAELGARAKEF	12		PABP1_HUMAN	sp|P11940|PABP1_HUMAN Polyadenylate-binding protein 1 OS=Homo sapiens OX=9606 GN=PABPC1 PE=1 SV=2	179	190
1886	SLDVGGPLRY	10		PXMP2_HUMAN	sp|Q9NR77|PXMP2_HUMAN Peroxisomal membrane protein 2 OS=Homo sapiens OX=9606 GN=PXMP2 PE=1 SV=3	66	75
1887	QLDERRLYY	9		HGS_HUMAN	sp|O14964|HGS_HUMAN Hepatocyte growth factor-regulated tyrosine kinase substrate OS=Homo sapiens OX=9606 GN=HGS PE=1 SV=1	459	467
1888	KLKPLLNKW	9		PO3F4_HUMAN	sp|P49335|PO3F4_HUMAN POU domain, class 3, transcription factor 4 OS=Homo sapiens OX=9606 GN=POU3F4 PE=1 SV=2	247	255
1889	KVEVFRQTVADQVLVG	16		IF6_HUMAN	sp|P56537|IF6_HUMAN Eukaryotic translation initiation factor 6 OS=Homo sapiens OX=9606 GN=EIF6 PE=1 SV=1	134	149
1890	VSDLGSRNY	9		SIGIR_HUMAN	sp|Q6IA17|SIGIR_HUMAN Single Ig IL-1-related receptor OS=Homo sapiens OX=9606 GN=SIGIRR PE=1 SV=3	387	395
1891	RVIGDLDTV	9		MIB2_HUMAN	sp|Q96AX9|MIB2_HUMAN E3 ubiquitin-protein ligase MIB2 OS=Homo sapiens OX=9606 GN=MIB2 PE=1 SV=3	393	401
1892	KSYELPDGQVI	11		ACTH_HUMAN	sp|P63267|ACTH_HUMAN Actin, gamma-enteric smooth muscle OS=Homo sapiens OX=9606 GN=ACTG2 PE=1 SV=1	167:239 and 1470:240 and 1848:240 and 2326:240	167:249 and 1470:250 and 1848:250 and 2326:250
1893	FSVDSPRIY	9		MAN1_HUMAN	sp|Q9Y2U8|MAN1_HUMAN Inner nuclear membrane protein Man1 OS=Homo sapiens OX=9606 GN=LEMD3 PE=1 SV=2	398	406
1894	AEGEIYTKL	9		EXOC6_HUMAN	sp|Q8TAG9|EXOC6_HUMAN Exocyst complex component 6 OS=Homo sapiens OX=9606 GN=EXOC6 PE=1 SV=3	597	605
1895	KLDEHIAYL	9		ERC6L_HUMAN	sp|Q2NKX8|ERC6L_HUMAN DNA excision repair protein ERCC-6-like OS=Homo sapiens OX=9606 GN=ERCC6L PE=1 SV=1	655	663
1896	NKDIVTVANAVFVKNA	16		GDN_HUMAN	sp|P07093|GDN_HUMAN Glia-derived nexin OS=Homo sapiens OX=9606 GN=SERPINE2 PE=1 SV=1	104	119
1897	ATEEAPYWTY	10		CHPT1_HUMAN	sp|Q8WUD6|CHPT1_HUMAN Cholinephosphotransferase 1 OS=Homo sapiens OX=9606 GN=CHPT1 PE=1 SV=1	88	97
1898	LEELYTKKLW	10		PSD13_HUMAN	sp|Q9UNM6|PSD13_HUMAN 26S proteasome non-ATPase regulatory subunit 13 OS=Homo sapiens OX=9606 GN=PSMD13 PE=1 SV=2	25	34
1899	KVLELQRKL	9		EEA1_HUMAN	sp|Q15075|EEA1_HUMAN Early endosome antigen 1 OS=Homo sapiens OX=9606 GN=EEA1 PE=1 SV=2	1312	1320
1900	AAIRKKLVIVG	11	+Acet(n)	RHOC_HUMAN	sp|P08134|RHOC_HUMAN Rho-related GTP-binding protein RhoC OS=Homo sapiens OX=9606 GN=RHOC PE=1 SV=1	2042:2 and 4393:2	2042:12 and 4393:12
1901	EELNNAIKY	9		PEX1_HUMAN	sp|O43933|PEX1_HUMAN Peroxisome biogenesis factor 1 OS=Homo sapiens OX=9606 GN=PEX1 PE=1 SV=1	392	400
1902	AEIGEGAYGKVF	12		CDK6_HUMAN	sp|Q00534|CDK6_HUMAN Cyclin-dependent kinase 6 OS=Homo sapiens OX=9606 GN=CDK6 PE=1 SV=1	17	28
1903	SAFATPFLVVRHQLLKT	17		COX7C_HUMAN	sp|P15954|COX7C_HUMAN Cytochrome c oxidase subunit 7C, mitochondrial OS=Homo sapiens OX=9606 GN=COX7C PE=1 SV=1	47	63
1904	STDWHVVNY	9		DOC11_HUMAN	sp|Q5JSL3|DOC11_HUMAN Dedicator of cytokinesis protein 11 OS=Homo sapiens OX=9606 GN=DOCK11 PE=1 SV=2	109	117
1905	NIIPRFVQV	9		SRG2B_HUMAN	sp|P0DMP2|SRG2B_HUMAN SLIT-ROBO Rho GTPase-activating protein 2B OS=Homo sapiens OX=9606 GN=SRGAP2B PE=3 SV=1	3173:123 and 4057:123	3173:131 and 4057:131
1906	NEFVRQLEF	9		CN119_HUMAN	sp|Q9NWQ9|CN119_HUMAN Uncharacterized protein C14orf119 OS=Homo sapiens OX=9606 GN=C14orf119 PE=1 SV=1	112	120
1907	KEALPKAAF	9		RED_HUMAN	sp|Q13123|RED_HUMAN Protein Red OS=Homo sapiens OX=9606 GN=IK PE=1 SV=3	496	504
1908	TVFDNLPNPEDRKNY	15		Q29443 SWISS-PROT:Q29443 Serotransferrin - Bos taurus (Bovine).	Q29443 SWISS-PROT:Q29443 Serotransferrin - Bos taurus (Bovine).	4733:232 and 4735:213	4733:246 and 4735:227
1909	AEIDARNDSF	10		SPTB2_HUMAN	sp|Q01082|SPTB2_HUMAN Spectrin beta chain, non-erythrocytic 1 OS=Homo sapiens OX=9606 GN=SPTBN1 PE=1 SV=2	1958	1967
1910	DNGVFEVVATNGDTH	15		BIP_HUMAN	sp|P11021|BIP_HUMAN Endoplasmic reticulum chaperone BiP OS=Homo sapiens OX=9606 GN=HSPA5 PE=1 SV=2	238	252
1911	RILSKLHTV	9		PSMD4_HUMAN	sp|P55036|PSMD4_HUMAN 26S proteasome non-ATPase regulatory subunit 4 OS=Homo sapiens OX=9606 GN=PSMD4 PE=1 SV=1	70	78
1912	RVLISTDVW	9		IF4A3_HUMAN	sp|P38919|IF4A3_HUMAN Eukaryotic initiation factor 4A-III OS=Homo sapiens OX=9606 GN=EIF4A3 PE=1 SV=4	329	337
1913	SLADYEHFV	9		SHRM2_HUMAN	sp|Q13796|SHRM2_HUMAN Protein Shroom2 OS=Homo sapiens OX=9606 GN=SHROOM2 PE=1 SV=1	1571	1579
1914	AEQDFISKF	9		EXOC1_HUMAN	sp|Q9NV70|EXOC1_HUMAN Exocyst complex component 1 OS=Homo sapiens OX=9606 GN=EXOC1 PE=1 SV=4	528	536
1915	SPVGRVTPKEWRNQ	14		COX7B_HUMAN	sp|P24311|COX7B_HUMAN Cytochrome c oxidase subunit 7B, mitochondrial OS=Homo sapiens OX=9606 GN=COX7B PE=1 SV=2	67	80
1916	RVLSDLDQKW	10		PTN23_HUMAN	sp|Q9H3S7|PTN23_HUMAN Tyrosine-protein phosphatase non-receptor type 23 OS=Homo sapiens OX=9606 GN=PTPN23 PE=1 SV=1	642	651
1917	TLLESIQHV	9		HERC2_HUMAN	sp|O95714|HERC2_HUMAN E3 ubiquitin-protein ligase HERC2 OS=Homo sapiens OX=9606 GN=HERC2 PE=1 SV=2	4029	4037
1918	FSSDRTITEY	10		PYGB_HUMAN	sp|P11216|PYGB_HUMAN Glycogen phosphorylase, brain form OS=Homo sapiens OX=9606 GN=PYGB PE=1 SV=5	812	821
1919	ALLDKLYAL	9		IMP3_HUMAN	sp|Q9NV31|IMP3_HUMAN U3 small nucleolar ribonucleoprotein protein IMP3 OS=Homo sapiens OX=9606 GN=IMP3 PE=1 SV=1	78	86
1920	SEQETLQKY	9		NBAS_HUMAN	sp|A2RRP1|NBAS_HUMAN Neuroblastoma-amplified sequence OS=Homo sapiens OX=9606 GN=NBAS PE=1 SV=2	1979	1987
1921	GQGTVLLHNSVPVADGQPH	19		CSPG4_HUMAN	sp|Q6UVK1|CSPG4_HUMAN Chondroitin sulfate proteoglycan 4 OS=Homo sapiens OX=9606 GN=CSPG4 PE=1 SV=2	267	285
1922	NCLDSILRY	9		PER1_HUMAN	sp|O15534|PER1_HUMAN Period circadian protein homolog 1 OS=Homo sapiens OX=9606 GN=PER1 PE=1 SV=2	629	637
1923	VTRPSEFNY	9		AMPN_HUMAN	sp|P15144|AMPN_HUMAN Aminopeptidase N OS=Homo sapiens OX=9606 GN=ANPEP PE=1 SV=4	574	582
1924	KELPQGTSGQLW	12		NOL11_HUMAN	sp|Q9H8H0|NOL11_HUMAN Nucleolar protein 11 OS=Homo sapiens OX=9606 GN=NOL11 PE=1 SV=1	301	312
1925	YSQSQGDSEYYDY	13		KHDR1_HUMAN	sp|Q07666|KHDR1_HUMAN KH domain-containing, RNA-binding, signal transduction-associated protein 1 OS=Homo sapiens OX=9606 GN=KHDRBS1 PE=1 SV=1	387	399
1926	SSDNIMVQY	9	+Oxid(6)	COPG1_HUMAN	sp|Q9Y678|COPG1_HUMAN Coatomer subunit gamma-1 OS=Homo sapiens OX=9606 GN=COPG1 PE=1 SV=1	186	194
1927	KLFDDDDSGKISL	13		CETN3_HUMAN	sp|O15182|CETN3_HUMAN Centrin-3 OS=Homo sapiens OX=9606 GN=CETN3 PE=1 SV=2	108	120
1928	LYQSLLTQV	9		INT7_HUMAN	sp|Q9NVH2|INT7_HUMAN Integrator complex subunit 7 OS=Homo sapiens OX=9606 GN=INTS7 PE=1 SV=1	545	553
1929	AVIGGVVAV	9		CADM1_HUMAN	sp|Q9BY67|CADM1_HUMAN Cell adhesion molecule 1 OS=Homo sapiens OX=9606 GN=CADM1 PE=1 SV=2	375	383
1930	WENSFVSVY	9		PRP8_HUMAN	sp|Q6P2Q9|PRP8_HUMAN Pre-mRNA-processing-splicing factor 8 OS=Homo sapiens OX=9606 GN=PRPF8 PE=1 SV=2	1170	1178
1931	SELEKIQKF	9		CE034_HUMAN	sp|Q96MH7|CE034_HUMAN Uncharacterized protein C5orf34 OS=Homo sapiens OX=9606 GN=C5orf34 PE=2 SV=2	564	572
1932	RLIDPQTQV	9		DP13B_HUMAN	sp|Q8NEU8|DP13B_HUMAN DCC-interacting protein 13-beta OS=Homo sapiens OX=9606 GN=APPL2 PE=1 SV=3	545	553
1933	TVFDNLPNPEDRKN	14		Q29443 SWISS-PROT:Q29443 Serotransferrin - Bos taurus (Bovine).	Q29443 SWISS-PROT:Q29443 Serotransferrin - Bos taurus (Bovine).	4733:232 and 4735:213	4733:245 and 4735:226
1934	FQDPVPLTV	9		TIF1A_HUMAN	sp|O15164|TIF1A_HUMAN Transcription intermediary factor 1-alpha OS=Homo sapiens OX=9606 GN=TRIM24 PE=1 SV=3	924	932
1935	QTDKLKELY	9		SRP72_HUMAN	sp|O76094|SRP72_HUMAN Signal recognition particle subunit SRP72 OS=Homo sapiens OX=9606 GN=SRP72 PE=1 SV=3	107	115
1936	NEFLLPPVF	9		ZMYM2_HUMAN	sp|Q9UBW7|ZMYM2_HUMAN Zinc finger MYM-type protein 2 OS=Homo sapiens OX=9606 GN=ZMYM2 PE=1 SV=1	1021	1029
1937	HLPDFVKQL	9		CE350_HUMAN	sp|Q5VT06|CE350_HUMAN Centrosome-associated protein 350 OS=Homo sapiens OX=9606 GN=CEP350 PE=1 SV=1	1484	1492
1938	LSDLKHMRY	9	+Oxid(7)	HAUS6_HUMAN	sp|Q7Z4H7|HAUS6_HUMAN HAUS augmin-like complex subunit 6 OS=Homo sapiens OX=9606 GN=HAUS6 PE=1 SV=2	348	356
1939	ASDAAPLQY	9		ATPA_HUMAN	sp|P25705|ATPA_HUMAN ATP synthase subunit alpha, mitochondrial OS=Homo sapiens OX=9606 GN=ATP5F1A PE=1 SV=1	279	287
1940	SEFGNHYLY	9		SF3B3_HUMAN	sp|Q15393|SF3B3_HUMAN Splicing factor 3B subunit 3 OS=Homo sapiens OX=9606 GN=SF3B3 PE=1 SV=4	351	359
1941	EEIRYTHIL	9		PUS3_HUMAN	sp|Q9BZE2|PUS3_HUMAN tRNA pseudouridine(38/39) synthase OS=Homo sapiens OX=9606 GN=PUS3 PE=1 SV=3	156	164
1942	ISNIIKQF	8		RRAGA_HUMAN	sp|Q7L523|RRAGA_HUMAN Ras-related GTP-binding protein A OS=Homo sapiens OX=9606 GN=RRAGA PE=1 SV=1	231	238
1943	IGFKKVFKF	9		AKA12_HUMAN	sp|Q02952|AKA12_HUMAN A-kinase anchor protein 12 OS=Homo sapiens OX=9606 GN=AKAP12 PE=1 SV=4	170	178
1944	KEIELPKEV	9		GRSF1_HUMAN	sp|Q12849|GRSF1_HUMAN G-rich sequence factor 1 OS=Homo sapiens OX=9606 GN=GRSF1 PE=1 SV=3	376	384
1945	KENEVFRDW	9		ZCH18_HUMAN	sp|Q86VM9|ZCH18_HUMAN Zinc finger CCCH domain-containing protein 18 OS=Homo sapiens OX=9606 GN=ZC3H18 PE=1 SV=2	343	351
1946	NEIVGPLYY	9		TBC13_HUMAN	sp|Q9NVG8|TBC13_HUMAN TBC1 domain family member 13 OS=Homo sapiens OX=9606 GN=TBC1D13 PE=1 SV=3	232	240
1947	ALFPGDVDRL	10		PYGB_HUMAN	sp|P11216|PYGB_HUMAN Glycogen phosphorylase, brain form OS=Homo sapiens OX=9606 GN=PYGB PE=1 SV=5	417	426
1948	FTAHPRVL	8		TAF1C_HUMAN	sp|Q15572|TAF1C_HUMAN TATA box-binding protein-associated factor RNA polymerase I subunit C OS=Homo sapiens OX=9606 GN=TAF1C PE=1 SV=2	393	400
1949	ALRDVSEEL	9		TXLNA_HUMAN	sp|P40222|TXLNA_HUMAN Alpha-taxilin OS=Homo sapiens OX=9606 GN=TXLNA PE=1 SV=3	67	75
1950	RTLRDIETF	9		IF4A1_HUMAN	sp|P60842|IF4A1_HUMAN Eukaryotic initiation factor 4A-I OS=Homo sapiens OX=9606 GN=EIF4A1 PE=1 SV=1	382	390
1951	EEVLAVFKSY	10		THOC1_HUMAN	sp|Q96FV9|THOC1_HUMAN THO complex subunit 1 OS=Homo sapiens OX=9606 GN=THOC1 PE=1 SV=1	265	274
1952	SLPGAGLSSQELSGGPGDGP	20		TIF1B_HUMAN	sp|Q13263|TIF1B_HUMAN Transcription intermediary factor 1-beta OS=Homo sapiens OX=9606 GN=TRIM28 PE=1 SV=5	816	835
1953	AYFAHARKV	9		CRNL1_HUMAN	sp|Q9BZJ0|CRNL1_HUMAN Crooked neck-like protein 1 OS=Homo sapiens OX=9606 GN=CRNKL1 PE=1 SV=4	390	398
1954	RVDPIGPLSY	10		DMXL2_HUMAN	sp|Q8TDJ6|DMXL2_HUMAN DmX-like protein 2 OS=Homo sapiens OX=9606 GN=DMXL2 PE=1 SV=2	729	738
1955	QEYDESGPSIVHR	13	+Pyro(1)	ACTB_HUMAN	sp|P60709|ACTB_HUMAN Actin, cytoplasmic 1 OS=Homo sapiens OX=9606 GN=ACTB PE=1 SV=1	1080:1060 and 1252:1023 and 3185:1060 and 3551:360 and 4183:360 and 4477:1060	1080:1072 and 1252:1035 and 3185:1072 and 3551:372 and 4183:372 and 4477:1072
1956	ATSGLIREL	9		BICRA_HUMAN	sp|Q9NZM4|BICRA_HUMAN BRD4-interacting chromatin-remodeling complex-associated protein OS=Homo sapiens OX=9606 GN=BICRA PE=1 SV=2	1424	1432
1957	VTEIDQDKY	9		FLNA_HUMAN	sp|P21333|FLNA_HUMAN Filamin-A OS=Homo sapiens OX=9606 GN=FLNA PE=1 SV=4	2380	2388
1958	LLAPVVKEI	9		IQGA2_HUMAN	sp|Q13576|IQGA2_HUMAN Ras GTPase-activating-like protein IQGAP2 OS=Homo sapiens OX=9606 GN=IQGAP2 PE=1 SV=4	984	992
1959	RAIEHAYQY	9		LAMA4_HUMAN	sp|Q16363|LAMA4_HUMAN Laminin subunit alpha-4 OS=Homo sapiens OX=9606 GN=LAMA4 PE=1 SV=4	1464	1472
1960	ILSDVHNRL	9		CEMIP_HUMAN	sp|Q8WUJ3|CEMIP_HUMAN Cell migration-inducing and hyaluronan-binding protein OS=Homo sapiens OX=9606 GN=CEMIP PE=1 SV=2	1092	1100
1961	GLTSLTEPPKGPGFGVQAGL	20		NDUV2_HUMAN	sp|P19404|NDUV2_HUMAN NADH dehydrogenase [ubiquinone] flavoprotein 2, mitochondrial OS=Homo sapiens OX=9606 GN=NDUFV2 PE=1 SV=2	230	249
1962	KAFDFPSSF	9		ZN627_HUMAN	sp|Q7L945|ZN627_HUMAN Zinc finger protein 627 OS=Homo sapiens OX=9606 GN=ZNF627 PE=1 SV=1	342	350
1963	DSDFRKDDFY	10		VEZA_HUMAN	sp|Q9HBM0|VEZA_HUMAN Vezatin OS=Homo sapiens OX=9606 GN=VEZT PE=1 SV=3	553	562
1964	QAQPTKPAL	9		STAU1_HUMAN	sp|O95793|STAU1_HUMAN Double-stranded RNA-binding protein Staufen homolog 1 OS=Homo sapiens OX=9606 GN=STAU1 PE=1 SV=2	358	366
1965	SDVHLNFY	8		HLTF_HUMAN	sp|Q14527|HLTF_HUMAN Helicase-like transcription factor OS=Homo sapiens OX=9606 GN=HLTF PE=1 SV=2	500	507
1966	KAIADRGWRF	10		CEGT_HUMAN	sp|Q16739|CEGT_HUMAN Ceramide glucosyltransferase OS=Homo sapiens OX=9606 GN=UGCG PE=1 SV=1	241	250
1967	FLFNKVVNL	9		YPEL5_HUMAN	sp|P62699|YPEL5_HUMAN Protein yippee-like 5 OS=Homo sapiens OX=9606 GN=YPEL5 PE=1 SV=1	43	51
1968	MTDPSKNLGY	10		BRNP2_HUMAN	sp|Q9C0B6|BRNP2_HUMAN BMP/retinoic acid-inducible neural-specific protein 2 OS=Homo sapiens OX=9606 GN=BRINP2 PE=2 SV=2	668	677
1969	SQFSGKITV	9		TM131_HUMAN	sp|Q92545|TM131_HUMAN Transmembrane protein 131 OS=Homo sapiens OX=9606 GN=TMEM131 PE=1 SV=3	402	410
1970	ILFDPKTSV	9		CLIP4_HUMAN	sp|Q8N3C7|CLIP4_HUMAN CAP-Gly domain-containing linker protein 4 OS=Homo sapiens OX=9606 GN=CLIP4 PE=1 SV=1	59	67
1971	VNAIILAQKN	10		KXDL1_HUMAN	sp|Q9BQD3|KXDL1_HUMAN KxDL motif-containing protein 1 OS=Homo sapiens OX=9606 GN=KXD1 PE=1 SV=2	24	33
1972	KTNVPVKLF	9		RALY_HUMAN	sp|Q9UKM9|RALY_HUMAN RNA-binding protein Raly OS=Homo sapiens OX=9606 GN=RALY PE=1 SV=1	159	167
1973	ERRDNYVPEVSALDQEII	18		RS17_HUMAN	sp|P08708|RS17_HUMAN 40S ribosomal protein S17 OS=Homo sapiens OX=9606 GN=RPS17 PE=1 SV=2	79	96
1974	RLIAQRYLL	9		PSA4_HUMAN	sp|P25789|PSA4_HUMAN Proteasome subunit alpha type-4 OS=Homo sapiens OX=9606 GN=PSMA4 PE=1 SV=1	91	99
1975	LPRGYKHTLNQIDSVK	16		P12763 SWISS-PROT:P12763 (Bos taurus) Alpha-2-HS-glycoprotein precursor	P12763 SWISS-PROT:P12763 (Bos taurus) Alpha-2-HS-glycoprotein precursor	52	67
1976	SLFSSPPEI	9		STXB4_HUMAN	sp|Q6ZWJ1|STXB4_HUMAN Syntaxin-binding protein 4 OS=Homo sapiens OX=9606 GN=STXBP4 PE=1 SV=2	138	146
1977	MKLNISFPATG	11		RS6_HUMAN	sp|P62753|RS6_HUMAN 40S ribosomal protein S6 OS=Homo sapiens OX=9606 GN=RPS6 PE=1 SV=1	1	11
1978	LYHIISSNL	9		PSME2_HUMAN	sp|Q9UL46|PSME2_HUMAN Proteasome activator complex subunit 2 OS=Homo sapiens OX=9606 GN=PSME2 PE=1 SV=4	216	224
1979	EEIDEKIGF	9		MSD4_HUMAN	sp|Q8NCY6|MSD4_HUMAN Myb/SANT-like DNA-binding domain-containing protein 4 OS=Homo sapiens OX=9606 GN=MSANTD4 PE=1 SV=1	109	117
1980	FVDPLVTNY	9		MOD5_HUMAN	sp|Q9H3H1|MOD5_HUMAN tRNA dimethylallyltransferase OS=Homo sapiens OX=9606 GN=TRIT1 PE=1 SV=1	85	93
1981	VISQVFEIK	9		FAM3C_HUMAN	sp|Q92520|FAM3C_HUMAN Protein FAM3C OS=Homo sapiens OX=9606 GN=FAM3C PE=1 SV=1	22	30
1982	QTESQQIRY	9		AT133_HUMAN	sp|Q9H7F0|AT133_HUMAN Probable cation-transporting ATPase 13A3 OS=Homo sapiens OX=9606 GN=ATP13A3 PE=1 SV=4	131	139
1983	RLIQESPTL	9		MBOA5_HUMAN	sp|Q6P1A2|MBOA5_HUMAN Lysophospholipid acyltransferase 5 OS=Homo sapiens OX=9606 GN=LPCAT3 PE=1 SV=1	399	407
1984	ILQDEQYLM	9	+Oxid(9)	DCAF4_HUMAN	sp|Q8WV16|DCAF4_HUMAN DDB1- and CUL4-associated factor 4 OS=Homo sapiens OX=9606 GN=DCAF4 PE=1 SV=3	378	386
1985	VNDGDMRLADGGA	13	+Oxid(6)	LG3BP_HUMAN	sp|Q08380|LG3BP_HUMAN Galectin-3-binding protein OS=Homo sapiens OX=9606 GN=LGALS3BP PE=1 SV=1	19	31
1986	DEDPENKIEF	10		RED_HUMAN	sp|Q13123|RED_HUMAN Protein Red OS=Homo sapiens OX=9606 GN=IK PE=1 SV=3	199	208
1987	GEVVALKKI	9		CDK2_HUMAN	sp|P24941|CDK2_HUMAN Cyclin-dependent kinase 2 OS=Homo sapiens OX=9606 GN=CDK2 PE=1 SV=2	27	35
1988	VLSPPPPHT	9		GGT7_HUMAN	sp|Q9UJ14|GGT7_HUMAN Glutathione hydrolase 7 OS=Homo sapiens OX=9606 GN=GGT7 PE=1 SV=2	371	379
1989	EEMARHLREY	10		VIME_HUMAN	sp|P08670|VIME_HUMAN Vimentin OS=Homo sapiens OX=9606 GN=VIM PE=1 SV=4	374	383
1990	TETETIAKY	9		VP26A_HUMAN	sp|O75436|VP26A_HUMAN Vacuolar protein sorting-associated protein 26A OS=Homo sapiens OX=9606 GN=VPS26A PE=1 SV=2	225	233
1991	FLDPNNIPKA	10		ALG8_HUMAN	sp|Q9BVK2|ALG8_HUMAN Probable dolichyl pyrophosphate Glc1Man9GlcNAc2 alpha-1,3-glucosyltransferase OS=Homo sapiens OX=9606 GN=ALG8 PE=1 SV=2	305	314
1992	TVEETGGDSWKY	12		IPO11_HUMAN	sp|Q9UI26|IPO11_HUMAN Importin-11 OS=Homo sapiens OX=9606 GN=IPO11 PE=1 SV=1	392	403
1993	SLHSKFIRV	9		FOXO1_HUMAN	sp|Q12778|FOXO1_HUMAN Forkhead box protein O1 OS=Homo sapiens OX=9606 GN=FOXO1 PE=1 SV=2	218	226
1994	KMLDESFQW	9		MSPD2_HUMAN	sp|Q8NHP6|MSPD2_HUMAN Motile sperm domain-containing protein 2 OS=Homo sapiens OX=9606 GN=MOSPD2 PE=1 SV=1	63	71
1995	GENVIISHF	9		PLPL2_HUMAN	sp|Q96AD5|PLPL2_HUMAN Patatin-like phospholipase domain-containing protein 2 OS=Homo sapiens OX=9606 GN=PNPLA2 PE=1 SV=1	124	132
1996	RPGGWVEKETYY	12		AT1A1_HUMAN	sp|P05023|AT1A1_HUMAN Sodium/potassium-transporting ATPase subunit alpha-1 OS=Homo sapiens OX=9606 GN=ATP1A1 PE=1 SV=1	1012	1023
1997	RALGEANGVW	10		TM214_HUMAN	sp|Q6NUQ4|TM214_HUMAN Transmembrane protein 214 OS=Homo sapiens OX=9606 GN=TMEM214 PE=1 SV=2	36	45
[truncated: 7,482 more rows]
