# Supplementary material for: Digging deeper into the immunopeptidome: characterization of post-translationally modified peptides presented by MHC I
Source: J Proteins Proteom. 2021 Jun 4;12(3):151–60. doi: 10.1007/s42485-021-00066-x (PMC9807509; doi:10.1007/s42485-021-00066-x)
Supplement: Supplementary file 5 — Supplementary file5 (XLSX 1520 kb) [file 42485_2021_66_MOESM5_ESM.xlsx]

## Sheet: Loucy cell line
Mangalaparthi et. al., 2021. Digging deeper into the HLA peptidome – Characterization of the post-translationally modified peptides
Supplementary Table 3: List of peptides identified in Loucy cell line using Sequest search engine
Index	Sequence	Sequence Length	Modifications	# PSMs	Protein Accession	Protein Description	Qvality PEP	Qvality q-value
1	RLIQEQLRY	9		7	Q4VCS5; Q8IY63	Angiomotin OS=Homo sapiens OX=9606 GN=AMOT PE=1 SV=1 Angiomotin-like protein 1 OS=Homo sapiens OX=9606 GN=AMOTL1 PE=1 SV=1	0.000919708	0.000753309
2	KVYYFSKGTLK	11		4	P27694	Replication protein A 70 kDa DNA-binding subunit OS=Homo sapiens OX=9606 GN=RPA1 PE=1 SV=2	0.00082476	0.000753309
3	SLRSISASKASPPGDLQNPK	20		2	O00273	DNA fragmentation factor subunit alpha OS=Homo sapiens OX=9606 GN=DFFA PE=1 SV=1	0.000801873	0.000753309
4	RIKPAATSHVEGSGGVSAK	19		2	Q96ME7	Zinc finger protein 512 OS=Homo sapiens OX=9606 GN=ZNF512 PE=1 SV=2	0.000309963	0.000753309
5	SLSNLQVTQPTVGMNFKTPRGPV	23		3	P08708	40S ribosomal protein S17 OS=Homo sapiens OX=9606 GN=RPS17 PE=1 SV=2	0.000858103	0.000753309
6	KVSDSLTDLALK	12		3	Q8N3C0	Activating signal cointegrator 1 complex subunit 3 OS=Homo sapiens OX=9606 GN=ASCC3 PE=1 SV=3	0.000634355	0.000753309
7	AMIDTEFAKQTSL	13		2	Q15750	TGF-beta-activated kinase 1 and MAP3K7-binding protein 1 OS=Homo sapiens OX=9606 GN=TAB1 PE=1 SV=1	0.000378297	0.000753309
8	SLSVHSGTTGSLK	13		4	Q8WUJ0	Serine/threonine/tyrosine-interacting protein OS=Homo sapiens OX=9606 GN=STYX PE=1 SV=1	0.000401229	0.000753309
9	SLVIRSPSLLQSGAK	15		5	Q9BQG0	Myb-binding protein 1A OS=Homo sapiens OX=9606 GN=MYBBP1A PE=1 SV=2	0.000234096	0.000753309
10	KVMPAPPPKENAWVK	15		1	P23588	Eukaryotic translation initiation factor 4B OS=Homo sapiens OX=9606 GN=EIF4B PE=1 SV=2	0.000650926	0.000753309
11	SLVSKGTLVQTK	12		4	P10412	Histone H1.4 OS=Homo sapiens OX=9606 GN=HIST1H1E PE=1 SV=2	0.000667832	0.000753309
12	SLVSKGTLVQTKGTGASGSFK	21		4	P10412	Histone H1.4 OS=Homo sapiens OX=9606 GN=HIST1H1E PE=1 SV=2	0.000679289	0.000753309
13	SLVVNRVTGNFK	12		4	P42167	Lamina-associated polypeptide 2, isoforms beta/gamma OS=Homo sapiens OX=9606 GN=TMPO PE=1 SV=2	0.000861475	0.000753309
14	AMFDQSQIQEFK	12		1	O14950	Myosin regulatory light chain 12B OS=Homo sapiens OX=9606 GN=MYL12B PE=1 SV=2	0.00102148	0.000753309
15	KVMAGSLLLDK	11		4	Q7L576	Cytoplasmic FMR1-interacting protein 1 OS=Homo sapiens OX=9606 GN=CYFIP1 PE=1 SV=1	0.000748023	0.000753309
16	SLYDQAEKLVSK	12		5	O43242	26S proteasome non-ATPase regulatory subunit 3 OS=Homo sapiens OX=9606 GN=PSMD3 PE=1 SV=2	0.000453268	0.000753309
17	SLYDSKIWTTK	11		5	Q9NUX5	Protection of telomeres protein 1 OS=Homo sapiens OX=9606 GN=POT1 PE=1 SV=1	0.000696753	0.000753309
18	KVISKDLVIER	11		2	Q9Y520	Protein PRRC2C OS=Homo sapiens OX=9606 GN=PRRC2C PE=1 SV=4	0.00068798	0.000753309
19	KVYYPKYLSK	10		4	Q8NHP6	Motile sperm domain-containing protein 2 OS=Homo sapiens OX=9606 GN=MOSPD2 PE=1 SV=1	0.000523094	0.000753309
20	SLYFPRSPSANEK	13		2	O94868	F-BAR and double SH3 domains protein 2 OS=Homo sapiens OX=9606 GN=FCHSD2 PE=1 SV=3	0.00111926	0.000753309
21	KYFDEHYEY	9		15	P33552	Cyclin-dependent kinases regulatory subunit 2 OS=Homo sapiens OX=9606 GN=CKS2 PE=1 SV=1	0.000551658	0.000753309
22	SLLGKDVLFLK	11		9	P00558	Phosphoglycerate kinase 1 OS=Homo sapiens OX=9606 GN=PGK1 PE=1 SV=3	0.00107069	0.000753309
23	SEYDQIRYI	9		1	Q86Z02	Homeodomain-interacting protein kinase 1 OS=Homo sapiens OX=9606 GN=HIPK1 PE=1 SV=1	0.000996793	0.000753309
24	LLDEIENIKQV	11		2	Q96A65	Exocyst complex component 4 OS=Homo sapiens OX=9606 GN=EXOC4 PE=1 SV=1	0.000554098	0.000753309
25	FQYDSTHGKFHGTVK	15		2	P04406	Glyceraldehyde-3-phosphate dehydrogenase OS=Homo sapiens OX=9606 GN=GAPDH PE=1 SV=3	0.000933616	0.000753309
26	APASALVRIPL	11		2	P07339	Cathepsin D OS=Homo sapiens OX=9606 GN=CTSD PE=1 SV=1	0.00111926	0.000753309
27	SLAERSSLLQK	11		6	Q9UPN3	Microtubule-actin cross-linking factor 1, isoforms 1/2/3/5 OS=Homo sapiens OX=9606 GN=MACF1 PE=1 SV=4	0.00106018	0.000753309
28	FRFEGKWHEDELR	13		1	A2AJT9	BCLAF1 and THRAP3 family member 3 OS=Homo sapiens OX=9606 GN=BCLAF3 PE=1 SV=1	0.000596999	0.000753309
29	IENESDMIRNW	11		1	O00186	Syntaxin-binding protein 3 OS=Homo sapiens OX=9606 GN=STXBP3 PE=1 SV=2	0.000930133	0.000753309
30	SLFIGEKAVLLK	12		6	P42696	RNA-binding protein 34 OS=Homo sapiens OX=9606 GN=RBM34 PE=1 SV=2	0.00107768	0.000753309
31	LENEQVQKLF	10		2	Q8IWJ2	GRIP and coiled-coil domain-containing protein 2 OS=Homo sapiens OX=9606 GN=GCC2 PE=1 SV=4	0.000766739	0.000753309
32	LEMEDQKNSY	10		1	Q9Y228	TRAF3-interacting JNK-activating modulator OS=Homo sapiens OX=9606 GN=TRAF3IP3 PE=1 SV=2	0.000898978	0.000753309
33	IEISELPVRTW	11		3	P11388	DNA topoisomerase 2-alpha OS=Homo sapiens OX=9606 GN=TOP2A PE=1 SV=3	0.000909322	0.000753309
34	SLGGGTGSGMGTLLISK	17		3	Q3ZCM7; P07437; P68371	Tubulin beta-8 chain OS=Homo sapiens OX=9606 GN=TUBB8 PE=1 SV=2 Tubulin beta chain OS=Homo sapiens OX=9606 GN=TUBB PE=1 SV=2 Tubulin beta-4B chain OS=Homo sapiens OX=9606 GN=TUBB4B PE=1 SV=1	0.00035186	0.000753309
35	SLGGGTGSGMGTLLLSK	17	1xOxidation [M10]	1	Q3ZCM7	Tubulin beta-8 chain OS=Homo sapiens OX=9606 GN=TUBB8 PE=1 SV=2	0.00082476	0.000753309
36	SLGHFENLQK	10		3	Q9ULV3	Cip1-interacting zinc finger protein OS=Homo sapiens OX=9606 GN=CIZ1 PE=1 SV=2	0.000858103	0.000753309
37	LEIEAENHYW	10		2	Q9BQC6	Ribosomal protein 63, mitochondrial OS=Homo sapiens OX=9606 GN=MRPL57 PE=1 SV=1	0.00113639	0.000753309
38	IEKEIQQKW	9		2	Q9P2J5	Leucine--tRNA ligase, cytoplasmic OS=Homo sapiens OX=9606 GN=LARS PE=1 SV=2	0.00103205	0.000753309
39	IEDPQIQAHW	10		2	Q9NVC6	Mediator of RNA polymerase II transcription subunit 17 OS=Homo sapiens OX=9606 GN=MED17 PE=1 SV=2	0.00100385	0.000753309
40	SLLTSSKGQLQK	12		6	Q99541	Perilipin-2 OS=Homo sapiens OX=9606 GN=PLIN2 PE=1 SV=2	0.000711559	0.000753309
41	SEVDVSDLGSRNY	13		1	Q6IA17	Single Ig IL-1-related receptor OS=Homo sapiens OX=9606 GN=SIGIRR PE=1 SV=3	0.000568933	0.000753309
42	SIYGEKFEDENFILK	15		4	P62937	Peptidyl-prolyl cis-trans isomerase A OS=Homo sapiens OX=9606 GN=PPIA PE=1 SV=2	0.000222722	0.000753309
43	SIYHTTRLLEK	11		3	Q96MP5	Zinc finger SWIM domain-containing protein 3 OS=Homo sapiens OX=9606 GN=ZSWIM3 PE=2 SV=2	0.000909322	0.000753309
44	KVAEITELILK	11		4	Q06265	Exosome complex component RRP45 OS=Homo sapiens OX=9606 GN=EXOSC9 PE=1 SV=3	0.000421697	0.000753309
45	KVADWTGATYQDKRYTNK	18		2	O15371	Eukaryotic translation initiation factor 3 subunit D OS=Homo sapiens OX=9606 GN=EIF3D PE=1 SV=1	0.000821467	0.000753309
46	KVADWTGATYQDK	13		3	O15371	Eukaryotic translation initiation factor 3 subunit D OS=Homo sapiens OX=9606 GN=EIF3D PE=1 SV=1	0.000589233	0.000753309
47	SPFPSVASSAPPLTGK	16		2	Q9HBE1	POZ-, AT hook-, and zinc finger-containing protein 1 OS=Homo sapiens OX=9606 GN=PATZ1 PE=1 SV=1	0.000895541	0.000753309
48	ALWDLAADKQTL	12		1	P35998	26S proteasome regulatory subunit 7 OS=Homo sapiens OX=9606 GN=PSMC2 PE=1 SV=3	0.000854737	0.000753309
49	SPFPVQDRPESSL	13		2	Q9UQ35	Serine/arginine repetitive matrix protein 2 OS=Homo sapiens OX=9606 GN=SRRM2 PE=1 SV=2	0.000954587	0.000753309
50	KVAAIQQILGK	11		4	Q6PGP7	Tetratricopeptide repeat protein 37 OS=Homo sapiens OX=9606 GN=TTC37 PE=1 SV=1	0.00110547	0.000753309
51	KTYTSTSNNSISGSLK	16		3	P55197	Protein AF-10 OS=Homo sapiens OX=9606 GN=MLLT10 PE=1 SV=2	0.000141619	0.000753309
52	KTYSLSSSFSSSSSTRK	17		2	O60563	Cyclin-T1 OS=Homo sapiens OX=9606 GN=CCNT1 PE=1 SV=1	8.92378e-05	0.000753309
53	ALVNQDILENK	11		2	P49642	DNA primase small subunit OS=Homo sapiens OX=9606 GN=PRIM1 PE=1 SV=1	0.00108465	0.000753309
54	KTYQVTPMTPR	11		3	Q15398	Disks large-associated protein 5 OS=Homo sapiens OX=9606 GN=DLGAP5 PE=1 SV=2	0.000720553	0.000753309
55	KTYQEVAQKF	10		3	Q9NZK5	Adenosine deaminase 2 OS=Homo sapiens OX=9606 GN=ADA2 PE=1 SV=2	0.000602224	0.000753309
56	KTYQDIQNTIKK	12		5	P24928	DNA-directed RNA polymerase II subunit RPB1 OS=Homo sapiens OX=9606 GN=POLR2A PE=1 SV=2	3.40176e-05	0.000753309
57	KTYQDIQNTIK	11		5	P24928	DNA-directed RNA polymerase II subunit RPB1 OS=Homo sapiens OX=9606 GN=POLR2A PE=1 SV=2	0.000271822	0.000753309
58	KTYNEPGSQVFK	12		4	Q86U86	Protein polybromo-1 OS=Homo sapiens OX=9606 GN=PBRM1 PE=1 SV=1	0.00102148	0.000753309
59	KTYIQLLIREK	11		3	P57740	Nuclear pore complex protein Nup107 OS=Homo sapiens OX=9606 GN=NUP107 PE=1 SV=1	0.000566437	0.000753309
60	GEIDGNKVTLDW	12		2	P19338	Nucleolin OS=Homo sapiens OX=9606 GN=NCL PE=1 SV=3	0.00088526	0.000753309
61	ALWSHLLHY	9		3	Q6IQ26	DENN domain-containing protein 5A OS=Homo sapiens OX=9606 GN=DENND5A PE=1 SV=2	0.00112269	0.000753309
62	SLYGPGTNRTTVNK	14		4	Q9UMY1	Nucleolar protein 7 OS=Homo sapiens OX=9606 GN=NOL7 PE=1 SV=2	0.000864854	0.000753309
63	KVAPLKIKLGGFGSK	15		5	Q14839	Chromodomain-helicase-DNA-binding protein 4 OS=Homo sapiens OX=9606 GN=CHD4 PE=1 SV=2	0.000331747	0.000753309
64	AIYDHINEGK	10		4	Q9UDW1	Cytochrome b-c1 complex subunit 9 OS=Homo sapiens OX=9606 GN=UQCR10 PE=1 SV=3	0.00082476	0.000753309
65	KVLGSIAGKLEK	12		2	Q14643	Inositol 1,4,5-trisphosphate receptor type 1 OS=Homo sapiens OX=9606 GN=ITPR1 PE=1 SV=3	0.00065372	0.000753309
66	SLYSHNDVVLTTK	13		4	Q5QP82	DDB1- and CUL4-associated factor 10 OS=Homo sapiens OX=9606 GN=DCAF10 PE=1 SV=1	0.000317061	0.000753309
67	KVLGQGKWNLK	11		4	O95067	G2/mitotic-specific cyclin-B2 OS=Homo sapiens OX=9606 GN=CCNB2 PE=1 SV=1	0.000961602	0.000753309
68	FVYDHVFAEK	10		4	Q01850	Cerebellar degeneration-related protein 2 OS=Homo sapiens OX=9606 GN=CDR2 PE=1 SV=2	0.000864854	0.000753309
69	KVLENIELNK	10		6	Q9Y262	Eukaryotic translation initiation factor 3 subunit L OS=Homo sapiens OX=9606 GN=EIF3L PE=1 SV=1	0.00086824	0.000753309
70	KVIELQEIISK	11		2	Q13136	Liprin-alpha-1 OS=Homo sapiens OX=9606 GN=PPFIA1 PE=1 SV=1	0.000339343	0.000753309
71	KVLDTIMATKL	11	1xOxidation [M7]	4	Q460N5	Protein mono-ADP-ribosyltransferase PARP14 OS=Homo sapiens OX=9606 GN=PARP14 PE=1 SV=3	0.000620803	0.000753309
72	KVLDTIMATKL	11		4	Q460N5	Protein mono-ADP-ribosyltransferase PARP14 OS=Homo sapiens OX=9606 GN=PARP14 PE=1 SV=3	0.000912779	0.000753309
73	KVLDSFCEGLK	11		12	Q3SX09	TREMBL:Q3SX09 (Bos taurus) similar to HBG protein	0.000433283	0.000753309
74	KVIDHTPVEKL	11		3	Q96T58	Msx2-interacting protein OS=Homo sapiens OX=9606 GN=SPEN PE=1 SV=1	0.000431331	0.000753309
75	KVIDFGSASHVSK	13		3	Q9H422; Q86Z02	Homeodomain-interacting protein kinase 3 OS=Homo sapiens OX=9606 GN=HIPK3 PE=1 SV=1 Homeodomain-interacting protein kinase 1 OS=Homo sapiens OX=9606 GN=HIPK1 PE=1 SV=1	7.34503e-05	0.000753309
76	KVLDFEHFL	9		5	P60660	Myosin light polypeptide 6 OS=Homo sapiens OX=9606 GN=MYL6 PE=1 SV=2	0.00084468	0.000753309
77	KVLDAIIQEK	10		7	Q9NTJ3	Structural maintenance of chromosomes protein 4 OS=Homo sapiens OX=9606 GN=SMC4 PE=1 SV=2	0.00061013	0.000753309
78	ALYFPKNGDPSGLAK	15		3	Q14693	Phosphatidate phosphatase LPIN1 OS=Homo sapiens OX=9606 GN=LPIN1 PE=1 SV=2	0.000453268	0.000753309
79	KVFIDKQTNLSK	12		3	Q92879; O95319	CUGBP Elav-like family member 1 OS=Homo sapiens OX=9606 GN=CELF1 PE=1 SV=2 CUGBP Elav-like family member 2 OS=Homo sapiens OX=9606 GN=CELF2 PE=1 SV=1	0.000192681	0.000753309
80	GDGSDEEVDGKADGAEAKPAE	21	1xPhospho [S4]	2	P35579	Myosin-9 OS=Homo sapiens OX=9606 GN=MYH9 PE=1 SV=4	0.000864854	0.000753309
81	SPAQIKAVGKL	11		3	Q96L91	E1A-binding protein p400 OS=Homo sapiens OX=9606 GN=EP400 PE=1 SV=4	0.00112613	0.000753309
82	KVDEEEVKF	9		1	Q9BVV6	Protein TALPID3 OS=Homo sapiens OX=9606 GN=KIAA0586 PE=1 SV=4	0.00114662	0.000753309
83	ILDSHAATLNR	11		4	Q13085	Acetyl-CoA carboxylase 1 OS=Homo sapiens OX=9606 GN=ACACA PE=1 SV=2	0.000912779	0.000753309
84	LLFEGEKITI	10		2	Q9H1A7	DNA-directed RNA polymerase II subunit RPB11-b2 OS=Homo sapiens OX=9606 GN=POLR2J3 PE=3 SV=1	0.00109508	0.000753309
85	SESNIIRHY	9		2	O60281	Zinc finger protein 292 OS=Homo sapiens OX=9606 GN=ZNF292 PE=1 SV=3	0.00107069	0.000753309
86	RVYENVGLMQQQKSFR	16		2	Q06124	Tyrosine-protein phosphatase non-receptor type 11 OS=Homo sapiens OX=9606 GN=PTPN11 PE=1 SV=2	4.20848e-05	0.000753309
87	FLLDPYKYMTL	11		2	Q9UIG0	Tyrosine-protein kinase BAZ1B OS=Homo sapiens OX=9606 GN=BAZ1B PE=1 SV=2	0.00106719	0.000753309
88	RVYFGMQDGSVNMREK	16		3	P49247	Ribose-5-phosphate isomerase OS=Homo sapiens OX=9606 GN=RPIA PE=1 SV=3	8.76361e-05	0.000753309
89	RVYFGMQDGSVNMREK	16	2xOxidation [M6; M13]	1	P49247	Ribose-5-phosphate isomerase OS=Homo sapiens OX=9606 GN=RPIA PE=1 SV=3	0.000149527	0.000753309
90	RVYHYFQWR	9		3	Q96I36	Cytochrome c oxidase assembly protein COX14 OS=Homo sapiens OX=9606 GN=COX14 PE=1 SV=1	0.000273056	0.000753309
91	RVYIASSSGSTAIK	14		5	O75368	SH3 domain-binding glutamic acid-rich-like protein OS=Homo sapiens OX=9606 GN=SH3BGRL PE=1 SV=1	0.00076989	0.000753309
92	RVYIASSSGSTAIKK	15		2	O75368	SH3 domain-binding glutamic acid-rich-like protein OS=Homo sapiens OX=9606 GN=SH3BGRL PE=1 SV=1	0.000637093	0.000753309
93	APSALRVYGQYL	12		2	Q969Q6	Serine/threonine-protein phosphatase 2A regulatory subunit B'' subunit gamma OS=Homo sapiens OX=9606 GN=PPP2R3C PE=1 SV=1	0.00111237	0.000753309
94	RVYNVTQHAVGIVVNK	16		3	P46778	60S ribosomal protein L21 OS=Homo sapiens OX=9606 GN=RPL21 PE=1 SV=2	0.000339343	0.000753309
95	RVYSPPEWIRY	11		4	P11309	Serine/threonine-protein kinase pim-1 OS=Homo sapiens OX=9606 GN=PIM1 PE=1 SV=4	0.000760465	0.000753309
96	APRWDYPEGTPNGGSTTL	18		1	A0A0U1RRE5	Negative regulator of P-body association OS=Homo sapiens OX=9606 GN=NBDY PE=1 SV=1	0.00105668	0.000753309
97	RVYSPPEWISR	11		7	Q9P1W9	Serine/threonine-protein kinase pim-2 OS=Homo sapiens OX=9606 GN=PIM2 PE=1 SV=1	0.00105316	0.000753309
98	RVYWSTTDARK	11		2	Q03164	Histone-lysine N-methyltransferase 2A OS=Homo sapiens OX=9606 GN=KMT2A PE=1 SV=5	0.00113981	0.000753309
99	RVYYVDHVEK	10		3	Q96J02	E3 ubiquitin-protein ligase Itchy homolog OS=Homo sapiens OX=9606 GN=ITCH PE=1 SV=2	0.000527763	0.000753309
100	RVYYVSEKIMK	11		1	Q9Y221	60S ribosome subunit biogenesis protein NIP7 homolog OS=Homo sapiens OX=9606 GN=NIP7 PE=1 SV=1	0.000861475	0.000753309
101	SDHPSGGSYRDSYESY	16		4	P38159	RNA-binding motif protein, X chromosome OS=Homo sapiens OX=9606 GN=RBMX PE=1 SV=3	0.000227822	0.000753309
102	SDRSSGGSYRDSYDSY	16		4	Q14011	Cold-inducible RNA-binding protein OS=Homo sapiens OX=9606 GN=CIRBP PE=1 SV=1	0.000720553	0.000753309
103	RVWDVESGSLK	11		5	Q9GZL7	Ribosome biogenesis protein WDR12 OS=Homo sapiens OX=9606 GN=WDR12 PE=1 SV=2	0.000502532	0.000753309
104	SDTIKPNVDDSKEYFSKHN	19		3	P32119	Peroxiredoxin-2 OS=Homo sapiens OX=9606 GN=PRDX2 PE=1 SV=5	0.000711559	0.000753309
105	RVWDISGLRK	10		3	P53621	Coatomer subunit alpha OS=Homo sapiens OX=9606 GN=COPA PE=1 SV=2	0.00103558	0.000753309
106	RVVSAPVGKETPSK	14		3	Q13416	Origin recognition complex subunit 2 OS=Homo sapiens OX=9606 GN=ORC2 PE=1 SV=2	0.000447183	0.000753309
107	MLRQIIGQAK	10		3	O00483	Cytochrome c oxidase subunit NDUFA4 OS=Homo sapiens OX=9606 GN=NDUFA4 PE=1 SV=1	0.00113639	0.000753309
108	RVINEEYKIWK	11		2	Q16576; Q09028	Histone-binding protein RBBP7 OS=Homo sapiens OX=9606 GN=RBBP7 PE=1 SV=1 Histone-binding protein RBBP4 OS=Homo sapiens OX=9606 GN=RBBP4 PE=1 SV=3	0.000838011	0.000753309
109	FLGDDVFLREL	11		2	P06737	Glycogen phosphorylase, liver form OS=Homo sapiens OX=9606 GN=PYGL PE=1 SV=4	0.000961602	0.000753309
110	RVLPSITTEILK	12		4	P35232	Prohibitin OS=Homo sapiens OX=9606 GN=PHB PE=1 SV=1	0.000902421	0.000753309
111	RVLQEDILLRK	11		2	Q03001	Dystonin OS=Homo sapiens OX=9606 GN=DST PE=1 SV=4	0.00107069	0.000753309
112	RVITEEEKNFK	11		2	P26373	60S ribosomal protein L13 OS=Homo sapiens OX=9606 GN=RPL13 PE=1 SV=4	0.000216753	0.000753309
113	RVITYLDHSTQK	12		1	Q13619	Cullin-4A OS=Homo sapiens OX=9606 GN=CUL4A PE=1 SV=3	0.00102501	0.000753309
114	MEVEVDGQKF	10		1	Q12906; Q96SI9	Interleukin enhancer-binding factor 3 OS=Homo sapiens OX=9606 GN=ILF3 PE=1 SV=3 Spermatid perinuclear RNA-binding protein OS=Homo sapiens OX=9606 GN=STRBP PE=1 SV=1	0.00109855	0.000753309
115	RVMKALVNR	9		2	Q08945	FACT complex subunit SSRP1 OS=Homo sapiens OX=9606 GN=SSRP1 PE=1 SV=1	0.000682177	0.000753309
116	RVNHVTLSQPKIVKWDRDM	19		2	P61769	Beta-2-microglobulin OS=Homo sapiens OX=9606 GN=B2M PE=1 SV=1	0.00086824	0.000753309
117	RVQEAVESMVK	11		10	Q96C01	Protein FAM136A OS=Homo sapiens OX=9606 GN=FAM136A PE=1 SV=1	0.000243832	0.000753309
118	RVQEAVESMVK	11	1xOxidation [M9]	23	Q96C01	Protein FAM136A OS=Homo sapiens OX=9606 GN=FAM136A PE=1 SV=1	0.000447183	0.000753309
119	MEQVIFKYL	9	1xOxidation [M1]	2	P61158	Actin-related protein 3 OS=Homo sapiens OX=9606 GN=ACTR3 PE=1 SV=3	0.00107069	0.000753309
120	MEQPIKVTEW	10		2	P14923	Junction plakoglobin OS=Homo sapiens OX=9606 GN=JUP PE=1 SV=3	0.000563951	0.000753309
121	RVSEFFMNAK	10		3	Q9NXR8	Inhibitor of growth protein 3 OS=Homo sapiens OX=9606 GN=ING3 PE=1 SV=2	0.00103205	0.000753309
122	RVSTEVTLAVK	11		5	Q9NTJ5	Phosphatidylinositide phosphatase SAC1 OS=Homo sapiens OX=9606 GN=SACM1L PE=1 SV=2	0.00101795	0.000753309
123	MELDEALRKF	10		4	Q6DN90	IQ motif and SEC7 domain-containing protein 1 OS=Homo sapiens OX=9606 GN=IQSEC1 PE=1 SV=1	0.00107069	0.000753309
124	RVWAEYALK	9		5	Q6P2Q9	Pre-mRNA-processing-splicing factor 8 OS=Homo sapiens OX=9606 GN=PRPF8 PE=1 SV=2	0.000782579	0.000753309
125	APRPASGPIRPIV	13		1	P26373	60S ribosomal protein L13 OS=Homo sapiens OX=9606 GN=RPL13 PE=1 SV=4	0.000571438	0.000753309
126	SEAGSHIIQRMY	12		4	P04222; P30481	HLA class I histocompatibility antigen, Cw-3 alpha chain OS=Homo sapiens OX=9606 GN=HLA-C PE=1 SV=2 HLA class I histocompatibility antigen, B-44 alpha chain OS=Homo sapiens OX=9606 GN=HLA-B PE=1 SV=1	0.000461503	0.000753309
127	APRNSVLGLAQPGTTKVPGSTPALH	25		4	Q96SM3	Probable carboxypeptidase X1 OS=Homo sapiens OX=9606 GN=CPXM1 PE=2 SV=2	0.000239456	0.000753309
128	SEFEELERKY	10		3	O75164	Lysine-specific demethylase 4A OS=Homo sapiens OX=9606 GN=KDM4A PE=1 SV=2	0.000965112	0.000753309
129	SEFLATKAKQF	11		2	Q8IXQ6	Protein mono-ADP-ribosyltransferase PARP9 OS=Homo sapiens OX=9606 GN=PARP9 PE=1 SV=2	0.00113639	0.000753309
130	LPDQDQRSQL	10		2	Q13889	General transcription factor IIH subunit 3 OS=Homo sapiens OX=9606 GN=GTF2H3 PE=1 SV=2	0.00108465	0.000753309
131	SEGIDFVHHY	10		4	P18074	General transcription and DNA repair factor IIH helicase subunit XPD OS=Homo sapiens OX=9606 GN=ERCC2 PE=1 SV=1	0.000782579	0.000753309
132	APLSEDQRTAL	11		4	O15397	Importin-8 OS=Homo sapiens OX=9606 GN=IPO8 PE=1 SV=2	0.000584102	0.000753309
133	SEIDVSSEGVKGAKSF	16		4	Q96C19	EF-hand domain-containing protein D2 OS=Homo sapiens OX=9606 GN=EFHD2 PE=1 SV=1	0.000171282	0.000753309
134	LLYQEGAKMAV	11	1xOxidation [M9]	1	P14923	Junction plakoglobin OS=Homo sapiens OX=9606 GN=JUP PE=1 SV=3	0.000828062	0.000753309
135	SELEDLKDAKL	11		2	Q9H4L7	SWI/SNF-related matrix-associated actin-dependent regulator of chromatin subfamily A containing DEAD/H box 1 OS=Homo sapiens OX=9606 GN=SMARCAD1 PE=1 SV=2	0.00113298	0.000753309
136	LLYQEGAKMAV	11		2	P14923	Junction plakoglobin OS=Homo sapiens OX=9606 GN=JUP PE=1 SV=3	0.00112269	0.000753309
137	SEIESNRSF	9		3	Q9UDY2	Tight junction protein ZO-2 OS=Homo sapiens OX=9606 GN=TJP2 PE=1 SV=2	0.00114662	0.000753309
138	SELEYDMKKY	10		4	P42695	Condensin-2 complex subunit D3 OS=Homo sapiens OX=9606 GN=NCAPD3 PE=1 SV=2	0.000801873	0.000753309
139	LLREAESLIAK	11		9	P78371	T-complex protein 1 subunit beta OS=Homo sapiens OX=9606 GN=CCT2 PE=1 SV=4	0.000763598	0.000753309
140	SEMNTDKQYF	10		3	Q96D46	60S ribosomal export protein NMD3 OS=Homo sapiens OX=9606 GN=NMD3 PE=1 SV=1	0.00106719	0.000753309
141	SENLIKHVQGW	11		3	Q9BTA9	WW domain-containing adapter protein with coiled-coil OS=Homo sapiens OX=9606 GN=WAC PE=1 SV=3	0.000926654	0.000753309
142	SEQVQGAQKQF	11		2	P23458	Tyrosine-protein kinase JAK1 OS=Homo sapiens OX=9606 GN=JAK1 PE=1 SV=2	0.00112269	0.000753309
143	LLIDDKGTIKL	11		10	P06493	Cyclin-dependent kinase 1 OS=Homo sapiens OX=9606 GN=CDK1 PE=1 SV=3	0.000591812	0.000753309
144	IIKEVDKDGLK	11		3	Q5T4S7	E3 ubiquitin-protein ligase UBR4 OS=Homo sapiens OX=9606 GN=UBR4 PE=1 SV=1	0.00102501	0.000753309
145	SEFDSISKNTW	11		2	Q9H6K1	Protein ILRUN OS=Homo sapiens OX=9606 GN=ILRUN PE=1 SV=2	0.00109161	0.000753309
146	LPSEQNKGASL	11		2	Q03014	Hematopoietically-expressed homeobox protein HHEX OS=Homo sapiens OX=9606 GN=HHEX PE=1 SV=1	0.00088526	0.000753309
147	LQNFNISNLQK	11		2	Q9H4A3	Serine/threonine-protein kinase WNK1 OS=Homo sapiens OX=9606 GN=WNK1 PE=1 SV=2	0.000861475	0.000753309
148	SEEEFLRTY	9		2	Q9NSA3	Beta-catenin-interacting protein 1 OS=Homo sapiens OX=9606 GN=CTNNBIP1 PE=1 SV=1	0.00114662	0.000753309
149	LTYEFVKQK	9		5	Q9Y5V3	Melanoma-associated antigen D1 OS=Homo sapiens OX=9606 GN=MAGED1 PE=1 SV=3	0.00113639	0.000753309
150	SEALGDNVKQY	11		2	Q96BN2	Transcriptional adapter 1 OS=Homo sapiens OX=9606 GN=TADA1 PE=1 SV=1	0.000851378	0.000753309
151	SEALGDNVKQYW	12		2	Q96BN2	Transcriptional adapter 1 OS=Homo sapiens OX=9606 GN=TADA1 PE=1 SV=1	0.000888681	0.000753309
152	SEANEELRQKF	11		3	P05771	Protein kinase C beta type OS=Homo sapiens OX=9606 GN=PRKCB PE=1 SV=4	0.000559006	0.000753309
153	ISLNPEQWSQLK	12		1	P53999	Activated RNA polymerase II transcriptional coactivator p15 OS=Homo sapiens OX=9606 GN=SUB1 PE=1 SV=3	0.000858103	0.000753309
154	IQRTPKIQVYSRHPAENGKSNFL	23		3	P61769	Beta-2-microglobulin OS=Homo sapiens OX=9606 GN=B2M PE=1 SV=1	0.000808372	0.000753309
155	IQRTPKIQVYSRHPAENGKSN	21		3	P61769	Beta-2-microglobulin OS=Homo sapiens OX=9606 GN=B2M PE=1 SV=1	0.000989743	0.000753309
156	IQRTPKIQVYSRHPAENGKS	20		4	P61769	Beta-2-microglobulin OS=Homo sapiens OX=9606 GN=B2M PE=1 SV=1	0.00114662	0.000753309
157	KTYHALSNLPK	11		4	O00231	26S proteasome non-ATPase regulatory subunit 11 OS=Homo sapiens OX=9606 GN=PSMD11 PE=1 SV=3	0.000356672	0.000753309
158	IQRTPKIQVYSRHPAENGK	19		5	P61769	Beta-2-microglobulin OS=Homo sapiens OX=9606 GN=B2M PE=1 SV=1	0.000100387	0.000753309
159	IQRTPKIQVYSRHPAEN	17		4	P61769	Beta-2-microglobulin OS=Homo sapiens OX=9606 GN=B2M PE=1 SV=1	0.000208097	0.000753309
160	IQRTPKIQVYSRHPAE	16		8	P61769	Beta-2-microglobulin OS=Homo sapiens OX=9606 GN=B2M PE=1 SV=1	0.000544393	0.000753309
161	IQRTPKIQVYSRHPA	15		4	P61769	Beta-2-microglobulin OS=Homo sapiens OX=9606 GN=B2M PE=1 SV=1	0.000180029	0.000753309
162	SEEAEIIRKY	10		4	P09874	Poly [ADP-ribose] polymerase 1 OS=Homo sapiens OX=9606 GN=PARP1 PE=1 SV=4	0.00112955	0.000753309
163	IQRTPKIQVYSRHP	14		3	P61769	Beta-2-microglobulin OS=Homo sapiens OX=9606 GN=B2M PE=1 SV=1	0.00109161	0.000753309
164	IQRTPKIQVYSRH	13		5	P61769	Beta-2-microglobulin OS=Homo sapiens OX=9606 GN=B2M PE=1 SV=1	0.000269372	0.000753309
165	SEEDQAAELRAY	12		2	Q7L2H7	Eukaryotic translation initiation factor 3 subunit M OS=Homo sapiens OX=9606 GN=EIF3M PE=1 SV=1	0.000325792	0.000753309
166	IQRTPKIQVYSR	12		5	P61769	Beta-2-microglobulin OS=Homo sapiens OX=9606 GN=B2M PE=1 SV=1	0.000776217	0.000753309
167	IQRTPKIQVYSRHPAENG	18		5	P61769	Beta-2-microglobulin OS=Homo sapiens OX=9606 GN=B2M PE=1 SV=1	0.000256284	0.000753309
168	RVLIDSVLRKK	11		2	Q7Z478	ATP-dependent RNA helicase DHX29 OS=Homo sapiens OX=9606 GN=DHX29 PE=1 SV=2	0.000645365	0.000753309
169	GEIDLAKLKKF	11		6	P33992	DNA replication licensing factor MCM5 OS=Homo sapiens OX=9606 GN=MCM5 PE=1 SV=5	0.000902421	0.000753309
170	GEIDYEAIVKL	11		1	P62333	26S proteasome regulatory subunit 10B OS=Homo sapiens OX=9606 GN=PSMC6 PE=1 SV=1	0.00108465	0.000753309
171	KMQYATGPLLK	11		4	P62341	Thioredoxin reductase-like selenoprotein T OS=Homo sapiens OX=9606 GN=SELENOT PE=1 SV=2	0.000631626	0.000753309
172	KMMDVTVTIK	10	1xOxidation [M]	6	Q5JPE7	Nodal modulator 2 OS=Homo sapiens OX=9606 GN=NOMO2 PE=1 SV=1	0.000841342	0.000753309
173	TEFTPTEKDE	10		2	P61769	Beta-2-microglobulin OS=Homo sapiens OX=9606 GN=B2M PE=1 SV=1	0.000965112	0.000753309
174	KMMDVTVTIK	10		4	Q5JPE7	Nodal modulator 2 OS=Homo sapiens OX=9606 GN=NOMO2 PE=1 SV=1	0.00106369	0.000753309
175	KMIEMFVRTK	10		1	Q9NWV8	BRISC and BRCA1-A complex member 1 OS=Homo sapiens OX=9606 GN=BABAM1 PE=1 SV=1	0.000596999	0.000753309
176	TEGPEHSVNGPASPALNQGS	20		2	P08575	Receptor-type tyrosine-protein phosphatase C OS=Homo sapiens OX=9606 GN=PTPRC PE=1 SV=3	0.00110201	0.000753309
177	KMLEENTNILK	11	1xOxidation [M2]	5	Q9NYL9	Tropomodulin-3 OS=Homo sapiens OX=9606 GN=TMOD3 PE=1 SV=1	0.000207157	0.000753309
178	TEHWLVRIY	9		4	P46977	Dolichyl-diphosphooligosaccharide--protein glycosyltransferase subunit STT3A OS=Homo sapiens OX=9606 GN=STT3A PE=1 SV=2	0.00108465	0.000753309
179	KMLEENTNILK	11		6	Q9NYL9	Tropomodulin-3 OS=Homo sapiens OX=9606 GN=TMOD3 PE=1 SV=1	0.000650926	0.000753309
180	TEHYDIPKVSW	11		4	Q9Y421	Protein FAM32A OS=Homo sapiens OX=9606 GN=FAM32A PE=1 SV=2	0.00111582	0.000753309
181	KMIDVDSLTDK	11		1	Q9NQW7	Xaa-Pro aminopeptidase 1 OS=Homo sapiens OX=9606 GN=XPNPEP1 PE=1 SV=3	0.000364839	0.000753309
182	KMKGTLIDNQFK	12		1	Q9H5V9	UPF0428 protein CXorf56 OS=Homo sapiens OX=9606 GN=CXorf56 PE=1 SV=1	0.000989743	0.000753309
183	TEIDARAGTFQAF	13		2	Q13813	Spectrin alpha chain, non-erythrocytic 1 OS=Homo sapiens OX=9606 GN=SPTAN1 PE=1 SV=3	0.00113298	0.000753309
184	KMKEIAEAYLGK	12	1xOxidation [M2]	1	P11142	Heat shock cognate 71 kDa protein OS=Homo sapiens OX=9606 GN=HSPA8 PE=1 SV=1	0.000447183	0.000753309
185	KMKEIAEAYLGK	12		4	P11142	Heat shock cognate 71 kDa protein OS=Homo sapiens OX=9606 GN=HSPA8 PE=1 SV=1	0.000308563	0.000753309
186	KMKEALLSIGK	11	1xOxidation [M2]	8	Q96C01	Protein FAM136A OS=Homo sapiens OX=9606 GN=FAM136A PE=1 SV=1	0.000487044	0.000753309
187	TELDLYKKM	9		3	Q5T8P6	RNA-binding protein 26 OS=Homo sapiens OX=9606 GN=RBM26 PE=1 SV=3	0.00107069	0.000753309
188	KMWEVLESTTQTK	13		4	Q01082	Spectrin beta chain, non-erythrocytic 1 OS=Homo sapiens OX=9606 GN=SPTBN1 PE=1 SV=2	0.000162224	0.000753309
189	KMEEFVYKV	9		3	Q96A54	Adiponectin receptor protein 1 OS=Homo sapiens OX=9606 GN=ADIPOR1 PE=1 SV=1	0.00110547	0.000753309
190	TEEILEKAF	9		4	O60506	Heterogeneous nuclear ribonucleoprotein Q OS=Homo sapiens OX=9606 GN=SYNCRIP PE=1 SV=2	0.00102148	0.000753309
191	TEEEKNFKAF	10		3	P26373	60S ribosomal protein L13 OS=Homo sapiens OX=9606 GN=RPL13 PE=1 SV=4	0.00088526	0.000753309
192	SYTQAASSDSAQGSDVSLTACKV	23		5	P30455	HLA class I histocompatibility antigen, A-36 alpha chain OS=Homo sapiens OX=9606 GN=HLA-A PE=1 SV=1	8.84333e-05	0.000753309
193	TDEEEETAKESTAEKDEL	18		5	P14625	Endoplasmin OS=Homo sapiens OX=9606 GN=HSP90B1 PE=1 SV=1	9.46481e-05	0.000753309
194	TEADVEEALRLF	12		2	P33992	DNA replication licensing factor MCM5 OS=Homo sapiens OX=9606 GN=MCM5 PE=1 SV=5	0.000345545	0.000753309
195	TEADVNPKAY	10		3	P55769	NHP2-like protein 1 OS=Homo sapiens OX=9606 GN=SNU13 PE=1 SV=3	0.00100737	0.000753309
196	AILGMHNLITNTK	13		3	Q9NYL9	Tropomodulin-3 OS=Homo sapiens OX=9606 GN=TMOD3 PE=1 SV=1	0.000195316	0.000753309
197	TEADYYHTELW	11		1	P13674	Prolyl 4-hydroxylase subunit alpha-1 OS=Homo sapiens OX=9606 GN=P4HA1 PE=1 SV=2	0.000589233	0.000753309
198	KMYEEHLKRM	10	2xOxidation [M2; M10]	8	P84090	Enhancer of rudimentary homolog OS=Homo sapiens OX=9606 GN=ERH PE=1 SV=1	0.00113298	0.000753309
199	KMYEEHLKRM	10	1xOxidation [M]	8	P84090	Enhancer of rudimentary homolog OS=Homo sapiens OX=9606 GN=ERH PE=1 SV=1	0.000838011	0.000753309
200	KMYEEHLKRM	10		3	P84090	Enhancer of rudimentary homolog OS=Homo sapiens OX=9606 GN=ERH PE=1 SV=1	0.000972141	0.000753309
201	KMYEEFLSKV	10	1xOxidation [M2]	7	P10644	cAMP-dependent protein kinase type I-alpha regulatory subunit OS=Homo sapiens OX=9606 GN=PRKAR1A PE=1 SV=1	0.000930133	0.000753309
202	KMYEEFLSKV	10		5	P10644	cAMP-dependent protein kinase type I-alpha regulatory subunit OS=Homo sapiens OX=9606 GN=PRKAR1A PE=1 SV=1	0.000484867	0.000753309
203	TEDIQTRQY	9		4	Q96SB4	SRSF protein kinase 1 OS=Homo sapiens OX=9606 GN=SRPK1 PE=1 SV=2	0.00103205	0.000753309
204	TEDNLKKLY	9		2	Q06203	Amidophosphoribosyltransferase OS=Homo sapiens OX=9606 GN=PPAT PE=1 SV=1	0.000958093	0.000753309
205	TEEDFKRLF	9		4	Q8WXF1	Paraspeckle component 1 OS=Homo sapiens OX=9606 GN=PSPC1 PE=1 SV=1	0.00102148	0.000753309
206	AILEYILHQK	10		4	Q9Y314	Nitric oxide synthase-interacting protein OS=Homo sapiens OX=9606 GN=NOSIP PE=1 SV=1	0.00106719	0.000753309
207	TEEDLEKLF	9		1	Q9Y4C8	Probable RNA-binding protein 19 OS=Homo sapiens OX=9606 GN=RBM19 PE=1 SV=3	0.00114321	0.000753309
208	KMYEEFLSK	9	1xOxidation [M2]	7	P10644	cAMP-dependent protein kinase type I-alpha regulatory subunit OS=Homo sapiens OX=9606 GN=PRKAR1A PE=1 SV=1	0.00084468	0.000753309
209	KMYEEFLSK	9		3	P10644	cAMP-dependent protein kinase type I-alpha regulatory subunit OS=Homo sapiens OX=9606 GN=PRKAR1A PE=1 SV=1	0.000965112	0.000753309
210	SYSQAASSDSAQGSDVSLTACKV	23		3	P05534; Q09160	HLA class I histocompatibility antigen, A-24 alpha chain OS=Homo sapiens OX=9606 GN=HLA-A PE=1 SV=2 HLA class I histocompatibility antigen, A-80 alpha chain OS=Homo sapiens OX=9606 GN=HLA-A PE=1 SV=1	8.92378e-05	0.000753309
211	KMDDLNLHY	9		2	Q8NCJ5	SPRY domain-containing protein 3 OS=Homo sapiens OX=9606 GN=SPRYD3 PE=1 SV=2	0.00082476	0.000753309
212	KMASNIFGTPEENQASWAK	19		3	Q9UK76	Jupiter microtubule associated homolog 1 OS=Homo sapiens OX=9606 GN=JPT1 PE=1 SV=3	0.000220714	0.000753309
213	KLYLLNTTKL	10		3	P40692	DNA mismatch repair protein Mlh1 OS=Homo sapiens OX=9606 GN=MLH1 PE=1 SV=1	0.00100737	0.000753309
214	TETEKVQEF	9		2	Q15311	RalA-binding protein 1 OS=Homo sapiens OX=9606 GN=RALBP1 PE=1 SV=3	0.00109855	0.000753309
215	ALFLDKMGSLQK	12		4	Q3B7T1	Erythroid differentiation-related factor 1 OS=Homo sapiens OX=9606 GN=EDRF1 PE=1 SV=1	0.000449203	0.000753309
216	TETETIAKY	9		4	O75436	Vacuolar protein sorting-associated protein 26A OS=Homo sapiens OX=9606 GN=VPS26A PE=1 SV=2	0.000854737	0.000753309
217	TETQEKNPLPSKETIEQEKQAGES	24		4	P62328	Thymosin beta-4 OS=Homo sapiens OX=9606 GN=TMSB4X PE=1 SV=2	2.6639e-05	0.000753309
218	TEVDSRWQEY	10		2	Q9UPN3	Microtubule-actin cross-linking factor 1, isoforms 1/2/3/5 OS=Homo sapiens OX=9606 GN=MACF1 PE=1 SV=4	0.00102501	0.000753309
219	KLYGSGDQEAWQK	13		2	P28838	Cytosol aminopeptidase OS=Homo sapiens OX=9606 GN=LAP3 PE=1 SV=3	0.000631626	0.000753309
220	KIYEVDGVQK	10		2	Q96L93	Kinesin-like protein KIF16B OS=Homo sapiens OX=9606 GN=KIF16B PE=1 SV=2	0.000951084	0.000753309
221	KLYEMILKR	9	1xOxidation [M5]	10	P56559	ADP-ribosylation factor-like protein 4C OS=Homo sapiens OX=9606 GN=ARL4C PE=1 SV=1	0.00106369	0.000753309
222	KLYEMILKR	9		5	P56559	ADP-ribosylation factor-like protein 4C OS=Homo sapiens OX=9606 GN=ARL4C PE=1 SV=1	0.000892108	0.000753309
223	TLAEIAKVEL	10		17	Q15233	Non-POU domain-containing octamer-binding protein OS=Homo sapiens OX=9606 GN=NONO PE=1 SV=4	0.00102501	0.000753309
224	KIYEGAARKL	10		3	Q86X83	COMM domain-containing protein 2 OS=Homo sapiens OX=9606 GN=COMMD2 PE=1 SV=2	0.000831371	0.000753309
225	TLAEVRAVQEI	11		3	Q9NRG4	N-lysine methyltransferase SMYD2 OS=Homo sapiens OX=9606 GN=SMYD2 PE=1 SV=2	0.00102501	0.000753309
226	KLYEEPLSK	9		2	Q13535	Serine/threonine-protein kinase ATR OS=Homo sapiens OX=9606 GN=ATR PE=1 SV=3	0.00114321	0.000753309
227	TLAKYLMEL	9	1xOxidation [M7]	3	O95067; P14635	G2/mitotic-specific cyclin-B2 OS=Homo sapiens OX=9606 GN=CCNB2 PE=1 SV=1 G2/mitotic-specific cyclin-B1 OS=Homo sapiens OX=9606 GN=CCNB1 PE=1 SV=1	0.00105668	0.000753309
228	KIYDVEQTRYK	11		2	Q13576	Ras GTPase-activating-like protein IQGAP2 OS=Homo sapiens OX=9606 GN=IQGAP2 PE=1 SV=4	0.000500293	0.000753309
229	KLYDIDVAKVNT	12		3	P62750	60S ribosomal protein L23a OS=Homo sapiens OX=9606 GN=RPL23A PE=1 SV=1	0.000403049	0.000753309
230	KLYIVGGSDPYGQKGLK	17		2	Q9Y6Y0	Influenza virus NS1A-binding protein OS=Homo sapiens OX=9606 GN=IVNS1ABP PE=1 SV=3	0.000219717	0.000753309
231	AIIDHIFASK	10		7	Q8TAS1	Serine/threonine-protein kinase Kist OS=Homo sapiens OX=9606 GN=UHMK1 PE=1 SV=2	0.00102853	0.000753309
232	TEQTVKVAF	9		3	Q709C8	Vacuolar protein sorting-associated protein 13C OS=Homo sapiens OX=9606 GN=VPS13C PE=1 SV=1	0.00103558	0.000753309
233	KLYSEMEQLK	10		2	Q8NEM2	SHC SH2 domain-binding protein 1 OS=Homo sapiens OX=9606 GN=SHCBP1 PE=1 SV=3	0.000247167	0.000753309
234	TEIREKLAKMY	11		3	P62847	40S ribosomal protein S24 OS=Homo sapiens OX=9606 GN=RPS24 PE=1 SV=1	0.000401229	0.000753309
235	TEIREKLAKMY	11	1xOxidation [M10]	3	P62847	40S ribosomal protein S24 OS=Homo sapiens OX=9606 GN=RPS24 PE=1 SV=1	0.000744935	0.000753309
236	KMAGAEQESGPEEPLVVQLAK	21	1xOxidation [M2]	1	Q9HC73	Cytokine receptor-like factor 2 OS=Homo sapiens OX=9606 GN=CRLF2 PE=1 SV=1	0.000110901	0.000753309
237	KMAGAEQESGPEEPLVVQLAK	21		3	Q9HC73	Cytokine receptor-like factor 2 OS=Homo sapiens OX=9606 GN=CRLF2 PE=1 SV=1	9.00496e-05	0.000753309
238	KMAEVIGSKLNIS	13		2	Q9NU22	Midasin OS=Homo sapiens OX=9606 GN=MDN1 PE=1 SV=2	0.000766739	0.000753309
239	KMAEVIGSKL	10		4	Q9NU22	Midasin OS=Homo sapiens OX=9606 GN=MDN1 PE=1 SV=2	0.000993268	0.000753309
240	TELVEKEFW	9		2	P29375; Q9UGL1; P41229	Lysine-specific demethylase 5A OS=Homo sapiens OX=9606 GN=KDM5A PE=1 SV=3 Lysine-specific demethylase 5B OS=Homo sapiens OX=9606 GN=KDM5B PE=1 SV=3 Lysine-specific demethylase 5C OS=Homo sapiens OX=9606 GN=KDM5C PE=1 SV=2	0.00112955	0.000753309
241	TEMDSHEEKVF	11		4	P48444	Coatomer subunit delta OS=Homo sapiens OX=9606 GN=ARCN1 PE=1 SV=1	0.000648141	0.000753309
242	KMADIYLKH	9	1xOxidation [M2]	3	Q7Z4L5	Tetratricopeptide repeat protein 21B OS=Homo sapiens OX=9606 GN=TTC21B PE=1 SV=2	0.000828062	0.000753309
243	KMADIYLKH	9		4	Q7Z4L5	Tetratricopeptide repeat protein 21B OS=Homo sapiens OX=9606 GN=TTC21B PE=1 SV=2	0.00114662	0.000753309
244	KMADKVLPQRI	11		2	Q92925	SWI/SNF-related matrix-associated actin-dependent regulator of chromatin subfamily D member 2 OS=Homo sapiens OX=9606 GN=SMARCD2 PE=1 SV=3	0.00109161	0.000753309
245	KMADKILPQRI	11		3	Q96GM5	SWI/SNF-related matrix-associated actin-dependent regulator of chromatin subfamily D member 1 OS=Homo sapiens OX=9606 GN=SMARCD1 PE=1 SV=2	0.000818181	0.000753309
246	KMADEDALRKI	11		2	Q5VTR2	E3 ubiquitin-protein ligase BRE1A OS=Homo sapiens OX=9606 GN=RNF20 PE=1 SV=2	0.00068798	0.000753309
247	KIYTPGRKEQGEPMTPR	17		2	Q92620	Pre-mRNA-splicing factor ATP-dependent RNA helicase PRP16 OS=Homo sapiens OX=9606 GN=DHX38 PE=1 SV=2	0.00106719	0.000753309
248	KLYTKHGTLKY	11		3	Q5JPE7	Nodal modulator 2 OS=Homo sapiens OX=9606 GN=NOMO2 PE=1 SV=1	0.000478389	0.000753309
249	KLYSLFLKY	9		4	Q9P2R7	Succinate--CoA ligase [ADP-forming] subunit beta, mitochondrial OS=Homo sapiens OX=9606 GN=SUCLA2 PE=1 SV=3	0.000909322	0.000753309
250	TENIDIKKY	9		3	O95749	Geranylgeranyl pyrophosphate synthase OS=Homo sapiens OX=9606 GN=GGPS1 PE=1 SV=1	0.00114321	0.000753309
251	KLYRPGSVAYVSR	13		2	P53396	ATP-citrate synthase OS=Homo sapiens OX=9606 GN=ACLY PE=1 SV=3	0.000720553	0.000753309
252	SYSKAEWSDSAQGSESHSL	19		3	P13747	HLA class I histocompatibility antigen, alpha chain E OS=Homo sapiens OX=9606 GN=HLA-E PE=1 SV=4	0.000373193	0.000753309
253	SVYVYKVLKQVHPDTGISSK	20		2	Q5QNW6; Q99880	Histone H2B type 2-F OS=Homo sapiens OX=9606 GN=HIST2H2BF PE=1 SV=3 Histone H2B type 1-L OS=Homo sapiens OX=9606 GN=HIST1H2BL PE=1 SV=3	9.68153e-05	0.000753309
254	GLLEDAETKNVAL	13		2	Q8IVF7	Formin-like protein 3 OS=Homo sapiens OX=9606 GN=FMNL3 PE=1 SV=3	0.000801873	0.000753309
255	SPRFPAQYLKL	11		2	Q15477	Helicase SKI2W OS=Homo sapiens OX=9606 GN=SKIV2L PE=1 SV=3	0.000650926	0.000753309
256	SPRGLGDSGSEGHSSL	16		2	Q5VWQ8	Disabled homolog 2-interacting protein OS=Homo sapiens OX=9606 GN=DAB2IP PE=1 SV=2	0.000356672	0.000753309
257	KTIDYIQFLHK	11		2	Q9UH92	Max-like protein X OS=Homo sapiens OX=9606 GN=MLX PE=1 SV=2	0.000336284	0.000753309
258	SPRLPVGGFRSL	12		11	Q14669	E3 ubiquitin-protein ligase TRIP12 OS=Homo sapiens OX=9606 GN=TRIP12 PE=1 SV=1	0.000744935	0.000753309
259	KTLDVDATYEIAK	13		4	P18858	DNA ligase 1 OS=Homo sapiens OX=9606 GN=LIG1 PE=1 SV=1	0.000176798	0.000753309
260	KTLDQAKAVLK	11		4	Q9H0A0	RNA cytidine acetyltransferase OS=Homo sapiens OX=9606 GN=NAT10 PE=1 SV=2	0.000568933	0.000753309
261	KTIDMELVKRK	11		2	P01137	Transforming growth factor beta-1 proprotein OS=Homo sapiens OX=9606 GN=TGFB1 PE=1 SV=2	0.000892108	0.000753309
262	ALRYPMAVGLNKGHKVTK	18		2	Q9Y3U8	60S ribosomal protein L36 OS=Homo sapiens OX=9606 GN=RPL36 PE=1 SV=3	0.000732671	0.000753309
263	ALRYPMAVGLNK	12	1xOxidation [M6]	12	Q9Y3U8	60S ribosomal protein L36 OS=Homo sapiens OX=9606 GN=RPL36 PE=1 SV=3	0.000343984	0.000753309
264	ALRYPMAVGLNK	12		8	Q9Y3U8	60S ribosomal protein L36 OS=Homo sapiens OX=9606 GN=RPL36 PE=1 SV=3	0.000645365	0.000753309
265	KTLDEILQEK	10		3	P21127	Cyclin-dependent kinase 11B OS=Homo sapiens OX=9606 GN=CDK11B PE=1 SV=4	0.000474115	0.000753309
266	KTLDAEVVEK	10		3	Q9H3P2	Negative elongation factor A OS=Homo sapiens OX=9606 GN=NELFA PE=1 SV=3	0.00112613	0.000753309
267	GFPGGGAPPSGGASSGPTIEEVD	23		2	P11142	Heat shock cognate 71 kDa protein OS=Homo sapiens OX=9606 GN=HSPA8 PE=1 SV=1	0.000278046	0.000753309
268	KTLASPEQLEK	11		3	Q99576	TSC22 domain family protein 3 OS=Homo sapiens OX=9606 GN=TSC22D3 PE=1 SV=2	0.000930133	0.000753309
269	KTFTWPSILSK	11		6	O75346	Zinc finger protein 253 OS=Homo sapiens OX=9606 GN=ZNF253 PE=2 SV=2	0.0003185	0.000753309
270	GKETKAADPPAENSSAPEAEQGGAE	25		1	P67809	Nuclease-sensitive element-binding protein 1 OS=Homo sapiens OX=9606 GN=YBX1 PE=1 SV=3	0.000670683	0.000753309
271	KTFSEVLAEK	10		3	O75152	Zinc finger CCCH domain-containing protein 11A OS=Homo sapiens OX=9606 GN=ZC3H11A PE=1 SV=3	0.00084468	0.000753309
272	KTIEAAEALLH	11		3	Q15723	ETS-related transcription factor Elf-2 OS=Homo sapiens OX=9606 GN=ELF2 PE=1 SV=2	0.00086824	0.000753309
273	KTFSEILNR	9		3	Q14204	Cytoplasmic dynein 1 heavy chain 1 OS=Homo sapiens OX=9606 GN=DYNC1H1 PE=1 SV=5	0.000944087	0.000753309
274	SPRDPLGFKVSDL	13		5	Q9H7P9	Pleckstrin homology domain-containing family G member 2 OS=Homo sapiens OX=9606 GN=PLEKHG2 PE=1 SV=3	0.000895541	0.000753309
275	KTIEDTLMTVK	11		2	P53367	Arfaptin-1 OS=Homo sapiens OX=9606 GN=ARFIP1 PE=1 SV=2	0.000244939	0.000753309
276	KTYGEIFEKFHPIR	14		1	O95298	NADH dehydrogenase [ubiquinone] 1 subunit C2 OS=Homo sapiens OX=9606 GN=NDUFC2 PE=1 SV=1	0.000549227	0.000753309
277	KTYGEIFEKF	10		3	O95298	NADH dehydrogenase [ubiquinone] 1 subunit C2 OS=Homo sapiens OX=9606 GN=NDUFC2 PE=1 SV=1	0.00107069	0.000753309
278	KTYGEIFEK	9		11	O95298	NADH dehydrogenase [ubiquinone] 1 subunit C2 OS=Homo sapiens OX=9606 GN=NDUFC2 PE=1 SV=1	0.000996793	0.000753309
279	KTYFPHFDLSHGSAQVK	17		5	P01966	SWISS-PROT:P01966 (Bos taurus) Hemoglobin subunit alpha	3.22187e-05	0.000753309
280	KTYEVSLREK	10		2	Q16531	DNA damage-binding protein 1 OS=Homo sapiens OX=9606 GN=DDB1 PE=1 SV=1	0.000685074	0.000753309
281	KTYDLVAAASK	11		3	Q02153	Guanylate cyclase soluble subunit beta-1 OS=Homo sapiens OX=9606 GN=GUCY1B1 PE=1 SV=1	0.000339343	0.000753309
282	KTWTVVDAKTLKK	13		3	P13010	X-ray repair cross-complementing protein 5 OS=Homo sapiens OX=9606 GN=XRCC5 PE=1 SV=3	0.000779394	0.000753309
283	KTWTVVDAKTLK	12		3	P13010	X-ray repair cross-complementing protein 5 OS=Homo sapiens OX=9606 GN=XRCC5 PE=1 SV=3	0.000702648	0.000753309
284	GEIWLAIHHF	10		4	O15294	UDP-N-acetylglucosamine--peptide N-acetylglucosaminyltransferase 110 kDa subunit OS=Homo sapiens OX=9606 GN=OGT PE=1 SV=3	0.00110201	0.000753309
285	KTVTAMDVVYALK	13	1xOxidation [M6]	15	P62805	Histone H4 OS=Homo sapiens OX=9606 GN=HIST1H4A PE=1 SV=2	7.79034e-05	0.000753309
286	KTVTAMDVVYALK	13		13	P62805	Histone H4 OS=Homo sapiens OX=9606 GN=HIST1H4A PE=1 SV=2	8.68461e-05	0.000753309
287	KTSDSLLSMK	10		4	Q9NVI1	Fanconi anemia group I protein OS=Homo sapiens OX=9606 GN=FANCI PE=1 SV=4	0.000676411	0.000753309
288	KTNDEVIHGIFK	12		4	Q9Y5L0	Transportin-3 OS=Homo sapiens OX=9606 GN=TNPO3 PE=1 SV=3	0.000690895	0.000753309
289	KTMEDTLMTVK	11		1	P53365	Arfaptin-2 OS=Homo sapiens OX=9606 GN=ARFIP2 PE=1 SV=1	0.00111926	0.000753309
290	KTIMEEQLVLK	11		2	Q9H845	Acyl-CoA dehydrogenase family member 9, mitochondrial OS=Homo sapiens OX=9606 GN=ACAD9 PE=1 SV=1	0.000278046	0.000753309
291	KTIHAELSKLVK	12		3	Q14318	Peptidyl-prolyl cis-trans isomerase FKBP8 OS=Homo sapiens OX=9606 GN=FKBP8 PE=1 SV=2	0.000798636	0.000753309
292	KTIEEAKAIISK	12		4	P57076	Cilia- and flagella-associated protein 298 OS=Homo sapiens OX=9606 GN=CFAP298 PE=1 SV=1	0.000427452	0.000753309
293	KTIEDDLVSALVR	13		3	Q9Y606	tRNA pseudouridine synthase A OS=Homo sapiens OX=9606 GN=PUS1 PE=1 SV=3	9.7696e-05	0.000753309
294	SPTDPFNRQTL	11		2	O95155	Ubiquitin conjugation factor E4 B OS=Homo sapiens OX=9606 GN=UBE4B PE=1 SV=1	0.00105316	0.000753309
295	KTFNLEKQNHTPRK	14		4	Q15233	Non-POU domain-containing octamer-binding protein OS=Homo sapiens OX=9606 GN=NONO PE=1 SV=4	0.000738785	0.000753309
296	KTFNLEKQNHTPR	13		3	Q15233	Non-POU domain-containing octamer-binding protein OS=Homo sapiens OX=9606 GN=NONO PE=1 SV=4	0.000864854	0.000753309
297	STREAWTDGRQSTESETPAKSVK	23		2	Q13480	GRB2-associated-binding protein 1 OS=Homo sapiens OX=9606 GN=GAB1 PE=1 SV=2	0.000912779	0.000753309
298	GLFAGLGGAGASTSGSSGACGFSYK	25		2	Q9UNF1	Melanoma-associated antigen D2 OS=Homo sapiens OX=9606 GN=MAGED2 PE=1 SV=2	6.80087e-05	0.000753309
299	STWNTQRAFQKLTTPK	16		2	Q9BVJ6	U3 small nucleolar RNA-associated protein 14 homolog A OS=Homo sapiens OX=9606 GN=UTP14A PE=1 SV=1	0.00031137	0.000753309
300	ALMEVKMKEM	10		2	Q96EK4	THAP domain-containing protein 11 OS=Homo sapiens OX=9606 GN=THAP11 PE=1 SV=2	0.00111926	0.000753309
301	ALMEQVAHQTI	11		2	Q16543	Hsp90 co-chaperone Cdc37 OS=Homo sapiens OX=9606 GN=CDC37 PE=1 SV=1	0.000717546	0.000753309
302	KSATNLGRQGNFFASPMLK	19		4	Q9H0H5	Rac GTPase-activating protein 1 OS=Homo sapiens OX=9606 GN=RACGAP1 PE=1 SV=1	0.000484867	0.000753309
303	STYDLMSSAYLSTK	14		3	Q99541	Perilipin-2 OS=Homo sapiens OX=9606 GN=PLIN2 PE=1 SV=2	0.00112955	0.000753309
304	KQYGNEVFLAK	11		4	P50990	T-complex protein 1 subunit theta OS=Homo sapiens OX=9606 GN=CCT8 PE=1 SV=4	0.00098622	0.000753309
305	KQYESVSDLFNTK	13		2	Q8WXH0	Nesprin-2 OS=Homo sapiens OX=9606 GN=SYNE2 PE=1 SV=3	2.74969e-05	0.000753309
306	KQSPQSLIVQK	11		4	A0A075B6W5	T cell receptor alpha variable 23/delta variable 6 OS=Homo sapiens OX=9606 GN=TRAV23DV6 PE=3 SV=1	0.000788976	0.000753309
307	KQISGQYSGSPQLLK	15		3	Q96N67	Dedicator of cytokinesis protein 7 OS=Homo sapiens OX=9606 GN=DOCK7 PE=1 SV=4	8.00488e-05	0.000753309
308	KQLALRDALLK	11		4	Q9NVU7	Protein SDA1 homolog OS=Homo sapiens OX=9606 GN=SDAD1 PE=1 SV=3	0.00114321	0.000753309
309	KPQDYKKRLSV	11		2	P35222	Catenin beta-1 OS=Homo sapiens OX=9606 GN=CTNNB1 PE=1 SV=1	0.000792187	0.000753309
310	SVRRAVGGDHAVPLDPGQLETVLEK	25		3	Q9Y5W9	Sorting nexin-11 OS=Homo sapiens OX=9606 GN=SNX11 PE=1 SV=2	0.00109161	0.000753309
311	SVYEGKIFTQK	11		3	Q8WYP5	Protein ELYS OS=Homo sapiens OX=9606 GN=AHCTF1 PE=1 SV=3	0.000729628	0.000753309
312	SVYKASLSLIEK	12		4	P52292	Importin subunit alpha-1 OS=Homo sapiens OX=9606 GN=KPNA2 PE=1 SV=1	0.000642598	0.000753309
313	KPINVRVTTM	10	1xOxidation [M10]	1	P35241	Radixin OS=Homo sapiens OX=9606 GN=RDX PE=1 SV=1	0.000912779	0.000753309
314	KSFATASHRNTEEEGLK	17		2	Q9NYF8	Bcl-2-associated transcription factor 1 OS=Homo sapiens OX=9606 GN=BCLAF1 PE=1 SV=2	0.0010109	0.000753309
315	KSFDTSLIRK	10		3	O75787	Renin receptor OS=Homo sapiens OX=9606 GN=ATP6AP2 PE=1 SV=2	0.000408557	0.000753309
316	KSFEDRVGTIK	11		3	O43399	Tumor protein D54 OS=Homo sapiens OX=9606 GN=TPD52L2 PE=1 SV=2	0.000805118	0.000753309
317	KSFEEKVENLK	11		5	P55327	Tumor protein D52 OS=Homo sapiens OX=9606 GN=TPD52 PE=1 SV=2	0.000431331	0.000753309
318	SPVSYLRVSM	10		2	Q8TEM1	Nuclear pore membrane glycoprotein 210 OS=Homo sapiens OX=9606 GN=NUP210 PE=1 SV=3	0.00106369	0.000753309
319	KTETQEKNPLPSKETIEQEKQAGES	25		4	P62328	Thymosin beta-4 OS=Homo sapiens OX=9606 GN=TMSB4X PE=1 SV=2	2.9164e-05	0.000753309
320	KTAKLILERF	10		5	Q9C0E8	Endoplasmic reticulum junction formation protein lunapark OS=Homo sapiens OX=9606 GN=LNPK PE=1 SV=2	0.000972141	0.000753309
321	KTAEDAKDFFK	11		3	Q99471	Prefoldin subunit 5 OS=Homo sapiens OX=9606 GN=PFDN5 PE=1 SV=2	0.000236225	0.000753309
322	KSVYWENTLHTLK	13		1	P57740	Nuclear pore complex protein Nup107 OS=Homo sapiens OX=9606 GN=NUP107 PE=1 SV=1	0.000108911	0.000753309
323	KSTFVNILK	9		3	P27707	Deoxycytidine kinase OS=Homo sapiens OX=9606 GN=DCK PE=1 SV=1	0.00108117	0.000753309
324	ALPGVSLAASPVVAEYARVQK	21		3	Q9H400	Lck-interacting transmembrane adapter 1 OS=Homo sapiens OX=9606 GN=LIME1 PE=1 SV=1	0.000103619	0.000753309
325	KSRQGSLAMEELKSGSGPSLK	21		2	P16150	Leukosialin OS=Homo sapiens OX=9606 GN=SPN PE=1 SV=1	0.000463583	0.000753309
326	KTYGVSFFLVK	11		7	Q9Y490	Talin-1 OS=Homo sapiens OX=9606 GN=TLN1 PE=1 SV=3	0.000571438	0.000753309
327	KSRQGSLAMEELK	13		3	P16150	Leukosialin OS=Homo sapiens OX=9606 GN=SPN PE=1 SV=1	0.000363191	0.000753309
328	SSFYPDGGDQETAKTGKFLK	20		3	Q9NYF8	Bcl-2-associated transcription factor 1 OS=Homo sapiens OX=9606 GN=BCLAF1 PE=1 SV=2	0.00098622	0.000753309
329	SSGATSSKSSTLGPSALK	18		2	O60870	DNA/RNA-binding protein KIN17 OS=Homo sapiens OX=9606 GN=KIN PE=1 SV=2	0.00110201	0.000753309
330	SSLRLDPNFLLK	12		2	Q9BXW9	Fanconi anemia group D2 protein OS=Homo sapiens OX=9606 GN=FANCD2 PE=1 SV=2	0.000554098	0.000753309
331	KSLEETIIQK	10		3	Q92538	Golgi-specific brefeldin A-resistance guanine nucleotide exchange factor 1 OS=Homo sapiens OX=9606 GN=GBF1 PE=1 SV=2	0.000982698	0.000753309
332	KSFSVILEHF	10		7	Q9H7F0	Probable cation-transporting ATPase 13A3 OS=Homo sapiens OX=9606 GN=ATP13A3 PE=1 SV=4	0.000602224	0.000753309
333	GLDPLGYEIQL	11		2	P57740	Nuclear pore complex protein Nup107 OS=Homo sapiens OX=9606 GN=NUP107 PE=1 SV=1	0.00101795	0.000753309
334	KSFNLEASLSK	11		2	Q8N3P4	Vacuolar protein sorting-associated protein 8 homolog OS=Homo sapiens OX=9606 GN=VPS8 PE=1 SV=3	0.000435243	0.000753309
335	KSFLSQGQVLK	11		3	P48047	ATP synthase subunit O, mitochondrial OS=Homo sapiens OX=9606 GN=ATP5PO PE=1 SV=1	0.000871632	0.000753309
336	SSDSAQGSDVSLTACKV	17		2	P05534; P30455; Q09160	HLA class I histocompatibility antigen, A-24 alpha chain OS=Homo sapiens OX=9606 GN=HLA-A PE=1 SV=2 HLA class I histocompatibility antigen, A-36 alpha chain OS=Homo sapiens OX=9606 GN=HLA-A PE=1 SV=1 HLA class I histocompatibility antigen, A-80 alpha chain OS=Homo sapiens OX=9606 GN=HLA-A PE=1 SV=1	0.000699696	0.000753309
337	KLYDIDVAKV	10		4	P62750	60S ribosomal protein L23a OS=Homo sapiens OX=9606 GN=RPL23A PE=1 SV=1	0.00087503	0.000753309
338	RVLKYVDTNLQK	12		6	Q9UBU8	Mortality factor 4-like protein 1 OS=Homo sapiens OX=9606 GN=MORF4L1 PE=1 SV=2	0.000153645	0.000753309
339	RVLGEEKMLNINK	13		1	P17480	Nucleolar transcription factor 1 OS=Homo sapiens OX=9606 GN=UBTF PE=1 SV=1	0.000541989	0.000753309
340	REMNTEAEKLKSY	13	1xOxidation [M3]	2	Q5TKA1	Protein lin-9 homolog OS=Homo sapiens OX=9606 GN=LIN9 PE=1 SV=1	0.000785773	0.000753309
341	REMNTEAEKLKSY	13		2	Q5TKA1	Protein lin-9 homolog OS=Homo sapiens OX=9606 GN=LIN9 PE=1 SV=1	0.000113441	0.000753309
342	RISVYYNEATGGK	13		3	P07437	Tubulin beta chain OS=Homo sapiens OX=9606 GN=TUBB PE=1 SV=2	0.000190944	0.000753309
343	EEAEIIRKY	9		4	P09874	Poly [ADP-ribose] polymerase 1 OS=Homo sapiens OX=9606 GN=PARP1 PE=1 SV=4	0.00109161	0.000753309
344	RLTDTFLKR	9		3	A5PLN9	Trafficking protein particle complex subunit 13 OS=Homo sapiens OX=9606 GN=TRAPPC13 PE=1 SV=2	0.000892108	0.000753309
345	EEADKLVRQY	10		3	Q9BUJ2	Heterogeneous nuclear ribonucleoprotein U-like protein 1 OS=Homo sapiens OX=9606 GN=HNRNPUL1 PE=1 SV=2	0.000544393	0.000753309
346	REIQDEELKKF	11		2	O43299	AP-5 complex subunit zeta-1 OS=Homo sapiens OX=9606 GN=AP5Z1 PE=1 SV=2	0.000818181	0.000753309
347	RELLEIVKKNF	11		1	P31153	S-adenosylmethionine synthase isoform type-2 OS=Homo sapiens OX=9606 GN=MAT2A PE=1 SV=1	0.00111237	0.000753309
348	RELEKDMHYY	10		3	Q5VZM2	Ras-related GTP-binding protein B OS=Homo sapiens OX=9606 GN=RRAGB PE=1 SV=1	0.000916242	0.000753309
349	RIVHGDVLTFK	11		3	Q8WVM0	Dimethyladenosine transferase 1, mitochondrial OS=Homo sapiens OX=9606 GN=TFB1M PE=1 SV=1	0.00036155	0.000753309
350	RLVQAFQFTDK	11		4	Q06830	Peroxiredoxin-1 OS=Homo sapiens OX=9606 GN=PRDX1 PE=1 SV=1	0.000989743	0.000753309
351	RLVQGSILKKV	11		1	P12004	Proliferating cell nuclear antigen OS=Homo sapiens OX=9606 GN=PCNA PE=1 SV=1	0.000909322	0.000753309
352	RIWDTTQKEHLLK	13		2	O75083	WD repeat-containing protein 1 OS=Homo sapiens OX=9606 GN=WDR1 PE=1 SV=4	0.000596999	0.000753309
353	DVGTDEEEETAKESTAEKDEL	21		1	P14625	Endoplasmin OS=Homo sapiens OX=9606 GN=HSP90B1 PE=1 SV=1	0.000993268	0.000753309
354	RLWQTVVGK	9		2	Q9Y3F4	Serine-threonine kinase receptor-associated protein OS=Homo sapiens OX=9606 GN=STRAP PE=1 SV=1	0.00112613	0.000753309
355	DPSVYGYGVQK	11		2	Q96I24	Far upstream element-binding protein 3 OS=Homo sapiens OX=9606 GN=FUBP3 PE=1 SV=2	0.000568933	0.000753309
356	READLDFARQY	11		4	Q96A65	Exocyst complex component 4 OS=Homo sapiens OX=9606 GN=EXOC4 PE=1 SV=1	0.000878434	0.000753309
357	RLSSLRASTSKSESSQK	17		1	P62753	40S ribosomal protein S6 OS=Homo sapiens OX=9606 GN=RPS6 PE=1 SV=1	0.000676411	0.000753309
358	RIYDEILQSK	10		2	Q9UIB8	SLAM family member 5 OS=Homo sapiens OX=9606 GN=CD84 PE=1 SV=1	0.000347113	0.000753309
359	EEMDVGTDEEEETAKESTAEKDEL	24		3	P14625	Endoplasmin OS=Homo sapiens OX=9606 GN=HSP90B1 PE=1 SV=1	0.000626196	0.000753309
360	REQHDAQVRLY	11		2	P20700	Lamin-B1 OS=Homo sapiens OX=9606 GN=LMNB1 PE=1 SV=2	0.00106369	0.000753309
361	EELTLEGIKQF	11		2	Q14240	Eukaryotic initiation factor 4A-II OS=Homo sapiens OX=9606 GN=EIF4A2 PE=1 SV=2	0.00107768	0.000753309
362	EELTLEGIRQF	11		2	P60842	Eukaryotic initiation factor 4A-I OS=Homo sapiens OX=9606 GN=EIF4A1 PE=1 SV=1	0.00113639	0.000753309
363	RLAEVIKNR	9		1	O94966	Ubiquitin carboxyl-terminal hydrolase 19 OS=Homo sapiens OX=9606 GN=USP19 PE=1 SV=2	0.000484867	0.000753309
364	EELTVQVARVY	11		2	P57076	Cilia- and flagella-associated protein 298 OS=Homo sapiens OX=9606 GN=CFAP298 PE=1 SV=1	0.000982698	0.000753309
365	RIRDLNDEINK	11		3	Q9ULR0	Pre-mRNA-splicing factor ISY1 homolog OS=Homo sapiens OX=9606 GN=ISY1 PE=1 SV=3	0.000642598	0.000753309
366	EEDEDAYKKQF	11		4	P46777	60S ribosomal protein L5 OS=Homo sapiens OX=9606 GN=RPL5 PE=1 SV=3	0.000776217	0.000753309
367	RLRDPDSHIVKK	12		2	Q96EK5	KIF1-binding protein OS=Homo sapiens OX=9606 GN=KIF1BP PE=1 SV=1	0.00102501	0.000753309
368	RLAEPSQMLK	10		1	P35222	Catenin beta-1 OS=Homo sapiens OX=9606 GN=CTNNB1 PE=1 SV=1	0.00066216	0.000753309
369	RLAELLSGK	9		2	O75808	Calpain-15 OS=Homo sapiens OX=9606 GN=CAPN15 PE=1 SV=1	0.0010391	0.000753309
370	RLREKDKHIEEVRK	14		6	P16949	Stathmin OS=Homo sapiens OX=9606 GN=STMN1 PE=1 SV=3	0.00113981	0.000753309
371	RLADLLGKIQK	11		3	Q14204	Cytoplasmic dynein 1 heavy chain 1 OS=Homo sapiens OX=9606 GN=DYNC1H1 PE=1 SV=5	0.00108813	0.000753309
372	RKESYSVYVYKVLK	14		4	Q5QNW6; Q99880	Histone H2B type 2-F OS=Homo sapiens OX=9606 GN=HIST2H2BF PE=1 SV=3 Histone H2B type 1-L OS=Homo sapiens OX=9606 GN=HIST1H2BL PE=1 SV=3	8.92378e-05	0.000753309
373	EEAQFETKKLY	11		4	O60613	Selenoprotein F OS=Homo sapiens OX=9606 GN=SELENOF PE=1 SV=4	0.000457368	0.000753309
374	EEIYKDRQKF	10		4	O75955	Flotillin-1 OS=Homo sapiens OX=9606 GN=FLOT1 PE=1 SV=3	0.00114662	0.000753309
375	REWDFDLKKL	10		2	Q96EY4	Translation machinery-associated protein 16 OS=Homo sapiens OX=9606 GN=TMA16 PE=1 SV=2	0.000878434	0.000753309
376	RISDVHFSVK	10		3	O95503	Chromobox protein homolog 6 OS=Homo sapiens OX=9606 GN=CBX6 PE=1 SV=1	0.000792187	0.000753309
377	RLSDVLKRK	9		2	Q14669	E3 ubiquitin-protein ligase TRIP12 OS=Homo sapiens OX=9606 GN=TRIP12 PE=1 SV=1	0.00100385	0.000753309
378	RLSGVSSNIQK	11		4	Q7Z6I6	Rho GTPase-activating protein 30 OS=Homo sapiens OX=9606 GN=ARHGAP30 PE=1 SV=3	0.000429387	0.000753309
379	RLQKGQKYFDSGDYNMAK	18	1xOxidation [M16]	2	O43768	Alpha-endosulfine OS=Homo sapiens OX=9606 GN=ENSA PE=1 SV=1	0.000147509	0.000753309
380	RIYDEILQSKVLPSK	15		2	Q9UIB8	SLAM family member 5 OS=Homo sapiens OX=9606 GN=CD84 PE=1 SV=1	7.14817e-05	0.000753309
381	EENAVDVKQY	10		3	Q8TF40	Folliculin-interacting protein 1 OS=Homo sapiens OX=9606 GN=FNIP1 PE=1 SV=3	0.000975658	0.000753309
382	RIYLDMLNVYK	11		2	O14980	Exportin-1 OS=Homo sapiens OX=9606 GN=XPO1 PE=1 SV=1	0.000369829	0.000753309
383	QPRSDGAEGQGQGQL	15		1	Q5SRE5	Nucleoporin NUP188 homolog OS=Homo sapiens OX=9606 GN=NUP188 PE=1 SV=1	0.00020252	0.000753309
384	QPRNPATSVTSQGTQTL	17		1	Q9C0C7	Activating molecule in BECN1-regulated autophagy protein 1 OS=Homo sapiens OX=9606 GN=AMBRA1 PE=1 SV=2	0.000549227	0.000753309
385	QMQGGDGDGGALGHHV	16		2	Q15019	Septin-2 OS=Homo sapiens OX=9606 GN=SEPTIN2 PE=1 SV=1	0.000459431	0.000753309
386	DEIEEHNIKIY	11		1	Q15019	Septin-2 OS=Homo sapiens OX=9606 GN=SEPTIN2 PE=1 SV=1	0.000596999	0.000753309
387	RIYLSKGPNVK	11		2	Q9Y4C2	TRPM8 channel-associated factor 1 OS=Homo sapiens OX=9606 GN=TCAF1 PE=1 SV=3	0.000518461	0.000753309
388	RIYNMEMARK	10		2	P82921	28S ribosomal protein S21, mitochondrial OS=Homo sapiens OX=9606 GN=MRPS21 PE=1 SV=3	0.000717546	0.000753309
389	RIYNMEMARK	10	1xOxidation [M]	6	P82921	28S ribosomal protein S21, mitochondrial OS=Homo sapiens OX=9606 GN=MRPS21 PE=1 SV=3	0.000711559	0.000753309
390	RLYPSEAKSHSSESLGILK	19		2	Q13506	NGFI-A-binding protein 1 OS=Homo sapiens OX=9606 GN=NAB1 PE=1 SV=2	0.000343984	0.000753309
391	RLYPTPRVR	9		5	Q9NXW2	DnaJ homolog subfamily B member 12 OS=Homo sapiens OX=9606 GN=DNAJB12 PE=1 SV=5	0.00112269	0.000753309
392	RLYQAQALYK	10		2	Q8N4P2	Tetratricopeptide repeat protein 30B OS=Homo sapiens OX=9606 GN=TTC30B PE=1 SV=2	0.000881844	0.000753309
393	RLYQHAVEY	9		4	Q9UN37	Vacuolar protein sorting-associated protein 4A OS=Homo sapiens OX=9606 GN=VPS4A PE=1 SV=1	0.00082476	0.000753309
394	EEQELEKSM	9		3	Q9ULW0	Targeting protein for Xklp2 OS=Homo sapiens OX=9606 GN=TPX2 PE=1 SV=2	0.00113639	0.000753309
395	EEQELEKSM	9	1xOxidation [M9]	16	Q9ULW0	Targeting protein for Xklp2 OS=Homo sapiens OX=9606 GN=TPX2 PE=1 SV=2	0.00109161	0.000753309
396	EEQGMILKQTF	11		2	P18858	DNA ligase 1 OS=Homo sapiens OX=9606 GN=LIG1 PE=1 SV=1	0.000626196	0.000753309
397	EEQGMILKQTF	11	1xOxidation [M5]	2	P18858	DNA ligase 1 OS=Homo sapiens OX=9606 GN=LIG1 PE=1 SV=1	0.000457368	0.000753309
398	RLYQVEYAFK	10		3	P60900	Proteasome subunit alpha type-6 OS=Homo sapiens OX=9606 GN=PSMA6 PE=1 SV=1	0.000596999	0.000753309
399	QQFAQSTEMLK	11		2	Q7LFL8	CXXC-type zinc finger protein 5 OS=Homo sapiens OX=9606 GN=CXXC5 PE=1 SV=1	0.00113639	0.000753309
400	DIDTAAKFIGAGAA	14		2	P05496; P48201; Q06055	ATP synthase F(0) complex subunit C1, mitochondrial OS=Homo sapiens OX=9606 GN=ATP5MC1 PE=1 SV=2 ATP synthase F(0) complex subunit C3, mitochondrial OS=Homo sapiens OX=9606 GN=ATP5MC3 PE=1 SV=1 ATP synthase F(0) complex subunit C2, mitochondrial OS=Homo sapiens OX=9606 GN=ATP5MC2 PE=1 SV=1	0.00100032	0.000753309
401	RIYKGVIQAIQK	12		1	Q9NQC3	Reticulon-4 OS=Homo sapiens OX=9606 GN=RTN4 PE=1 SV=2	0.00048054	0.000753309
402	RLYHELVGLAK	11		6	Q92619	Rho GTPase-activating protein 45 OS=Homo sapiens OX=9606 GN=ARHGAP45 PE=1 SV=2	0.00112269	0.000753309
403	EENEKLLKEY	10		3	P11387	DNA topoisomerase 1 OS=Homo sapiens OX=9606 GN=TOP1 PE=1 SV=2	0.000954587	0.000753309
404	RLYDVPANSMRLK	13	1xOxidation [M10]	6	O43684	Mitotic checkpoint protein BUB3 OS=Homo sapiens OX=9606 GN=BUB3 PE=1 SV=1	0.00107419	0.000753309
405	RIYDYDPLYK	10		4	Q9UH17	DNA dC->dU-editing enzyme APOBEC-3B OS=Homo sapiens OX=9606 GN=APOBEC3B PE=1 SV=1	0.000541989	0.000753309
406	RLYEFIVRH	9		3	Q13472	DNA topoisomerase 3-alpha OS=Homo sapiens OX=9606 GN=TOP3A PE=1 SV=1	0.00113981	0.000753309
407	RALSTGEKGFGYK	13		2	P62937	Peptidyl-prolyl cis-trans isomerase A OS=Homo sapiens OX=9606 GN=PPIA PE=1 SV=2	0.000401229	0.000753309
408	RLYEMILKR	9		3	P49703	ADP-ribosylation factor-like protein 4D OS=Homo sapiens OX=9606 GN=ARL4D PE=1 SV=2	0.000902421	0.000753309
409	RIYEQLPEVQK	11		3	Q8TCU4	Alstrom syndrome protein 1 OS=Homo sapiens OX=9606 GN=ALMS1 PE=1 SV=4	0.000328756	0.000753309
410	RAFTYSTSHAVSVK	14		1	P58317	Zinc finger protein 121 OS=Homo sapiens OX=9606 GN=ZNF121 PE=3 SV=2	0.000982698	0.000753309
411	RAFHPDLEFVGK	12		4	O95864	Acyl-CoA 6-desaturase OS=Homo sapiens OX=9606 GN=FADS2 PE=1 SV=1	0.000699696	0.000753309
412	DENSLEYKYY	10		2	Q8IX01	SURP and G-patch domain-containing protein 2 OS=Homo sapiens OX=9606 GN=SUGP2 PE=1 SV=2	0.0010391	0.000753309
413	QVTQPTVGMNFKTPRGPV	18		2	P08708	40S ribosomal protein S17 OS=Homo sapiens OX=9606 GN=RPS17 PE=1 SV=2	0.00075112	0.000753309
414	RLYFGERNVK	10		2	P42345	Serine/threonine-protein kinase mTOR OS=Homo sapiens OX=9606 GN=MTOR PE=1 SV=1	0.000848025	0.000753309
415	RIYGESADAVK	11		4	P51114	Fragile X mental retardation syndrome-related protein 1 OS=Homo sapiens OX=9606 GN=FXR1 PE=1 SV=3	0.00036155	0.000753309
416	RIYGESADAVKK	12		2	P51114	Fragile X mental retardation syndrome-related protein 1 OS=Homo sapiens OX=9606 GN=FXR1 PE=1 SV=3	0.00111237	0.000753309
417	RLYGLGTGVAQK	12		3	Q9UFF9	CCR4-NOT transcription complex subunit 8 OS=Homo sapiens OX=9606 GN=CNOT8 PE=1 SV=1	0.000673542	0.000753309
418	QTWAGSHSMRY	11		4	P05534; P30455; Q09160	HLA class I histocompatibility antigen, A-24 alpha chain OS=Homo sapiens OX=9606 GN=HLA-A PE=1 SV=2 HLA class I histocompatibility antigen, A-36 alpha chain OS=Homo sapiens OX=9606 GN=HLA-A PE=1 SV=1 HLA class I histocompatibility antigen, A-80 alpha chain OS=Homo sapiens OX=9606 GN=HLA-A PE=1 SV=1	0.00110201	0.000753309
419	RLYHDIAQQAFK	12		1	Q14152	Eukaryotic translation initiation factor 3 subunit A OS=Homo sapiens OX=9606 GN=EIF3A PE=1 SV=1	0.000408557	0.000753309
420	QSFDKEWVAK	10		5	P13073	Cytochrome c oxidase subunit 4 isoform 1, mitochondrial OS=Homo sapiens OX=9606 GN=COX4I1 PE=1 SV=1	0.000776217	0.000753309
421	RLQKGQKYFDSGDYNMAK	18		4	O43768	Alpha-endosulfine OS=Homo sapiens OX=9606 GN=ENSA PE=1 SV=1	3.87909e-05	0.000753309
422	RLQETGLLSK	10		2	Q9UQL6	Histone deacetylase 5 OS=Homo sapiens OX=9606 GN=HDAC5 PE=1 SV=2	0.00106719	0.000753309
423	RLQETGLLNK	10		4	Q9UKV0	Histone deacetylase 9 OS=Homo sapiens OX=9606 GN=HDAC9 PE=1 SV=2	0.000532468	0.000753309
424	RLFPPLRQR	9		34	Q8NBM4	Ubiquitin-associated domain-containing protein 2 OS=Homo sapiens OX=9606 GN=UBAC2 PE=1 SV=1	0.000551658	0.000753309
425	RLLKEEDMTK	10	1xOxidation [M8]	1	P38919	Eukaryotic initiation factor 4A-III OS=Homo sapiens OX=9606 GN=EIF4A3 PE=1 SV=4	0.00111582	0.000753309
426	RLLLETHLPSK	11		2	O00567	Nucleolar protein 56 OS=Homo sapiens OX=9606 GN=NOP56 PE=1 SV=4	0.000933616	0.000753309
427	RLLLPGELAK	10		8	Q16778; Q5QNW6; Q99880	Histone H2B type 2-E OS=Homo sapiens OX=9606 GN=HIST2H2BE PE=1 SV=3 Histone H2B type 2-F OS=Homo sapiens OX=9606 GN=HIST2H2BF PE=1 SV=3 Histone H2B type 1-L OS=Homo sapiens OX=9606 GN=HIST1H2BL PE=1 SV=3	0.000785773	0.000753309
428	RLLLPGELAKHAVSEGTK	18		2	Q16778; Q5QNW6; Q99880	Histone H2B type 2-E OS=Homo sapiens OX=9606 GN=HIST2H2BE PE=1 SV=3 Histone H2B type 2-F OS=Homo sapiens OX=9606 GN=HIST2H2BF PE=1 SV=3 Histone H2B type 1-L OS=Homo sapiens OX=9606 GN=HIST1H2BL PE=1 SV=3	0.000968626	0.000753309
429	RLLNLSERQVK	11		1	P17482	Homeobox protein Hox-B9 OS=Homo sapiens OX=9606 GN=HOXB9 PE=1 SV=2	0.000416016	0.000753309
430	RLLNPLVSKISEK	13		2	Q9BSC4	Nucleolar protein 10 OS=Homo sapiens OX=9606 GN=NOL10 PE=1 SV=1	0.000965112	0.000753309
431	RLINTQAIFAK	11		7	P49366	Deoxyhypusine synthase OS=Homo sapiens OX=9606 GN=DHPS PE=1 SV=1	0.000664991	0.000753309
432	RILPEEKVLRLHY	13		2	O95602	DNA-directed RNA polymerase I subunit RPA1 OS=Homo sapiens OX=9606 GN=POLR1A PE=1 SV=2	0.000602224	0.000753309
433	RLLPGNATISK	11		3	Q460N5	Protein mono-ADP-ribosyltransferase PARP14 OS=Homo sapiens OX=9606 GN=PARP14 PE=1 SV=3	0.00110201	0.000753309
434	RLFKIDKEYLLK	12		4	P21673	Diamine acetyltransferase 1 OS=Homo sapiens OX=9606 GN=SAT1 PE=1 SV=1	0.000685074	0.000753309
435	RLFKKKEASHFQSK	14		4	Q96HE9	Proline-rich protein 11 OS=Homo sapiens OX=9606 GN=PRR11 PE=1 SV=1	0.000211901	0.000753309
436	HPSGGSYRDSYESY	14		3	P38159	RNA-binding motif protein, X chromosome OS=Homo sapiens OX=9606 GN=RBMX PE=1 SV=3	0.000811634	0.000753309
437	RLIQIAARKK	10		2	Q9BUJ2	Heterogeneous nuclear ribonucleoprotein U-like protein 1 OS=Homo sapiens OX=9606 GN=HNRNPUL1 PE=1 SV=2	0.00109508	0.000753309
438	EEIKTLERY	9		3	Q5VWP2	Terminal nucleotidyltransferase 5C OS=Homo sapiens OX=9606 GN=TENT5C PE=1 SV=1	0.00104614	0.000753309
439	RLISGEEHFSSK	12		2	Q9BTE7	DCN1-like protein 5 OS=Homo sapiens OX=9606 GN=DCUN1D5 PE=1 SV=1	0.000851378	0.000753309
440	RLFGTTVTFK	10		6	Q15904	V-type proton ATPase subunit S1 OS=Homo sapiens OX=9606 GN=ATP6AP1 PE=1 SV=2	0.00111582	0.000753309
441	RIFQEPTEPK	10		5	P31350	Ribonucleoside-diphosphate reductase subunit M2 OS=Homo sapiens OX=9606 GN=RRM2 PE=1 SV=1	0.00060485	0.000753309
442	RLLSKEGPAHEPK	13		2	P55265	Double-stranded RNA-specific adenosine deaminase OS=Homo sapiens OX=9606 GN=ADAR PE=1 SV=4	0.000954587	0.000753309
443	RLFQQIYSDGSDEVK	15		4	Q9Y2Z0	Protein SGT1 homolog OS=Homo sapiens OX=9606 GN=SUGT1 PE=1 SV=3	5.88355e-05	0.000753309
444	RLIESLFTIQK	11		4	Q12789	General transcription factor 3C polypeptide 1 OS=Homo sapiens OX=9606 GN=GTF3C1 PE=1 SV=4	0.000238374	0.000753309
445	RIKPPWVVK	9		9	Q8IXJ9	Putative Polycomb group protein ASXL1 OS=Homo sapiens OX=9606 GN=ASXL1 PE=1 SV=4	0.00104262	0.000753309
446	RLKQQTIPLK	10		2	Q96CS2	HAUS augmin-like complex subunit 1 OS=Homo sapiens OX=9606 GN=HAUS1 PE=1 SV=1	0.00112269	0.000753309
447	RLKHMADYPDYK	12		1	O15370; Q06945	Transcription factor SOX-12 OS=Homo sapiens OX=9606 GN=SOX12 PE=2 SV=2 Transcription factor SOX-4 OS=Homo sapiens OX=9606 GN=SOX4 PE=1 SV=1	0.00113639	0.000753309
448	RIKSNQISKL	10		1	Q9NP50	SIN3-HDAC complex-associated factor OS=Homo sapiens OX=9606 GN=SINHCAF PE=1 SV=1	0.00112269	0.000753309
449	RLLAETHYQL	10		4	P49321	Nuclear autoantigenic sperm protein OS=Homo sapiens OX=9606 GN=NASP PE=1 SV=2	0.000530111	0.000753309
450	EEKSIDLIQKW	11		4	P49585	Choline-phosphate cytidylyltransferase A OS=Homo sapiens OX=9606 GN=PCYT1A PE=1 SV=2	0.00111582	0.000753309
451	EEKSHDLIQKW	11		3	Q9Y5K3	Choline-phosphate cytidylyltransferase B OS=Homo sapiens OX=9606 GN=PCYT1B PE=1 SV=1	0.000615448	0.000753309
452	EELEKLQQY	9		5	Q9ULW0	Targeting protein for Xklp2 OS=Homo sapiens OX=9606 GN=TPX2 PE=1 SV=2	0.000851378	0.000753309
453	RLLDMDGIIVEK	12		4	Q14152	Eukaryotic translation initiation factor 3 subunit A OS=Homo sapiens OX=9606 GN=EIF3A PE=1 SV=1	0.00086824	0.000753309
454	RIIDVVYNASNNELVRTK	18		2	P62241	40S ribosomal protein S8 OS=Homo sapiens OX=9606 GN=RPS8 PE=1 SV=2	9.19206e-06	0.000753309
455	RLLEDSALSK	10		2	Q96GM5	SWI/SNF-related matrix-associated actin-dependent regulator of chromatin subfamily D member 1 OS=Homo sapiens OX=9606 GN=SMARCD1 PE=1 SV=2	0.000491425	0.000753309
456	RIIEETLALK	10		9	O15144	Actin-related protein 2/3 complex subunit 2 OS=Homo sapiens OX=9606 GN=ARPC2 PE=1 SV=1	0.000520773	0.000753309
457	EEHEILTKSY	10		3	Q8TCG1	Protein CIP2A OS=Homo sapiens OX=9606 GN=CIP2A PE=1 SV=2	0.00110547	0.000753309
458	RLIEKKFGTMTEK	13		1	Q8NEC5	Cation channel sperm-associated protein 1 OS=Homo sapiens OX=9606 GN=CATSPER1 PE=1 SV=3	0.00107768	0.000753309
459	RIIEKVIHR	9		3	Q14566	DNA replication licensing factor MCM6 OS=Homo sapiens OX=9606 GN=MCM6 PE=1 SV=1	0.000940593	0.000753309
460	RLFVGSIPKNK	11		2	O43390	Heterogeneous nuclear ribonucleoprotein R OS=Homo sapiens OX=9606 GN=HNRNPR PE=1 SV=1	0.00104614	0.000753309
461	RIFSTESLLSR	11		5	Q8IWV1	Lymphocyte transmembrane adapter 1 OS=Homo sapiens OX=9606 GN=LAX1 PE=1 SV=1	0.00105668	0.000753309
462	EELGFRPEY	9		7	P09874	Poly [ADP-ribose] polymerase 1 OS=Homo sapiens OX=9606 GN=PARP1 PE=1 SV=4	0.000926654	0.000753309
463	RLLSMAKPVYH	11		1	O75643	U5 small nuclear ribonucleoprotein 200 kDa helicase OS=Homo sapiens OX=9606 GN=SNRNP200 PE=1 SV=2	0.00108117	0.000753309
464	RILSPSMASKLE	12		3	Q9Y6A5	Transforming acidic coiled-coil-containing protein 3 OS=Homo sapiens OX=9606 GN=TACC3 PE=1 SV=1	0.000785773	0.000753309
465	RLLTQEVTEK	10		2	Q86UD0	Suppressor APC domain-containing protein 2 OS=Homo sapiens OX=9606 GN=SAPCD2 PE=1 SV=2	0.000782579	0.000753309
466	EEEKYQLRKF	10		2	Q6PI26	Protein SHQ1 homolog OS=Homo sapiens OX=9606 GN=SHQ1 PE=1 SV=2	0.000947584	0.000753309
467	EELQAVDSQKY	11		2	Q9H582	Zinc finger protein 644 OS=Homo sapiens OX=9606 GN=ZNF644 PE=1 SV=2	0.000626196	0.000753309
468	EEIQEEAERMF	11		2	Q9NQS7	Inner centromere protein OS=Homo sapiens OX=9606 GN=INCENP PE=1 SV=3	0.000563951	0.000753309
469	EEIQEEAERMF	11	1xOxidation [M10]	3	Q9NQS7	Inner centromere protein OS=Homo sapiens OX=9606 GN=INCENP PE=1 SV=3	0.00106369	0.000753309
470	EELQKIYKTY	10		3	Q9Y5W7	Sorting nexin-14 OS=Homo sapiens OX=9606 GN=SNX14 PE=1 SV=3	0.000782579	0.000753309
471	RLAYKDLEIQMK	12		3	Q9NP61	ADP-ribosylation factor GTPase-activating protein 3 OS=Homo sapiens OX=9606 GN=ARFGAP3 PE=1 SV=1	0.000637093	0.000753309
472	EEIQQRLAQF	10		1	Q13813	Spectrin alpha chain, non-erythrocytic 1 OS=Homo sapiens OX=9606 GN=SPTAN1 PE=1 SV=3	0.00084468	0.000753309
473	EEEEALQKKF	10		5	P18615	Negative elongation factor E OS=Homo sapiens OX=9606 GN=NELFE PE=1 SV=3	0.000814903	0.000753309
474	RLPLISGFYK	10		6	P78527	DNA-dependent protein kinase catalytic subunit OS=Homo sapiens OX=9606 GN=PRKDC PE=1 SV=3	0.000679289	0.000753309
475	RLPLNFLSGEK	11		2	Q9BXJ9	N-alpha-acetyltransferase 15, NatA auxiliary subunit OS=Homo sapiens OX=9606 GN=NAA15 PE=1 SV=1	0.000576475	0.000753309
476	RLPQLGEKVLVK	12		2	Q8N163	Cell cycle and apoptosis regulator protein 2 OS=Homo sapiens OX=9606 GN=CCAR2 PE=1 SV=2	0.000808372	0.000753309
477	RLASLGLKFNK	11		2	Q96HS1	Serine/threonine-protein phosphatase PGAM5, mitochondrial OS=Homo sapiens OX=9606 GN=PGAM5 PE=1 SV=2	0.000711559	0.000753309
478	RIASEASRLAH	11		1	Q99880	Histone H2B type 1-L OS=Homo sapiens OX=9606 GN=HIST1H2BL PE=1 SV=3	0.000735724	0.000753309
479	RLQAFGLNPK	10		4	Q8N9T8	Protein KRI1 homolog OS=Homo sapiens OX=9606 GN=KRI1 PE=1 SV=3	0.000741855	0.000753309
480	RLQAYTSVAK	10		2	P55160	Nck-associated protein 1-like OS=Homo sapiens OX=9606 GN=NCKAP1L PE=1 SV=3	0.000726594	0.000753309
481	EEDQAAELRAY	11		2	Q7L2H7	Eukaryotic translation initiation factor 3 subunit M OS=Homo sapiens OX=9606 GN=EIF3M PE=1 SV=1	0.000699696	0.000753309
482	RIAGEASRLAH	11		3	Q16778; Q5QNW6	Histone H2B type 2-E OS=Homo sapiens OX=9606 GN=HIST2H2BE PE=1 SV=3 Histone H2B type 2-F OS=Homo sapiens OX=9606 GN=HIST2H2BF PE=1 SV=3	0.000165938	0.000753309
483	RINVYYNEATGGK	13		4	P68371	Tubulin beta-4B chain OS=Homo sapiens OX=9606 GN=TUBB4B PE=1 SV=1	0.000124193	0.000753309
484	RLDVASEFRKK	11		1	P35318	ADM OS=Homo sapiens OX=9606 GN=ADM PE=1 SV=1	0.000356672	0.000753309
485	RIFAPNHVVAK	11		9	Q02543	60S ribosomal protein L18a OS=Homo sapiens OX=9606 GN=RPL18A PE=1 SV=2	0.000670683	0.000753309
486	RIMSETYMLIK	11		3	Q9Y6J0	Calcineurin-binding protein cabin-1 OS=Homo sapiens OX=9606 GN=CABIN1 PE=1 SV=1	0.000788976	0.000753309
487	RLFGGLLRR	9		5	O75718	Cartilage-associated protein OS=Homo sapiens OX=9606 GN=CRTAP PE=1 SV=1	0.000792187	0.000753309
488	EEILKVEQKY	10		2	Q01105	Protein SET OS=Homo sapiens OX=9606 GN=SET PE=1 SV=3	0.000940593	0.000753309
489	EEFELLGKAY	10		12	B5ME19	Eukaryotic translation initiation factor 3 subunit C-like protein OS=Homo sapiens OX=9606 GN=EIF3CL PE=3 SV=1	0.000814903	0.000753309
490	EEFEKLYASY	10		4	P23921	Ribonucleoside-diphosphate reductase large subunit OS=Homo sapiens OX=9606 GN=RRM1 PE=1 SV=1	0.000773049	0.000753309
491	EEFEELVRAY	10		2	Q9HCJ3	Ribonucleoprotein PTB-binding 2 OS=Homo sapiens OX=9606 GN=RAVER2 PE=1 SV=2	0.00106018	0.000753309
492	RLMDEAKILK	10		1	Q96KB5	Lymphokine-activated killer T-cell-originated protein kinase OS=Homo sapiens OX=9606 GN=PBK PE=1 SV=3	0.000673542	0.000753309
493	RLFEISKFYLK	11		1	Q96DY7	Mdm2-binding protein OS=Homo sapiens OX=9606 GN=MTBP PE=1 SV=1	0.000912779	0.000753309
494	EELNDLIQRF	10		8	Q15154	Pericentriolar material 1 protein OS=Homo sapiens OX=9606 GN=PCM1 PE=1 SV=5	0.00088526	0.000753309
495	RIYQYIQSR	9		2	Q13627	Dual specificity tyrosine-phosphorylation-regulated kinase 1A OS=Homo sapiens OX=9606 GN=DYRK1A PE=1 SV=2	0.000455314	0.000753309
496	RLFEGNALLRR	11		2	P46781	40S ribosomal protein S9 OS=Homo sapiens OX=9606 GN=RPS9 PE=1 SV=3	0.000229894	0.000753309
497	RLMEIYQEK	9		3	Q92616	eIF-2-alpha kinase activator GCN1 OS=Homo sapiens OX=9606 GN=GCN1 PE=1 SV=6	0.000645365	0.000753309
498	RIFDSPEELPK	11		5	P35658	Nuclear pore complex protein Nup214 OS=Homo sapiens OX=9606 GN=NUP214 PE=1 SV=2	0.00105668	0.000753309
499	RLMEQQGALLK	11		4	Q5BJF6	Outer dense fiber protein 2 OS=Homo sapiens OX=9606 GN=ODF2 PE=1 SV=1	0.00039403	0.000753309
500	RLMEQQGALLK	11	1xOxidation [M3]	4	Q5BJF6	Outer dense fiber protein 2 OS=Homo sapiens OX=9606 GN=ODF2 PE=1 SV=1	0.00086824	0.000753309
501	RLFDEGTISK	10		2	Q8IYB1	Protein MB21D2 OS=Homo sapiens OX=9606 GN=MB21D2 PE=1 SV=3	0.000648141	0.000753309
502	EEEQAVRPKY	10		5	P14635	G2/mitotic-specific cyclin-B1 OS=Homo sapiens OX=9606 GN=CCNB1 PE=1 SV=1	0.000902421	0.000753309
503	RLMEVNENILHK	12		2	Q9NX38	Protein Abitram OS=Homo sapiens OX=9606 GN=ABITRAM PE=1 SV=1	0.000423607	0.000753309
504	RLFAQEKEVVK	11		3	Q92833	Protein Jumonji OS=Homo sapiens OX=9606 GN=JARID2 PE=1 SV=2	0.000573952	0.000753309
505	RLMELHFKY	9		2	Q8WYA6	Beta-catenin-like protein 1 OS=Homo sapiens OX=9606 GN=CTNNBL1 PE=1 SV=1	0.000465672	0.000753309
506	MIYASSKDAIK	11		3	P23528; P60981	Cofilin-1 OS=Homo sapiens OX=9606 GN=CFL1 PE=1 SV=3 Destrin OS=Homo sapiens OX=9606 GN=DSTN PE=1 SV=3	0.000732671	0.000753309
507	RIYQYIQSR	9	1xPhospho [Y5]	2	Q13627	Dual specificity tyrosine-phosphorylation-regulated kinase 1A OS=Homo sapiens OX=9606 GN=DYRK1A PE=1 SV=2	0.000599607	0.000753309
508	RIYQYIQSRFY	11	1xPhospho [Y5]	1	Q13627	Dual specificity tyrosine-phosphorylation-regulated kinase 1A OS=Homo sapiens OX=9606 GN=DYRK1A PE=1 SV=2	0.00035186	0.000753309
509	RTLPFHSVIYH	11		3	O14672	Disintegrin and metalloproteinase domain-containing protein 10 OS=Homo sapiens OX=9606 GN=ADAM10 PE=1 SV=1	0.00100032	0.000753309
510	RTLPFYFVQK	10		3	Q9H0J9	Protein mono-ADP-ribosyltransferase PARP12 OS=Homo sapiens OX=9606 GN=PARP12 PE=1 SV=1	0.000639841	0.000753309
511	RTLPKELQDEQILK	14		2	Q8WZ64	Arf-GAP with Rho-GAP domain, ANK repeat and PH domain-containing protein 2 OS=Homo sapiens OX=9606 GN=ARAP2 PE=1 SV=3	5.32572e-05	0.000753309
512	RTLSDYNIQK	10		4	P62987; P62979	Ubiquitin-60S ribosomal protein L40 OS=Homo sapiens OX=9606 GN=UBA52 PE=1 SV=2 Ubiquitin-40S ribosomal protein S27a OS=Homo sapiens OX=9606 GN=RPS27A PE=1 SV=2	0.000551658	0.000753309
513	RTLSKDDVNYK	11		2	P48651	Phosphatidylserine synthase 1 OS=Homo sapiens OX=9606 GN=PTDSS1 PE=1 SV=1	0.000589233	0.000753309
514	RTLTLVDTGIGMTK	14		6	P07900; P08238	Heat shock protein HSP 90-alpha OS=Homo sapiens OX=9606 GN=HSP90AA1 PE=1 SV=5 Heat shock protein HSP 90-beta OS=Homo sapiens OX=9606 GN=HSP90AB1 PE=1 SV=4	8.41367e-05	0.000753309
515	ATFKSFEDRVGTIK	14		6	O43399	Tumor protein D54 OS=Homo sapiens OX=9606 GN=TPD52L2 PE=1 SV=2	0.000108419	0.000753309
516	FLDELEDEAKAA	12		2	Q9Y2R0	Cytochrome c oxidase assembly factor 3 homolog, mitochondrial OS=Homo sapiens OX=9606 GN=COA3 PE=1 SV=1	0.000965112	0.000753309
517	FLDESRSTQYM	11	1xOxidation [M11]	4	Q9Y230	RuvB-like 2 OS=Homo sapiens OX=9606 GN=RUVBL2 PE=1 SV=3	0.00103558	0.000753309
518	RTVDLPKSPK	10		2	Q8N1K5	Protein THEMIS OS=Homo sapiens OX=9606 GN=THEMIS PE=1 SV=3	0.000996793	0.000753309
519	RTVETEAVQMLK	12		2	Q14738	Serine/threonine-protein phosphatase 2A 56 kDa regulatory subunit delta isoform OS=Homo sapiens OX=9606 GN=PPP2R5D PE=1 SV=1	0.000861475	0.000753309
520	RTVYVYLEK	9		2	Q8N3U4	Cohesin subunit SA-2 OS=Homo sapiens OX=9606 GN=STAG2 PE=1 SV=3	0.00088526	0.000753309
521	RTYASGYAHY	10		2	Q9Y3S2	Zinc finger protein 330 OS=Homo sapiens OX=9606 GN=ZNF330 PE=1 SV=1	0.00108465	0.000753309
522	RTYETFKSIMK	11		3	Q04206	Transcription factor p65 OS=Homo sapiens OX=9606 GN=RELA PE=1 SV=2	0.000782579	0.000753309
523	RTYLPSQVSR	10		5	P35606	Coatomer subunit beta' OS=Homo sapiens OX=9606 GN=COPB2 PE=1 SV=2	0.000685074	0.000753309
524	RTYQASSAAFR	11		5	Q92567	Protein FAM168A OS=Homo sapiens OX=9606 GN=FAM168A PE=1 SV=2	0.000358291	0.000753309
525	RTYQASSAAFRY	12		2	Q92567	Protein FAM168A OS=Homo sapiens OX=9606 GN=FAM168A PE=1 SV=2	0.00113981	0.000753309
526	FLASESLIKQI	11		9	P62906	60S ribosomal protein L10a OS=Homo sapiens OX=9606 GN=RPL10A PE=1 SV=2	0.000782579	0.000753309
527	RVAAILQGVYK	11		4	Q6JQN1	Acyl-CoA dehydrogenase family member 10 OS=Homo sapiens OX=9606 GN=ACAD10 PE=1 SV=1	0.00082476	0.000753309
528	NEQSFLNVRNW	11		2	P51159	Ras-related protein Rab-27A OS=Homo sapiens OX=9606 GN=RAB27A PE=1 SV=3	0.000679289	0.000753309
529	RTLNPQMLQK	10		4	Q9NVU7	Protein SDA1 homolog OS=Homo sapiens OX=9606 GN=SDAD1 PE=1 SV=3	0.000527763	0.000753309
530	RSNPKVLSEKQNAEGE	16		6	Q9BRU9	rRNA-processing protein UTP23 homolog OS=Homo sapiens OX=9606 GN=UTP23 PE=1 SV=2	0.000107929	0.000753309
531	RSYDYQFRY	9		1	Q8N5D0	WD and tetratricopeptide repeats protein 1 OS=Homo sapiens OX=9606 GN=WDTC1 PE=1 SV=2	0.000763598	0.000753309
532	RSYPGHVQPATAR	13		3	Q86VS8	Protein Hook homolog 3 OS=Homo sapiens OX=9606 GN=HOOK3 PE=1 SV=2	0.000463583	0.000753309
533	RSYPVTEQRVK	11		2	Q8IYA6	Cytoskeleton-associated protein 2-like OS=Homo sapiens OX=9606 GN=CKAP2L PE=1 SV=4	0.000895541	0.000753309
534	RTAVPSFLTK	10		7	Q96QD9	UAP56-interacting factor OS=Homo sapiens OX=9606 GN=FYTTD1 PE=1 SV=3	0.00113981	0.000753309
535	ATMDLTKEAVSLTK	14		3	Q6BDS2	UHRF1-binding protein 1 OS=Homo sapiens OX=9606 GN=UHRF1BP1 PE=1 SV=1	0.000376588	0.000753309
536	ATLSQFYINKL	11		2	Q96EK5	KIF1-binding protein OS=Homo sapiens OX=9606 GN=KIF1BP PE=1 SV=1	0.000871632	0.000753309
537	RTFGHLLRY	9		14	Q13200	26S proteasome non-ATPase regulatory subunit 2 OS=Homo sapiens OX=9606 GN=PSMD2 PE=1 SV=3	0.000513865	0.000753309
538	RTFMIKFPWK	10		2	Q96JI7	Spatacsin OS=Homo sapiens OX=9606 GN=SPG11 PE=1 SV=3	0.000951084	0.000753309
539	RTFSWASVTSK	11		2	Q13283	Ras GTPase-activating protein-binding protein 1 OS=Homo sapiens OX=9606 GN=G3BP1 PE=1 SV=1	0.000513865	0.000753309
540	RTGKPIAVKL	10		3	O75534	Cold shock domain-containing protein E1 OS=Homo sapiens OX=9606 GN=CSDE1 PE=1 SV=2	0.00109161	0.000753309
541	FLAEEGFYKF	10		2	P46977	Dolichyl-diphosphooligosaccharide--protein glycosyltransferase subunit STT3A OS=Homo sapiens OX=9606 GN=STT3A PE=1 SV=2	0.000982698	0.000753309
542	RTLDEAVGVQK	11		3	Q14667	Protein KIAA0100 OS=Homo sapiens OX=9606 GN=KIAA0100 PE=1 SV=3	0.000471991	0.000753309
543	RTIHTDVLFGLLK	13		2	Q14562	ATP-dependent RNA helicase DHX8 OS=Homo sapiens OX=9606 GN=DHX8 PE=1 SV=1	0.000336284	0.000753309
544	ATIEETYSKAMAK	13		4	O14526	F-BAR domain only protein 1 OS=Homo sapiens OX=9606 GN=FCHO1 PE=1 SV=2	0.000353457	0.000753309
545	NESEEVRQF	9		3	P04632	Calpain small subunit 1 OS=Homo sapiens OX=9606 GN=CAPNS1 PE=1 SV=1	0.00102148	0.000753309
546	RTLNINGQIPTGEGPPLVK	19		2	P11171	Protein 4.1 OS=Homo sapiens OX=9606 GN=EPB41 PE=1 SV=4	0.000993268	0.000753309
547	NEQYEHASIHLW	12		2	Q14444	Caprin-1 OS=Homo sapiens OX=9606 GN=CAPRIN1 PE=1 SV=2	0.000513865	0.000753309
548	RSMGDYAQTLK	11		2	Q96SK2	Transmembrane protein 209 OS=Homo sapiens OX=9606 GN=TMEM209 PE=1 SV=2	0.000831371	0.000753309
549	ASYYGGRGVGGIK	13		7	P58335	Anthrax toxin receptor 2 OS=Homo sapiens OX=9606 GN=ANTXR2 PE=1 SV=5	0.000912779	0.000753309
550	NEIEDTFRQF	10		16	Q16864	V-type proton ATPase subunit F OS=Homo sapiens OX=9606 GN=ATP6V1F PE=1 SV=2	0.000534835	0.000753309
551	RVKETGDLYAVK	12		2	P24723	Protein kinase C eta type OS=Homo sapiens OX=9606 GN=PRKCH PE=1 SV=4	0.000347113	0.000753309
552	MQIDDNVMRKF	11		3	P08910	Monoacylglycerol lipase ABHD2 OS=Homo sapiens OX=9606 GN=ABHD2 PE=1 SV=1	0.000615448	0.000753309
553	MPSEQIRNQL	10	1xOxidation [M1]	2	Q14152	Eukaryotic translation initiation factor 3 subunit A OS=Homo sapiens OX=9606 GN=EIF3A PE=1 SV=1	0.00109161	0.000753309
554	RVKVSQAAADLK	12		2	P63218	Guanine nucleotide-binding protein G(I)/G(S)/G(O) subunit gamma-5 OS=Homo sapiens OX=9606 GN=GNG5 PE=1 SV=3	0.000634355	0.000753309
555	RVLDALVAREK	11		2	Q8IUR0	Trafficking protein particle complex subunit 5 OS=Homo sapiens OX=9606 GN=TRAPPC5 PE=1 SV=1	0.00058155	0.000753309
556	MPRYADASGRNTL	13	1xOxidation [M1]	3	O95248	Myotubularin-related protein 5 OS=Homo sapiens OX=9606 GN=SBF1 PE=1 SV=4	0.000760465	0.000753309
557	AQALRDNSTMGYMMAK	16		2	P08238	Heat shock protein HSP 90-beta OS=Homo sapiens OX=9606 GN=HSP90AB1 PE=1 SV=4	0.000926654	0.000753309
558	RVLDFDVKRK	10		3	Q7Z6Z7	E3 ubiquitin-protein ligase HUWE1 OS=Homo sapiens OX=9606 GN=HUWE1 PE=1 SV=3	0.000347113	0.000753309
559	MPRYADASGRNTL	13		3	O95248	Myotubularin-related protein 5 OS=Homo sapiens OX=9606 GN=SBF1 PE=1 SV=4	0.00104262	0.000753309
560	RVIEGDVVSALNK	13		11	P48059	LIM and senescent cell antigen-like-containing domain protein 1 OS=Homo sapiens OX=9606 GN=LIMS1 PE=1 SV=4	0.000280575	0.000753309
561	FLFEYDTPRM	10	1xOxidation [M10]	3	P51575	P2X purinoceptor 1 OS=Homo sapiens OX=9606 GN=P2RX1 PE=1 SV=1	0.00102853	0.000753309
562	RVLEGFIKGR	10		2	Q96HD1	Cysteine-rich with EGF-like domain protein 1 OS=Homo sapiens OX=9606 GN=CRELD1 PE=1 SV=3	0.000628906	0.000753309
563	APYMRSMMQSL	11	1xOxidation [M]	10	Q9UHD9	Ubiquilin-2 OS=Homo sapiens OX=9606 GN=UBQLN2 PE=1 SV=2	0.00109855	0.000753309
564	RVLELVSITANK	12		4	P34897	Serine hydroxymethyltransferase, mitochondrial OS=Homo sapiens OX=9606 GN=SHMT2 PE=1 SV=3	0.000509305	0.000753309
565	RVLFSGSLRLK	11		1	Q96CG8	Collagen triple helix repeat-containing protein 1 OS=Homo sapiens OX=9606 GN=CTHRC1 PE=1 SV=1	0.0010109	0.000753309
566	MIYASSKDAIKK	12	1xOxidation [M1]	4	P23528; P60981	Cofilin-1 OS=Homo sapiens OX=9606 GN=CFL1 PE=1 SV=3 Destrin OS=Homo sapiens OX=9606 GN=DSTN PE=1 SV=3	0.00111237	0.000753309
567	MIYASSKDAIKK	12		3	P23528; P60981	Cofilin-1 OS=Homo sapiens OX=9606 GN=CFL1 PE=1 SV=3 Destrin OS=Homo sapiens OX=9606 GN=DSTN PE=1 SV=3	0.00102853	0.000753309
568	MQNHGYENPTYK	12		2	Q06481	Amyloid-like protein 2 OS=Homo sapiens OX=9606 GN=APLP2 PE=1 SV=2	0.000366495	0.000753309
569	NEIKDSVVAGFQW	13		1	P13639	Elongation factor 2 OS=Homo sapiens OX=9606 GN=EEF2 PE=1 SV=4	0.000539595	0.000753309
570	MVADVFSHRFYK	12		3	P51784	Ubiquitin carboxyl-terminal hydrolase 11 OS=Homo sapiens OX=9606 GN=USP11 PE=1 SV=3	0.000951084	0.000753309
571	RVFVVGVGMTK	11	1xOxidation [M9]	8	P22307	Non-specific lipid-transfer protein OS=Homo sapiens OX=9606 GN=SCP2 PE=1 SV=2	0.000864854	0.000753309
572	NELDAVQREY	10		3	O14777	Kinetochore protein NDC80 homolog OS=Homo sapiens OX=9606 GN=NDC80 PE=1 SV=1	0.00106018	0.000753309
573	NEIADQVSREY	11		1	Q9UG01	Intraflagellar transport protein 172 homolog OS=Homo sapiens OX=9606 GN=IFT172 PE=1 SV=2	0.000748023	0.000753309
574	RVAPAHGLFLK	11		3	Q8N0Z8	tRNA pseudouridine synthase-like 1 OS=Homo sapiens OX=9606 GN=PUSL1 PE=1 SV=1	0.000631626	0.000753309
575	RVATWFNQPARK	12		1	P26373	60S ribosomal protein L13 OS=Homo sapiens OX=9606 GN=RPL13 PE=1 SV=4	0.000579008	0.000753309
576	ASQAGMTGYGMPRQIL	16		2	P37802	Transgelin-2 OS=Homo sapiens OX=9606 GN=TAGLN2 PE=1 SV=3	0.000895541	0.000753309
577	NEHNVALFKHF	11		2	O00410	Importin-5 OS=Homo sapiens OX=9606 GN=IPO5 PE=1 SV=4	0.00108465	0.000753309
578	RVDPNNGSKNILK	13		2	Q6PJP8	DNA cross-link repair 1A protein OS=Homo sapiens OX=9606 GN=DCLRE1A PE=1 SV=3	0.00107069	0.000753309
579	ASLDEQSSSTLK	12		2	P28290	Protein ITPRID2 OS=Homo sapiens OX=9606 GN=ITPRID2 PE=1 SV=3	0.000664991	0.000753309
580	NEDNGIIKAF	10		5	P36578	60S ribosomal protein L4 OS=Homo sapiens OX=9606 GN=RPL4 PE=1 SV=5	0.00112613	0.000753309
581	FLEEFEKNL	9		2	Q8TEU7	Rap guanine nucleotide exchange factor 6 OS=Homo sapiens OX=9606 GN=RAPGEF6 PE=1 SV=2	0.00111237	0.000753309
582	NEDEDSPNKLY	11		2	P62899	60S ribosomal protein L31 OS=Homo sapiens OX=9606 GN=RPL31 PE=1 SV=1	0.000690895	0.000753309
583	RVFNSEEFLK	10		3	A2RUS2	DENN domain-containing protein 3 OS=Homo sapiens OX=9606 GN=DENND3 PE=1 SV=2	0.000699696	0.000753309
584	RVFPWFSVK	9		2	Q03164	Histone-lysine N-methyltransferase 2A OS=Homo sapiens OX=9606 GN=KMT2A PE=1 SV=5	0.000930133	0.000753309
585	RVFQGFFTGR	10		7	O95235	Kinesin-like protein KIF20A OS=Homo sapiens OX=9606 GN=KIF20A PE=1 SV=1	0.000388714	0.000753309
586	RVFSGLVSTGLK	12		5	P13639	Elongation factor 2 OS=Homo sapiens OX=9606 GN=EEF2 PE=1 SV=4	0.000314203	0.000753309
587	RVFTTVGSAEK	11		2	P49327	Fatty acid synthase OS=Homo sapiens OX=9606 GN=FASN PE=1 SV=3	0.000760465	0.000753309
588	RVFVVGVGMTK	11		4	P22307	Non-specific lipid-transfer protein OS=Homo sapiens OX=9606 GN=SCP2 PE=1 SV=2	0.000457368	0.000753309
589	RVFVVGVGMTKF	12	1xOxidation [M9]	1	P22307	Non-specific lipid-transfer protein OS=Homo sapiens OX=9606 GN=SCP2 PE=1 SV=2	0.000975658	0.000753309
590	ATYAPVISAEK	11		6	Q71U36	Tubulin alpha-1A chain OS=Homo sapiens OX=9606 GN=TUBA1A PE=1 SV=1	0.00112269	0.000753309
591	RSLSEDVRFYY	11		4	Q92545	Transmembrane protein 131 OS=Homo sapiens OX=9606 GN=TMEM131 PE=1 SV=3	0.000484867	0.000753309
592	RSIPYDQSPGPK	12		4	Q9H3K2	Growth hormone-inducible transmembrane protein OS=Homo sapiens OX=9606 GN=GHITM PE=1 SV=2	0.00088526	0.000753309
593	RMLEKLGVPK	10		4	P55008	Allograft inflammatory factor 1 OS=Homo sapiens OX=9606 GN=AIF1 PE=1 SV=1	0.000579008	0.000753309
594	AVYDGHAGSQVAK	13		3	P35813	Protein phosphatase 1A OS=Homo sapiens OX=9606 GN=PPM1A PE=1 SV=1	0.000599607	0.000753309
595	EESQEIQKKLY	11		3	O75116	Rho-associated protein kinase 2 OS=Homo sapiens OX=9606 GN=ROCK2 PE=1 SV=4	0.00104614	0.000753309
596	QEQLIRSLY	9		2	P49327	Fatty acid synthase OS=Homo sapiens OX=9606 GN=FASN PE=1 SV=3	0.000947584	0.000753309
597	RMISHSELRK	10		1	O15172	Putative phosphoserine phosphatase-like protein OS=Homo sapiens OX=9606 GN=PSPHP1 PE=5 SV=1	0.00104965	0.000753309
598	RMVQFHFTNK	10		3	Q71SY5	Mediator of RNA polymerase II transcription subunit 25 OS=Homo sapiens OX=9606 GN=MED25 PE=1 SV=2	0.000502532	0.000753309
599	QEQEIDGKSLLL	12		1	Q6SPF0	Atherin OS=Homo sapiens OX=9606 GN=SAMD1 PE=1 SV=1	0.00100385	0.000753309
600	QEQDLEKTRQY	11		4	Q96R06	Sperm-associated antigen 5 OS=Homo sapiens OX=9606 GN=SPAG5 PE=1 SV=2	0.00041041	0.000753309
601	EETEELMRKY	10		4	P46939	Utrophin OS=Homo sapiens OX=9606 GN=UTRN PE=1 SV=2	0.000270594	0.000753309
602	EETEQINKHF	10		4	Q96QK1	Vacuolar protein sorting-associated protein 35 OS=Homo sapiens OX=9606 GN=VPS35 PE=1 SV=2	0.000650926	0.000753309
603	EETLDTIKQYY	11		3	Q9UMR2	ATP-dependent RNA helicase DDX19B OS=Homo sapiens OX=9606 GN=DDX19B PE=1 SV=1	0.00100737	0.000753309
604	QENGSLVEIRNF	12		2	P32969	60S ribosomal protein L9 OS=Homo sapiens OX=9606 GN=RPL9 PE=1 SV=1	0.000776217	0.000753309
605	AVRLLLPGELAKHAVSEGTK	20		4	Q16778; Q5QNW6; Q99880	Histone H2B type 2-E OS=Homo sapiens OX=9606 GN=HIST2H2BE PE=1 SV=3 Histone H2B type 2-F OS=Homo sapiens OX=9606 GN=HIST2H2BF PE=1 SV=3 Histone H2B type 1-L OS=Homo sapiens OX=9606 GN=HIST1H2BL PE=1 SV=3	0.000268155	0.000753309
606	RPFPKLRIL	9		4	P04818	Thymidylate synthase OS=Homo sapiens OX=9606 GN=TYMS PE=1 SV=3	0.000905869	0.000753309
607	RPFVPHIPFDFY	12		7	Q12905	Interleukin enhancer-binding factor 2 OS=Homo sapiens OX=9606 GN=ILF2 PE=1 SV=2	0.000831371	0.000753309
608	EEVDLSKDIQHW	12		4	P31350	Ribonucleoside-diphosphate reductase subunit M2 OS=Homo sapiens OX=9606 GN=RRM2 PE=1 SV=1	0.000353457	0.000753309
609	EEVDQVARAY	10		2	O75880	Protein SCO1 homolog, mitochondrial OS=Homo sapiens OX=9606 GN=SCO1 PE=1 SV=1	0.00100385	0.000753309
610	RMIEAVDNNLRPK	13	1xOxidation [M2]	3	Q4KMQ2	Anoctamin-6 OS=Homo sapiens OX=9606 GN=ANO6 PE=1 SV=2	0.000679289	0.000753309
611	RPKAISPYHL	10		2	Q8IYB1	Protein MB21D2 OS=Homo sapiens OX=9606 GN=MB21D2 PE=1 SV=3	0.000926654	0.000753309
612	QESLRIQAQF	10		4	P51692; P42229	Signal transducer and activator of transcription 5B OS=Homo sapiens OX=9606 GN=STAT5B PE=1 SV=2 Signal transducer and activator of transcription 5A OS=Homo sapiens OX=9606 GN=STAT5A PE=1 SV=1	0.00114662	0.000753309
613	EESLRNYYEQW	11		2	P22626	Heterogeneous nuclear ribonucleoproteins A2/B1 OS=Homo sapiens OX=9606 GN=HNRNPA2B1 PE=1 SV=2	0.00114321	0.000753309
614	RLYSKFLSDEENLK	14		1	Q03393	6-pyruvoyl tetrahydrobiopterin synthase OS=Homo sapiens OX=9606 GN=PTS PE=1 SV=1	0.000933616	0.000753309
615	RIYSYVVSR	9		2	Q96CS3	FAS-associated factor 2 OS=Homo sapiens OX=9606 GN=FAF2 PE=1 SV=2	0.000726594	0.000753309
616	RLYVPLYSSK	10		3	O95071	E3 ubiquitin-protein ligase UBR5 OS=Homo sapiens OX=9606 GN=UBR5 PE=1 SV=2	0.000711559	0.000753309
617	DEADEMLNKGF	11		1	P38919	Eukaryotic initiation factor 4A-III OS=Homo sapiens OX=9606 GN=EIF4A3 PE=1 SV=4	0.00100385	0.000753309
618	QLLGEHLTAILQK	13		2	Q13620; Q13619	Cullin-4B OS=Homo sapiens OX=9606 GN=CUL4B PE=1 SV=4 Cullin-4A OS=Homo sapiens OX=9606 GN=CUL4A PE=1 SV=3	0.000937103	0.000753309
619	RMETVSNASSSSNPSSPGRIK	21	1xOxidation [M2]	4	Q9NTI5	Sister chromatid cohesion protein PDS5 homolog B OS=Homo sapiens OX=9606 GN=PDS5B PE=1 SV=1	0.000285703	0.000753309
620	RMFADDLHNLNK	12		4	Q4U2R6	39S ribosomal protein L51, mitochondrial OS=Homo sapiens OX=9606 GN=MRPL51 PE=1 SV=1	0.00106018	0.000753309
621	RMFAPTKTWR	10		4	P36578	60S ribosomal protein L4 OS=Homo sapiens OX=9606 GN=RPL4 PE=1 SV=5	0.000322856	0.000753309
622	DDEVDVDGTVEEDLGKSREG	20		1	P14625	Endoplasmin OS=Homo sapiens OX=9606 GN=HSP90B1 PE=1 SV=1	0.00102853	0.000753309
623	DDEVDVDGTVEEDLGKSR	18		2	P14625	Endoplasmin OS=Homo sapiens OX=9606 GN=HSP90B1 PE=1 SV=1	0.000708579	0.000753309
624	QIFVKTLTGK	10		20	P62987; P62979	Ubiquitin-60S ribosomal protein L40 OS=Homo sapiens OX=9606 GN=UBA52 PE=1 SV=2 Ubiquitin-40S ribosomal protein S27a OS=Homo sapiens OX=9606 GN=RPS27A PE=1 SV=2	0.00114662	0.000753309
625	QLFHPEQLITGK	12		6	Q71U36	Tubulin alpha-1A chain OS=Homo sapiens OX=9606 GN=TUBA1A PE=1 SV=1	0.00033781	0.000753309
626	RMFLSFPTTK	10		8	P01966	SWISS-PROT:P01966 (Bos taurus) Hemoglobin subunit alpha	0.00046777	0.000753309
627	RMFLSFPTTK	10	1xOxidation [M2]	21	P01966	SWISS-PROT:P01966 (Bos taurus) Hemoglobin subunit alpha	0.000447183	0.000753309
628	QEYPDLIHIY	10		3	P23497	Nuclear autoantigen Sp-100 OS=Homo sapiens OX=9606 GN=SP100 PE=1 SV=3	0.00111237	0.000753309
629	RMFQDIGVSK	10		1	Q13616	Cullin-1 OS=Homo sapiens OX=9606 GN=CUL1 PE=1 SV=2	0.000895541	0.000753309
630	EESKDLAVRL	10		2	F8WBI6	Golgin subfamily A member 8N OS=Homo sapiens OX=9606 GN=GOLGA8N PE=3 SV=1	0.00114321	0.000753309
631	RMKNIGRDTPTSAGPNSFNK	20	1xOxidation [M2]	2	Q8WW12	PEST proteolytic signal-containing nuclear protein OS=Homo sapiens OX=9606 GN=PCNP PE=1 SV=2	0.000509305	0.000753309
632	EEVHDLERKY	10		15	P55209; Q99733	Nucleosome assembly protein 1-like 1 OS=Homo sapiens OX=9606 GN=NAP1L1 PE=1 SV=1 Nucleosome assembly protein 1-like 4 OS=Homo sapiens OX=9606 GN=NAP1L4 PE=1 SV=1	0.000639841	0.000753309
633	QELKLIGEYGL	11		2	P46781	40S ribosomal protein S9 OS=Homo sapiens OX=9606 GN=RPS9 PE=1 SV=3	0.000679289	0.000753309
634	RPIATAGLHRQL	12		1	O95298	NADH dehydrogenase [ubiquinone] 1 subunit C2 OS=Homo sapiens OX=9606 GN=NDUFC2 PE=1 SV=1	0.000504781	0.000753309
635	RQVSITGFFQRK	12		3	Q15054	DNA polymerase delta subunit 3 OS=Homo sapiens OX=9606 GN=POLD3 PE=1 SV=2	0.000639841	0.000753309
636	RQYDKFLTHF	10		9	Q7Z6M2	F-box only protein 33 OS=Homo sapiens OX=9606 GN=FBXO33 PE=1 SV=1	0.000818181	0.000753309
637	PSPEEDEGIQKASPLTHSPPDEL	23		2	Q9BT09	Protein canopy homolog 3 OS=Homo sapiens OX=9606 GN=CNPY3 PE=1 SV=1	0.000395818	0.000753309
638	AVADKVHLMYK	11		3	Q14258	E3 ubiquitin/ISG15 ligase TRIM25 OS=Homo sapiens OX=9606 GN=TRIM25 PE=1 SV=2	0.000757341	0.000753309
639	RQYMFSSLK	9		2	P13010	X-ray repair cross-complementing protein 5 OS=Homo sapiens OX=9606 GN=XRCC5 PE=1 SV=3	0.00110201	0.000753309
640	RQYMHVLQH	9	1xOxidation [M4]	2	Q8WUB2	Protein FAM216A OS=Homo sapiens OX=9606 GN=FAM216A PE=2 SV=1	0.00112269	0.000753309
641	RSFAGNLNTYK	11		4	Q01813	ATP-dependent 6-phosphofructokinase, platelet type OS=Homo sapiens OX=9606 GN=PFKP PE=1 SV=2	0.000705609	0.000753309
642	PPLEGDDDTSRMEEVD	16		1	P07900	Heat shock protein HSP 90-alpha OS=Homo sapiens OX=9606 GN=HSP90AA1 PE=1 SV=5	0.000328756	0.000753309
643	RSFFSVESGTK	11		2	Q14966	Zinc finger protein 638 OS=Homo sapiens OX=9606 GN=ZNF638 PE=1 SV=2	0.000340883	0.000753309
644	RSFPWQSLEAK	11		2	Q96G04	Protein-lysine N-methyltransferase EEF2KMT OS=Homo sapiens OX=9606 GN=EEF2KMT PE=1 SV=2	0.000930133	0.000753309
645	PGDSDIIRSMPEQTGEK	17		2	P62888	60S ribosomal protein L30 OS=Homo sapiens OX=9606 GN=RPL30 PE=1 SV=2	0.0001776	0.000753309
646	RSFSGLNSRLK	11		2	P48634	Protein PRRC2A OS=Homo sapiens OX=9606 GN=PRRC2A PE=1 SV=3	0.000628906	0.000753309
647	PENVAPRSGATAGAAGG	17		2	P50991	T-complex protein 1 subunit delta OS=Homo sapiens OX=9606 GN=CCT4 PE=1 SV=4	0.000634355	0.000753309
648	PENVAPRSGATAGAAG	16		2	P50991	T-complex protein 1 subunit delta OS=Homo sapiens OX=9606 GN=CCT4 PE=1 SV=4	0.000968626	0.000753309
649	RSLEQFKAIYK	11		2	Q6BDS2	UHRF1-binding protein 1 OS=Homo sapiens OX=9606 GN=UHRF1BP1 PE=1 SV=1	0.000556547	0.000753309
650	RSLNLEDYKK	10		2	Q92541	RNA polymerase-associated protein RTF1 homolog OS=Homo sapiens OX=9606 GN=RTF1 PE=1 SV=4	0.000982698	0.000753309
651	ATYGYALDPSLDNHQVSAK	19		2	O60508	Pre-mRNA-processing factor 17 OS=Homo sapiens OX=9606 GN=CDC40 PE=1 SV=1	0.000895541	0.000753309
652	RQIPYTMMK	9	2xOxidation [M7; M8]	7	Q00325	Phosphate carrier protein, mitochondrial OS=Homo sapiens OX=9606 GN=SLC25A3 PE=1 SV=2	0.00101795	0.000753309
653	RQIPYTMMK	9	1xOxidation [M]	11	Q00325	Phosphate carrier protein, mitochondrial OS=Homo sapiens OX=9606 GN=SLC25A3 PE=1 SV=2	0.00076989	0.000753309
654	RQIPYTMMK	9		6	Q00325	Phosphate carrier protein, mitochondrial OS=Homo sapiens OX=9606 GN=SLC25A3 PE=1 SV=2	0.000947584	0.000753309
655	RQGNFFASPMLK	12	1xOxidation [M10]	13	Q9H0H5	Rac GTPase-activating protein 1 OS=Homo sapiens OX=9606 GN=RACGAP1 PE=1 SV=1	0.000888681	0.000753309
656	QELEQENKLF	10		2	Q99996	A-kinase anchor protein 9 OS=Homo sapiens OX=9606 GN=AKAP9 PE=1 SV=4	0.000912779	0.000753309
657	RPLSHYSSF	9		2	Q7LFL8	CXXC-type zinc finger protein 5 OS=Homo sapiens OX=9606 GN=CXXC5 PE=1 SV=1	0.00110547	0.000753309
658	RPIWQLSHF	9		4	P04035	3-hydroxy-3-methylglutaryl-coenzyme A reductase OS=Homo sapiens OX=9606 GN=HMGCR PE=1 SV=1	0.000993268	0.000753309
659	QELDSTDGAKVF	12		2	P61011	Signal recognition particle 54 kDa protein OS=Homo sapiens OX=9606 GN=SRP54 PE=1 SV=1	0.000902421	0.000753309
660	RPMDSLDSRL	10		2	P42229	Signal transducer and activator of transcription 5A OS=Homo sapiens OX=9606 GN=STAT5A PE=1 SV=1	0.00112613	0.000753309
661	QELDLSTKVY	10		2	Q9Y2D9	Zinc finger protein 652 OS=Homo sapiens OX=9606 GN=ZNF652 PE=1 SV=3	0.00112955	0.000753309
662	AVIEAQNAVKSIK	13		1	Q14204	Cytoplasmic dynein 1 heavy chain 1 OS=Homo sapiens OX=9606 GN=DYNC1H1 PE=1 SV=5	0.000374886	0.000753309
663	QEKNPLPSKETI	12		2	P62328	Thymosin beta-4 OS=Homo sapiens OX=9606 GN=TMSB4X PE=1 SV=2	0.000482699	0.000753309
664	RIYQYIQSRF	10		4	Q13627	Dual specificity tyrosine-phosphorylation-regulated kinase 1A OS=Homo sapiens OX=9606 GN=DYRK1A PE=1 SV=2	0.000834687	0.000753309
665	RPRDLPAIQPRL	12		3	O94903	Pyridoxal phosphate homeostasis protein OS=Homo sapiens OX=9606 GN=PLPBP PE=1 SV=1	0.000679289	0.000753309
666	AVHEAWAGMLK	11		3	Q8N129	Protein canopy homolog 4 OS=Homo sapiens OX=9606 GN=CNPY4 PE=2 SV=1	0.000667832	0.000753309
667	RPRPDEERPL	10		4	Q86YV0	RAS protein activator like-3 OS=Homo sapiens OX=9606 GN=RASAL3 PE=1 SV=2	0.000926654	0.000753309
668	QEFLTDMKQVF	11		1	Q9UIG0	Tyrosine-protein kinase BAZ1B OS=Homo sapiens OX=9606 GN=BAZ1B PE=1 SV=2	0.000546805	0.000753309
669	RPRSPTGPSNSF	12	1xPhospho [S4]	3	Q96I25	Splicing factor 45 OS=Homo sapiens OX=9606 GN=RBM17 PE=1 SV=1	0.000676411	0.000753309
670	QEFAVDLEHHSY	12		4	Q01780	Exosome component 10 OS=Homo sapiens OX=9606 GN=EXOSC10 PE=1 SV=2	0.00107069	0.000753309
671	RPYAAGGKKLAL	12		1	Q9H7U1	Serine-rich coiled-coil domain-containing protein 2 OS=Homo sapiens OX=9606 GN=CCSER2 PE=1 SV=2	0.000851378	0.000753309
672	EIYDPRNPVNK	11		2	Q6UX04	Spliceosome-associated protein CWC27 homolog OS=Homo sapiens OX=9606 GN=CWC27 PE=1 SV=1	0.00114662	0.000753309
673	RQGNFFASPMLK	12		7	Q9H0H5	Rac GTPase-activating protein 1 OS=Homo sapiens OX=9606 GN=RACGAP1 PE=1 SV=1	0.000228855	0.000753309
674	EEWNDPPAVKW	11		2	Q93063	Exostosin-2 OS=Homo sapiens OX=9606 GN=EXT2 PE=1 SV=1	0.00111237	0.000753309
675	KLYDDMIRL	9		4	Q9UG01	Intraflagellar transport protein 172 homolog OS=Homo sapiens OX=9606 GN=IFT172 PE=1 SV=2	0.00110892	0.000753309
676	RIKPAATSHVEGSGGVSAKGK	21		4	Q96ME7	Zinc finger protein 512 OS=Homo sapiens OX=9606 GN=ZNF512 PE=1 SV=2	4.3883e-06	0.000753309
677	KLGENMILKR	10		2	P43897	Elongation factor Ts, mitochondrial OS=Homo sapiens OX=9606 GN=TSFM PE=1 SV=2	0.000858103	0.000753309
678	GTLVQTKGTGASGSFK	16		4	P10412	Histone H1.4 OS=Homo sapiens OX=9606 GN=HIST1H1E PE=1 SV=2	0.000108911	0.000753309
679	VLRDNIQGITK	11		5	P62805	Histone H4 OS=Homo sapiens OX=9606 GN=HIST1H4A PE=1 SV=2	0.000940593	0.000753309
680	TWQRDGEDQTQDTEL	15		2	P05534; P30455; Q09160; Q9TNN7; P10321; P30480; P18463; P30481	HLA class I histocompatibility antigen, A-24 alpha chain OS=Homo sapiens OX=9606 GN=HLA-A PE=1 SV=2 HLA class I histocompatibility antigen, A-36 alpha chain OS=Homo sapiens OX=9606 GN=HLA-A PE=1 SV=1 HLA class I histocompatibility antigen, A-80 alpha chain OS=Homo sapiens OX=9606 GN=HLA-A PE=1 SV=1 HLA class I histocompatibility antigen, Cw-5 alpha chain OS=Homo sapiens OX=9606 GN=HLA-C PE=1 SV=1…	0.000374886	0.000753309
681	AEDKENYKKFY	11		3	P07900; P08238	Heat shock protein HSP 90-alpha OS=Homo sapiens OX=9606 GN=HSP90AA1 PE=1 SV=5 Heat shock protein HSP 90-beta OS=Homo sapiens OX=9606 GN=HSP90AB1 PE=1 SV=4	0.000766739	0.000753309
682	KELESIKETY	10		2	Q8IVF7	Formin-like protein 3 OS=Homo sapiens OX=9606 GN=FMNL3 PE=1 SV=3	0.000979177	0.000753309
683	KLLEVWFSR	9		3	P17707	S-adenosylmethionine decarboxylase proenzyme OS=Homo sapiens OX=9606 GN=AMD1 PE=1 SV=2	0.00107768	0.000753309
684	VLRPPGGGSNFSLGFDEPTEQPVRK	25		1	Q9UK76	Jupiter microtubule associated homolog 1 OS=Homo sapiens OX=9606 GN=JPT1 PE=1 SV=3	0.000861475	0.000753309
685	GTLVQTKGTGASGSFKLNK	19		3	P10412	Histone H1.4 OS=Homo sapiens OX=9606 GN=HIST1H1E PE=1 SV=2	0.000259789	0.000753309
686	VIRSPSLLQSGAK	13		8	Q9BQG0	Myb-binding protein 1A OS=Homo sapiens OX=9606 GN=MYBBP1A PE=1 SV=2	0.000465672	0.000753309
687	VIRSPSLLQSGAKK	14		4	Q9BQG0	Myb-binding protein 1A OS=Homo sapiens OX=9606 GN=MYBBP1A PE=1 SV=2	0.000854737	0.000753309
688	KLLERLPEVEVPQHL	15		17	Q02818	Nucleobindin-1 OS=Homo sapiens OX=9606 GN=NUCB1 PE=1 SV=4	8.92378e-05	0.000753309
689	AEMEVKRESY	10		3	Q92575	UBX domain-containing protein 4 OS=Homo sapiens OX=9606 GN=UBXN4 PE=1 SV=2	0.000782579	0.000753309
690	YLMDTSGKVVTA	12		2	P27694	Replication protein A 70 kDa DNA-binding subunit OS=Homo sapiens OX=9606 GN=RPA1 PE=1 SV=2	0.00106369	0.000753309
691	VIWDPDSVKTISA	13		2	Q16555	Dihydropyrimidinase-related protein 2 OS=Homo sapiens OX=9606 GN=DPYSL2 PE=1 SV=1	0.000930133	0.000753309
692	AETDFEKRDF	10		4	Q99615	DnaJ homolog subfamily C member 7 OS=Homo sapiens OX=9606 GN=DNAJC7 PE=1 SV=2	0.000881844	0.000753309
693	AEKELTDRNW	10		2	Q9UKX7	Nuclear pore complex protein Nup50 OS=Homo sapiens OX=9606 GN=NUP50 PE=1 SV=2	0.00105668	0.000753309
694	KEIEDAEKYSF	11		5	O43865	S-adenosylhomocysteine hydrolase-like protein 1 OS=Homo sapiens OX=9606 GN=AHCYL1 PE=1 SV=2	0.00038347	0.000753309
695	AETDLSQGVARW	12		2	Q9BSJ8	Extended synaptotagmin-1 OS=Homo sapiens OX=9606 GN=ESYT1 PE=1 SV=1	0.00100737	0.000753309
696	GRDRDYSDHPSGGSYRDSYESY	22		3	P38159	RNA-binding motif protein, X chromosome OS=Homo sapiens OX=9606 GN=RBMX PE=1 SV=3	0.000798636	0.000753309
697	KLAYTLLNK	9		2	Q9P265; Q14689	Disco-interacting protein 2 homolog B OS=Homo sapiens OX=9606 GN=DIP2B PE=1 SV=3 Disco-interacting protein 2 homolog A OS=Homo sapiens OX=9606 GN=DIP2A PE=1 SV=2	0.00111237	0.000753309
698	KLLFSTSVVHTK	12		3	Q8N5U6	RING finger protein 10 OS=Homo sapiens OX=9606 GN=RNF10 PE=1 SV=2	0.000568933	0.000753309
699	GQYGNPLNKYIRH	13		3	O14672	Disintegrin and metalloproteinase domain-containing protein 10 OS=Homo sapiens OX=9606 GN=ADAM10 PE=1 SV=1	0.000954587	0.000753309
700	GSAGPPPTGEEDTAEKDEL	19		1	P11021	Endoplasmic reticulum chaperone BiP OS=Homo sapiens OX=9606 GN=HSPA5 PE=1 SV=2	0.00109855	0.000753309
701	KLIGEYGLRNK	11		5	P46781	40S ribosomal protein S9 OS=Homo sapiens OX=9606 GN=RPS9 PE=1 SV=3	0.000331747	0.000753309
702	HLWDHEMNK	9	1xOxidation [M7]	1	Q93063	Exostosin-2 OS=Homo sapiens OX=9606 GN=EXT2 PE=1 SV=1	0.000933616	0.000753309
703	KLLEIQTEK	9		3	Q9H3R5	Centromere protein H OS=Homo sapiens OX=9606 GN=CENPH PE=1 SV=1	0.00109508	0.000753309
704	KILEDDKGAFQL	12		4	Q9UKT4	F-box only protein 5 OS=Homo sapiens OX=9606 GN=FBXO5 PE=1 SV=1	0.000808372	0.000753309
705	KIIEDKTFGLK	11		3	Q8WU90	Zinc finger CCCH domain-containing protein 15 OS=Homo sapiens OX=9606 GN=ZC3H15 PE=1 SV=1	0.000738785	0.000753309
706	WEVDVTGKEAW	11		2	P19474	E3 ubiquitin-protein ligase TRIM21 OS=Homo sapiens OX=9606 GN=TRIM21 PE=1 SV=1	0.000975658	0.000753309
707	KLIEDSTLSK	10		2	Q9UPU5	Ubiquitin carboxyl-terminal hydrolase 24 OS=Homo sapiens OX=9606 GN=USP24 PE=1 SV=3	0.00108465	0.000753309
708	KLLEDTESGKTLL	13		4	Q9Y6J0	Calcineurin-binding protein cabin-1 OS=Homo sapiens OX=9606 GN=CABIN1 PE=1 SV=1	0.000449203	0.000753309
709	GSHSMRYFYTAMSRPG	16		7	P30481	HLA class I histocompatibility antigen, B-44 alpha chain OS=Homo sapiens OX=9606 GN=HLA-B PE=1 SV=1	0.000331747	0.000753309
710	AEDMETKIKNY	11		3	P14854	Cytochrome c oxidase subunit 6B1 OS=Homo sapiens OX=9606 GN=COX6B1 PE=1 SV=2	0.000717546	0.000753309
711	KELGGADNIRKY	12		2	Q9NXU5	ADP-ribosylation factor-like protein 15 OS=Homo sapiens OX=9606 GN=ARL15 PE=1 SV=1	0.000270594	0.000753309
712	GSHSMRYFYTAMSR	14		2	P30481	HLA class I histocompatibility antigen, B-44 alpha chain OS=Homo sapiens OX=9606 GN=HLA-B PE=1 SV=1	0.00111237	0.000753309
713	KLAWGFEAK	9		5	Q9H8W3	Protein FAM204A OS=Homo sapiens OX=9606 GN=FAM204A PE=1 SV=1	0.00107419	0.000753309
714	KLLEPVLLLGK	11		10	P62249	40S ribosomal protein S16 OS=Homo sapiens OX=9606 GN=RPS16 PE=1 SV=2	0.00112269	0.000753309
715	KLLEGEEERLK	11		2	P20700; Q03252	Lamin-B1 OS=Homo sapiens OX=9606 GN=LMNB1 PE=1 SV=2 Lamin-B2 OS=Homo sapiens OX=9606 GN=LMNB2 PE=1 SV=4	0.000513865	0.000753309
716	GSHSMRYFFTSVSRPGR	17		5	P30455; Q09160	HLA class I histocompatibility antigen, A-36 alpha chain OS=Homo sapiens OX=9606 GN=HLA-A PE=1 SV=1 HLA class I histocompatibility antigen, A-80 alpha chain OS=Homo sapiens OX=9606 GN=HLA-A PE=1 SV=1	0.000958093	0.000753309
717	GSHSMRYFFTSVSRPG	16	1xOxidation [M5]	13	P30455; Q09160	HLA class I histocompatibility antigen, A-36 alpha chain OS=Homo sapiens OX=9606 GN=HLA-A PE=1 SV=1 HLA class I histocompatibility antigen, A-80 alpha chain OS=Homo sapiens OX=9606 GN=HLA-A PE=1 SV=1	0.000628906	0.000753309
718	GSHSMRYFFTSVSRPG	16		9	P30455; Q09160	HLA class I histocompatibility antigen, A-36 alpha chain OS=Homo sapiens OX=9606 GN=HLA-A PE=1 SV=1 HLA class I histocompatibility antigen, A-80 alpha chain OS=Homo sapiens OX=9606 GN=HLA-A PE=1 SV=1	4.58656e-05	0.000753309
719	GSHSMRYFFTSVSRP	15		4	P30455; Q09160	HLA class I histocompatibility antigen, A-36 alpha chain OS=Homo sapiens OX=9606 GN=HLA-A PE=1 SV=1 HLA class I histocompatibility antigen, A-80 alpha chain OS=Homo sapiens OX=9606 GN=HLA-A PE=1 SV=1	0.000120864	0.000753309
720	KLAWGFEAKK	10		4	Q9H8W3	Protein FAM204A OS=Homo sapiens OX=9606 GN=FAM204A PE=1 SV=1	0.00110547	0.000753309
721	KLIEKLDIKL	10		6	P13639	Elongation factor 2 OS=Homo sapiens OX=9606 GN=EEF2 PE=1 SV=4	0.00084468	0.000753309
722	GSHSMRYFFTSVSR	14		4	P30455; Q09160	HLA class I histocompatibility antigen, A-36 alpha chain OS=Homo sapiens OX=9606 GN=HLA-A PE=1 SV=1 HLA class I histocompatibility antigen, A-80 alpha chain OS=Homo sapiens OX=9606 GN=HLA-A PE=1 SV=1	0.00107768	0.000753309
723	KELFEGVQKW	10		4	O43663	Protein regulator of cytokinesis 1 OS=Homo sapiens OX=9606 GN=PRC1 PE=1 SV=2	0.000841342	0.000753309
724	VADIEVDGKQVEL	13		1	P61586	Transforming protein RhoA OS=Homo sapiens OX=9606 GN=RHOA PE=1 SV=1	0.000919708	0.000753309
725	HLWDHEMNK	9		3	Q93063	Exostosin-2 OS=Homo sapiens OX=9606 GN=EXT2 PE=1 SV=1	0.00107069	0.000753309
726	KLLEGEESRISL	12		4	P08670	Vimentin OS=Homo sapiens OX=9606 GN=VIM PE=1 SV=4	0.000249415	0.000753309
727	AETNSRVSGVDGY	13		2	Q14566	DNA replication licensing factor MCM6 OS=Homo sapiens OX=9606 GN=MCM6 PE=1 SV=1	0.000534835	0.000753309
728	KILGPQGNTIK	11		2	Q07666	KH domain-containing, RNA-binding, signal transduction-associated protein 1 OS=Homo sapiens OX=9606 GN=KHDRBS1 PE=1 SV=1	0.00104965	0.000753309
729	KLLGPSKGAPLAK	13		3	Q9NW13	RNA-binding protein 28 OS=Homo sapiens OX=9606 GN=RBM28 PE=1 SV=3	0.000993268	0.000753309
730	TVADHIQKV	9		2	Q9Y678	Coatomer subunit gamma-1 OS=Homo sapiens OX=9606 GN=COPG1 PE=1 SV=1	0.000821467	0.000753309
731	HLYSEVKEV	9		2	Q7Z333	Probable helicase senataxin OS=Homo sapiens OX=9606 GN=SETX PE=1 SV=4	0.00108117	0.000753309
732	TTYKYEMINK	10		3	Q9Y262	Eukaryotic translation initiation factor 3 subunit L OS=Homo sapiens OX=9606 GN=EIF3L PE=1 SV=1	0.000717546	0.000753309
733	AEAVQERQQYAW	12		2	Q8N6R0	eEF1A lysine and N-terminal methyltransferase OS=Homo sapiens OX=9606 GN=EEF1AKNMT PE=1 SV=1	0.00113639	0.000753309
734	HLYSSIEHLTT	11		2	Q7Z6Z7	E3 ubiquitin-protein ligase HUWE1 OS=Homo sapiens OX=9606 GN=HUWE1 PE=1 SV=3	0.0010109	0.000753309
735	HLYSTILGH	9		3	Q9NWD8	Transmembrane protein 248 OS=Homo sapiens OX=9606 GN=TMEM248 PE=1 SV=1	0.00112955	0.000753309
736	TSYSSTAMNGNLAK	14	1xOxidation [M8]	2	Q5JTC6	APC membrane recruitment protein 1 OS=Homo sapiens OX=9606 GN=AMER1 PE=1 SV=2	0.000667832	0.000753309
737	TSYSSTAMNGNLAK	14		1	Q5JTC6	APC membrane recruitment protein 1 OS=Homo sapiens OX=9606 GN=AMER1 PE=1 SV=2	0.000766739	0.000753309
738	HEQEAILHNF	10		6	P46013	Proliferation marker protein Ki-67 OS=Homo sapiens OX=9606 GN=MKI67 PE=1 SV=2	0.000576475	0.000753309
739	KLLTYEFVKQK	11		3	Q9Y5V3	Melanoma-associated antigen D1 OS=Homo sapiens OX=9606 GN=MAGED1 PE=1 SV=3	0.00041227	0.000753309
740	KLITDEFVKQK	11		2	Q9UNF1; Q12816	Melanoma-associated antigen D2 OS=Homo sapiens OX=9606 GN=MAGED2 PE=1 SV=2 Trophinin OS=Homo sapiens OX=9606 GN=TRO PE=1 SV=3	0.000858103	0.000753309
741	HMAGLSSSKLSMSK	14		2	Q9BY77	Polymerase delta-interacting protein 3 OS=Homo sapiens OX=9606 GN=POLDIP3 PE=1 SV=2	0.000105036	0.000753309
742	KLFTSTGLKKLS	12		2	Q02952	A-kinase anchor protein 12 OS=Homo sapiens OX=9606 GN=AKAP12 PE=1 SV=4	0.000808372	0.000753309
743	YLWDLDHGFAGV	12		2	P47756	F-actin-capping protein subunit beta OS=Homo sapiens OX=9606 GN=CAPZB PE=1 SV=4	0.000628906	0.000753309
744	KIFTSSSNFAK	11		4	Q15928	Zinc finger protein 141 OS=Homo sapiens OX=9606 GN=ZNF141 PE=1 SV=1	0.00082476	0.000753309
745	KLMENTFVSK	10		4	P51530	DNA replication ATP-dependent helicase/nuclease DNA2 OS=Homo sapiens OX=9606 GN=DNA2 PE=1 SV=3	0.000527763	0.000753309
746	KLMENTFVSK	10	1xOxidation [M3]	3	P51530	DNA replication ATP-dependent helicase/nuclease DNA2 OS=Homo sapiens OX=9606 GN=DNA2 PE=1 SV=3	0.000831371	0.000753309
747	AEYDSTKQKTEF	12		4	P19174	1-phosphatidylinositol 4,5-bisphosphate phosphodiesterase gamma-1 OS=Homo sapiens OX=9606 GN=PLCG1 PE=1 SV=1	0.000612784	0.000753309
748	TRPKQEKAFSLK	12		3	Q86UE4	Protein LYRIC OS=Homo sapiens OX=9606 GN=MTDH PE=1 SV=2	0.000958093	0.000753309
749	HMSTWIIMK	9		2	Q8TBP6	Solute carrier family 25 member 40 OS=Homo sapiens OX=9606 GN=SLC25A40 PE=1 SV=1	0.000744935	0.000753309
750	KEEEMRQMF	9		3	Q14141	Septin-6 OS=Homo sapiens OX=9606 GN=SEPTIN6 PE=1 SV=4	0.00104614	0.000753309
751	AEAMGSARGGAANSW	15		2	Q0VD83	Apolipoprotein B receptor OS=Homo sapiens OX=9606 GN=APOBR PE=1 SV=3	0.00105668	0.000753309
752	HMAGLSSSKLSMSK	14	1xOxidation [M]	4	Q9BY77	Polymerase delta-interacting protein 3 OS=Homo sapiens OX=9606 GN=POLDIP3 PE=1 SV=2	0.000487044	0.000753309
753	HEQWVNEDRHY	11		2	O43683	Mitotic checkpoint serine/threonine-protein kinase BUB1 OS=Homo sapiens OX=9606 GN=BUB1 PE=1 SV=1	0.000112928	0.000753309
754	KLLSSEDIEGMRL	13		1	P53582	Methionine aminopeptidase 1 OS=Homo sapiens OX=9606 GN=METAP1 PE=1 SV=2	0.000242731	0.000753309
755	KLISSDGHEFIVK	13		3	Q15369	Elongin-C OS=Homo sapiens OX=9606 GN=ELOC PE=1 SV=1	7.68524e-05	0.000753309
756	KLIKDGLIIRK	11		8	P84098	60S ribosomal protein L19 OS=Homo sapiens OX=9606 GN=RPL19 PE=1 SV=1	0.000902421	0.000753309
757	KLLNYAPLEK	10		12	P62875	DNA-directed RNA polymerases I, II, and III subunit RPABC5 OS=Homo sapiens OX=9606 GN=POLR2L PE=1 SV=1	0.00102148	0.000753309
758	KLAYTLLNKL	10		6	Q9P265; Q14689	Disco-interacting protein 2 homolog B OS=Homo sapiens OX=9606 GN=DIP2B PE=1 SV=3 Disco-interacting protein 2 homolog A OS=Homo sapiens OX=9606 GN=DIP2A PE=1 SV=2	0.000792187	0.000753309
759	HIYAITDTAYR	11		2	P35579	Myosin-9 OS=Homo sapiens OX=9606 GN=MYH9 PE=1 SV=4	0.000989743	0.000753309
760	KLCNIFSTKF	10		3	P11388; Q02880	DNA topoisomerase 2-alpha OS=Homo sapiens OX=9606 GN=TOP2A PE=1 SV=3 DNA topoisomerase 2-beta OS=Homo sapiens OX=9606 GN=TOP2B PE=1 SV=3	0.000523094	0.000753309
761	AEDENGKIVGY	11		2	P41227	N-alpha-acetyltransferase 10 OS=Homo sapiens OX=9606 GN=NAA10 PE=1 SV=1	0.000539595	0.000753309
762	KEIDMLLKEY	10	1xOxidation [M5]	6	Q53EL6	Programmed cell death protein 4 OS=Homo sapiens OX=9606 GN=PDCD4 PE=1 SV=2	0.00114321	0.000753309
763	KEIDMLLKEY	10		4	Q53EL6	Programmed cell death protein 4 OS=Homo sapiens OX=9606 GN=PDCD4 PE=1 SV=2	0.000618121	0.000753309
764	KIIAFVLEGK	10		7	O43493	Trans-Golgi network integral membrane protein 2 OS=Homo sapiens OX=9606 GN=TGOLN2 PE=1 SV=3	0.000871632	0.000753309
765	TVIRDVEQQFK	11		5	Q14566	DNA replication licensing factor MCM6 OS=Homo sapiens OX=9606 GN=MCM6 PE=1 SV=1	0.000534835	0.000753309
766	TVINQTQKENLRK	13		3	P42766	60S ribosomal protein L35 OS=Homo sapiens OX=9606 GN=RPL35 PE=1 SV=2	0.00109508	0.000753309
767	HIYDTKLGTDK	11		6	Q99439	Calponin-2 OS=Homo sapiens OX=9606 GN=CNN2 PE=1 SV=4	0.000270594	0.000753309
768	KIDDFKAEDF	10		2	P04818	Thymidylate synthase OS=Homo sapiens OX=9606 GN=TYMS PE=1 SV=3	0.000612784	0.000753309
769	GTRPVGMLGKATSTSDMLLK	20		4	Q9NW64	Pre-mRNA-splicing factor RBM22 OS=Homo sapiens OX=9606 GN=RBM22 PE=1 SV=1	0.000502532	0.000753309
770	HLYEEKFESI	10		2	Q9BYW2	Histone-lysine N-methyltransferase SETD2 OS=Homo sapiens OX=9606 GN=SETD2 PE=1 SV=3	0.000381738	0.000753309
771	AEVEAQKAQQL	11		2	Q9ULW0	Targeting protein for Xklp2 OS=Homo sapiens OX=9606 GN=TPX2 PE=1 SV=2	0.00088526	0.000753309
772	KEGLDIYKKF	10		3	Q13492	Phosphatidylinositol-binding clathrin assembly protein OS=Homo sapiens OX=9606 GN=PICALM PE=1 SV=2	0.000397614	0.000753309
773	KLDDLHTLYH	10		2	Q9HD26	Golgi-associated PDZ and coiled-coil motif-containing protein OS=Homo sapiens OX=9606 GN=GOPC PE=1 SV=1	0.000599607	0.000753309
774	KIFYNKSYLTK	11		3	Q06730	Zinc finger protein 33A OS=Homo sapiens OX=9606 GN=ZNF33A PE=1 SV=3	0.000682177	0.000753309
775	AEVGQYEQVKQLF	13		1	A5YKK6	CCR4-NOT transcription complex subunit 1 OS=Homo sapiens OX=9606 GN=CNOT1 PE=1 SV=2	0.000469876	0.000753309
776	KEEQFKQVF	9		3	Q7L5N1	COP9 signalosome complex subunit 6 OS=Homo sapiens OX=9606 GN=COPS6 PE=1 SV=1	0.000940593	0.000753309
777	KLFVGFLNR	9		4	Q9NXE4	Sphingomyelin phosphodiesterase 4 OS=Homo sapiens OX=9606 GN=SMPD4 PE=1 SV=3	0.00109855	0.000753309
778	AEAYADLVKQAW	12		1	P51784	Ubiquitin carboxyl-terminal hydrolase 11 OS=Homo sapiens OX=9606 GN=USP11 PE=1 SV=3	0.000888681	0.000753309
779	KEMDEEDKAF	10		2	Q9Y2S6	Translation machinery-associated protein 7 OS=Homo sapiens OX=9606 GN=TMA7 PE=1 SV=1	0.000814903	0.000753309
780	AEIWEKLNF	9		1	Q7L4I2	Arginine/serine-rich coiled-coil protein 2 OS=Homo sapiens OX=9606 GN=RSRC2 PE=1 SV=1	0.00113298	0.000753309
781	HLRQEEKEEVTVGSLK	16		3	Q86WV6	Stimulator of interferon genes protein OS=Homo sapiens OX=9606 GN=TMEM173 PE=1 SV=1	0.000926654	0.000753309
782	HLREYQDLLNVK	12		3	P08670	Vimentin OS=Homo sapiens OX=9606 GN=VIM PE=1 SV=4	0.000257447	0.000753309
783	KLAEIIWQNR	10		4	P51692; P42229	Signal transducer and activator of transcription 5B OS=Homo sapiens OX=9606 GN=STAT5B PE=1 SV=2 Signal transducer and activator of transcription 5A OS=Homo sapiens OX=9606 GN=STAT5A PE=1 SV=1	0.000933616	0.000753309
784	HLFEHILNGY	10	1xDeamidated [N8]	2	Q15061	WD repeat-containing protein 43 OS=Homo sapiens OX=9606 GN=WDR43 PE=1 SV=3	0.00058155	0.000753309
785	HLLGVEDLLQK	11		1	Q01082	Spectrin beta chain, non-erythrocytic 1 OS=Homo sapiens OX=9606 GN=SPTBN1 PE=1 SV=2	0.000537211	0.000753309
786	KGAGDGSDEEVDGKADGAEAKPAE	24	1xPhospho [S7]	2	P35579	Myosin-9 OS=Homo sapiens OX=9606 GN=MYH9 PE=1 SV=4	0.000449203	0.000753309
787	HLINAFHTPK	10		4	Q96TA2	ATP-dependent zinc metalloprotease YME1L1 OS=Homo sapiens OX=9606 GN=YME1L1 PE=1 SV=2	0.000373193	0.000753309
788	AEEWYKSKF	9		4	P08670	Vimentin OS=Homo sapiens OX=9606 GN=VIM PE=1 SV=4	0.00112613	0.000753309
789	HLFEHILNGY	10		8	Q15061	WD repeat-containing protein 43 OS=Homo sapiens OX=9606 GN=WDR43 PE=1 SV=3	0.000834687	0.000753309
790	KIKEIAVTVK	10		4	Q99832	T-complex protein 1 subunit eta OS=Homo sapiens OX=9606 GN=CCT7 PE=1 SV=2	0.000975658	0.000753309
791	KEWVTPKEF	9		2	P09874	Poly [ADP-ribose] polymerase 1 OS=Homo sapiens OX=9606 GN=PARP1 PE=1 SV=4	0.000754226	0.000753309
792	KLLDEVFFSEK	11		4	P25789	Proteasome subunit alpha type-4 OS=Homo sapiens OX=9606 GN=PSMA4 PE=1 SV=1	0.000195316	0.000753309
793	VLLGETGKEKLPRYYK	16		4	P62280	40S ribosomal protein S11 OS=Homo sapiens OX=9606 GN=RPS11 PE=1 SV=3	0.000895541	0.000753309
794	AEGEVVQVKW	10		2	Q9H3R0	Lysine-specific demethylase 4C OS=Homo sapiens OX=9606 GN=KDM4C PE=1 SV=2	0.00113639	0.000753309
795	GSYTQAASSDSAQGSDVSLTACKV	24		2	P30455	HLA class I histocompatibility antigen, A-36 alpha chain OS=Homo sapiens OX=9606 GN=HLA-A PE=1 SV=1	9.81394e-05	0.000753309
796	GSYSTQASAAAATAELLK	18		2	O14828	Secretory carrier-associated membrane protein 3 OS=Homo sapiens OX=9606 GN=SCAMP3 PE=1 SV=3	0.000297586	0.000753309
797	YEFDEQGHSTW	11		2	Q9BWU0	Kanadaptin OS=Homo sapiens OX=9606 GN=SLC4A1AP PE=1 SV=1	0.000664991	0.000753309
798	KLIDFGSGALLK	12		4	P11309	Serine/threonine-protein kinase pim-1 OS=Homo sapiens OX=9606 GN=PIM1 PE=1 SV=4	0.000482699	0.000753309
799	AEPAVQRTLLEK	12		2	P14209	CD99 antigen OS=Homo sapiens OX=9606 GN=CD99 PE=1 SV=1	0.000989743	0.000753309
800	HLEDIVRQK	9		7	Q14669	E3 ubiquitin-protein ligase TRIP12 OS=Homo sapiens OX=9606 GN=TRIP12 PE=1 SV=1	0.00082476	0.000753309
801	KLAEQYESFVK	11		2	Q9H9L7	Akirin-1 OS=Homo sapiens OX=9606 GN=AKIRIN1 PE=1 SV=1	0.000184987	0.000753309
802	YEDQVGKFDW	10		2	Q8N766	ER membrane protein complex subunit 1 OS=Homo sapiens OX=9606 GN=EMC1 PE=1 SV=1	0.000979177	0.000753309
803	KLAEVSQNIEK	11		4	Q96RU3	Formin-binding protein 1 OS=Homo sapiens OX=9606 GN=FNBP1 PE=1 SV=2	0.000348688	0.000753309
804	VLLSEQGDVKL	11		3	O00506	Serine/threonine-protein kinase 25 OS=Homo sapiens OX=9606 GN=STK25 PE=1 SV=1	0.00108465	0.000753309
805	AEESDLSRQY	10		3	Q12789	General transcription factor 3C polypeptide 1 OS=Homo sapiens OX=9606 GN=GTF3C1 PE=1 SV=4	0.00101443	0.000753309
806	GSYSQAASSDSAQGSDVSLTACKV	24		2	P05534; Q09160	HLA class I histocompatibility antigen, A-24 alpha chain OS=Homo sapiens OX=9606 GN=HLA-A PE=1 SV=2 HLA class I histocompatibility antigen, A-80 alpha chain OS=Homo sapiens OX=9606 GN=HLA-A PE=1 SV=1	0.000841342	0.000753309
807	HLFGNLEKL	9		2	Q58EX7	Puratrophin-1 OS=Homo sapiens OX=9606 GN=PLEKHG4 PE=1 SV=1	0.00110892	0.000753309
808	VLFDKATYDKL	11		3	P62851	40S ribosomal protein S25 OS=Homo sapiens OX=9606 GN=RPS25 PE=1 SV=1	0.00066216	0.000753309
809	HILDFSPSLK	10		2	Q9BQ90	Kelch domain-containing protein 3 OS=Homo sapiens OX=9606 GN=KLHDC3 PE=2 SV=1	0.000954587	0.000753309
810	VLLDEESRPVNL	12		2	Q9NXV6	CDKN2A-interacting protein OS=Homo sapiens OX=9606 GN=CDKN2AIP PE=1 SV=3	0.00088526	0.000753309
811	KIADMGHLKY	10		4	P12004	Proliferating cell nuclear antigen OS=Homo sapiens OX=9606 GN=PCNA PE=1 SV=1	0.00105668	0.000753309
812	HLLEDYEMAAK	11		2	Q9BXJ9	N-alpha-acetyltransferase 15, NatA auxiliary subunit OS=Homo sapiens OX=9606 GN=NAA15 PE=1 SV=1	0.000258615	0.000753309
813	KLLAEFASRQK	11		2	Q6ZT12	E3 ubiquitin-protein ligase UBR3 OS=Homo sapiens OX=9606 GN=UBR3 PE=2 SV=2	0.000634355	0.000753309
814	YEVEIDGKTY	10		2	P50579	Methionine aminopeptidase 2 OS=Homo sapiens OX=9606 GN=METAP2 PE=1 SV=1	0.000805118	0.000753309
815	HLIEFTYTAK	10		1	P52739	Zinc finger protein 131 OS=Homo sapiens OX=9606 GN=ZNF131 PE=1 SV=2	0.000397614	0.000753309
816	VLKDYSDITSSK	12		4	P29084	Transcription initiation factor IIE subunit beta OS=Homo sapiens OX=9606 GN=GTF2E2 PE=1 SV=1	0.000699696	0.000753309
817	VLGGKAFLEHL	11		4	Q8TAP6	Centrosomal protein of 76 kDa OS=Homo sapiens OX=9606 GN=CEP76 PE=1 SV=1	0.000993268	0.000753309
818	AENIQPGEQKY	11		2	Q04637	Eukaryotic translation initiation factor 4 gamma 1 OS=Homo sapiens OX=9606 GN=EIF4G1 PE=1 SV=4	0.000801873	0.000753309
819	KLAELEGALQK	11		3	P78385	SWISS-PROT:P78385 Keratin, type II cuticular Hb3 (Hair keratin, type II Hb3) - Homo sapiens (Human).	0.000626196	0.000753309
820	KLKISKEDSKILK	13		4	Q14331	Protein FRG1 OS=Homo sapiens OX=9606 GN=FRG1 PE=1 SV=1	0.000584102	0.000753309
821	AEFFQMESQKF	11		2	Q13618	Cullin-3 OS=Homo sapiens OX=9606 GN=CUL3 PE=1 SV=2	0.000776217	0.000753309
822	HILEKLLKEK	10		4	Q86U86	Protein polybromo-1 OS=Homo sapiens OX=9606 GN=PBRM1 PE=1 SV=1	0.000805118	0.000753309
823	YEIKMTKMY	9		4	P01033	Metalloproteinase inhibitor 1 OS=Homo sapiens OX=9606 GN=TIMP1 PE=1 SV=1	0.00102501	0.000753309
824	HLLELNKLIMK	11		7	Q9H3R5	Centromere protein H OS=Homo sapiens OX=9606 GN=CENPH PE=1 SV=1	0.000331747	0.000753309
825	HLLELNKLIMK	11	1xOxidation [M10]	10	Q9H3R5	Centromere protein H OS=Homo sapiens OX=9606 GN=CENPH PE=1 SV=1	0.00075112	0.000753309
826	KLLDDEQPLRL	11		4	Q9NS23	Ras association domain-containing protein 1 OS=Homo sapiens OX=9606 GN=RASSF1 PE=1 SV=1	0.00114662	0.000753309
827	VLLGESAVGKSSL	13		2	P51148	Ras-related protein Rab-5C OS=Homo sapiens OX=9606 GN=RAB5C PE=1 SV=2	0.000274295	0.000753309
828	KLADFGLARAK	11		3	Q96Q40; Q07002; Q00537	Cyclin-dependent kinase 15 OS=Homo sapiens OX=9606 GN=CDK15 PE=1 SV=2 Cyclin-dependent kinase 18 OS=Homo sapiens OX=9606 GN=CDK18 PE=1 SV=4 Cyclin-dependent kinase 17 OS=Homo sapiens OX=9606 GN=CDK17 PE=1 SV=2	0.00075112	0.000753309
829	YLAEKYEWDV	10		2	P13639	Elongation factor 2 OS=Homo sapiens OX=9606 GN=EEF2 PE=1 SV=4	0.00084468	0.000753309
830	KLLDEDEIRGYKL	13		4	O43719	HIV Tat-specific factor 1 OS=Homo sapiens OX=9606 GN=HTATSF1 PE=1 SV=1	0.000226792	0.000753309
831	AEFFQMESQKF	11	1xOxidation [M6]	2	Q13618	Cullin-3 OS=Homo sapiens OX=9606 GN=CUL3 PE=1 SV=2	0.00108813	0.000753309
832	AENDEVKFKSY	11		4	Q6IE81	Protein Jade-1 OS=Homo sapiens OX=9606 GN=JADE1 PE=1 SV=1	0.000356672	0.000753309
833	KIKEKYIDQEELNK	14		2	P07900; P08238	Heat shock protein HSP 90-alpha OS=Homo sapiens OX=9606 GN=HSP90AA1 PE=1 SV=5 Heat shock protein HSP 90-beta OS=Homo sapiens OX=9606 GN=HSP90AB1 PE=1 SV=4	0.000559006	0.000753309
834	GSYSKAEWSDSAQGSESHSL	20		1	P13747	HLA class I histocompatibility antigen, alpha chain E OS=Homo sapiens OX=9606 GN=HLA-E PE=1 SV=4	0.000185826	0.000753309
835	KILDVMLKGLFK	12		5	Q9H6E4	Coiled-coil domain-containing protein 134 OS=Homo sapiens OX=9606 GN=CCDC134 PE=1 SV=1	0.000947584	0.000753309
836	VEITELPVRTW	11		2	Q02880	DNA topoisomerase 2-beta OS=Homo sapiens OX=9606 GN=TOP2B PE=1 SV=3	0.00107419	0.000753309
837	KILDVMLKGLFK	12	1xOxidation [M6]	2	Q9H6E4	Coiled-coil domain-containing protein 134 OS=Homo sapiens OX=9606 GN=CCDC134 PE=1 SV=1	0.00100032	0.000753309
838	KEQETALRVY	10		3	Q5TA45	Integrator complex subunit 11 OS=Homo sapiens OX=9606 GN=INTS11 PE=1 SV=2	0.000599607	0.000753309
839	KLLDVVHPAAK	11		4	Q99832	T-complex protein 1 subunit eta OS=Homo sapiens OX=9606 GN=CCT7 PE=1 SV=2	0.000579008	0.000753309
840	KLATQLTGPVMPVRNVYK	18		4	P26373	60S ribosomal protein L13 OS=Homo sapiens OX=9606 GN=RPL13 PE=1 SV=4	5.72586e-05	0.000753309
841	WLVDHVYAI	9		3	P30154; P30153	Serine/threonine-protein phosphatase 2A 65 kDa regulatory subunit A beta isoform OS=Homo sapiens OX=9606 GN=PPP2R1B PE=1 SV=3 Serine/threonine-protein phosphatase 2A 65 kDa regulatory subunit A alpha isoform OS=Homo sapiens OX=9606 GN=PPP2R1A PE=1 SV=4	0.00108465	0.000753309
842	AEQTLNNIKQF	11		2	Q92499	ATP-dependent RNA helicase DDX1 OS=Homo sapiens OX=9606 GN=DDX1 PE=1 SV=2	0.00102853	0.000753309
843	KLATQLTGPVMPVRNVYK	18	1xOxidation [M11]	2	P26373	60S ribosomal protein L13 OS=Homo sapiens OX=9606 GN=RPL13 PE=1 SV=4	0.000544393	0.000753309
844	GSHSMRYFYTSVSRPGR	17		2	P30480	HLA class I histocompatibility antigen, B-42 alpha chain OS=Homo sapiens OX=9606 GN=HLA-B PE=1 SV=1	0.000353457	0.000753309
845	VEIYDVNKNEW	11		2	Q8IY47	Kelch repeat and BTB domain-containing protein 2 OS=Homo sapiens OX=9606 GN=KBTBD2 PE=1 SV=2	0.000425525	0.000753309
846	GSHSMRYFYTSVSRPG	16	1xOxidation [M5]	8	P30480	HLA class I histocompatibility antigen, B-42 alpha chain OS=Homo sapiens OX=9606 GN=HLA-B PE=1 SV=1	0.000395818	0.000753309
847	GSHSMRYFYTSVSRPG	16		6	P30480	HLA class I histocompatibility antigen, B-42 alpha chain OS=Homo sapiens OX=9606 GN=HLA-B PE=1 SV=1	0.000194433	0.000753309
848	WLDNPKIQL	9		2	O60341	Lysine-specific histone demethylase 1A OS=Homo sapiens OX=9606 GN=KDM1A PE=1 SV=2	0.000982698	0.000753309
849	AEHDVTVKYY	10		4	Q8IYS1	Peptidase M20 domain-containing protein 2 OS=Homo sapiens OX=9606 GN=PM20D2 PE=1 SV=2	0.00106018	0.000753309
850	AEDSVMDHHF	10		5	Q8NC51	Plasminogen activator inhibitor 1 RNA-binding protein OS=Homo sapiens OX=9606 GN=SERBP1 PE=1 SV=2	0.000828062	0.000753309
851	YLIEEELKEQL	11		1	Q0P6D6	Coiled-coil domain-containing protein 15 OS=Homo sapiens OX=9606 GN=CCDC15 PE=2 SV=2	0.000451231	0.000753309
852	HLANHFFFK	9		4	Q6PD62	RNA polymerase-associated protein CTR9 homolog OS=Homo sapiens OX=9606 GN=CTR9 PE=1 SV=1	0.000679289	0.000753309
853	GSHSMRYFYTSVSRP	15		4	P30480	HLA class I histocompatibility antigen, B-42 alpha chain OS=Homo sapiens OX=9606 GN=HLA-B PE=1 SV=1	0.000961602	0.000753309
854	KLGWLSSMTK	10	1xOxidation [M8]	2	Q8WTW3	Conserved oligomeric Golgi complex subunit 1 OS=Homo sapiens OX=9606 GN=COG1 PE=1 SV=1	0.00106018	0.000753309
855	GSHSMRYFYTSVSR	14		6	P30480	HLA class I histocompatibility antigen, B-42 alpha chain OS=Homo sapiens OX=9606 GN=HLA-B PE=1 SV=1	0.000763598	0.000753309
856	KLGWLSSMTK	10		2	Q8WTW3	Conserved oligomeric Golgi complex subunit 1 OS=Homo sapiens OX=9606 GN=COG1 PE=1 SV=1	0.000748023	0.000753309
857	WLIEDGKVVTV	11		2	Q9Y266	Nuclear migration protein nudC OS=Homo sapiens OX=9606 GN=NUDC PE=1 SV=1	0.00100385	0.000753309
858	VEMYDPTRNEW	11		3	Q9Y6Y0	Influenza virus NS1A-binding protein OS=Homo sapiens OX=9606 GN=IVNS1ABP PE=1 SV=3	0.000926654	0.000753309
859	HLNYWYSLK	9		2	P45844	ATP-binding cassette sub-family G member 1 OS=Homo sapiens OX=9606 GN=ABCG1 PE=1 SV=3	0.000814903	0.000753309
860	HLNVQVSNFK	10		2	Q86UE4	Protein LYRIC OS=Homo sapiens OX=9606 GN=MTDH PE=1 SV=2	0.00082476	0.000753309
861	KLLDKPEQFLH	11		2	Q68DA7	Formin-1 OS=Homo sapiens OX=9606 GN=FMN1 PE=1 SV=3	0.00075112	0.000753309
862	HLLSNDGYPFK	11		2	Q9H5L6	DNA transposase THAP9 OS=Homo sapiens OX=9606 GN=THAP9 PE=1 SV=2	0.000518461	0.000753309
863	KLLDIEGLYSK	11		3	Q92621	Nuclear pore complex protein Nup205 OS=Homo sapiens OX=9606 GN=NUP205 PE=1 SV=3	0.000975658	0.000753309
864	KESYSVYVYKVLK	13		2	Q5QNW6; Q99880	Histone H2B type 2-F OS=Homo sapiens OX=9606 GN=HIST2H2BF PE=1 SV=3 Histone H2B type 1-L OS=Homo sapiens OX=9606 GN=HIST1H2BL PE=1 SV=3	0.000270594	0.000753309
865	KESYELRYF	9		4	P35268	60S ribosomal protein L22 OS=Homo sapiens OX=9606 GN=RPL22 PE=1 SV=2	0.00058155	0.000753309
866	VEYEDESGHRY	11		4	Q9HD26	Golgi-associated PDZ and coiled-coil motif-containing protein OS=Homo sapiens OX=9606 GN=GOPC PE=1 SV=1	0.000905869	0.000753309
867	KIAGYVTHLMK	11		2	P08708	40S ribosomal protein S17 OS=Homo sapiens OX=9606 GN=RPS17 PE=1 SV=2	0.00061013	0.000753309
868	KLFDFVNAK	9		5	Q08945	FACT complex subunit SSRP1 OS=Homo sapiens OX=9606 GN=SSRP1 PE=1 SV=1	0.00111582	0.000753309
869	KLLDIRSYLEK	11		4	P51665	26S proteasome non-ATPase regulatory subunit 7 OS=Homo sapiens OX=9606 GN=PSMD7 PE=1 SV=2	0.00113981	0.000753309
870	KESDILQRTY	10		3	O14936	Peripheral plasma membrane protein CASK OS=Homo sapiens OX=9606 GN=CASK PE=1 SV=3	0.00088526	0.000753309
871	KLIDIVSSQK	10		9	O14757	Serine/threonine-protein kinase Chk1 OS=Homo sapiens OX=9606 GN=CHEK1 PE=1 SV=2	0.000795407	0.000753309
872	KEQYQQQQQW	10		2	Q14103	Heterogeneous nuclear ribonucleoprotein D0 OS=Homo sapiens OX=9606 GN=HNRNPD PE=1 SV=1	0.00101795	0.000753309
873	HLNEIDLFH	9		1	Q15185	Prostaglandin E synthase 3 OS=Homo sapiens OX=9606 GN=PTGES3 PE=1 SV=1	0.000912779	0.000753309
874	VEQMQQREQW	10	1xOxidation [M4]	2	O95235	Kinesin-like protein KIF20A OS=Homo sapiens OX=9606 GN=KIF20A PE=1 SV=1	0.000811634	0.000753309
875	AEQELANLEKW	11		2	Q96J88	Epithelial-stromal interaction protein 1 OS=Homo sapiens OX=9606 GN=EPSTI1 PE=2 SV=2	0.000602224	0.000753309
876	VEQMQQREQW	10		2	O95235	Kinesin-like protein KIF20A OS=Homo sapiens OX=9606 GN=KIF20A PE=1 SV=1	0.00065372	0.000753309
877	KLLDSSTVTHL	11		3	P60900	Proteasome subunit alpha type-6 OS=Homo sapiens OX=9606 GN=PSMA6 PE=1 SV=1	0.000690895	0.000753309
878	KLLDSSTVTHLFK	13		2	P60900	Proteasome subunit alpha type-6 OS=Homo sapiens OX=9606 GN=PSMA6 PE=1 SV=1	0.000256284	0.000753309
879	GSRALSNSVSNMGLSESSSLGSAK	24		2	O43524	Forkhead box protein O3 OS=Homo sapiens OX=9606 GN=FOXO3 PE=1 SV=1	0.000451231	0.000753309
880	GSQPIAQQPLQGGDHSGNYGYK	22		2	O60506	Heterogeneous nuclear ribonucleoprotein Q OS=Homo sapiens OX=9606 GN=SYNCRIP PE=1 SV=2	0.00066216	0.000753309
881	KILDTERMLAK	11		4	Q05048	Cleavage stimulation factor subunit 1 OS=Homo sapiens OX=9606 GN=CSTF1 PE=1 SV=1	0.000469876	0.000753309
882	GSLLDSCTKLLQK	13		5	P50991	T-complex protein 1 subunit delta OS=Homo sapiens OX=9606 GN=CCT4 PE=1 SV=4	0.00066216	0.000753309
883	VEMYDPTRNEW	11	1xOxidation [M3]	3	Q9Y6Y0	Influenza virus NS1A-binding protein OS=Homo sapiens OX=9606 GN=IVNS1ABP PE=1 SV=3	0.000996793	0.000753309
884	AEHLGDFHRTY	11		3	Q92530	Proteasome inhibitor PI31 subunit OS=Homo sapiens OX=9606 GN=PSMF1 PE=1 SV=2	0.000841342	0.000753309
885	KLMEVEKEKQEL	12		3	P12270	Nucleoprotein TPR OS=Homo sapiens OX=9606 GN=TPR PE=1 SV=3	0.00107768	0.000753309
886	KIADMGHLKY	10	1xOxidation [M5]	7	P12004	Proliferating cell nuclear antigen OS=Homo sapiens OX=9606 GN=PCNA PE=1 SV=1	0.000881844	0.000753309
887	KIMSSPLSKELR	12		3	P61254	60S ribosomal protein L26 OS=Homo sapiens OX=9606 GN=RPL26 PE=1 SV=1	0.000478389	0.000753309
888	HVIETLIGKK	10		10	P48643	T-complex protein 1 subunit epsilon OS=Homo sapiens OX=9606 GN=CCT5 PE=1 SV=1	0.000720553	0.000753309
889	AIAQAESLRYK	11		4	P23396	40S ribosomal protein S3 OS=Homo sapiens OX=9606 GN=RPS3 PE=1 SV=2	0.000895541	0.000753309
890	HEELSRLSQY	10		1	Q15027	Arf-GAP with coiled-coil, ANK repeat and PH domain-containing protein 1 OS=Homo sapiens OX=9606 GN=ACAP1 PE=1 SV=1	0.000648141	0.000753309
891	AAYASTKESYPHIK	14		5	O60664	Perilipin-3 OS=Homo sapiens OX=9606 GN=PLIN3 PE=1 SV=3	0.000347113	0.000753309
892	KLEDVKNSPTFK	12		2	P55327	Tumor protein D52 OS=Homo sapiens OX=9606 GN=TPD52 PE=1 SV=2	0.00031137	0.000753309
893	YRQDAYDGKDY	11		4	P30455; Q09160	HLA class I histocompatibility antigen, A-36 alpha chain OS=Homo sapiens OX=9606 GN=HLA-A PE=1 SV=1 HLA class I histocompatibility antigen, A-80 alpha chain OS=Homo sapiens OX=9606 GN=HLA-A PE=1 SV=1	0.000785773	0.000753309
894	KLFLIDFGLAK	11		4	P48729	Casein kinase I isoform alpha OS=Homo sapiens OX=9606 GN=CSNK1A1 PE=1 SV=2	0.000482699	0.000753309
895	HVIEGDVVSALNK	13		3	Q7Z4I7	LIM and senescent cell antigen-like-containing domain protein 2 OS=Homo sapiens OX=9606 GN=LIMS2 PE=1 SV=1	0.000176798	0.000753309
896	YSYPTKQAALK	11		3	Q96QD8	Sodium-coupled neutral amino acid transporter 2 OS=Homo sapiens OX=9606 GN=SLC38A2 PE=1 SV=2	0.00108465	0.000753309
897	HVLEAQDLIAK	11		3	Q9BSJ8	Extended synaptotagmin-1 OS=Homo sapiens OX=9606 GN=ESYT1 PE=1 SV=1	0.000476248	0.000753309
898	HVGYTLSYK	9		1	Q96JZ2	Hematopoietic SH2 domain-containing protein OS=Homo sapiens OX=9606 GN=HSH2D PE=1 SV=1	0.0010109	0.000753309
899	YTEFTPTEKDE	11		2	P61769	Beta-2-microglobulin OS=Homo sapiens OX=9606 GN=B2M PE=1 SV=1	0.000708579	0.000753309
900	KLTDFGFSNK	10		5	Q9NRH2	SNF-related serine/threonine-protein kinase OS=Homo sapiens OX=9606 GN=SNRK PE=1 SV=2	0.000532468	0.000753309
901	VTYTNRYIIFK	11		2	Q96IK5	Germ cell-less protein-like 1 OS=Homo sapiens OX=9606 GN=GMCL1 PE=1 SV=1	0.000785773	0.000753309
902	AELESSKEQF	10		2	P52306	Rap1 GTPase-GDP dissociation stimulator 1 OS=Homo sapiens OX=9606 GN=RAP1GDS1 PE=1 SV=3	0.000871632	0.000753309
903	KLTDTLVSK	9		2	Q86UP2	Kinectin OS=Homo sapiens OX=9606 GN=KTN1 PE=1 SV=1	0.00112955	0.000753309
904	KLFLEGMHYK	10		3	Q9UJ41	Rab5 GDP/GTP exchange factor OS=Homo sapiens OX=9606 GN=RABGEF1 PE=1 SV=3	0.000676411	0.000753309
905	KLFGQESGPSAEK	13		1	Q9BWH2	FUN14 domain-containing protein 2 OS=Homo sapiens OX=9606 GN=FUNDC2 PE=1 SV=2	0.000471991	0.000753309
906	HVDDPMRFK	9	1xOxidation [M6]	2	Q5XUX0	F-box only protein 31 OS=Homo sapiens OX=9606 GN=FBXO31 PE=1 SV=2	0.00111237	0.000753309
907	YVDDTQFVRF	10		2	P05534; P30455; P17693; P04222; P10321; P30480; P18463; P13747	HLA class I histocompatibility antigen, A-24 alpha chain OS=Homo sapiens OX=9606 GN=HLA-A PE=1 SV=2 HLA class I histocompatibility antigen, A-36 alpha chain OS=Homo sapiens OX=9606 GN=HLA-A PE=1 SV=1 HLA class I histocompatibility antigen, alpha chain G OS=Homo sapiens OX=9606 GN=HLA-G PE=1 SV=1 HLA class I histocompatibility antigen, Cw-3 alpha chain OS=Homo sapiens OX=9606 GN=HLA-C PE=1 SV=2 HL…	0.000951084	0.000753309
908	TLQQYRVEL	9		2	P51692; P42229	Signal transducer and activator of transcription 5B OS=Homo sapiens OX=9606 GN=STAT5B PE=1 SV=2 Signal transducer and activator of transcription 5A OS=Homo sapiens OX=9606 GN=STAT5A PE=1 SV=1	0.00112613	0.000753309
909	KLSDILNEK	9		2	Q9NVI1	Fanconi anemia group I protein OS=Homo sapiens OX=9606 GN=FANCI PE=1 SV=4	0.00101795	0.000753309
910	HVLGTITTDK	10		2	Q5JPE7	Nodal modulator 2 OS=Homo sapiens OX=9606 GN=NOMO2 PE=1 SV=1	0.000905869	0.000753309
911	HVIQRVSDHASAMNK	15		3	Q8NBW4	Sodium-coupled neutral amino acid transporter 9 OS=Homo sapiens OX=9606 GN=SLC38A9 PE=1 SV=2	0.00113298	0.000753309
912	KLEDGPKFLK	10		8	P68104	Elongation factor 1-alpha 1 OS=Homo sapiens OX=9606 GN=EEF1A1 PE=1 SV=1	0.000792187	0.000753309
913	KLNSSLIGSKF	11		1	Q9Y234	Lipoyltransferase 1, mitochondrial OS=Homo sapiens OX=9606 GN=LIPT1 PE=1 SV=1	0.000975658	0.000753309
914	AEAEELKPFF	10		1	P35610	Sterol O-acyltransferase 1 OS=Homo sapiens OX=9606 GN=SOAT1 PE=1 SV=3	0.00109508	0.000753309
915	KAFGQSSDLLK	11		5	Q9Y5A6	Zinc finger and SCAN domain-containing protein 21 OS=Homo sapiens OX=9606 GN=ZSCAN21 PE=1 SV=2	0.000699696	0.000753309
916	YPRQLESLIRL	11		2	P33991	DNA replication licensing factor MCM4 OS=Homo sapiens OX=9606 GN=MCM4 PE=1 SV=5	0.000711559	0.000753309
917	HEIETTTKSW	10		2	Q13478	Interleukin-18 receptor 1 OS=Homo sapiens OX=9606 GN=IL18R1 PE=1 SV=1	0.000576475	0.000753309
918	HWDEVKEEM	9		1	Q16644	MAP kinase-activated protein kinase 3 OS=Homo sapiens OX=9606 GN=MAPKAPK3 PE=1 SV=1	0.00108465	0.000753309
919	HVVTFTFTQK	10		3	Q8IWV8	E3 ubiquitin-protein ligase UBR2 OS=Homo sapiens OX=9606 GN=UBR2 PE=1 SV=1	0.000714548	0.000753309
920	KLFNPPEESEK	11		10	Q9NRP2	COX assembly mitochondrial protein 2 homolog OS=Homo sapiens OX=9606 GN=CMC2 PE=1 SV=1	0.000463583	0.000753309
921	KLQDFKSFLLK	11		2	P34897	Serine hydroxymethyltransferase, mitochondrial OS=Homo sapiens OX=9606 GN=SHMT2 PE=1 SV=3	0.00084468	0.000753309
922	VMFEDGVLMRL	11		1	Q13535	Serine/threonine-protein kinase ATR OS=Homo sapiens OX=9606 GN=ATR PE=1 SV=3	0.00114321	0.000753309
923	HVAAGLVSPSLK	12		3	Q05519	Serine/arginine-rich splicing factor 11 OS=Homo sapiens OX=9606 GN=SRSF11 PE=1 SV=1	0.000500293	0.000753309
924	HVTLSQPKIVKWDRDM	16		5	P61769	Beta-2-microglobulin OS=Homo sapiens OX=9606 GN=B2M PE=1 SV=1	0.000186669	0.000753309
925	KLDVDAPRLLK	11		4	Q92503	SEC14-like protein 1 OS=Homo sapiens OX=9606 GN=SEC14L1 PE=1 SV=2	0.00114662	0.000753309
926	KIRDIDAATEAK	12		1	Q96SU4	Oxysterol-binding protein-related protein 9 OS=Homo sapiens OX=9606 GN=OSBPL9 PE=1 SV=2	0.00101795	0.000753309
927	KLRDTADGTFLVR	13		3	P27986	Phosphatidylinositol 3-kinase regulatory subunit alpha OS=Homo sapiens OX=9606 GN=PIK3R1 PE=1 SV=2	0.000285703	0.000753309
928	KLREPNFTLK	10		3	Q92545	Transmembrane protein 131 OS=Homo sapiens OX=9606 GN=TMEM131 PE=1 SV=3	0.00109161	0.000753309
929	TNRGASQAGMTGYGMPRQIL	20		2	P37802	Transgelin-2 OS=Homo sapiens OX=9606 GN=TAGLN2 PE=1 SV=3	8.0777e-05	0.000753309
930	KIDVTVGVK	9		2	P51530	DNA replication ATP-dependent helicase/nuclease DNA2 OS=Homo sapiens OX=9606 GN=DNA2 PE=1 SV=3	0.00108117	0.000753309
931	KLRESTPGDSPSTVNK	16		2	Q5T6F2	Ubiquitin-associated protein 2 OS=Homo sapiens OX=9606 GN=UBAP2 PE=1 SV=1	0.000648141	0.000753309
932	VMHTPPVLKK	10	1xOxidation [M2]	2	P46013	Proliferation marker protein Ki-67 OS=Homo sapiens OX=9606 GN=MKI67 PE=1 SV=2	0.000811634	0.000753309
933	KIRHFPNEFIVETK	14		4	O43736	Integral membrane protein 2A OS=Homo sapiens OX=9606 GN=ITM2A PE=1 SV=2	0.000240542	0.000753309
934	AEIQDMKQEL	10		1	O00258	Tail-anchored protein insertion receptor WRB OS=Homo sapiens OX=9606 GN=WRB PE=1 SV=2	0.000954587	0.000753309
935	AELEDDFKEGY	11		2	P24001	Interleukin-32 OS=Homo sapiens OX=9606 GN=IL32 PE=1 SV=3	0.000858103	0.000753309
936	KINSQLKHIFK	11		1	P52732	Kinesin-like protein KIF11 OS=Homo sapiens OX=9606 GN=KIF11 PE=1 SV=2	0.000568933	0.000753309
937	KLEEGKYLILK	11		2	O15371	Eukaryotic translation initiation factor 3 subunit D OS=Homo sapiens OX=9606 GN=EIF3D PE=1 SV=1	0.00107069	0.000753309
938	VTYDLIKDALLK	12		4	P55851	Mitochondrial uncoupling protein 2 OS=Homo sapiens OX=9606 GN=UCP2 PE=1 SV=1	0.000951084	0.000753309
939	KLFDRPQELKL	11		2	Q5VZ89	DENN domain-containing protein 4C OS=Homo sapiens OX=9606 GN=DENND4C PE=1 SV=3	0.00113639	0.000753309
940	VPRKVIIDDQL	11		2	Q9Y6W3	Calpain-7 OS=Homo sapiens OX=9606 GN=CAPN7 PE=1 SV=1	0.000579008	0.000753309
941	HSLGGGTGSGMGTLLISK	18	1xOxidation [M11]	5	Q3ZCM7; P07437; P68371	Tubulin beta-8 chain OS=Homo sapiens OX=9606 GN=TUBB8 PE=1 SV=2 Tubulin beta chain OS=Homo sapiens OX=9606 GN=TUBB PE=1 SV=2 Tubulin beta-4B chain OS=Homo sapiens OX=9606 GN=TUBB4B PE=1 SV=1	0.000128192	0.000753309
942	VTFNPKYDTLLK	12		4	P50579	Methionine aminopeptidase 2 OS=Homo sapiens OX=9606 GN=METAP2 PE=1 SV=1	0.000461503	0.000753309
943	HSLGGGTGSGMGTLLLSK	18		3	Q3ZCM7; P07437; P68371	Tubulin beta-8 chain OS=Homo sapiens OX=9606 GN=TUBB8 PE=1 SV=2 Tubulin beta chain OS=Homo sapiens OX=9606 GN=TUBB PE=1 SV=2 Tubulin beta-4B chain OS=Homo sapiens OX=9606 GN=TUBB4B PE=1 SV=1	1.59704e-05	0.000753309
944	VPYDPGLKAGAL	12		2	P48736	Phosphatidylinositol 4,5-bisphosphate 3-kinase catalytic subunit gamma isoform OS=Homo sapiens OX=9606 GN=PIK3CG PE=1 SV=3	0.000650926	0.000753309
945	KLWESPDHLGY	11		3	Q7Z2Z1	Treslin OS=Homo sapiens OX=9606 GN=TICRR PE=1 SV=2	0.000773049	0.000753309
946	GMRNQIVPDAHKDHALK	17	1xOxidation [M2]	10	Q2TAZ0	Autophagy-related protein 2 homolog A OS=Homo sapiens OX=9606 GN=ATG2A PE=1 SV=3	0.000427452	0.000753309
947	GMRNQIVPDAHKDHALK	17		5	Q2TAZ0	Autophagy-related protein 2 homolog A OS=Homo sapiens OX=9606 GN=ATG2A PE=1 SV=3	0.000537211	0.000753309
948	KLFDQANKL	9		3	Q9UDY2	Tight junction protein ZO-2 OS=Homo sapiens OX=9606 GN=TJP2 PE=1 SV=2	0.00111237	0.000753309
949	KLFDKLLEY	9		8	Q9BZZ5	Apoptosis inhibitor 5 OS=Homo sapiens OX=9606 GN=API5 PE=1 SV=3	0.00104614	0.000753309
950	KLWLDAYLHK	10		4	O95864	Acyl-CoA 6-desaturase OS=Homo sapiens OX=9606 GN=FADS2 PE=1 SV=1	0.000290925	0.000753309
951	KLFDAVNTK	9		2	Q5T8P6	RNA-binding protein 26 OS=Homo sapiens OX=9606 GN=RBM26 PE=1 SV=3	0.00112955	0.000753309
952	KLFDDDDSGKISL	13		10	O15182	Centrin-3 OS=Homo sapiens OX=9606 GN=CETN3 PE=1 SV=2	0.000401229	0.000753309
953	GMMPRDETDSKTASPWK	17		1	Q13813	Spectrin alpha chain, non-erythrocytic 1 OS=Homo sapiens OX=9606 GN=SPTAN1 PE=1 SV=3	0.000449203	0.000753309
954	GYGGGYGGQSSM	12	1xOxidation [M12]	3	P31943	Heterogeneous nuclear ribonucleoprotein H OS=Homo sapiens OX=9606 GN=HNRNPH1 PE=1 SV=4	0.000591812	0.000753309
955	KLFDHAVSKF	10		23	O60488	Long-chain-fatty-acid--CoA ligase 4 OS=Homo sapiens OX=9606 GN=ACSL4 PE=1 SV=2	0.000433283	0.000753309
956	HSLDDFYIGK	10		2	O94955	Rho-related BTB domain-containing protein 3 OS=Homo sapiens OX=9606 GN=RHOBTB3 PE=1 SV=2	0.000457368	0.000753309
957	KLFDFVNAKK	10		3	Q08945	FACT complex subunit SSRP1 OS=Homo sapiens OX=9606 GN=SSRP1 PE=1 SV=1	0.000776217	0.000753309
958	KLFDDDETGKISF	13		3	P41208	Centrin-2 OS=Homo sapiens OX=9606 GN=CETN2 PE=1 SV=1	0.000433283	0.000753309
959	KIYAGTGALEGK	12		1	O43426	Synaptojanin-1 OS=Homo sapiens OX=9606 GN=SYNJ1 PE=1 SV=2	0.0010109	0.000753309
960	KLWDYIDGILIK	12		3	Q8IWA0	WD repeat-containing protein 75 OS=Homo sapiens OX=9606 GN=WDR75 PE=1 SV=1	0.000419795	0.000753309
961	KLFDSTTLEH	10		4	Q13347	Eukaryotic translation initiation factor 3 subunit I OS=Homo sapiens OX=9606 GN=EIF3I PE=1 SV=1	0.000539595	0.000753309
962	KLFDSTTLEHQK	12		4	Q13347	Eukaryotic translation initiation factor 3 subunit I OS=Homo sapiens OX=9606 GN=EIF3I PE=1 SV=1	0.00013413	0.000753309
963	KLFDYSKPSAK	11		3	Q05048	Cleavage stimulation factor subunit 1 OS=Homo sapiens OX=9606 GN=CSTF1 PE=1 SV=1	0.000525424	0.000753309
964	KLFELDPLTGEWHY	14		4	Q9BZF1	Oxysterol-binding protein-related protein 8 OS=Homo sapiens OX=9606 GN=OSBPL8 PE=1 SV=3	0.000534835	0.000753309
965	KLFEKVKEV	9		5	Q96K12	Fatty acyl-CoA reductase 2 OS=Homo sapiens OX=9606 GN=FAR2 PE=1 SV=1	0.00108117	0.000753309
966	KLVKYLMLK	9	1xOxidation [M7]	8	Q9Y5V3	Melanoma-associated antigen D1 OS=Homo sapiens OX=9606 GN=MAGED1 PE=1 SV=3	0.00112613	0.000753309
967	HTRTPPIIHR	10		3	Q9H4A3	Serine/threonine-protein kinase WNK1 OS=Homo sapiens OX=9606 GN=WNK1 PE=1 SV=2	0.000484867	0.000753309
968	TLPTKETIEQEKRSEIS	17		3	P63313	Thymosin beta-10 OS=Homo sapiens OX=9606 GN=TMSB10 PE=1 SV=2	0.00110201	0.000753309
969	AEINPNHPFQGQY	13		2	Q8NBF6	Late secretory pathway protein AVL9 homolog OS=Homo sapiens OX=9606 GN=AVL9 PE=1 SV=1	0.00114662	0.000753309
970	KLVSFPIGIYK	11		2	Q8TCA0	Leucine-rich repeat-containing protein 20 OS=Homo sapiens OX=9606 GN=LRRC20 PE=1 SV=1	0.00102853	0.000753309
971	AEIGEGAYGKVF	12		7	Q00534	Cyclin-dependent kinase 6 OS=Homo sapiens OX=9606 GN=CDK6 PE=1 SV=1	0.00038347	0.000753309
972	AALEEADKMFL	11		2	Q9Y6B2	EP300-interacting inhibitor of differentiation 1 OS=Homo sapiens OX=9606 GN=EID1 PE=1 SV=1	0.000841342	0.000753309
973	KLWDEVLSH	9		4	Q96PU4	E3 ubiquitin-protein ligase UHRF2 OS=Homo sapiens OX=9606 GN=UHRF2 PE=1 SV=1	0.00110547	0.000753309
974	HTYYKFDYK	9		3	B5ME19	Eukaryotic translation initiation factor 3 subunit C-like protein OS=Homo sapiens OX=9606 GN=EIF3CL PE=3 SV=1	0.000690895	0.000753309
975	HTLDSYRILQK	11		4	Q92466	DNA damage-binding protein 2 OS=Homo sapiens OX=9606 GN=DDB2 PE=1 SV=1	0.000378297	0.000753309
976	AAEDDEDDDVDTKKQKTDEDD	21		5	P06454	Prothymosin alpha OS=Homo sapiens OX=9606 GN=PTMA PE=1 SV=2	0.000298937	0.000753309
977	HTFTYTGLGK	10		2	Q93074	Mediator of RNA polymerase II transcription subunit 12 OS=Homo sapiens OX=9606 GN=MED12 PE=1 SV=4	0.00104614	0.000753309
978	HEAEVLKQL	9		12	P16949	Stathmin OS=Homo sapiens OX=9606 GN=STMN1 PE=1 SV=3	0.00103558	0.000753309
979	KLFEEGLNIQK	11		4	Q96GE4	Centrosomal protein of 95 kDa OS=Homo sapiens OX=9606 GN=CEP95 PE=1 SV=1	0.000965112	0.000753309
980	YVYEHTLTGK	10		2	O14977	Antizyme inhibitor 1 OS=Homo sapiens OX=9606 GN=AZIN1 PE=1 SV=2	0.000723569	0.000753309
981	HSYMNAAGVPK	11		2	Q92794	Histone acetyltransferase KAT6A OS=Homo sapiens OX=9606 GN=KAT6A PE=1 SV=2	0.00113639	0.000753309
982	TIMASSNESLVVNRVTGNFK	20		2	P42167	Lamina-associated polypeptide 2, isoforms beta/gamma OS=Homo sapiens OX=9606 GN=TMPO PE=1 SV=2	0.000368158	0.000753309
983	TIISEQQAKSLLK	13		4	P51692; P42229	Signal transducer and activator of transcription 5B OS=Homo sapiens OX=9606 GN=STAT5B PE=1 SV=2 Signal transducer and activator of transcription 5A OS=Homo sapiens OX=9606 GN=STAT5A PE=1 SV=1	0.000607485	0.000753309
984	GMYGKIAVMEL	11	1xOxidation [M]	3	Q16531	DNA damage-binding protein 1 OS=Homo sapiens OX=9606 GN=DDB1 PE=1 SV=1	0.00113639	0.000753309
985	VPMGGMMVRQSF	12		2	P28072	Proteasome subunit beta type-6 OS=Homo sapiens OX=9606 GN=PSMB6 PE=1 SV=4	0.000723569	0.000753309
986	HEAQDAGYRMY	11		4	Q08209; P48454	Serine/threonine-protein phosphatase 2B catalytic subunit alpha isoform OS=Homo sapiens OX=9606 GN=PPP3CA PE=1 SV=1 Serine/threonine-protein phosphatase 2B catalytic subunit gamma isoform OS=Homo sapiens OX=9606 GN=PPP3CC PE=1 SV=3	0.000754226	0.000753309
987	KAFNQSSIFTK	11		2	Q03936	Zinc finger protein 92 OS=Homo sapiens OX=9606 GN=ZNF92 PE=2 SV=2	0.000513865	0.000753309
988	YRQWYESHY	9		2	P62241	40S ribosomal protein S8 OS=Homo sapiens OX=9606 GN=RPS8 PE=1 SV=2	0.00106719	0.000753309
989	KAYDKAVASFK	11		2	Q16637	Survival motor neuron protein OS=Homo sapiens OX=9606 GN=SMN1 PE=1 SV=1	0.000498062	0.000753309
990	KAYEQAGMMLK	11		1	Q99747	Gamma-soluble NSF attachment protein OS=Homo sapiens OX=9606 GN=NAPG PE=1 SV=1	0.000340883	0.000753309
991	KLNEVIVNK	9		2	Q9UHW9	Solute carrier family 12 member 6 OS=Homo sapiens OX=9606 GN=SLC12A6 PE=1 SV=2	0.0010109	0.000753309
992	TPRHPLEGTHEL	12		2	Q8IWR0	Zinc finger CCCH domain-containing protein 7A OS=Homo sapiens OX=9606 GN=ZC3H7A PE=1 SV=1	0.000591812	0.000753309
993	HEMEKAFAF	9		1	Q9H000	Probable E3 ubiquitin-protein ligase makorin-2 OS=Homo sapiens OX=9606 GN=MKRN2 PE=1 SV=2	0.00100385	0.000753309
994	KAFPIVGEPLQK	12		2	Q9Y2R2	Tyrosine-protein phosphatase non-receptor type 22 OS=Homo sapiens OX=9606 GN=PTPN22 PE=1 SV=2	0.000940593	0.000753309
995	KLFSGPYPYH	10		2	Q6PIJ6	F-box only protein 38 OS=Homo sapiens OX=9606 GN=FBXO38 PE=1 SV=3	0.00060485	0.000753309
996	KLFSQDHLVIYK	12		1	Q9BW91	ADP-ribose pyrophosphatase, mitochondrial OS=Homo sapiens OX=9606 GN=NUDT9 PE=1 SV=1	0.00066216	0.000753309
997	TPSEPHPVL	9		5	Q9Y5A9	YTH domain-containing family protein 2 OS=Homo sapiens OX=9606 GN=YTHDF2 PE=1 SV=2	0.00109161	0.000753309
998	YPEELKPVL	9		2	Q5UIP0	Telomere-associated protein RIF1 OS=Homo sapiens OX=9606 GN=RIF1 PE=1 SV=2	0.00107069	0.000753309
999	TPSLVKSTSQLL	12		2	Q06055	ATP synthase F(0) complex subunit C2, mitochondrial OS=Homo sapiens OX=9606 GN=ATP5MC2 PE=1 SV=1	0.000937103	0.000753309
1000	HELVLTTKEY	10		2	Q14562	ATP-dependent RNA helicase DHX8 OS=Homo sapiens OX=9606 GN=DHX8 PE=1 SV=1	0.000726594	0.000753309
1001	KEALPKAAF	9		1	Q13123	Protein Red OS=Homo sapiens OX=9606 GN=IK PE=1 SV=3	0.0010109	0.000753309
1002	KEAEFLQKL	9		4	Q99755; O14986	Phosphatidylinositol 4-phosphate 5-kinase type-1 alpha OS=Homo sapiens OX=9606 GN=PIP5K1A PE=1 SV=1 Phosphatidylinositol 4-phosphate 5-kinase type-1 beta OS=Homo sapiens OX=9606 GN=PIP5K1B PE=1 SV=2	0.00108465	0.000753309
1003	GPREVGGQGAGNTGGL	16		2	Q7Z5L9	Interferon regulatory factor 2-binding protein 2 OS=Homo sapiens OX=9606 GN=IRF2BP2 PE=1 SV=2	0.000363191	0.000753309
1004	AGLGGAGASTSGSSGACGFSYK	22		2	Q9UNF1	Melanoma-associated antigen D2 OS=Homo sapiens OX=9606 GN=MAGED2 PE=1 SV=2	0.000225768	0.000753309
1005	HENEDIYKL	9		2	O00629; O00505	Importin subunit alpha-3 OS=Homo sapiens OX=9606 GN=KPNA4 PE=1 SV=1 Importin subunit alpha-4 OS=Homo sapiens OX=9606 GN=KPNA3 PE=1 SV=2	0.000828062	0.000753309
1006	AGDGSDEEVDGKADGAEAKPAE	22	1xPhospho [S5]	2	P35579	Myosin-9 OS=Homo sapiens OX=9606 GN=MYH9 PE=1 SV=4	0.000537211	0.000753309
1007	KLDEYIAIAK	10		3	Q9UKL0	REST corepressor 1 OS=Homo sapiens OX=9606 GN=RCOR1 PE=1 SV=2	0.000696753	0.000753309
1008	KLDETGNSLKV	11		1	P11388	DNA topoisomerase 2-alpha OS=Homo sapiens OX=9606 GN=TOP2A PE=1 SV=3	0.00108117	0.000753309
1009	KLFSEGLFSAK	11		3	Q14C86	GTPase-activating protein and VPS9 domain-containing protein 1 OS=Homo sapiens OX=9606 GN=GAPVD1 PE=1 SV=2	0.000895541	0.000753309
1010	TLFHNPFYIGK	11		4	Q9NXD2	Myotubularin-related protein 10 OS=Homo sapiens OX=9606 GN=MTMR10 PE=1 SV=3	0.00036155	0.000753309
1011	KDEIFQVHW	9		5	Q16576	Histone-binding protein RBBP7 OS=Homo sapiens OX=9606 GN=RBBP7 PE=1 SV=1	0.00105316	0.000753309
1012	KAYVRLAPDYDALDVANK	18		3	P62750	60S ribosomal protein L23a OS=Homo sapiens OX=9606 GN=RPL23A PE=1 SV=1	0.000340883	0.000753309
1013	KIMSSPLSKELR	12	1xOxidation [M3]	2	P61254	60S ribosomal protein L26 OS=Homo sapiens OX=9606 GN=RPL26 PE=1 SV=1	0.000685074	0.000753309
1014	TPYGGQFERM	10	1xOxidation [M10]	2	Q9NR30	Nucleolar RNA helicase 2 OS=Homo sapiens OX=9606 GN=DDX21 PE=1 SV=5	0.000831371	0.000753309
1015	KAYPLADAHLTK	12		3	P55769	NHP2-like protein 1 OS=Homo sapiens OX=9606 GN=SNU13 PE=1 SV=3	0.000138449	0.000753309
1016	KEASYSLIRKY	11		2	Q5SSJ5	Heterochromatin protein 1-binding protein 3 OS=Homo sapiens OX=9606 GN=HP1BP3 PE=1 SV=1	0.000693819	0.000753309
1017	HEIYTVGKRF	10		4	P18124	60S ribosomal protein L7 OS=Homo sapiens OX=9606 GN=RPL7 PE=1 SV=1	0.000912779	0.000753309
1018	AEAEKLGGQSY	11		1	Q7Z5G4	Golgin subfamily A member 7 OS=Homo sapiens OX=9606 GN=GOLGA7 PE=1 SV=2	0.00111237	0.000753309
1019	KLNNLVLFDK	10		2	P62851	40S ribosomal protein S25 OS=Homo sapiens OX=9606 GN=RPS25 PE=1 SV=1	0.00112269	0.000753309
1020	VLYHYVAVNNPKKQE	15		4	P0C6T2	Dolichyl-diphosphooligosaccharide--protein glycosyltransferase subunit 4 OS=Homo sapiens OX=9606 GN=OST4 PE=1 SV=1	5.7e-05	0.000753309
1021	KLFQSDTNAMLGK	13		3	O95619	YEATS domain-containing protein 4 OS=Homo sapiens OX=9606 GN=YEATS4 PE=1 SV=1	0.000199788	0.000753309
1022	KLFSELPLAK	10		4	Q9Y291	28S ribosomal protein S33, mitochondrial OS=Homo sapiens OX=9606 GN=MRPS33 PE=1 SV=1	0.000642598	0.000753309
1023	HENDITHFY	9		2	O96028	Histone-lysine N-methyltransferase NSD2 OS=Homo sapiens OX=9606 GN=NSD2 PE=1 SV=1	0.000568933	0.000753309
1024	KLMSTVDPKLNHVAAGLVSPSLK	23	1xOxidation [M3]	2	Q05519	Serine/arginine-rich splicing factor 11 OS=Homo sapiens OX=9606 GN=SRSF11 PE=1 SV=1	0.00109855	0.000753309
1025	KAFNWPSTLTK	11		1	P17038	Zinc finger protein 43 OS=Homo sapiens OX=9606 GN=ZNF43 PE=2 SV=4	0.00113298	0.000753309
1026	KLFQSDTNAMLGK	13	1xOxidation [M10]	5	O95619	YEATS domain-containing protein 4 OS=Homo sapiens OX=9606 GN=YEATS4 PE=1 SV=1	0.000155746	0.000753309
1027	KLMSTVDPKLNHVAAGLVSPSLK	23		4	Q05519	Serine/arginine-rich splicing factor 11 OS=Homo sapiens OX=9606 GN=SRSF11 PE=1 SV=1	0.000122517	0.000753309
1028	KLDDLVRPY	9		1	O75533	Splicing factor 3B subunit 1 OS=Homo sapiens OX=9606 GN=SF3B1 PE=1 SV=3	0.00155557	0.00129648
1029	QELDDILKF	9		2	Q12873; Q14839	Chromodomain-helicase-DNA-binding protein 3 OS=Homo sapiens OX=9606 GN=CHD3 PE=1 SV=3 Chromodomain-helicase-DNA-binding protein 4 OS=Homo sapiens OX=9606 GN=CHD4 PE=1 SV=2	0.00155971	0.00129648
1030	FGDTGGFHF	9		1	Q99942	E3 ubiquitin-protein ligase RNF5 OS=Homo sapiens OX=9606 GN=RNF5 PE=1 SV=1	0.00209023	0.00129648
1031	NEVIRHDATW	10		2	Q66K64	DDB1- and CUL4-associated factor 15 OS=Homo sapiens OX=9606 GN=DCAF15 PE=1 SV=1	0.0021632	0.00129648
1032	QEIEDKMKGF	10		3	Q96K31	Uncharacterized protein C8orf76 OS=Homo sapiens OX=9606 GN=C8orf76 PE=2 SV=1	0.00189388	0.00129648
1033	HLEEQIAKV	9		1	O14777	Kinetochore protein NDC80 homolog OS=Homo sapiens OX=9606 GN=NDC80 PE=1 SV=1	0.0014975	0.00129648
1034	KLAEILYYK	9		3	P28749	Retinoblastoma-like protein 1 OS=Homo sapiens OX=9606 GN=RBL1 PE=1 SV=3	0.00164159	0.00129648
1035	NEVVAGIKEY	10		4	Q15014; Q9UBU8	Mortality factor 4-like protein 2 OS=Homo sapiens OX=9606 GN=MORF4L2 PE=1 SV=1 Mortality factor 4-like protein 1 OS=Homo sapiens OX=9606 GN=MORF4L1 PE=1 SV=2	0.00162206	0.00129648
1036	QELDLSKEAFFF	12		1	P32019	Type II inositol 1,4,5-trisphosphate 5-phosphatase OS=Homo sapiens OX=9606 GN=INPP5B PE=1 SV=4	0.00204133	0.00129648
1037	NEVYEAVKNY	10		2	Q86U86	Protein polybromo-1 OS=Homo sapiens OX=9606 GN=PBRM1 PE=1 SV=1	0.00209023	0.00129648
1038	NEEHFRGQEF	10		3	Q99707	Methionine synthase OS=Homo sapiens OX=9606 GN=MTR PE=1 SV=2	0.00149024	0.00129648
1039	NEEGFVRLY	9		3	Q9NZJ0	Denticleless protein homolog OS=Homo sapiens OX=9606 GN=DTL PE=1 SV=3	0.0019772	0.00129648
1040	NMFGTKFETV	10		1	Q00013	55 kDa erythrocyte membrane protein OS=Homo sapiens OX=9606 GN=MPP1 PE=1 SV=2	0.00157235	0.00129648
1041	EEVQVDPRKY	10		3	Q16659	Mitogen-activated protein kinase 6 OS=Homo sapiens OX=9606 GN=MAPK6 PE=1 SV=1	0.00123974	0.00129648
1042	EEVRQGLKAY	10		3	O76003	Glutaredoxin-3 OS=Homo sapiens OX=9606 GN=GLRX3 PE=1 SV=2	0.00167251	0.00129648
1043	NEVDPTTNSARVY	13		2	P41440	Folate transporter 1 OS=Homo sapiens OX=9606 GN=SLC19A1 PE=1 SV=3	0.00168329	0.00129648
1044	HDLERKY	7		2	P55209; Q99733	Nucleosome assembly protein 1-like 1 OS=Homo sapiens OX=9606 GN=NAP1L1 PE=1 SV=1 Nucleosome assembly protein 1-like 4 OS=Homo sapiens OX=9606 GN=NAP1L4 PE=1 SV=1	0.00175962	0.00129648
1045	QEFDFIKSY	9		2	A0AVK6	Transcription factor E2F8 OS=Homo sapiens OX=9606 GN=E2F8 PE=1 SV=1	0.00158099	0.00129648
1046	FLDNSFEKV	9		1	O43303	Centriolar coiled-coil protein of 110 kDa OS=Homo sapiens OX=9606 GN=CCP110 PE=1 SV=3	0.00145516	0.00129648
1047	QEFEEKSGRTF	11		3	Q9NP77	RNA polymerase II subunit A C-terminal domain phosphatase SSU72 OS=Homo sapiens OX=9606 GN=SSU72 PE=1 SV=1	0.00150487	0.00129648
1048	EEYRGFTQDF	10		2	O43290	U4/U6.U5 tri-snRNP-associated protein 1 OS=Homo sapiens OX=9606 GN=SART1 PE=1 SV=1	0.00189388	0.00129648
1049	QEFEHVNGRW	10		2	Q14839	Chromodomain-helicase-DNA-binding protein 4 OS=Homo sapiens OX=9606 GN=CHD4 PE=1 SV=2	0.00203187	0.00129648
1050	QEFIRVGYY	9		3	Q9NVP2	Histone chaperone ASF1B OS=Homo sapiens OX=9606 GN=ASF1B PE=1 SV=1	0.00189388	0.00129648
1051	NNGSIYYVDVQK	12		2	Q8TBC3	SH3KBP1-binding protein 1 OS=Homo sapiens OX=9606 GN=SHKBP1 PE=1 SV=2	0.00170558	0.00129648
1052	HEAQDAGYRMY	11	1xOxidation [M10]	2	Q08209; P48454	Serine/threonine-protein phosphatase 2B catalytic subunit alpha isoform OS=Homo sapiens OX=9606 GN=PPP3CA PE=1 SV=1 Serine/threonine-protein phosphatase 2B catalytic subunit gamma isoform OS=Homo sapiens OX=9606 GN=PPP3CC PE=1 SV=3	0.00157235	0.00129648
1053	NEHRIAQYL	9		5	P56202	Cathepsin W OS=Homo sapiens OX=9606 GN=CTSW PE=1 SV=2	0.00168329	0.00129648
1054	HENEAKSFF	9		1	Q15542	Transcription initiation factor TFIID subunit 5 OS=Homo sapiens OX=9606 GN=TAF5 PE=1 SV=3	0.00163172	0.00129648
1055	KIAGFDSIFKK	11		1	Q93074	Mediator of RNA polymerase II transcription subunit 12 OS=Homo sapiens OX=9606 GN=MED12 PE=1 SV=4	0.00180569	0.00129648
1056	NEFVLTTKNY	10		1	O43143	Pre-mRNA-splicing factor ATP-dependent RNA helicase DHX15 OS=Homo sapiens OX=9606 GN=DHX15 PE=1 SV=2	0.00209023	0.00129648
1057	FIDPKKQPAT	10		3	P81644	SWISS-PROT:P81644 (Bos taurus) Apolipoprotein A-II precursor	0.00147951	0.00129648
1058	HLDPAVKEV	9		1	O60508	Pre-mRNA-processing factor 17 OS=Homo sapiens OX=9606 GN=CDC40 PE=1 SV=1	0.00215245	0.00129648
1059	EEYLLRQVF	9		1	Q3KRA9	Alpha-ketoglutarate-dependent dioxygenase alkB homolog 6 OS=Homo sapiens OX=9606 GN=ALKBH6 PE=1 SV=2	0.00204133	0.00129648
1060	EEYEREGITW	10		2	B0I1T2	Unconventional myosin-Ig OS=Homo sapiens OX=9606 GN=MYO1G PE=1 SV=2	0.00181258	0.00129648
1061	NMVAKVDEV	9		3	P62906	60S ribosomal protein L10a OS=Homo sapiens OX=9606 GN=RPL10A PE=1 SV=2	0.00166721	0.00129648
1062	NEGDAIKVF	9		2	Q9NS87	Kinesin-like protein KIF15 OS=Homo sapiens OX=9606 GN=KIF15 PE=1 SV=1	0.00140217	0.00129648
1063	QEFLTDMKQVF	11	1xOxidation [M7]	1	Q9UIG0	Tyrosine-protein kinase BAZ1B OS=Homo sapiens OX=9606 GN=BAZ1B PE=1 SV=2	0.00134803	0.00129648
1064	EEWLRLHTY	9		2	P26640	Valine--tRNA ligase OS=Homo sapiens OX=9606 GN=VARS PE=1 SV=4	0.00185565	0.00129648
1065	HLEDILGKLREK	12		1	O94901	SUN domain-containing protein 1 OS=Homo sapiens OX=9606 GN=SUN1 PE=1 SV=3	0.00167251	0.00129648
1066	FLDQHGHNL	9		2	Q9UPN3	Microtubule-actin cross-linking factor 1, isoforms 1/2/3/5 OS=Homo sapiens OX=9606 GN=MACF1 PE=1 SV=4	0.00169991	0.00129648
1067	EEVYAGSHQY	10		2	Q9H3P7	Golgi resident protein GCP60 OS=Homo sapiens OX=9606 GN=ACBD3 PE=1 SV=4	0.00124298	0.00129648
1068	QEKQDFVQHF	10		4	P14324	Farnesyl pyrophosphate synthase OS=Homo sapiens OX=9606 GN=FDPS PE=1 SV=4	0.00142829	0.00129648
1069	NESEYTVKW	9	1xDeamidated [N1]	2	P78536	Disintegrin and metalloproteinase domain-containing protein 17 OS=Homo sapiens OX=9606 GN=ADAM17 PE=1 SV=1	0.00165167	0.00129648
1070	HEIKDTFLRTY	11		3	P41732	Tetraspanin-7 OS=Homo sapiens OX=9606 GN=TSPAN7 PE=1 SV=2	0.00130061	0.00129648
1071	QEIGVLDQREY	11		2	Q7L2E3	ATP-dependent RNA helicase DHX30 OS=Homo sapiens OX=9606 GN=DHX30 PE=1 SV=1	0.00187068	0.00129648
1072	KLDEDVKMI	9		2	Q13952	Nuclear transcription factor Y subunit gamma OS=Homo sapiens OX=9606 GN=NFYC PE=1 SV=3	0.00154741	0.00129648
1073	KLAEAERVGLHK	12		2	P11388	DNA topoisomerase 2-alpha OS=Homo sapiens OX=9606 GN=TOP2A PE=1 SV=3	0.00132592	0.00129648
1074	QEMDAQTIAKL	11		2	Q9NS87	Kinesin-like protein KIF15 OS=Homo sapiens OX=9606 GN=KIF15 PE=1 SV=1	0.00183374	0.00129648
1075	QEMDAQTIAKL	11	1xOxidation [M3]	2	Q9NS87	Kinesin-like protein KIF15 OS=Homo sapiens OX=9606 GN=KIF15 PE=1 SV=1	0.00149024	0.00129648
1076	EEVDGKADGAEAKPAE	16		2	P35579	Myosin-9 OS=Homo sapiens OX=9606 GN=MYH9 PE=1 SV=4	0.00172891	0.00129648
1077	KIDEKTAEL	9		1	Q9BZD4	Kinetochore protein Nuf2 OS=Homo sapiens OX=9606 GN=NUF2 PE=1 SV=2	0.0020225	0.00129648
1078	NEDEPIRVSY	10		1	Q96G74	OTU domain-containing protein 5 OS=Homo sapiens OX=9606 GN=OTUD5 PE=1 SV=1	0.00196844	0.00129648
1079	NLLDDRGMTAL	11		2	Q6F5E8	Capping protein, Arp2/3 and myosin-I linker protein 2 OS=Homo sapiens OX=9606 GN=CARMIL2 PE=1 SV=2	0.00192609	0.00129648
1080	NLAENISRV	9		6	P06737	Glycogen phosphorylase, liver form OS=Homo sapiens OX=9606 GN=PYGL PE=1 SV=4	0.0014316	0.00129648
1081	QEMEGTVKSKY	11		1	P35579	Myosin-9 OS=Homo sapiens OX=9606 GN=MYH9 PE=1 SV=4	0.00146897	0.00129648
1082	HLFNVAHTL	9		1	P27708	CAD protein OS=Homo sapiens OX=9606 GN=CAD PE=1 SV=3	0.00130378	0.00129648
1083	HLFRETLINK	10		2	P14868	Aspartate--tRNA ligase, cytoplasmic OS=Homo sapiens OX=9606 GN=DARS PE=1 SV=2	0.0018266	0.00129648
1084	QEMMDVKQF	9		1	O75608	Acyl-protein thioesterase 1 OS=Homo sapiens OX=9606 GN=LYPLA1 PE=1 SV=1	0.00169991	0.00129648
1085	QEMNIPEKGF	10		1	Q9P215	Pogo transposable element with KRAB domain OS=Homo sapiens OX=9606 GN=POGK PE=1 SV=2	0.00201324	0.00129648
1086	QEMQEKLQNF	10		1	P42575	Caspase-2 OS=Homo sapiens OX=9606 GN=CASP2 PE=1 SV=2	0.00116018	0.00129648
1087	QEMQEKLQNF	10	1xOxidation [M3]	2	P42575	Caspase-2 OS=Homo sapiens OX=9606 GN=CASP2 PE=1 SV=2	0.00186312	0.00129648
1088	QEMQELKETL	10		1	P12270	Nucleoprotein TPR OS=Homo sapiens OX=9606 GN=TPR PE=1 SV=3	0.00172298	0.00129648
1089	EETQVILREY	10		1	O60266	Adenylate cyclase type 3 OS=Homo sapiens OX=9606 GN=ADCY3 PE=1 SV=3	0.00124622	0.00129648
1090	EETQTLVREY	10		1	P26641	Elongation factor 1-gamma OS=Homo sapiens OX=9606 GN=EEF1G PE=1 SV=3	0.00137655	0.00129648
1091	QEMTTFERKL	10		2	Q5JQS6	Germinal center-associated signaling and motility-like protein OS=Homo sapiens OX=9606 GN=GCSAML PE=2 SV=1	0.00162686	0.00129648
1092	FGSDQSENVDRGAG	14		1	Q9UII2	ATPase inhibitor, mitochondrial OS=Homo sapiens OX=9606 GN=ATP5IF1 PE=1 SV=1	0.00119039	0.00129648
1093	QENEEAVKKML	11		2	Q9NYB0	Telomeric repeat-binding factor 2-interacting protein 1 OS=Homo sapiens OX=9606 GN=TERF2IP PE=1 SV=1	0.00151611	0.00129648
1094	NEAVKIIHDF	10		4	P35244	Replication protein A 14 kDa subunit OS=Homo sapiens OX=9606 GN=RPA3 PE=1 SV=1	0.00155971	0.00129648
1095	HLKDAQIFIQK	11		1	P04040	Catalase OS=Homo sapiens OX=9606 GN=CAT PE=1 SV=3	0.0019179	0.00129648
1096	NLLIDDKGTIKL	12		5	P06493	Cyclin-dependent kinase 1 OS=Homo sapiens OX=9606 GN=CDK1 PE=1 SV=3	0.00129743	0.00129648
1097	NLMEQPIKV	9	1xOxidation [M3]	5	P14923	Junction plakoglobin OS=Homo sapiens OX=9606 GN=JUP PE=1 SV=3	0.00177891	0.00129648
1098	QELSGEDMHQF	11		1	Q99598	Translin-associated protein X OS=Homo sapiens OX=9606 GN=TSNAX PE=1 SV=1	0.00140864	0.00129648
1099	NEDGALAVLQQF	12		2	O60506	Heterogeneous nuclear ribonucleoprotein Q OS=Homo sapiens OX=9606 GN=SYNCRIP PE=1 SV=2	0.00154741	0.00129648
1100	QEIEKDIHNF	10	1xDeamidated [N9]	2	Q8N8H1	Putative protein ZNF321 OS=Homo sapiens OX=9606 GN=ZNF321P PE=5 SV=3	0.0019179	0.00129648
1101	FLDTLKVLV	9		2	P55273	Cyclin-dependent kinase 4 inhibitor D OS=Homo sapiens OX=9606 GN=CDKN2D PE=1 SV=1	0.00204133	0.00129648
1102	NMARVYNWDV	10		2	P61758	Prefoldin subunit 3 OS=Homo sapiens OX=9606 GN=VBP1 PE=1 SV=4	0.00195978	0.00129648
1103	EEVPTQESVKW	11		2	Q96RL7	Vacuolar protein sorting-associated protein 13A OS=Homo sapiens OX=9606 GN=VPS13A PE=1 SV=2	0.00206058	0.00129648
1104	NEEEVEKRF	9		4	Q08945	FACT complex subunit SSRP1 OS=Homo sapiens OX=9606 GN=SSRP1 PE=1 SV=1	0.00150859	0.00129648
1105	QEIFTEKVL	9		1	Q9P2W9	Syntaxin-18 OS=Homo sapiens OX=9606 GN=STX18 PE=1 SV=1	0.00167787	0.00129648
1106	EEVLIPDQKY	10		3	Q9UKT7	F-box/LRR-repeat protein 3 OS=Homo sapiens OX=9606 GN=FBXL3 PE=1 SV=1	0.00144161	0.00129648
1107	EEVLIHGVSY	10		2	Q53GT1	Kelch-like protein 22 OS=Homo sapiens OX=9606 GN=KLHL22 PE=1 SV=2	0.00215245	0.00129648
1108	NEDPEGSRITY	11		2	Q9Y530	ADP-ribose glycohydrolase OARD1 OS=Homo sapiens OX=9606 GN=OARD1 PE=1 SV=2	0.00152761	0.00129648
1109	HLFEYYHRL	9		2	O00182	Galectin-9 OS=Homo sapiens OX=9606 GN=LGALS9 PE=1 SV=2	0.00142829	0.00129648
1110	NKADVILKY	9		2	P47813	Eukaryotic translation initiation factor 1A, X-chromosomal OS=Homo sapiens OX=9606 GN=EIF1AX PE=1 SV=2	0.00149386	0.00129648
1111	QEIEEIRQKY	10		4	Q13043	Serine/threonine-protein kinase 4 OS=Homo sapiens OX=9606 GN=STK4 PE=1 SV=2	0.00179888	0.00129648
1112	QELIGKKEY	9		2	Q6P0N0	Mis18-binding protein 1 OS=Homo sapiens OX=9606 GN=MIS18BP1 PE=1 SV=1	0.00162206	0.00129648
1113	QELNDRFANY	10		3	P08670	Vimentin OS=Homo sapiens OX=9606 GN=VIM PE=1 SV=4	0.00126875	0.00129648
1114	QELQEINRVY	10		3	P07355	Annexin A2 OS=Homo sapiens OX=9606 GN=ANXA2 PE=1 SV=2	0.00143493	0.00129648
1115	KLDEEALLK	9		2	O43290	U4/U6.U5 tri-snRNP-associated protein 1 OS=Homo sapiens OX=9606 GN=SART1 PE=1 SV=1	0.00154741	0.00129648
1116	NEDLNQLIKRY	11		3	Q8WTT2	Nucleolar complex protein 3 homolog OS=Homo sapiens OX=9606 GN=NOC3L PE=1 SV=1	0.00149386	0.00129648
1117	QEISEIEKRY	10		3	Q8TDB6	E3 ubiquitin-protein ligase DTX3L OS=Homo sapiens OX=9606 GN=DTX3L PE=1 SV=1	0.00161731	0.00129648
1118	EEVFLIGKNF	10		1	O94916	Nuclear factor of activated T-cells 5 OS=Homo sapiens OX=9606 GN=NFAT5 PE=1 SV=1	0.00206058	0.00129648
1119	EEVESLNRKY	10		4	Q9NVH2	Integrator complex subunit 7 OS=Homo sapiens OX=9606 GN=INTS7 PE=1 SV=1	0.00121028	0.00129648
1120	EEVEAKFKRY	10		5	Q9NX63	MICOS complex subunit MIC19 OS=Homo sapiens OX=9606 GN=CHCHD3 PE=1 SV=1	0.00131327	0.00129648
1121	NEDLIKHGW	9		1	Q86WR0	Coiled-coil domain-containing protein 25 OS=Homo sapiens OX=9606 GN=CCDC25 PE=1 SV=2	0.0021632	0.00129648
1122	EEVDYTEKLKF	11		2	P48634	Protein PRRC2A OS=Homo sapiens OX=9606 GN=PRRC2A PE=1 SV=3	0.00169991	0.00129648
1123	KLAEHFLAK	9		2	P0DJJ0	SLIT-ROBO Rho GTPase-activating protein 2C OS=Homo sapiens OX=9606 GN=SRGAP2C PE=1 SV=1	0.00187068	0.00129648
1124	NLQNVDMKIGV	11		2	P16070	CD44 antigen OS=Homo sapiens OX=9606 GN=CD44 PE=1 SV=3	0.00139573	0.00129648
1125	NESEYTVKW	9		1	P78536	Disintegrin and metalloproteinase domain-containing protein 17 OS=Homo sapiens OX=9606 GN=ADAM17 PE=1 SV=1	0.00154741	0.00129648
1126	QEDRPGLHAY	10		5	P33241	Lymphocyte-specific protein 1 OS=Homo sapiens OX=9606 GN=LSP1 PE=1 SV=1	0.00130378	0.00129648
1127	FEYEYSQRW	9		2	P23246	Splicing factor, proline- and glutamine-rich OS=Homo sapiens OX=9606 GN=SFPQ PE=1 SV=2	0.00146897	0.00129648
1128	NEIQSIDRQAF	11		2	Q92626	Peroxidasin homolog OS=Homo sapiens OX=9606 GN=PXDN PE=1 SV=2	0.00195121	0.00129648
1129	FADENNEKLF	10		2	Q15035	Translocating chain-associated membrane protein 2 OS=Homo sapiens OX=9606 GN=TRAM2 PE=1 SV=1	0.00118036	0.00129648
1130	PERDSEPFSNPLAPDGHDVDD	21		1	Q13123	Protein Red OS=Homo sapiens OX=9606 GN=IK PE=1 SV=3	0.00165167	0.00129648
1131	HLAELLHEEL	10		1	Q15572	TATA box-binding protein-associated factor RNA polymerase I subunit C OS=Homo sapiens OX=9606 GN=TAF1C PE=1 SV=2	0.00131011	0.00129648
1132	KLATTILQH	9		1	P78527	DNA-dependent protein kinase catalytic subunit OS=Homo sapiens OX=9606 GN=PRKDC PE=1 SV=3	0.00130694	0.00129648
1133	HLAIKLEQV	9		3	Q9Y4B6	DDB1- and CUL4-associated factor 1 OS=Homo sapiens OX=9606 GN=DCAF1 PE=1 SV=3	0.00212085	0.00129648
1134	FAIDPHLLLSV	11		1	Q29RF7	Sister chromatid cohesion protein PDS5 homolog A OS=Homo sapiens OX=9606 GN=PDS5A PE=1 SV=1	0.00155557	0.00129648
1135	NEIQKNIDGW	10		1	Q07889; Q07890	Son of sevenless homolog 1 OS=Homo sapiens OX=9606 GN=SOS1 PE=1 SV=1 Son of sevenless homolog 2 OS=Homo sapiens OX=9606 GN=SOS2 PE=1 SV=2	0.00121687	0.00129648
1136	NEPDEAHLIQRW	12		3	Q07864	DNA polymerase epsilon catalytic subunit A OS=Homo sapiens OX=9606 GN=POLE PE=1 SV=5	0.00128153	0.00129648
1137	NRLLEATSY	9		6	O60341	Lysine-specific histone demethylase 1A OS=Homo sapiens OX=9606 GN=KDM1A PE=1 SV=2	0.00209023	0.00129648
1138	PKIVKWDRDM	10	1xOxidation [M10]	2	P61769	Beta-2-microglobulin OS=Homo sapiens OX=9606 GN=B2M PE=1 SV=1	0.00146897	0.00129648
1139	KLDQVLSKV	9		1	Q7Z7A1	Centriolin OS=Homo sapiens OX=9606 GN=CNTRL PE=1 SV=2	0.00126555	0.00129648
1140	PLGPAPVSV	9		1	P57086	SCAN domain-containing protein 1 OS=Homo sapiens OX=9606 GN=SCAND1 PE=1 SV=1	0.00203187	0.00129648
1141	NPSQYRFEHL	10		1	Q9BX10	GTP-binding protein 2 OS=Homo sapiens OX=9606 GN=GTPBP2 PE=1 SV=1	0.00138611	0.00129648
1142	PLLEAVPKTGDEKDVSV	17		2	Q16543	Hsp90 co-chaperone Cdc37 OS=Homo sapiens OX=9606 GN=CDC37 PE=1 SV=1	0.00187833	0.00129648
1143	PPAENSSAPEAEQGGAE	17		4	P67809	Nuclease-sensitive element-binding protein 1 OS=Homo sapiens OX=9606 GN=YBX1 PE=1 SV=3	0.00130061	0.00129648
1144	EQYQQQQQW	9		2	Q14103	Heterogeneous nuclear ribonucleoprotein D0 OS=Homo sapiens OX=9606 GN=HNRNPD PE=1 SV=1	0.0016126	0.00129648
1145	NELNIIHKF	9		5	Q8WWY3	U4/U6 small nuclear ribonucleoprotein Prp31 OS=Homo sapiens OX=9606 GN=PRPF31 PE=1 SV=2	0.00139573	0.00129648
1146	HLALRLYHI	9		1	Q9NY97	N-acetyllactosaminide beta-1,3-N-acetylglucosaminyltransferase 2 OS=Homo sapiens OX=9606 GN=B3GNT2 PE=1 SV=2	0.00192609	0.00129648
1147	FAYDGKDYIAL	11		1	Q9TNN7; P18463	HLA class I histocompatibility antigen, Cw-5 alpha chain OS=Homo sapiens OX=9606 GN=HLA-C PE=1 SV=1 HLA class I histocompatibility antigen, B-37 alpha chain OS=Homo sapiens OX=9606 GN=HLA-B PE=1 SV=1	0.00172298	0.00129648
1148	NPRIPYTEL	9		6	Q92830	Histone acetyltransferase KAT2A OS=Homo sapiens OX=9606 GN=KAT2A PE=1 SV=3	0.00185565	0.00129648
1149	FEADSTVIEKW	11		2	P46939	Utrophin OS=Homo sapiens OX=9606 GN=UTRN PE=1 SV=2	0.00128472	0.00129648
1150	PSGGSYRDSYESY	13		2	P38159	RNA-binding motif protein, X chromosome OS=Homo sapiens OX=9606 GN=RBMX PE=1 SV=3	0.00117701	0.00129648
1151	NPRKVVGQQDL	11		2	Q92609	TBC1 domain family member 5 OS=Homo sapiens OX=9606 GN=TBC1D5 PE=1 SV=1	0.00140864	0.00129648
1152	KLDETGVALK	10		1	Q02880	DNA topoisomerase 2-beta OS=Homo sapiens OX=9606 GN=TOP2B PE=1 SV=3	0.0016466	0.00129648
1153	NEISERVVQHF	11		4	Q14571	Inositol 1,4,5-trisphosphate receptor type 2 OS=Homo sapiens OX=9606 GN=ITPR2 PE=1 SV=2	0.00116355	0.00129648
1154	KLDPTKTTL	9		3	Q92597	Protein NDRG1 OS=Homo sapiens OX=9606 GN=NDRG1 PE=1 SV=1	0.00160334	0.00129648
1155	NEITESGRIGF	11		1	P05107	Integrin beta-2 OS=Homo sapiens OX=9606 GN=ITGB2 PE=1 SV=2	0.00126875	0.00129648
1156	FADSDSHSSF	10		2	Q15047	Histone-lysine N-methyltransferase SETDB1 OS=Homo sapiens OX=9606 GN=SETDB1 PE=1 SV=1	0.00173491	0.00129648
1157	HLADILSSK	9		2	Q9UHI6	Probable ATP-dependent RNA helicase DDX20 OS=Homo sapiens OX=9606 GN=DDX20 PE=1 SV=2	0.00192609	0.00129648
1158	HLADTMIGK	9		2	Q9Y657	Spindlin-1 OS=Homo sapiens OX=9606 GN=SPIN1 PE=1 SV=3	0.00134487	0.00129648
1159	PALQDAGDSSRKEYFI	16		2	P04921	Glycophorin-C OS=Homo sapiens OX=9606 GN=GYPC PE=1 SV=1	0.00158537	0.00129648
1160	PEKQLVEK	8		1	O60281	Zinc finger protein 292 OS=Homo sapiens OX=9606 GN=ZNF292 PE=1 SV=3	0.0020225	0.00129648
1161	FLDDVVHSL	9		4	Q15652	Probable JmjC domain-containing histone demethylation protein 2C OS=Homo sapiens OX=9606 GN=JMJD1C PE=1 SV=2	0.00144498	0.00129648
1162	FIDEELEKM	9		1	Q15047	Histone-lysine N-methyltransferase SETDB1 OS=Homo sapiens OX=9606 GN=SETDB1 PE=1 SV=1	0.00148664	0.00129648
1163	FLDEEVKLI	9		2	P02792	Ferritin light chain OS=Homo sapiens OX=9606 GN=FTL PE=1 SV=2	0.00173491	0.00129648
1164	FLDEKTHEL	9		4	Q9H0K6	Pseudouridylate synthase 7 homolog-like protein OS=Homo sapiens OX=9606 GN=PUS7L PE=1 SV=1	0.0014975	0.00129648
1165	NSYWVGEDSTYK	12		1	P61313	60S ribosomal protein L15 OS=Homo sapiens OX=9606 GN=RPL15 PE=1 SV=2	0.00143826	0.00129648
1166	KLDISDELRKK	11		2	Q08999	Retinoblastoma-like protein 2 OS=Homo sapiens OX=9606 GN=RBL2 PE=1 SV=3	0.00130061	0.00129648
1167	NENMQVNKI	9		4	P11388	DNA topoisomerase 2-alpha OS=Homo sapiens OX=9606 GN=TOP2A PE=1 SV=3	0.00203187	0.00129648
1168	HLADTMIGK	9	1xOxidation [M6]	2	Q9Y657	Spindlin-1 OS=Homo sapiens OX=9606 GN=SPIN1 PE=1 SV=3	0.00126234	0.00129648
1169	NENGYKFLY	9		1	Q92539	Phosphatidate phosphatase LPIN2 OS=Homo sapiens OX=9606 GN=LPIN2 PE=1 SV=1	0.00181955	0.00129648
1170	NENSLFKSL	9		5	Q00610	Clathrin heavy chain 1 OS=Homo sapiens OX=9606 GN=CLTC PE=1 SV=5	0.00133855	0.00129648
1171	NENDIRVMF	9	1xOxidation [M8]	8	O95319	CUGBP Elav-like family member 2 OS=Homo sapiens OX=9606 GN=CELF2 PE=1 SV=1	0.00137337	0.00129648
1172	NENDIRVMF	9		4	O95319	CUGBP Elav-like family member 2 OS=Homo sapiens OX=9606 GN=CELF2 PE=1 SV=1	0.00211053	0.00129648
1173	FLDESRSTQYM	11		3	Q9Y230	RuvB-like 2 OS=Homo sapiens OX=9606 GN=RUVBL2 PE=1 SV=3	0.00144498	0.00129648
1174	HEIEALKSF	9		4	O43847	Nardilysin OS=Homo sapiens OX=9606 GN=NRDC PE=1 SV=3	0.00151991	0.00129648
1175	HLAEFHQIEGV	11		2	Q9Y285	Phenylalanine--tRNA ligase alpha subunit OS=Homo sapiens OX=9606 GN=FARSA PE=1 SV=3	0.00135752	0.00129648
1176	PENVAPRSGATAGA	14		1	P50991	T-complex protein 1 subunit delta OS=Homo sapiens OX=9606 GN=CCT4 PE=1 SV=4	0.00192609	0.00129648
1177	NSDDSSRNLF	10		3	Q5FBB7	Shugoshin 1 OS=Homo sapiens OX=9606 GN=SGO1 PE=1 SV=1	0.00159426	0.00129648
1178	NEMIEKREF	9		2	Q8IYU8	Calcium uptake protein 2, mitochondrial OS=Homo sapiens OX=9606 GN=MICU2 PE=1 SV=2	0.00148307	0.00129648
1179	PENVAPRSGATAGAA	15		1	P50991	T-complex protein 1 subunit delta OS=Homo sapiens OX=9606 GN=CCT4 PE=1 SV=4	0.00137973	0.00129648
1180	HEIIETIRW	9		1	Q8TEK3	Histone-lysine N-methyltransferase, H3 lysine-79 specific OS=Homo sapiens OX=9606 GN=DOT1L PE=1 SV=3	0.00167787	0.00129648
1181	EPRPPHGEL	9		1	P04818	Thymidylate synthase OS=Homo sapiens OX=9606 GN=TYMS PE=1 SV=3	0.00147246	0.00129648
1182	HEVILKNITW	10		2	Q7RTS9	Dymeclin OS=Homo sapiens OX=9606 GN=DYM PE=1 SV=1	0.00127834	0.00129648
1183	HELYNTIRDY	10		1	Q86U86	Protein polybromo-1 OS=Homo sapiens OX=9606 GN=PBRM1 PE=1 SV=1	0.0014217	0.00129648
1184	NELKFYQGF	9		3	P78527	DNA-dependent protein kinase catalytic subunit OS=Homo sapiens OX=9606 GN=PRKDC PE=1 SV=3	0.00134803	0.00129648
1185	NPNAQQTKAVL	11		2	Q14527	Helicase-like transcription factor OS=Homo sapiens OX=9606 GN=HLTF PE=1 SV=2	0.00174098	0.00129648
1186	FEMDIAKQL	9		1	Q86TI0	TBC1 domain family member 1 OS=Homo sapiens OX=9606 GN=TBC1D1 PE=1 SV=2	0.00187068	0.00129648
1187	NEIEALETSRLY	12		1	Q9UKT4	F-box only protein 5 OS=Homo sapiens OX=9606 GN=FBXO5 PE=1 SV=1	0.00155147	0.00129648
1188	NPMNAVTTKF	10		1	Q9C0J8	pre-mRNA 3' end processing protein WDR33 OS=Homo sapiens OX=9606 GN=WDR33 PE=1 SV=2	0.00161731	0.00129648
1189	NPKLREMEL	9		1	Q9BT92	Trichoplein keratin filament-binding protein OS=Homo sapiens OX=9606 GN=TCHP PE=1 SV=1	0.00176597	0.00129648
1190	QEDAARLQAAY	11		2	Q01082	Spectrin beta chain, non-erythrocytic 1 OS=Homo sapiens OX=9606 GN=SPTBN1 PE=1 SV=2	0.00149386	0.00129648
1191	QEDEVMRAY	9		2	O15145	Actin-related protein 2/3 complex subunit 3 OS=Homo sapiens OX=9606 GN=ARPC3 PE=1 SV=3	0.00119039	0.00129648
1192	QEDEVMRAY	9	1xOxidation [M6]	4	O15145	Actin-related protein 2/3 complex subunit 3 OS=Homo sapiens OX=9606 GN=ARPC3 PE=1 SV=3	0.00147951	0.00129648
1193	FEYEYAMRW	9		4	Q15233	Non-POU domain-containing octamer-binding protein OS=Homo sapiens OX=9606 GN=NONO PE=1 SV=4	0.00171131	0.00129648
1194	NESDMIRNWSY	11		1	O00186	Syntaxin-binding protein 3 OS=Homo sapiens OX=9606 GN=STXBP3 PE=1 SV=2	0.00136385	0.00129648
1195	QEDLRTFSW	9		5	Q13283	Ras GTPase-activating protein-binding protein 1 OS=Homo sapiens OX=9606 GN=G3BP1 PE=1 SV=1	0.00129108	0.00129648
1196	QEDPNYSPQRF	11		2	P46379	Large proline-rich protein BAG6 OS=Homo sapiens OX=9606 GN=BAG6 PE=1 SV=2	0.00132276	0.00129648
1197	KLALLKAPAK	10		4	Q9UNZ5	Leydig cell tumor 10 kDa protein homolog OS=Homo sapiens OX=9606 GN=C19orf53 PE=1 SV=1	0.00150487	0.00129648
1198	QEDQGLTKDF	10		2	O95758	Polypyrimidine tract-binding protein 3 OS=Homo sapiens OX=9606 GN=PTBP3 PE=1 SV=2	0.00168876	0.00129648
1199	QEDQGLTKDY	10		2	P26599	Polypyrimidine tract-binding protein 1 OS=Homo sapiens OX=9606 GN=PTBP1 PE=1 SV=1	0.00136385	0.00129648
1200	FEYEYAMRW	9	1xOxidation [M7]	3	Q15233	Non-POU domain-containing octamer-binding protein OS=Homo sapiens OX=9606 GN=NONO PE=1 SV=4	0.00179214	0.00129648
1201	KLEEIIHQI	9		3	Q15042	Rab3 GTPase-activating protein catalytic subunit OS=Homo sapiens OX=9606 GN=RAB3GAP1 PE=1 SV=3	0.00200408	0.00129648
1202	KLDEYIYRH	9		1	Q9ULG6	Cell cycle progression protein 1 OS=Homo sapiens OX=9606 GN=CCPG1 PE=1 SV=3	0.00125268	0.00129648
1203	KIDEKTAELK	10		2	Q9BZD4	Kinetochore protein Nuf2 OS=Homo sapiens OX=9606 GN=NUF2 PE=1 SV=2	0.00141515	0.00129648
1204	FLDNGPKTI	9		2	P78344	Eukaryotic translation initiation factor 4 gamma 2 OS=Homo sapiens OX=9606 GN=EIF4G2 PE=1 SV=1	0.00154338	0.00129648
1205	HESDTLRFY	9		2	Q5H9U9	Probable ATP-dependent RNA helicase DDX60-like OS=Homo sapiens OX=9606 GN=DDX60L PE=2 SV=2	0.0018266	0.00129648
1206	QEEAQYQREY	10		1	Q14457	Beclin-1 OS=Homo sapiens OX=9606 GN=BECN1 PE=1 SV=2	0.00209023	0.00129648
1207	QEEELLDKVY	10		1	P86790	Vacuolar fusion protein CCZ1 homolog B OS=Homo sapiens OX=9606 GN=CCZ1B PE=1 SV=1	0.00119704	0.00129648
1208	QEEEPLERDF	10		2	Q8TDP1	Ribonuclease H2 subunit C OS=Homo sapiens OX=9606 GN=RNASEH2C PE=1 SV=1	0.00145859	0.00129648
1209	QEESLRQEY	9		2	Q9P270	SLAIN motif-containing protein 2 OS=Homo sapiens OX=9606 GN=SLAIN2 PE=1 SV=2	0.00215245	0.00129648
1210	NPNMRLSQL	9		3	Q96CT7	Coiled-coil domain-containing protein 124 OS=Homo sapiens OX=9606 GN=CCDC124 PE=1 SV=1	0.0019098	0.00129648
1211	NPDGVRIMHSL	11		2	Q9ULT0	Tetratricopeptide repeat protein 7A OS=Homo sapiens OX=9606 GN=TTC7A PE=1 SV=3	0.00142499	0.00129648
1212	QEAQVLKQL	9		2	Q93045	Stathmin-2 OS=Homo sapiens OX=9606 GN=STMN2 PE=1 SV=3	0.00195978	0.00129648
1213	HLDEARTLL	9		1	Q5VTR2	E3 ubiquitin-protein ligase BRE1A OS=Homo sapiens OX=9606 GN=RNF20 PE=1 SV=2	0.00123649	0.00129648
1214	FEAPNFFQKY	10		2	P51003	Poly(A) polymerase alpha OS=Homo sapiens OX=9606 GN=PAPOLA PE=1 SV=4	0.00198606	0.00129648
1215	KLDELPIFK	9		1	Q9BYW2	Histone-lysine N-methyltransferase SETD2 OS=Homo sapiens OX=9606 GN=SETD2 PE=1 SV=3	0.00117701	0.00129648
1216	FLADAKWIL	9		3	Q9ULU4	Protein kinase C-binding protein 1 OS=Homo sapiens OX=9606 GN=ZMYND8 PE=1 SV=2	0.00134171	0.00129648
1217	FEDENGQRW	9		2	O95573	Long-chain-fatty-acid--CoA ligase 3 OS=Homo sapiens OX=9606 GN=ACSL3 PE=1 SV=3	0.00164159	0.00129648
1218	HEEEKSYLW	9		1	O00635	E3 ubiquitin-protein ligase TRIM38 OS=Homo sapiens OX=9606 GN=TRIM38 PE=1 SV=1	0.0019179	0.00129648
1219	NPRDPPSWSVL	11		2	Q9Y490	Talin-1 OS=Homo sapiens OX=9606 GN=TLN1 PE=1 SV=3	0.00151233	0.00129648
1220	PTANLQTKEFNF	12		1	O00505	Importin subunit alpha-4 OS=Homo sapiens OX=9606 GN=KPNA3 PE=1 SV=2	0.00140864	0.00129648
1221	QAADILLYK	9		2	Q9UGM6	Tryptophan--tRNA ligase, mitochondrial OS=Homo sapiens OX=9606 GN=WARS2 PE=1 SV=1	0.00167787	0.00129648
1222	QALDRQTATQLLK	13		3	P62424	60S ribosomal protein L7a OS=Homo sapiens OX=9606 GN=RPL7A PE=1 SV=2	0.00167251	0.00129648
1223	NESDMIRNW	9		3	O00186	Syntaxin-binding protein 3 OS=Homo sapiens OX=9606 GN=STXBP3 PE=1 SV=2	0.00155147	0.00129648
1224	QEAASLLGKKY	11		3	P49321	Nuclear autoantigenic sperm protein OS=Homo sapiens OX=9606 GN=NASP PE=1 SV=2	0.00141842	0.00129648
1225	HLANIVERV	9		3	Q8IYM9	E3 ubiquitin-protein ligase TRIM22 OS=Homo sapiens OX=9606 GN=TRIM22 PE=1 SV=1	0.00175962	0.00129648
1226	KLASYVKFY	9		2	Q7L2H7	Eukaryotic translation initiation factor 3 subunit M OS=Homo sapiens OX=9606 GN=EIF3M PE=1 SV=1	0.00117366	0.00129648
1227	QEADGQKISW	10		2	P42356	Phosphatidylinositol 4-kinase alpha OS=Homo sapiens OX=9606 GN=PI4KA PE=1 SV=4	0.0019179	0.00129648
1228	HLDATKLLL	9		1	Q96AE7	Tetratricopeptide repeat protein 17 OS=Homo sapiens OX=9606 GN=TTC17 PE=1 SV=1	0.00181258	0.00129648
1229	HLDEAIHVL	9		4	P15923	Transcription factor E2-alpha OS=Homo sapiens OX=9606 GN=TCF3 PE=1 SV=1	0.00119372	0.00129648
1230	QEADIQNSKF	10		1	Q14789	Golgin subfamily B member 1 OS=Homo sapiens OX=9606 GN=GOLGB1 PE=1 SV=2	0.0015315	0.00129648
1231	KLDDLFLKR	9		2	P42704	Leucine-rich PPR motif-containing protein, mitochondrial OS=Homo sapiens OX=9606 GN=LRPPRC PE=1 SV=3	0.0014975	0.00129648
1232	QEADSELKQF	10		3	Q5VZL5	Zinc finger MYM-type protein 4 OS=Homo sapiens OX=9606 GN=ZMYM4 PE=1 SV=1	0.00209023	0.00129648
1233	HEDWIRGVEW	10		2	Q6IA86	Elongator complex protein 2 OS=Homo sapiens OX=9606 GN=ELP2 PE=1 SV=2	0.00157665	0.00129648
1234	NELENFTKQF	10		1	Q8IWA4	Mitofusin-1 OS=Homo sapiens OX=9606 GN=MFN1 PE=1 SV=3	0.00122343	0.00129648
1235	NEIEEVKVAF	10		2	Q9H3R5	Centromere protein H OS=Homo sapiens OX=9606 GN=CENPH PE=1 SV=1	0.00196844	0.00129648
1236	QEALNLFKSI	10		1	Q5JWF2	Guanine nucleotide-binding protein G(s) subunit alpha isoforms XLas OS=Homo sapiens OX=9606 GN=GNAS PE=1 SV=2	0.00138292	0.00129648
1237	QEAIREQASSY	11		2	Q96ER9	Coiled-coil domain-containing protein 51 OS=Homo sapiens OX=9606 GN=CCDC51 PE=1 SV=2	0.00171711	0.00129648
1238	QEALTFARNW	10		2	Q5T4B2	Inactive glycosyltransferase 25 family member 3 OS=Homo sapiens OX=9606 GN=CERCAM PE=1 SV=1	0.00174712	0.00129648
1239	NPRATETSRPSL	12		2	Q92835	Phosphatidylinositol 3,4,5-trisphosphate 5-phosphatase 1 OS=Homo sapiens OX=9606 GN=INPP5D PE=1 SV=2	0.0019772	0.00129648
1240	KLYASHSQFIK	11		2	Q9BW91	ADP-ribose pyrophosphatase, mitochondrial OS=Homo sapiens OX=9606 GN=NUDT9 PE=1 SV=1	0.00141189	0.00129648
1241	HLMEMKMNL	9		2	O75116	Rho-associated protein kinase 2 OS=Homo sapiens OX=9606 GN=ROCK2 PE=1 SV=4	0.00124622	0.00129648
1242	QENNLLKTL	9		2	Q15714	TSC22 domain family protein 1 OS=Homo sapiens OX=9606 GN=TSC22D1 PE=1 SV=3	0.00187833	0.00129648
1243	EELQMEHDIRHY	12		1	Q9HCE1	Helicase MOV-10 OS=Homo sapiens OX=9606 GN=MOV10 PE=1 SV=2	0.00156388	0.00129648
1244	EELQQKVSY	9		3	P40763	Signal transducer and activator of transcription 3 OS=Homo sapiens OX=9606 GN=STAT3 PE=1 SV=2	0.00199502	0.00129648
1245	RLATNTSAPDLK	12		4	P27816	Microtubule-associated protein 4 OS=Homo sapiens OX=9606 GN=MAP4 PE=1 SV=3	0.00140864	0.00129648
1246	KAYGQALAKL	10		1	P29401	Transketolase OS=Homo sapiens OX=9606 GN=TKT PE=1 SV=3	0.00186312	0.00129648
1247	KAYINTISSLK	11		1	Q99996	A-kinase anchor protein 9 OS=Homo sapiens OX=9606 GN=AKAP9 PE=1 SV=4	0.00165679	0.00129648
1248	EEIQTVFNKY	10		1	Q9H147	Deoxynucleotidyltransferase terminal-interacting protein 1 OS=Homo sapiens OX=9606 GN=DNTTIP1 PE=1 SV=2	0.00138292	0.00129648
1249	EEIQYHLNF	9		1	Q7L2Z9	Centromere protein Q OS=Homo sapiens OX=9606 GN=CENPQ PE=1 SV=1	0.00199502	0.00129648
1250	RLAYIAHPKLG	11		3	P47914	60S ribosomal protein L29 OS=Homo sapiens OX=9606 GN=RPL29 PE=1 SV=2	0.00176597	0.00129648
1251	RIASYYYLK	9		2	Q8N3C0	Activating signal cointegrator 1 complex subunit 3 OS=Homo sapiens OX=9606 GN=ASCC3 PE=1 SV=3	0.00132592	0.00129648
1252	RLAQHLVQKL	10		1	Q9H094	Neuroblastoma breakpoint family member 3 OS=Homo sapiens OX=9606 GN=NBPF3 PE=2 SV=1	0.00185565	0.00129648
1253	KEAEEAEKQLF	11		2	Q9H446	RWD domain-containing protein 1 OS=Homo sapiens OX=9606 GN=RWDD1 PE=1 SV=1	0.00155557	0.00129648
1254	RLAKADGIVSK	11		1	P63220	40S ribosomal protein S21 OS=Homo sapiens OX=9606 GN=RPS21 PE=1 SV=1	0.00199502	0.00129648
1255	RIAGQDLRAGFK	12		2	Q9H9A6	Leucine-rich repeat-containing protein 40 OS=Homo sapiens OX=9606 GN=LRRC40 PE=1 SV=1	0.00129426	0.00129648
1256	KEDAEKFRQW	10		3	O95239	Chromosome-associated kinesin KIF4A OS=Homo sapiens OX=9606 GN=KIF4A PE=1 SV=3	0.00120036	0.00129648
1257	KEDFLRATTLY	11		2	Q01543	Friend leukemia integration 1 transcription factor OS=Homo sapiens OX=9606 GN=FLI1 PE=1 SV=1	0.00115001	0.00129648
1258	RLAFHGLLK	9		2	Q7RTR2	NLR family CARD domain-containing protein 3 OS=Homo sapiens OX=9606 GN=NLRC3 PE=1 SV=2	0.00211053	0.00129648
1259	KEADRAQQYF	10		2	Q96RU3	Formin-binding protein 1 OS=Homo sapiens OX=9606 GN=FNBP1 PE=1 SV=2	0.00187068	0.00129648
1260	RLAYIAHPKLGK	12		2	P47914	60S ribosomal protein L29 OS=Homo sapiens OX=9606 GN=RPL29 PE=1 SV=2	0.00116693	0.00129648
1261	RLDAMFRAFK	10		2	P04632	Calpain small subunit 1 OS=Homo sapiens OX=9606 GN=CAPNS1 PE=1 SV=1	0.00119704	0.00129648
1262	KASEVFLQRL	10		3	Q9H0A0	RNA cytidine acetyltransferase OS=Homo sapiens OX=9606 GN=NAT10 PE=1 SV=2	0.00177891	0.00129648
1263	RLFAYPDTHRH	11		5	P04040	Catalase OS=Homo sapiens OX=9606 GN=CAT PE=1 SV=3	0.00141842	0.00129648
1264	KAFNQGKIFK	10		3	P26641	Elongation factor 1-gamma OS=Homo sapiens OX=9606 GN=EEF1G PE=1 SV=3	0.00137973	0.00129648
1265	EELPGQLKQF	10		1	P21266	Glutathione S-transferase Mu 3 OS=Homo sapiens OX=9606 GN=GSTM3 PE=1 SV=3	0.0021418	0.00129648
1266	EELPHIHAF	9		6	Q9H3K6	BolA-like protein 2 OS=Homo sapiens OX=9606 GN=BOLA2 PE=1 SV=1	0.00211053	0.00129648
1267	RIFAPNHVVAK	11	1xDeamidated [N6]	2	Q02543	60S ribosomal protein L18a OS=Homo sapiens OX=9606 GN=RPL18A PE=1 SV=2	0.00145859	0.00129648
1268	RLFAKYGEPGEVFINK	16		2	P23246	Splicing factor, proline- and glutamine-rich OS=Homo sapiens OX=9606 GN=SFPQ PE=1 SV=2	0.00168329	0.00129648
1269	RLENKIFSV	9		4	Q96QV1	Hedgehog-interacting protein OS=Homo sapiens OX=9606 GN=HHIP PE=1 SV=3	0.00194274	0.00129648
1270	RLDSARPHF	9		1	P53582	Methionine aminopeptidase 1 OS=Homo sapiens OX=9606 GN=METAP1 PE=1 SV=2	0.00144161	0.00129648
1271	RIDPSSPLHEK	11		2	Q8NFU7	Methylcytosine dioxygenase TET1 OS=Homo sapiens OX=9606 GN=TET1 PE=1 SV=2	0.00212085	0.00129648
1272	RLDPNFLLK	9		4	Q9BXW9	Fanconi anemia group D2 protein OS=Homo sapiens OX=9606 GN=FANCD2 PE=1 SV=2	0.0012559	0.00129648
1273	RLDLDAAKTRLK	12		2	Q9Y371	Endophilin-B1 OS=Homo sapiens OX=9606 GN=SH3GLB1 PE=1 SV=1	0.00174098	0.00129648
1274	KAKYPSLGQKPGGSDFLMK	19		2	O43768	Alpha-endosulfine OS=Homo sapiens OX=9606 GN=ENSA PE=1 SV=1	0.00171711	0.00129648
1275	RLDLARKEL	9		1	O14579	Coatomer subunit epsilon OS=Homo sapiens OX=9606 GN=COPE PE=1 SV=3	0.00193437	0.00129648
1276	RIDEARQEL	9		4	P62330	ADP-ribosylation factor 6 OS=Homo sapiens OX=9606 GN=ARF6 PE=1 SV=2	0.00163663	0.00129648
1277	KAMEDGGVKLLK	12		2	P86790	Vacuolar fusion protein CCZ1 homolog B OS=Homo sapiens OX=9606 GN=CCZ1B PE=1 SV=1	0.00126234	0.00129648
1278	RLDDAIHVL	9		1	Q99081	Transcription factor 12 OS=Homo sapiens OX=9606 GN=TCF12 PE=1 SV=1	0.00181955	0.00129648
1279	KASEVFLQR	9		3	Q9H0A0	RNA cytidine acetyltransferase OS=Homo sapiens OX=9606 GN=NAT10 PE=1 SV=2	0.00208024	0.00129648
1280	RLAEWKATKL	10		9	Q9H2J4	Phosducin-like protein 3 OS=Homo sapiens OX=9606 GN=PDCL3 PE=1 SV=1	0.00137655	0.00129648
1281	RIFDLGRKK	9		2	P27635	60S ribosomal protein L10 OS=Homo sapiens OX=9606 GN=RPL10 PE=1 SV=4	0.0021632	0.00129648
1282	KEDQDKVHMW	10		3	Q14683	Structural maintenance of chromosomes protein 1A OS=Homo sapiens OX=9606 GN=SMC1A PE=1 SV=2	0.00148664	0.00129648
1283	RLAEVIKNRF	10		2	O94966	Ubiquitin carboxyl-terminal hydrolase 19 OS=Homo sapiens OX=9606 GN=USP19 PE=1 SV=2	0.00209023	0.00129648
1284	REQKVFLHF	9		1	Q92835	Phosphatidylinositol 3,4,5-trisphosphate 5-phosphatase 1 OS=Homo sapiens OX=9606 GN=INPP5D PE=1 SV=2	0.00149386	0.00129648
1285	REQAEEERYF	10		3	Q9UII2	ATPase inhibitor, mitochondrial OS=Homo sapiens OX=9606 GN=ATP5IF1 PE=1 SV=1	0.00142829	0.00129648
1286	KEFLKPEKF	9		2	Q8N543	Prolyl 3-hydroxylase OGFOD1 OS=Homo sapiens OX=9606 GN=OGFOD1 PE=1 SV=1	0.00138611	0.00129648
1287	EEMDLFTKY	9	1xOxidation [M3]	1	Q969Q6	Serine/threonine-protein phosphatase 2A regulatory subunit B'' subunit gamma OS=Homo sapiens OX=9606 GN=PPP2R3C PE=1 SV=1	0.00143493	0.00129648
1288	RENTQTTIKLF	11		3	P61978	Heterogeneous nuclear ribonucleoprotein K OS=Homo sapiens OX=9606 GN=HNRNPK PE=1 SV=1	0.00129426	0.00129648
1289	EEMDSKEQF	9		2	Q8IXJ9	Putative Polycomb group protein ASXL1 OS=Homo sapiens OX=9606 GN=ASXL1 PE=1 SV=4	0.00195121	0.00129648
1290	EEMDSNKVSL	10		2	Q9H583	HEAT repeat-containing protein 1 OS=Homo sapiens OX=9606 GN=HEATR1 PE=1 SV=3	0.00179888	0.00129648
1291	EEMDFERGIW	10		2	Q53RE8	Ankyrin repeat domain-containing protein 39 OS=Homo sapiens OX=9606 GN=ANKRD39 PE=1 SV=1	0.00132276	0.00129648
1292	EEMEAFPEKF	10		2	Q5JS54	Proteasome assembly chaperone 4 OS=Homo sapiens OX=9606 GN=PSMG4 PE=1 SV=2	0.00163172	0.00129648
1293	RENDIKSYF	9		2	P39748	Flap endonuclease 1 OS=Homo sapiens OX=9606 GN=FEN1 PE=1 SV=1	0.00154338	0.00129648
1294	KEKPTDLETRSY	12		1	P21359	Neurofibromin OS=Homo sapiens OX=9606 GN=NF1 PE=1 SV=2	0.00137655	0.00129648
1295	REMENYEKIY	10		4	Q6I9Y2	THO complex subunit 7 homolog OS=Homo sapiens OX=9606 GN=THOC7 PE=1 SV=3	0.00157665	0.00129648
1296	REMEALQSLRL	11		2	Q9UGL1	Lysine-specific demethylase 5B OS=Homo sapiens OX=9606 GN=KDM5B PE=1 SV=3	0.00193437	0.00129648
1297	RELYHVISF	9		3	P24928	DNA-directed RNA polymerase II subunit RPB1 OS=Homo sapiens OX=9606 GN=POLR2A PE=1 SV=2	0.00193437	0.00129648
1298	REIVETERAY	10		3	Q9H7P9	Pleckstrin homology domain-containing family G member 2 OS=Homo sapiens OX=9606 GN=PLEKHG2 PE=1 SV=3	0.00163663	0.00129648
1299	REIVEHMVQHF	11		2	Q9UKV8	Protein argonaute-2 OS=Homo sapiens OX=9606 GN=AGO2 PE=1 SV=3	0.00150117	0.00129648
1300	KEKLLTQGF	9		2	O60264; P28370	SWI/SNF-related matrix-associated actin-dependent regulator of chromatin subfamily A member 5 OS=Homo sapiens OX=9606 GN=SMARCA5 PE=1 SV=1 Probable global transcription activator SNF2L1 OS=Homo sapiens OX=9606 GN=SMARCA1 PE=1 SV=2	0.00172298	0.00129648
1301	RESDQLFKQY	10		3	Q8N584	Tetratricopeptide repeat protein 39C OS=Homo sapiens OX=9606 GN=TTC39C PE=2 SV=2	0.00154741	0.00129648
1302	HIYQDVTLK	9		1	Q3SYG4	Protein PTHB1 OS=Homo sapiens OX=9606 GN=BBS9 PE=1 SV=1	0.00143493	0.00129648
1303	EEMAEQERFLL	11		1	Q8WUM0	Nuclear pore complex protein Nup133 OS=Homo sapiens OX=9606 GN=NUP133 PE=1 SV=2	0.0016126	0.00129648
1304	KEDVRNNSVW	10		2	P49354	Protein farnesyltransferase/geranylgeranyltransferase type-1 subunit alpha OS=Homo sapiens OX=9606 GN=FNTA PE=1 SV=1	0.00208024	0.00129648
1305	EELTLKGVTQYY	12		1	P26196	Probable ATP-dependent RNA helicase DDX6 OS=Homo sapiens OX=9606 GN=DDX6 PE=1 SV=2	0.00157235	0.00129648
1306	EELTYDYKF	9		2	O15047; Q03164; Q9UMN6; Q9UPS6	Histone-lysine N-methyltransferase SETD1A OS=Homo sapiens OX=9606 GN=SETD1A PE=1 SV=3 Histone-lysine N-methyltransferase 2A OS=Homo sapiens OX=9606 GN=KMT2A PE=1 SV=5 Histone-lysine N-methyltransferase 2B OS=Homo sapiens OX=9606 GN=KMT2B PE=1 SV=1 Histone-lysine N-methyltransferase SETD1B OS=Homo sapiens OX=9606 GN=SETD1B PE=1 SV=3	0.00209023	0.00129648
1307	RLAEVGQYEQV	11		1	A5YKK6	CCR4-NOT transcription complex subunit 1 OS=Homo sapiens OX=9606 GN=CNOT1 PE=1 SV=2	0.00194274	0.00129648
1308	HMPSHLGTYY	10		2	P11308	Transcriptional regulator ERG OS=Homo sapiens OX=9606 GN=ERG PE=1 SV=2	0.00158099	0.00129648
1309	RLAEPSQMLKH	11		2	P35222	Catenin beta-1 OS=Homo sapiens OX=9606 GN=CTNNB1 PE=1 SV=1	0.0017724	0.00129648
1310	HMLNGYLLASK	11		1	Q9H0H0	Integrator complex subunit 2 OS=Homo sapiens OX=9606 GN=INTS2 PE=1 SV=2	0.0021632	0.00129648
1311	RIAEIFMRH	9		1	Q9NUI1	Peroxisomal 2,4-dienoyl-CoA reductase OS=Homo sapiens OX=9606 GN=DECR2 PE=1 SV=1	0.00192609	0.00129648
1312	HLYYNVTEK	9	1xDeamidated [N5]	2	Q32P28	Prolyl 3-hydroxylase 1 OS=Homo sapiens OX=9606 GN=P3H1 PE=1 SV=2	0.00148307	0.00129648
1313	RLADVFNQR	9		3	Q92989	Polyribonucleotide 5'-hydroxyl-kinase Clp1 OS=Homo sapiens OX=9606 GN=CLP1 PE=1 SV=1	0.00157665	0.00129648
1314	RLADSLIGK	9		3	Q56A73	Spindlin-4 OS=Homo sapiens OX=9606 GN=SPIN4 PE=1 SV=1	0.00187068	0.00129648
1315	HLYVYPLQLK	10		1	Q5JSL3	Dedicator of cytokinesis protein 11 OS=Homo sapiens OX=9606 GN=DOCK11 PE=1 SV=2	0.00184826	0.00129648
1316	RLAAFGQLHK	10		1	Q12906	Interleukin enhancer-binding factor 3 OS=Homo sapiens OX=9606 GN=ILF3 PE=1 SV=3	0.00157235	0.00129648
1317	EEIYAPKLQEF	11		1	O96020	G1/S-specific cyclin-E2 OS=Homo sapiens OX=9606 GN=CCNE2 PE=1 SV=1	0.00139251	0.00129648
1318	EELYGYLKKY	10		4	P19784	Casein kinase II subunit alpha' OS=Homo sapiens OX=9606 GN=CSNK2A2 PE=1 SV=1	0.0019772	0.00129648
1319	EEIYTNKNY	9		2	Q5THK1; Q9BWN1	Protein PRR14L OS=Homo sapiens OX=9606 GN=PRR14L PE=1 SV=1 Proline-rich protein 14 OS=Homo sapiens OX=9606 GN=PRR14 PE=1 SV=1	0.00166198	0.00129648
1320	REVETLPRKY	10		2	P46939	Utrophin OS=Homo sapiens OX=9606 GN=UTRN PE=1 SV=2	0.00201324	0.00129648
1321	HPAAKMIVM	9	1xOxidation [M]	4	P50990	T-complex protein 1 subunit theta OS=Homo sapiens OX=9606 GN=CCT8 PE=1 SV=4	0.00181258	0.00129648
1322	EEMGDYIRSY	10		2	Q567U6	Coiled-coil domain-containing protein 93 OS=Homo sapiens OX=9606 GN=CCDC93 PE=1 SV=2	0.00170558	0.00129648
1323	HPIHQGITEL	10		3	Q9H410	Kinetochore-associated protein DSN1 homolog OS=Homo sapiens OX=9606 GN=DSN1 PE=1 SV=2	0.00208024	0.00129648
1324	RLFDTPHTPK	10		2	P30291	Wee1-like protein kinase OS=Homo sapiens OX=9606 GN=WEE1 PE=1 SV=2	0.0014975	0.00129648
1325	RIHFPLATY	9		15	Q71U36	Tubulin alpha-1A chain OS=Homo sapiens OX=9606 GN=TUBA1A PE=1 SV=1	0.0019018	0.00129648
1326	RLHDIEFYK	9		1	Q3V6T2	Girdin OS=Homo sapiens OX=9606 GN=CCDC88A PE=1 SV=2	0.00166198	0.00129648
1327	EELERHAQF	9		2	P42356	Phosphatidylinositol 4-kinase alpha OS=Homo sapiens OX=9606 GN=PI4KA PE=1 SV=4	0.00135752	0.00129648
1328	RIGVWNAVTK	10		2	Q8TBC3	SH3KBP1-binding protein 1 OS=Homo sapiens OX=9606 GN=SHKBP1 PE=1 SV=2	0.00168876	0.00129648
1329	RLGEAEGLMKV	11		3	Q9HBR0	Putative sodium-coupled neutral amino acid transporter 10 OS=Homo sapiens OX=9606 GN=SLC38A10 PE=1 SV=2	0.00172298	0.00129648
1330	EEIESQHSEWF	11		2	Q86VW0	SEC14 domain and spectrin repeat-containing protein 1 OS=Homo sapiens OX=9606 GN=SESTD1 PE=1 SV=2	0.00211053	0.00129648
1331	HSYMNAAGVPK	11	1xOxidation [M4]	1	Q92794	Histone acetyltransferase KAT6A OS=Homo sapiens OX=9606 GN=KAT6A PE=1 SV=2	0.00127195	0.00129648
1332	EELEQKYTY	9		3	P42224	Signal transducer and activator of transcription 1-alpha/beta OS=Homo sapiens OX=9606 GN=STAT1 PE=1 SV=2	0.00138931	0.00129648
1333	RIFVYFITK	9		2	Q63HN8	E3 ubiquitin-protein ligase RNF213 OS=Homo sapiens OX=9606 GN=RNF213 PE=1 SV=3	0.00171711	0.00129648
1334	EELEWQNRF	9		2	Q6UWE0	E3 ubiquitin-protein ligase LRSAM1 OS=Homo sapiens OX=9606 GN=LRSAM1 PE=1 SV=1	0.00187833	0.00129648
1335	HTFSTEIAKFLK	12		2	P13667	Protein disulfide-isomerase A4 OS=Homo sapiens OX=9606 GN=PDIA4 PE=1 SV=2	0.00170558	0.00129648
1336	RIFVNDDRHVMAK	13		3	Q12906	Interleukin enhancer-binding factor 3 OS=Homo sapiens OX=9606 GN=ILF3 PE=1 SV=3	0.00160795	0.00129648
1337	RLFVGSIPK	9		7	O43390; O60506	Heterogeneous nuclear ribonucleoprotein R OS=Homo sapiens OX=9606 GN=HNRNPR PE=1 SV=1 Heterogeneous nuclear ribonucleoprotein Q OS=Homo sapiens OX=9606 GN=SYNCRIP PE=1 SV=2	0.00146203	0.00129648
1338	RLFTSEKMVK	10		2	Q8IZT6	Abnormal spindle-like microcephaly-associated protein OS=Homo sapiens OX=9606 GN=ASPM PE=1 SV=2	0.00143826	0.00129648
1339	HTIDWVREK	9		3	P51790	H(+)/Cl(-) exchange transporter 3 OS=Homo sapiens OX=9606 GN=CLCN3 PE=1 SV=2	0.00116018	0.00129648
1340	RLFSSFLKR	9		3	P11171	Protein 4.1 OS=Homo sapiens OX=9606 GN=EPB41 PE=1 SV=4	0.0014217	0.00129648
1341	HTANIFSVK	9		2	Q8N5D0	WD and tetratricopeptide repeats protein 1 OS=Homo sapiens OX=9606 GN=WDTC1 PE=1 SV=2	0.00140864	0.00129648
1342	HSMDTLLATLK	11		1	O00244	Copper transport protein ATOX1 OS=Homo sapiens OX=9606 GN=ATOX1 PE=1 SV=1	0.00209023	0.00129648
1343	RLHGLPEQFLY	11		4	Q02880	DNA topoisomerase 2-beta OS=Homo sapiens OX=9606 GN=TOP2B PE=1 SV=3	0.00174712	0.00129648
1344	RLHIEALLH	9		3	P14735	Insulin-degrading enzyme OS=Homo sapiens OX=9606 GN=IDE PE=1 SV=4	0.00148664	0.00129648
1345	HQWAKTLKY	9		1	P51587	Breast cancer type 2 susceptibility protein OS=Homo sapiens OX=9606 GN=BRCA2 PE=1 SV=3	0.0021632	0.00129648
1346	RLKNPTVEY	9		2	O60678	Protein arginine N-methyltransferase 3 OS=Homo sapiens OX=9606 GN=PRMT3 PE=1 SV=4	0.0015315	0.00129648
1347	HRFYMFHSF	9		2	O75909	Cyclin-K OS=Homo sapiens OX=9606 GN=CCNK PE=1 SV=2	0.00124622	0.00129648
1348	HPRWIEPTVM	10	1xOxidation [M10]	1	P31271	Homeobox protein Hox-A13 OS=Homo sapiens OX=9606 GN=HOXA13 PE=1 SV=3	0.00155971	0.00129648
1349	RLKGDAWVYK	10		1	Q14680	Maternal embryonic leucine zipper kinase OS=Homo sapiens OX=9606 GN=MELK PE=1 SV=3	0.00154741	0.00129648
1350	RIKFPDNPEK	10		2	Q8WYA6	Beta-catenin-like protein 1 OS=Homo sapiens OX=9606 GN=CTNNBL1 PE=1 SV=1	0.00181258	0.00129648
1351	RLKELLRAK	9		2	Q9NPA8	Transcription and mRNA export factor ENY2 OS=Homo sapiens OX=9606 GN=ENY2 PE=1 SV=1	0.00117366	0.00129648
1352	HPRWIEPTVM	10		4	P31271	Homeobox protein Hox-A13 OS=Homo sapiens OX=9606 GN=HOXA13 PE=1 SV=3	0.00162686	0.00129648
1353	EELDPESREYW	11		2	Q6P161	39S ribosomal protein L54, mitochondrial OS=Homo sapiens OX=9606 GN=MRPL54 PE=1 SV=1	0.00169991	0.00129648
1354	RLKELINISK	10		2	P24928	DNA-directed RNA polymerase II subunit RPB1 OS=Homo sapiens OX=9606 GN=POLR2A PE=1 SV=2	0.00172891	0.00129648
1355	RLKEASEVFK	10		1	Q6N069	N-alpha-acetyltransferase 16, NatA auxiliary subunit OS=Homo sapiens OX=9606 GN=NAA16 PE=1 SV=2	0.00166198	0.00129648
1356	EEIEAREVADSY	12		1	Q9H5V9	UPF0428 protein CXorf56 OS=Homo sapiens OX=9606 GN=CXorf56 PE=1 SV=1	0.00153939	0.00129648
1357	RLKAYASPAKL	11		2	Q8NB37	Glutamine amidotransferase-like class 1 domain-containing protein 1 OS=Homo sapiens OX=9606 GN=GATD1 PE=1 SV=1	0.0014975	0.00129648
1358	RIKAPSRNTIQK	12		2	Q13233	Mitogen-activated protein kinase kinase kinase 1 OS=Homo sapiens OX=9606 GN=MAP3K1 PE=1 SV=4	0.0017724	0.00129648
1359	RIHPVSTMVK	10	1xOxidation [M8]	2	P07195	L-lactate dehydrogenase B chain OS=Homo sapiens OX=9606 GN=LDHB PE=1 SV=2	0.00135435	0.00129648
1360	RIHPVSTMVK	10		2	P07195	L-lactate dehydrogenase B chain OS=Homo sapiens OX=9606 GN=LDHB PE=1 SV=2	0.00167251	0.00129648
1361	HPRTPTDPGL	10		1	Q5T5Y3	Calmodulin-regulated spectrin-associated protein 1 OS=Homo sapiens OX=9606 GN=CAMSAP1 PE=1 SV=2	0.00210033	0.00129648
1362	RLFSDFTRHK	10		1	B4DX44	Zinc finger protein 736 OS=Homo sapiens OX=9606 GN=ZNF736 PE=2 SV=2	0.00174098	0.00129648
1363	KADGIVSKNF	10		3	P63220	40S ribosomal protein S21 OS=Homo sapiens OX=9606 GN=RPS21 PE=1 SV=1	0.00209023	0.00129648
1364	HTPQFFIYK	9		2	O94966	Ubiquitin carboxyl-terminal hydrolase 19 OS=Homo sapiens OX=9606 GN=USP19 PE=1 SV=2	0.00171131	0.00129648
1365	HTSFAWLLK	9		2	Q8NFG4	Folliculin OS=Homo sapiens OX=9606 GN=FLCN PE=1 SV=1	0.00137655	0.00129648
1366	HVQDAEEAWKLLK	13		1	O95235	Kinesin-like protein KIF20A OS=Homo sapiens OX=9606 GN=KIF20A PE=1 SV=1	0.0019098	0.00129648
1367	HPNSLMKKITL	11		1	P53350	Serine/threonine-protein kinase PLK1 OS=Homo sapiens OX=9606 GN=PLK1 PE=1 SV=1	0.00127515	0.00129648
1368	EEIIRGQVF	9		4	P11309	Serine/threonine-protein kinase pim-1 OS=Homo sapiens OX=9606 GN=PIM1 PE=1 SV=4	0.00204133	0.00129648
1369	HVSEPEDLSPK	11		1	Q9BXL5	Hemogen OS=Homo sapiens OX=9606 GN=HEMGN PE=1 SV=1	0.00154741	0.00129648
1370	HPNEASIFTKL	11		2	Q14995	Nuclear receptor subfamily 1 group D member 2 OS=Homo sapiens OX=9606 GN=NR1D2 PE=1 SV=3	0.00172298	0.00129648
1371	RLFFHCSQY	9		4	O75534	Cold shock domain-containing protein E1 OS=Homo sapiens OX=9606 GN=CSDE1 PE=1 SV=2	0.00119039	0.00129648
1372	HVSKERIQQSL	11		3	Q8NG31	Kinetochore scaffold 1 OS=Homo sapiens OX=9606 GN=KNL1 PE=1 SV=3	0.00137655	0.00129648
1373	EEILHEHSY	9		2	Q9H9F9	Actin-related protein 5 OS=Homo sapiens OX=9606 GN=ACTR5 PE=1 SV=2	0.00170558	0.00129648
1374	RIFETLQDK	9		2	Q9UBB9	Tuftelin-interacting protein 11 OS=Homo sapiens OX=9606 GN=TFIP11 PE=1 SV=1	0.00142499	0.00129648
1375	RLFEKMQAY	9		2	Q7KZ85	Transcription elongation factor SPT6 OS=Homo sapiens OX=9606 GN=SUPT6H PE=1 SV=2	0.00141515	0.00129648
1376	HPLSNPAEL	9		1	Q13907	Isopentenyl-diphosphate Delta-isomerase 1 OS=Homo sapiens OX=9606 GN=IDI1 PE=1 SV=2	0.00150487	0.00129648
1377	RLFEHPLYR	9		2	Q8IXL6	Extracellular serine/threonine protein kinase FAM20C OS=Homo sapiens OX=9606 GN=FAM20C PE=1 SV=2	0.00178549	0.00129648
1378	HVTLSQPKIVKWDRDM	16	1xOxidation [M16]	2	P61769	Beta-2-microglobulin OS=Homo sapiens OX=9606 GN=B2M PE=1 SV=1	0.00121028	0.00129648
1379	RLFEGIIKGK	10		2	O14936	Peripheral plasma membrane protein CASK OS=Homo sapiens OX=9606 GN=CASK PE=1 SV=3	0.00198606	0.00129648
1380	RLFDTPHTPKSLLSK	15		2	P30291	Wee1-like protein kinase OS=Homo sapiens OX=9606 GN=WEE1 PE=1 SV=2	0.00208024	0.00129648
1381	HPLSDHEATL	10		2	P05534; P30455; Q09160; P10321; P30480; P18463; P13747	HLA class I histocompatibility antigen, A-24 alpha chain OS=Homo sapiens OX=9606 GN=HLA-A PE=1 SV=2 HLA class I histocompatibility antigen, A-36 alpha chain OS=Homo sapiens OX=9606 GN=HLA-A PE=1 SV=1 HLA class I histocompatibility antigen, A-80 alpha chain OS=Homo sapiens OX=9606 GN=HLA-A PE=1 SV=1 HLA class I histocompatibility antigen, Cw-7 alpha chain OS=Homo sapiens OX=9606 GN=HLA-C PE=1 SV=3…	0.00129108	0.00129648
1382	RIFEPPPPK	9		7	O43143	Pre-mRNA-splicing factor ATP-dependent RNA helicase DHX15 OS=Homo sapiens OX=9606 GN=DHX15 PE=1 SV=2	0.00174712	0.00129648
1383	HPNWPNHTL	9		2	Q96PP8	Guanylate-binding protein 5 OS=Homo sapiens OX=9606 GN=GBP5 PE=1 SV=1	0.0019018	0.00129648
1384	HVIQRVSDHASAMNK	15	1xOxidation [M13]	4	Q8NBW4	Sodium-coupled neutral amino acid transporter 9 OS=Homo sapiens OX=9606 GN=SLC38A9 PE=1 SV=2	0.00123974	0.00129648
1385	RLFGNILDK	9		4	P26358	DNA (cytosine-5)-methyltransferase 1 OS=Homo sapiens OX=9606 GN=DNMT1 PE=1 SV=2	0.00166721	0.00129648
1386	RLFPNSFNDK	10		3	Q9Y4A5	Transformation/transcription domain-associated protein OS=Homo sapiens OX=9606 GN=TRRAP PE=1 SV=3	0.00120698	0.00129648
1387	RIFPKEMLK	9		2	P21281	V-type proton ATPase subunit B, brain isoform OS=Homo sapiens OX=9606 GN=ATP6V1B2 PE=1 SV=3	0.00184826	0.00129648
1388	RLFPGLAIK	9		4	Q99661	Kinesin-like protein KIF2C OS=Homo sapiens OX=9606 GN=KIF2C PE=1 SV=2	0.00203187	0.00129648
1389	RIFPDKFVLK	10		2	Q8TEP8	Centrosomal protein of 192 kDa OS=Homo sapiens OX=9606 GN=CEP192 PE=1 SV=3	0.0019098	0.00129648
1390	HVAAPYIAK	9		1	Q9H2P0	Activity-dependent neuroprotector homeobox protein OS=Homo sapiens OX=9606 GN=ADNP PE=1 SV=1	0.00199502	0.00129648
1391	EELKELKEY	9		5	Q9GZU8	PSME3-interacting protein OS=Homo sapiens OX=9606 GN=FAM192A PE=1 SV=1	0.00120698	0.00129648
1392	HVDFPVGNK	9		2	Q7L622	G2/M phase-specific E3 ubiquitin-protein ligase OS=Homo sapiens OX=9606 GN=G2E3 PE=1 SV=1	0.0014316	0.00129648
1393	RIFNPHLNK	9		2	Q14135	Transcription cofactor vestigial-like protein 4 OS=Homo sapiens OX=9606 GN=VGLL4 PE=1 SV=4	0.00180569	0.00129648
1394	RLFNAIIHR	9		4	Q15149	Plectin OS=Homo sapiens OX=9606 GN=PLEC PE=1 SV=3	0.00155147	0.00129648
1395	HVFDQGQFAK	10		2	Q00613	Heat shock factor protein 1 OS=Homo sapiens OX=9606 GN=HSF1 PE=1 SV=1	0.00213127	0.00129648
1396	EEIKKETGF	9		2	Q99653	Calcineurin B homologous protein 1 OS=Homo sapiens OX=9606 GN=CHP1 PE=1 SV=3	0.00213127	0.00129648
1397	RLFLFQIQK	9		4	Q6ZMK1	Cysteine and histidine-rich protein 1 OS=Homo sapiens OX=9606 GN=CYHR1 PE=1 SV=2	0.00126234	0.00129648
1398	RIFKHFTRK	9		1	P24723	Protein kinase C eta type OS=Homo sapiens OX=9606 GN=PRKCH PE=1 SV=4	0.0021632	0.00129648
1399	RLFKEWNITK	10		2	Q16526	Cryptochrome-1 OS=Homo sapiens OX=9606 GN=CRY1 PE=1 SV=1	0.00184826	0.00129648
1400	RLFHYRITV	9		2	Q9NRR4	Ribonuclease 3 OS=Homo sapiens OX=9606 GN=DROSHA PE=1 SV=2	0.00181955	0.00129648
1401	HVIETLIGK	9		3	P48643	T-complex protein 1 subunit epsilon OS=Homo sapiens OX=9606 GN=CCT5 PE=1 SV=1	0.00129743	0.00129648
1402	RLFGRVLER	9		5	Q92791	Endoplasmic reticulum protein SC65 OS=Homo sapiens OX=9606 GN=P3H4 PE=1 SV=1	0.00172891	0.00129648
1403	RLFPYSQYY	9		3	P49642	DNA primase small subunit OS=Homo sapiens OX=9606 GN=PRIM1 PE=1 SV=1	0.00153939	0.00129648
1404	KELDGVVRDF	10		3	Q9UBW7	Zinc finger MYM-type protein 2 OS=Homo sapiens OX=9606 GN=ZMYM2 PE=1 SV=1	0.00175333	0.00129648
1405	KEIDKEEHLY	10		4	Q9Y5V3	Melanoma-associated antigen D1 OS=Homo sapiens OX=9606 GN=MAGED1 PE=1 SV=3	0.00164159	0.00129648
1406	HIYDIQTGNK	10		1	Q9Y4B6	DDB1- and CUL4-associated factor 1 OS=Homo sapiens OX=9606 GN=DCAF1 PE=1 SV=3	0.00122015	0.00129648
1407	EEQLTAKTLY	10		2	Q9BSJ8	Extended synaptotagmin-1 OS=Homo sapiens OX=9606 GN=ESYT1 PE=1 SV=1	0.00123323	0.00129648
1408	KEWEKVFEM	9		1	Q14566	DNA replication licensing factor MCM6 OS=Homo sapiens OX=9606 GN=MCM6 PE=1 SV=1	0.00138931	0.00129648
1409	QIYAIRQSISK	11		4	P62249	40S ribosomal protein S16 OS=Homo sapiens OX=9606 GN=RPS16 PE=1 SV=2	0.00119372	0.00129648
1410	QLVEAGRLVAK	11		2	Q9Y490	Talin-1 OS=Homo sapiens OX=9606 GN=TLN1 PE=1 SV=3	0.00186312	0.00129648
1411	QLVDIIEKV	9		9	P61289	Proteasome activator complex subunit 3 OS=Homo sapiens OX=9606 GN=PSME3 PE=1 SV=1	0.00130694	0.00129648
1412	EEQQDILSKF	10		2	O14976	Cyclin-G-associated kinase OS=Homo sapiens OX=9606 GN=GAK PE=1 SV=2	0.0020509	0.00129648
1413	QLNFHLIVH	9		3	P51946	Cyclin-H OS=Homo sapiens OX=9606 GN=CCNH PE=1 SV=1	0.00169991	0.00129648
1414	QLYDRQLYR	9		1	Q9BTW9	Tubulin-specific chaperone D OS=Homo sapiens OX=9606 GN=TBCD PE=1 SV=2	0.00196844	0.00129648
1415	QLMAEKLQL	9	1xOxidation [M3]	2	P35579	Myosin-9 OS=Homo sapiens OX=9606 GN=MYH9 PE=1 SV=4	0.0019772	0.00129648
1416	QLIPSKGDVDPSQTSMLK	18		1	P31629	Transcription factor HIVEP2 OS=Homo sapiens OX=9606 GN=HIVEP2 PE=1 SV=2	0.0019098	0.00129648
1417	KFFDVSKLGTK	11		2	P48200	Iron-responsive element-binding protein 2 OS=Homo sapiens OX=9606 GN=IREB2 PE=1 SV=4	0.00131327	0.00129648
1418	EEQSFLQKF	9		2	O15055	Period circadian protein homolog 2 OS=Homo sapiens OX=9606 GN=PER2 PE=1 SV=2	0.00137973	0.00129648
1419	EEQVSKNLF	9		3	O14526	F-BAR domain only protein 1 OS=Homo sapiens OX=9606 GN=FCHO1 PE=1 SV=2	0.00159426	0.00129648
1420	QLLDMSSTFNK	11		2	O95183	Vesicle-associated membrane protein 5 OS=Homo sapiens OX=9606 GN=VAMP5 PE=1 SV=1	0.00157665	0.00129648
1421	KFYEAFSKNLK	11		2	P08238	Heat shock protein HSP 90-beta OS=Homo sapiens OX=9606 GN=HSP90AB1 PE=1 SV=4	0.00129743	0.00129648
1422	QLIDKVWQL	9		3	Q92503	SEC14-like protein 1 OS=Homo sapiens OX=9606 GN=SEC14L1 PE=1 SV=2	0.0019018	0.00129648
1423	QLLQAYKWSNK	11		4	Q6P2C8	Mediator of RNA polymerase II transcription subunit 27 OS=Homo sapiens OX=9606 GN=MED27 PE=1 SV=1	0.0013196	0.00129648
1424	EEQLNRYEMY	10	1xOxidation [M9]	2	Q15544	Transcription initiation factor TFIID subunit 11 OS=Homo sapiens OX=9606 GN=TAF11 PE=1 SV=1	0.00149024	0.00129648
1425	EEQLNRYEMY	10		2	Q15544	Transcription initiation factor TFIID subunit 11 OS=Homo sapiens OX=9606 GN=TAF11 PE=1 SV=1	0.00187833	0.00129648
1426	EEQIIIHDF	9		2	P23470	Receptor-type tyrosine-protein phosphatase gamma OS=Homo sapiens OX=9606 GN=PTPRG PE=1 SV=4	0.0021418	0.00129648
1427	HLMNPSISPAFLHLNK	16		1	Q9HCJ3	Ribonucleoprotein PTB-binding 2 OS=Homo sapiens OX=9606 GN=RAVER2 PE=1 SV=2	0.00140217	0.00129648
1428	QLYWSHPRK	9		4	P62273	40S ribosomal protein S29 OS=Homo sapiens OX=9606 GN=RPS29 PE=1 SV=2	0.00155971	0.00129648
1429	HILTKILYL	9		2	Q9Y678; Q9UBF2	Coatomer subunit gamma-1 OS=Homo sapiens OX=9606 GN=COPG1 PE=1 SV=1 Coatomer subunit gamma-2 OS=Homo sapiens OX=9606 GN=COPG2 PE=1 SV=1	0.00194274	0.00129648
1430	HILTALREK	9		3	O00273	DNA fragmentation factor subunit alpha OS=Homo sapiens OX=9606 GN=DFFA PE=1 SV=1	0.00129743	0.00129648
1431	HLISPLIQK	9		3	O43847	Nardilysin OS=Homo sapiens OX=9606 GN=NRDC PE=1 SV=3	0.00194274	0.00129648
1432	KETADFKVY	9		2	P21333	Filamin-A OS=Homo sapiens OX=9606 GN=FLNA PE=1 SV=4	0.00126234	0.00129648
1433	QLYSKVINDK	10		4	Q99460	26S proteasome non-ATPase regulatory subunit 1 OS=Homo sapiens OX=9606 GN=PSMD1 PE=1 SV=2	0.0016466	0.00129648
1434	HLLSKLISV	9		2	O94915	Protein furry homolog-like OS=Homo sapiens OX=9606 GN=FRYL PE=1 SV=2	0.00194274	0.00129648
1435	EEQKNLHFF	9		2	Q9UHY1	Nuclear receptor-binding protein OS=Homo sapiens OX=9606 GN=NRBP1 PE=1 SV=1	0.00133855	0.00129648
1436	KETEIVKKL	9		2	Q03701	CCAAT/enhancer-binding protein zeta OS=Homo sapiens OX=9606 GN=CEBPZ PE=1 SV=3	0.00151611	0.00129648
1437	EEQKQLKESF	10		3	Q8N9T8	Protein KRI1 homolog OS=Homo sapiens OX=9606 GN=KRI1 PE=1 SV=3	0.00135752	0.00129648
1438	QLYSKAIQR	9		3	Q9UKT4	F-box only protein 5 OS=Homo sapiens OX=9606 GN=FBXO5 PE=1 SV=1	0.0016943	0.00129648
1439	KETKAADPPAENSSAPEAEQGGAE	24		3	P67809	Nuclease-sensitive element-binding protein 1 OS=Homo sapiens OX=9606 GN=YBX1 PE=1 SV=3	0.00120367	0.00129648
1440	QLYNQIIKL	9		2	O76094	Signal recognition particle subunit SRP72 OS=Homo sapiens OX=9606 GN=SRP72 PE=1 SV=3	0.00210033	0.00129648
1441	EEQLIAAKF	9		5	P22234	Multifunctional protein ADE2 OS=Homo sapiens OX=9606 GN=PAICS PE=1 SV=3	0.00139894	0.00129648
1442	QLYKEQLAK	9		3	P35579	Myosin-9 OS=Homo sapiens OX=9606 GN=MYH9 PE=1 SV=4	0.00171131	0.00129648
1443	HLLPDLHAL	9		2	Q8NBF2	NHL repeat-containing protein 2 OS=Homo sapiens OX=9606 GN=NHLRC2 PE=1 SV=1	0.00201324	0.00129648
1444	QIGSSQLLK	9		2	Q9P2N6	KAT8 regulatory NSL complex subunit 3 OS=Homo sapiens OX=9606 GN=KANSL3 PE=1 SV=2	0.00125268	0.00129648
1445	KESDPSKLQF	10		3	Q96FZ2	Abasic site processing protein HMCES OS=Homo sapiens OX=9606 GN=HMCES PE=1 SV=1	0.00119039	0.00129648
1446	KGYYDAYLK	9		1	P49914	5-formyltetrahydrofolate cyclo-ligase OS=Homo sapiens OX=9606 GN=MTHFS PE=1 SV=2	0.00129426	0.00129648
1447	QLFRGDTVLLK	11		3	P55072	Transitional endoplasmic reticulum ATPase OS=Homo sapiens OX=9606 GN=VCP PE=1 SV=4	0.00208024	0.00129648
1448	QESEDTAKAGF	11		2	P29350	Tyrosine-protein phosphatase non-receptor type 6 OS=Homo sapiens OX=9606 GN=PTPN6 PE=1 SV=1	0.00166198	0.00129648
1449	QESEARIQQL	10		2	Q9UH99	SUN domain-containing protein 2 OS=Homo sapiens OX=9606 GN=SUN2 PE=1 SV=3	0.00195978	0.00129648
1450	HLLEHSVEL	9		2	Q5VW36	Focadhesin OS=Homo sapiens OX=9606 GN=FOCAD PE=1 SV=1	0.0019179	0.00129648
1451	QERDPSKIKW	10		5	P04406	Glyceraldehyde-3-phosphate dehydrogenase OS=Homo sapiens OX=9606 GN=GAPDH PE=1 SV=3	0.0015315	0.00129648
1452	QEQLPDLNTHF	11		2	Q96CN4	EVI5-like protein OS=Homo sapiens OX=9606 GN=EVI5L PE=1 SV=1	0.00212085	0.00129648
1453	HLIEESVKL	9		1	Q9Y4B4	Helicase ARIP4 OS=Homo sapiens OX=9606 GN=RAD54L2 PE=1 SV=4	0.0016943	0.00129648
1454	QEQFDFHYF	9		2	Q6DN12	Multiple C2 and transmembrane domain-containing protein 2 OS=Homo sapiens OX=9606 GN=MCTP2 PE=1 SV=3	0.0015315	0.00129648
1455	QESPEQKNWL	10		2	O43491	Band 4.1-like protein 2 OS=Homo sapiens OX=9606 GN=EPB41L2 PE=1 SV=1	0.00124298	0.00129648
1456	QEQEIEQRLL	10		2	Q86YP4	Transcriptional repressor p66-alpha OS=Homo sapiens OX=9606 GN=GATAD2A PE=1 SV=1	0.00170558	0.00129648
1457	KIADFGLSK	9		2	O43353	Receptor-interacting serine/threonine-protein kinase 2 OS=Homo sapiens OX=9606 GN=RIPK2 PE=1 SV=2	0.00128472	0.00129648
1458	HILEEKGLSQV	11		1	Q96II8	Leucine-rich repeat and calponin homology domain-containing protein 3 OS=Homo sapiens OX=9606 GN=LRCH3 PE=1 SV=2	0.00177891	0.00129648
1459	QEQEIDGKSL	10		2	Q6SPF0	Atherin OS=Homo sapiens OX=9606 GN=SAMD1 PE=1 SV=1	0.00132276	0.00129648
1460	HLIDTNKIQL	10		2	Q96BY6	Dedicator of cytokinesis protein 10 OS=Homo sapiens OX=9606 GN=DOCK10 PE=1 SV=3	0.00178549	0.00129648
1461	EETEELMRKY	10	1xOxidation [M7]	4	P46939	Utrophin OS=Homo sapiens OX=9606 GN=UTRN PE=1 SV=2	0.00123974	0.00129648
1462	EETKDLIHRLF	11		2	Q05823	2-5A-dependent ribonuclease OS=Homo sapiens OX=9606 GN=RNASEL PE=1 SV=2	0.00129426	0.00129648
1463	QENPFFRKL	9		4	Q08J23	tRNA (cytosine(34)-C(5))-methyltransferase OS=Homo sapiens OX=9606 GN=NSUN2 PE=1 SV=2	0.00181258	0.00129648
1464	EESYSRMGY	9		3	P23246	Splicing factor, proline- and glutamine-rich OS=Homo sapiens OX=9606 GN=SFPQ PE=1 SV=2	0.0019098	0.00129648
1465	QESPGAPSRTY	11		2	Q96A26	Protein FAM162A OS=Homo sapiens OX=9606 GN=FAM162A PE=1 SV=2	0.00213127	0.00129648
1466	QESPPHVENY	10		2	Q92547	DNA topoisomerase 2-binding protein 1 OS=Homo sapiens OX=9606 GN=TOPBP1 PE=1 SV=3	0.00159878	0.00129648
1467	EESISQLRHY	10		4	Q9BUR5	MICOS complex subunit MIC26 OS=Homo sapiens OX=9606 GN=APOO PE=1 SV=1	0.00177891	0.00129648
1468	QIFQRPIQH	9		3	Q09472	Histone acetyltransferase p300 OS=Homo sapiens OX=9606 GN=EP300 PE=1 SV=2	0.00163172	0.00129648
1469	QIFNGTFVK	9		6	P18124	60S ribosomal protein L7 OS=Homo sapiens OX=9606 GN=RPL7 PE=1 SV=1	0.00167787	0.00129648
1470	KKNEPEDEEEEEEEEDEDEEEEDED	25		2	P26583	High mobility group protein B2 OS=Homo sapiens OX=9606 GN=HMGB2 PE=1 SV=2	0.00174712	0.00129648
1471	EESDLSRQY	9		4	Q12789	General transcription factor 3C polypeptide 1 OS=Homo sapiens OX=9606 GN=GTF3C1 PE=1 SV=4	0.00159878	0.00129648
1472	QLFEKQLQL	9		1	Q05209	Tyrosine-protein phosphatase non-receptor type 12 OS=Homo sapiens OX=9606 GN=PTPN12 PE=1 SV=3	0.0019018	0.00129648
1473	EESDQIREKF	10		3	Q92620	Pre-mRNA-splicing factor ATP-dependent RNA helicase PRP16 OS=Homo sapiens OX=9606 GN=DHX38 PE=1 SV=2	0.0019179	0.00129648
1474	QLAQFHFTNR	10		3	Q86YD1	Prostate tumor-overexpressed gene 1 protein OS=Homo sapiens OX=9606 GN=PTOV1 PE=1 SV=1	0.00169991	0.00129648
1475	QGNFFASPMLK	11		1	Q9H0H5	Rac GTPase-activating protein 1 OS=Homo sapiens OX=9606 GN=RACGAP1 PE=1 SV=1	0.00177891	0.00129648
1476	KLADAKIFL	9		3	Q9UHQ1	Nuclear prelamin A recognition factor OS=Homo sapiens OX=9606 GN=NARF PE=1 SV=1	0.00124945	0.00129648
1477	HLLETPLVVK	10		2	Q8WYP5	Protein ELYS OS=Homo sapiens OX=9606 GN=AHCTF1 PE=1 SV=3	0.00165679	0.00129648
1478	KLADFGLAR	9		7	P24941; Q96Q40; P06239; Q00535; P06493; P07948; Q07002; Q00537; Q00534; P06241; Q9NYV4; P50750	Cyclin-dependent kinase 2 OS=Homo sapiens OX=9606 GN=CDK2 PE=1 SV=2 Cyclin-dependent kinase 15 OS=Homo sapiens OX=9606 GN=CDK15 PE=1 SV=2 Tyrosine-protein kinase Lck OS=Homo sapiens OX=9606 GN=LCK PE=1 SV=6 Cyclin-dependent-like kinase 5 OS=Homo sapiens OX=9606 GN=CDK5 PE=1 SV=3 Cyclin-dependent kinase 1 OS=Homo sapiens OX=9606 GN=CDK1 PE=1 SV=3 Tyrosine-protein kinase Lyn OS=Homo sapiens OX=9606…	0.00117366	0.00129648
1479	QEYEDSGGSKTF	12		2	Q9NV66	S-adenosyl-L-methionine-dependent tRNA 4-demethylwyosine synthase OS=Homo sapiens OX=9606 GN=TYW1 PE=2 SV=2	0.00136068	0.00129648
1480	QEVNELLQKF	10		2	Q9P0K7	Ankycorbin OS=Homo sapiens OX=9606 GN=RAI14 PE=1 SV=2	0.00163172	0.00129648
1481	EESKQKLVSF	10		2	Q99728	BRCA1-associated RING domain protein 1 OS=Homo sapiens OX=9606 GN=BARD1 PE=1 SV=2	0.00171131	0.00129648
1482	QEVDFFQRY	9		2	Q96HW7	Integrator complex subunit 4 OS=Homo sapiens OX=9606 GN=INTS4 PE=1 SV=2	0.0019179	0.00129648
1483	QETSFTKEAY	10		1	P13693	Translationally-controlled tumor protein OS=Homo sapiens OX=9606 GN=TPT1 PE=1 SV=1	0.0021418	0.00129648
1484	QETQLIHVY	9		1	Q9Y5X2	Sorting nexin-8 OS=Homo sapiens OX=9606 GN=SNX8 PE=1 SV=1	0.00138292	0.00129648
1485	QLFSQQHFL	9		2	O15417	Trinucleotide repeat-containing gene 18 protein OS=Homo sapiens OX=9606 GN=TNRC18 PE=1 SV=3	0.00211053	0.00129648
1486	EEQEERIQL	9		1	Q9UEY8	Gamma-adducin OS=Homo sapiens OX=9606 GN=ADD3 PE=1 SV=1	0.0021418	0.00129648
1487	EEQDVERHF	9		4	Q92698	DNA repair and recombination protein RAD54-like OS=Homo sapiens OX=9606 GN=RAD54L PE=1 SV=2	0.00115341	0.00129648
1488	EEQDLVWKF	9		2	Q8NEB9	Phosphatidylinositol 3-kinase catalytic subunit type 3 OS=Homo sapiens OX=9606 GN=PIK3C3 PE=1 SV=1	0.00115341	0.00129648
1489	REAELGAKAKEF	12		1	Q13310	Polyadenylate-binding protein 4 OS=Homo sapiens OX=9606 GN=PABPC4 PE=1 SV=1	0.00167787	0.00129648
1490	REAEHLYHTL	10		2	Q7Z460	CLIP-associating protein 1 OS=Homo sapiens OX=9606 GN=CLASP1 PE=1 SV=1	0.00158979	0.00129648
1491	EEMRKLFEKY	10		4	Q15233	Non-POU domain-containing octamer-binding protein OS=Homo sapiens OX=9606 GN=NONO PE=1 SV=4	0.00195121	0.00129648
1492	REAEFTKSI	9		4	Q15005	Signal peptidase complex subunit 2 OS=Homo sapiens OX=9606 GN=SPCS2 PE=1 SV=3	0.00208024	0.00129648
1493	READQPLRTY	10		3	Q9Y4B6	DDB1- and CUL4-associated factor 1 OS=Homo sapiens OX=9606 GN=DCAF1 PE=1 SV=3	0.00138292	0.00129648
1494	HLVHWNAVK	9		1	Q8WTZ4	Putative inactive carbonic anhydrase 5B-like protein OS=Homo sapiens OX=9606 GN=CA5BP1 PE=5 SV=2	0.00198606	0.00129648
1495	EEMVQNHMTY	10		2	Q9Y5P4	Collagen type IV alpha-3-binding protein OS=Homo sapiens OX=9606 GN=COL4A3BP PE=1 SV=1	0.00194274	0.00129648
1496	REAERLVKY	9		3	Q9NX14	NADH dehydrogenase [ubiquinone] 1 beta subcomplex subunit 11, mitochondrial OS=Homo sapiens OX=9606 GN=NDUFB11 PE=1 SV=1	0.00180569	0.00129648
1497	RAYPHVFTK	9		3	O14949	Cytochrome b-c1 complex subunit 8 OS=Homo sapiens OX=9606 GN=UQCRQ PE=1 SV=4	0.00189388	0.00129648
1498	EENDKLRQEF	10		4	Q13813	Spectrin alpha chain, non-erythrocytic 1 OS=Homo sapiens OX=9606 GN=SPTAN1 PE=1 SV=3	0.00130378	0.00129648
1499	RAYAKALHY	9		3	P42345	Serine/threonine-protein kinase mTOR OS=Homo sapiens OX=9606 GN=MTOR PE=1 SV=1	0.00194274	0.00129648
1500	RASEEITKMLK	11		2	Q96DT6	Cysteine protease ATG4C OS=Homo sapiens OX=9606 GN=ATG4C PE=1 SV=1	0.00171711	0.00129648
1501	KEIFFHYSEF	10		1	O75534	Cold shock domain-containing protein E1 OS=Homo sapiens OX=9606 GN=CSDE1 PE=1 SV=2	0.00155971	0.00129648
1502	KEIFLRELI	9		2	P14625; P07900; P08238	Endoplasmin OS=Homo sapiens OX=9606 GN=HSP90B1 PE=1 SV=1 Heat shock protein HSP 90-alpha OS=Homo sapiens OX=9606 GN=HSP90AA1 PE=1 SV=5 Heat shock protein HSP 90-beta OS=Homo sapiens OX=9606 GN=HSP90AB1 PE=1 SV=4	0.00181955	0.00129648
1503	EENEKLWSF	9		2	Q8IUI8	Cytokine receptor-like factor 3 OS=Homo sapiens OX=9606 GN=CRLF3 PE=1 SV=2	0.00181955	0.00129648
1504	HLSRHILTH	9		2	Q92664	Transcription factor IIIA OS=Homo sapiens OX=9606 GN=GTF3A PE=1 SV=3	0.0018266	0.00129648
1505	HLVATVTVK	9		3	Q8TEM1	Nuclear pore membrane glycoprotein 210 OS=Homo sapiens OX=9606 GN=NUP210 PE=1 SV=3	0.00145859	0.00129648
1506	REAISDSLLRKY	12		1	Q9H6R0	ATP-dependent RNA helicase DHX33 OS=Homo sapiens OX=9606 GN=DHX33 PE=1 SV=2	0.00143493	0.00129648
1507	REAVEAVVRSF	11		3	Q8IVB5	LIX1-like protein OS=Homo sapiens OX=9606 GN=LIX1L PE=2 SV=1	0.00127195	0.00129648
1508	REAVTHIGRVY	11		2	P06730	Eukaryotic translation initiation factor 4E OS=Homo sapiens OX=9606 GN=EIF4E PE=1 SV=2	0.00171131	0.00129648
1509	REIKDFKDF	9		2	O75718	Cartilage-associated protein OS=Homo sapiens OX=9606 GN=CRTAP PE=1 SV=1	0.00181955	0.00129648
1510	REIELKVMKF	10		1	O15042	U2 snRNP-associated SURP motif-containing protein OS=Homo sapiens OX=9606 GN=U2SURP PE=1 SV=2	0.00168876	0.00129648
1511	RELEKVLHKF	10		2	Q9H871	E3 ubiquitin-protein transferase RMND5A OS=Homo sapiens OX=9606 GN=RMND5A PE=1 SV=1	0.00194274	0.00129648
1512	EEMKSGLKDF	10		3	P49792	E3 SUMO-protein ligase RanBP2 OS=Homo sapiens OX=9606 GN=RANBP2 PE=1 SV=2	0.00150487	0.00129648
1513	RELEEMRVTY	10		4	Q99996	A-kinase anchor protein 9 OS=Homo sapiens OX=9606 GN=AKAP9 PE=1 SV=4	0.00181955	0.00129648
1514	RELEALKQRF	10		2	Q9HAW4	Claspin OS=Homo sapiens OX=9606 GN=CLSPN PE=1 SV=3	0.00178549	0.00129648
1515	RELDVSKNGIQEF	13		2	Q96RT1	Erbin OS=Homo sapiens OX=9606 GN=ERBIN PE=1 SV=2	0.00139573	0.00129648
1516	RELDLQRNY	9		4	Q86YC3	Transforming growth factor beta activator LRRC33 OS=Homo sapiens OX=9606 GN=NRROS PE=1 SV=1	0.00171711	0.00129648
1517	HLWTRQLAH	9		2	A6NHR9	Structural maintenance of chromosomes flexible hinge domain-containing protein 1 OS=Homo sapiens OX=9606 GN=SMCHD1 PE=1 SV=2	0.0021632	0.00129648
1518	RELDKVLQKF	10		2	Q96G75	E3 ubiquitin-protein transferase RMND5B OS=Homo sapiens OX=9606 GN=RMND5B PE=1 SV=1	0.00215245	0.00129648
1519	EEMLRFYSY	9		2	Q8NC06	Acyl-CoA-binding domain-containing protein 4 OS=Homo sapiens OX=9606 GN=ACBD4 PE=1 SV=2	0.00169991	0.00129648
1520	REHDIAIKFF	10		4	P30260	Cell division cycle protein 27 homolog OS=Homo sapiens OX=9606 GN=CDC27 PE=1 SV=2	0.00119704	0.00129648
1521	EEMMELREAF	10		2	P13796	Plastin-2 OS=Homo sapiens OX=9606 GN=LCP1 PE=1 SV=6	0.0021418	0.00129648
1522	REEHIDKVF	9		2	P40222	Alpha-taxilin OS=Homo sapiens OX=9606 GN=TXLNA PE=1 SV=3	0.00194274	0.00129648
1523	KEIEILRNLY	10		4	P23458	Tyrosine-protein kinase JAK1 OS=Homo sapiens OX=9606 GN=JAK1 PE=1 SV=2	0.00135752	0.00129648
1524	REEELKELKEY	11		1	Q9GZU8	PSME3-interacting protein OS=Homo sapiens OX=9606 GN=FAM192A PE=1 SV=1	0.00184096	0.00129648
1525	REEEALASKRF	11		2	P53814	Smoothelin OS=Homo sapiens OX=9606 GN=SMTN PE=1 SV=7	0.00181258	0.00129648
1526	RAIPIKQSFLLK	12		2	Q99490	Arf-GAP with GTPase, ANK repeat and PH domain-containing protein 2 OS=Homo sapiens OX=9606 GN=AGAP2 PE=1 SV=2	0.00117701	0.00129648
1527	HLSELNTKL	9		2	Q13439	Golgin subfamily A member 4 OS=Homo sapiens OX=9606 GN=GOLGA4 PE=1 SV=1	0.00118371	0.00129648
1528	RALDLENIMRK	11		2	Q8WVD3	E3 ubiquitin-protein ligase RNF138 OS=Homo sapiens OX=9606 GN=RNF138 PE=1 SV=1	0.0016466	0.00129648
1529	EENFPENKEY	10		4	O43683	Mitotic checkpoint serine/threonine-protein kinase BUB1 OS=Homo sapiens OX=9606 GN=BUB1 PE=1 SV=1	0.00185565	0.00129648
1530	KEPMNPIKQY	10		1	Q9H2U2	Inorganic pyrophosphatase 2, mitochondrial OS=Homo sapiens OX=9606 GN=PPA2 PE=1 SV=2	0.00123974	0.00129648
1531	HLPSSDSMSLK	11		1	O76094	Signal recognition particle subunit SRP72 OS=Homo sapiens OX=9606 GN=SRP72 PE=1 SV=3	0.00130378	0.00129648
1532	QQLDSKFLEQV	11		2	P42224	Signal transducer and activator of transcription 1-alpha/beta OS=Homo sapiens OX=9606 GN=STAT1 PE=1 SV=2	0.0019772	0.00129648
1533	EENTNILKF	9		4	Q9NYL9	Tropomodulin-3 OS=Homo sapiens OX=9606 GN=TMOD3 PE=1 SV=1	0.00208024	0.00129648
1534	QPYPYPSKKL	10		4	Q9H3N1	Thioredoxin-related transmembrane protein 1 OS=Homo sapiens OX=9606 GN=TMX1 PE=1 SV=1	0.00169991	0.00129648
1535	QPTVRITEL	9		3	P19387	DNA-directed RNA polymerase II subunit RPB3 OS=Homo sapiens OX=9606 GN=POLR2C PE=1 SV=2	0.00155147	0.00129648
1536	EEPDSASVKTY	11		2	Q8N9T8	Protein KRI1 homolog OS=Homo sapiens OX=9606 GN=KRI1 PE=1 SV=3	0.00157665	0.00129648
1537	KEQFAWRHF	9		2	P46783	40S ribosomal protein S10 OS=Homo sapiens OX=9606 GN=RPS10 PE=1 SV=1	0.00203187	0.00129648
1538	QPSPARAPAEL	11		4	Q13794	Phorbol-12-myristate-13-acetate-induced protein 1 OS=Homo sapiens OX=9606 GN=PMAIP1 PE=1 SV=1	0.00209023	0.00129648
1539	EEPLYVNAKQY	11		2	P23511	Nuclear transcription factor Y subunit alpha OS=Homo sapiens OX=9606 GN=NFYA PE=1 SV=2	0.00120367	0.00129648
1540	QPHQVEQTEL	10		2	Q14444	Caprin-1 OS=Homo sapiens OX=9606 GN=CAPRIN1 PE=1 SV=2	0.00186312	0.00129648
1541	QMYDMIMQH	9		2	Q8IWZ8	SURP and G-patch domain-containing protein 1 OS=Homo sapiens OX=9606 GN=SUGP1 PE=1 SV=2	0.0020509	0.00129648
1542	QMQGGDGDGGALGHHV	16	1xOxidation [M2]	2	Q15019	Septin-2 OS=Homo sapiens OX=9606 GN=SEPTIN2 PE=1 SV=1	0.00139251	0.00129648
1543	HINIHQLRNK	10		1	P14317	Hematopoietic lineage cell-specific protein OS=Homo sapiens OX=9606 GN=HCLS1 PE=1 SV=3	0.00195121	0.00129648
1544	EEQAKYYEL	9		4	Q9UJU2	Lymphoid enhancer-binding factor 1 OS=Homo sapiens OX=9606 GN=LEF1 PE=1 SV=1	0.0017724	0.00129648
1545	KEQLPKYQY	9		2	Q9P278	Folliculin-interacting protein 2 OS=Homo sapiens OX=9606 GN=FNIP2 PE=1 SV=2	0.00187833	0.00129648
1546	QLYWSHPRKF	10		2	P62273	40S ribosomal protein S29 OS=Homo sapiens OX=9606 GN=RPS29 PE=1 SV=2	0.00153543	0.00129648
1547	HLPWKAFTYK	10		1	Q96KA5	Cleft lip and palate transmembrane protein 1-like protein OS=Homo sapiens OX=9606 GN=CLPTM1L PE=1 SV=1	0.00130694	0.00129648
1548	QENLTDLHQY	10		2	Q96PE3	Type I inositol 3,4-bisphosphate 4-phosphatase OS=Homo sapiens OX=9606 GN=INPP4A PE=1 SV=1	0.00134171	0.00129648
1549	QTFFNIDQISPNK	13		1	P49662	Caspase-4 OS=Homo sapiens OX=9606 GN=CASP4 PE=1 SV=1	0.00121028	0.00129648
1550	KENPLQFKF	9		1	P35241	Radixin OS=Homo sapiens OX=9606 GN=RDX PE=1 SV=1	0.00135119	0.00129648
1551	RAFYGIKVK	9		2	Q6P4F7	Rho GTPase-activating protein 11A OS=Homo sapiens OX=9606 GN=ARHGAP11A PE=1 SV=2	0.00183374	0.00129648
1552	EENILVSRY	9		2	Q6EMB2	Tubulin polyglutamylase TTLL5 OS=Homo sapiens OX=9606 GN=TTLL5 PE=1 SV=3	0.00155971	0.00129648
1553	RAFSFSKTPK	10		2	Q9H8V3	Protein ECT2 OS=Homo sapiens OX=9606 GN=ECT2 PE=1 SV=4	0.00137655	0.00129648
1554	RAFDSIVNK	9		1	Q8NF50	Dedicator of cytokinesis protein 8 OS=Homo sapiens OX=9606 GN=DOCK8 PE=1 SV=3	0.00145859	0.00129648
1555	RAATFIKAMFK	11		1	Q8IZT6	Abnormal spindle-like microcephaly-associated protein OS=Homo sapiens OX=9606 GN=ASPM PE=1 SV=2	0.00145516	0.00129648
1556	QVWEAADVLIK	11		2	Q7Z6Z7	E3 ubiquitin-protein ligase HUWE1 OS=Homo sapiens OX=9606 GN=HUWE1 PE=1 SV=3	0.00165679	0.00129648
1557	KEMLKLLDF	9		1	P08708	40S ribosomal protein S17 OS=Homo sapiens OX=9606 GN=RPS17 PE=1 SV=2	0.00155557	0.00129648
1558	QVTSQILQK	9		2	Q7Z4V5	Hepatoma-derived growth factor-related protein 2 OS=Homo sapiens OX=9606 GN=HDGFL2 PE=1 SV=1	0.0019018	0.00129648
1559	QVFGGGANSLFLEK	14		2	Q14106	Protein Tob2 OS=Homo sapiens OX=9606 GN=TOB2 PE=1 SV=2	0.00124622	0.00129648
1560	KEMYDYQGRSY	11		3	O60508	Pre-mRNA-processing factor 17 OS=Homo sapiens OX=9606 GN=CDC40 PE=1 SV=1	0.00138931	0.00129648
1561	KENELKSFY	9		2	Q8NI77	Kinesin-like protein KIF18A OS=Homo sapiens OX=9606 GN=KIF18A PE=1 SV=2	0.00122997	0.00129648
1562	QVAQMQLKY	9	1xOxidation [M5]	2	P19623	Spermidine synthase OS=Homo sapiens OX=9606 GN=SRM PE=1 SV=1	0.00176597	0.00129648
1563	QVAQMQLKY	9		3	P19623	Spermidine synthase OS=Homo sapiens OX=9606 GN=SRM PE=1 SV=1	0.00195978	0.00129648
1564	QTYVGITEK	9		5	O75643	U5 small nuclear ribonucleoprotein 200 kDa helicase OS=Homo sapiens OX=9606 GN=SNRNP200 PE=1 SV=2	0.00152761	0.00129648
1565	KENGFTQHVY	10		1	Q6PKG0	La-related protein 1 OS=Homo sapiens OX=9606 GN=LARP1 PE=1 SV=2	0.0018266	0.00129648
1566	QTYSTEPNNLK	11		2	P46779	60S ribosomal protein L28 OS=Homo sapiens OX=9606 GN=RPL28 PE=1 SV=3	0.00119372	0.00129648
1567	KENIMKLYL	9		2	Q9Y4C2	TRPM8 channel-associated factor 1 OS=Homo sapiens OX=9606 GN=TCAF1 PE=1 SV=3	0.00188606	0.00129648
1568	QTLSTQLWK	9		4	Q8IYB5	Stromal membrane-associated protein 1 OS=Homo sapiens OX=9606 GN=SMAP1 PE=1 SV=2	0.00192609	0.00129648
1569	KLFDDKLQNC	10		2	Q96SU4	Oxysterol-binding protein-related protein 9 OS=Homo sapiens OX=9606 GN=OSBPL9 PE=1 SV=2	0.00136385	0.00129648
1570	FLLDKKIGV	9		6	P78371	T-complex protein 1 subunit beta OS=Homo sapiens OX=9606 GN=CCT2 PE=1 SV=4	0.0014975	0.00129648
1571	NADAIVVKL	9		4	Q7KZF4	Staphylococcal nuclease domain-containing protein 1 OS=Homo sapiens OX=9606 GN=SND1 PE=1 SV=1	0.00203187	0.00129648
1572	GESSFTYRAY	10		4	Q99590	Protein SCAF11 OS=Homo sapiens OX=9606 GN=SCAF11 PE=1 SV=2	0.00175962	0.00129648
1573	KTIEESEETLK	11		1	O95347	Structural maintenance of chromosomes protein 2 OS=Homo sapiens OX=9606 GN=SMC2 PE=1 SV=2	0.00183374	0.00129648
1574	KLLGHLVKEK	10		2	P14868	Aspartate--tRNA ligase, cytoplasmic OS=Homo sapiens OX=9606 GN=DARS PE=1 SV=2	0.00163172	0.00129648
1575	KLLHSENYVTK	11		2	Q9Y376	Calcium-binding protein 39 OS=Homo sapiens OX=9606 GN=CAB39 PE=1 SV=1	0.00141842	0.00129648
1576	KLLNLISKL	9		1	Q13794	Phorbol-12-myristate-13-acetate-induced protein 1 OS=Homo sapiens OX=9606 GN=PMAIP1 PE=1 SV=1	0.00134487	0.00129648
1577	KTIDMELVKRK	11	1xOxidation [M5]	2	P01137	Transforming growth factor beta-1 proprotein OS=Homo sapiens OX=9606 GN=TGFB1 PE=1 SV=2	0.00154741	0.00129648
1578	GEVDDSREHSF	11		4	P53367	Arfaptin-1 OS=Homo sapiens OX=9606 GN=ARFIP1 PE=1 SV=2	0.00155147	0.00129648
1579	KLLPDTILEK	10		2	Q9UMY1	Nucleolar protein 7 OS=Homo sapiens OX=9606 GN=NOL7 PE=1 SV=2	0.00120698	0.00129648
1580	KTIMEEQLVLK	11	1xOxidation [M4]	2	Q9H845	Acyl-CoA dehydrogenase family member 9, mitochondrial OS=Homo sapiens OX=9606 GN=ACAD9 PE=1 SV=1	0.00126875	0.00129648
1581	GQFSQAEALLMK	12	1xOxidation [M11]	2	P0C7V9	Putative methyltransferase-like protein 15P1 OS=Homo sapiens OX=9606 GN=METTL15P1 PE=5 SV=1	0.00193437	0.00129648
1582	KTLDEILQEKK	11		1	P21127	Cyclin-dependent kinase 11B OS=Homo sapiens OX=9606 GN=CDK11B PE=1 SV=4	0.00121358	0.00129648
1583	GQFSQAEALLMK	12		2	P0C7V9	Putative methyltransferase-like protein 15P1 OS=Homo sapiens OX=9606 GN=METTL15P1 PE=5 SV=1	0.00155147	0.00129648
1584	KIIPENDIKSLTV	13		3	Q12830	Nucleosome-remodeling factor subunit BPTF OS=Homo sapiens OX=9606 GN=BPTF PE=1 SV=3	0.00174712	0.00129648
1585	KLLPQFLLH	9		4	Q8N4J0	Carnosine N-methyltransferase OS=Homo sapiens OX=9606 GN=CARNMT1 PE=1 SV=1	0.00201324	0.00129648
1586	KLIQEKKDNLLK	12		5	Q9HBM1	Kinetochore protein Spc25 OS=Homo sapiens OX=9606 GN=SPC25 PE=1 SV=1	0.00136702	0.00129648
1587	GEWASGGVRSF	11		3	P30044	Peroxiredoxin-5, mitochondrial OS=Homo sapiens OX=9606 GN=PRDX5 PE=1 SV=4	0.00116693	0.00129648
1588	GEYDGNEKVY	10		2	Q7Z3K6	Mesoderm induction early response protein 3 OS=Homo sapiens OX=9606 GN=MIER3 PE=1 SV=2	0.00151233	0.00129648
1589	GEYTLVVKW	9		3	P21333	Filamin-A OS=Homo sapiens OX=9606 GN=FLNA PE=1 SV=4	0.00199502	0.00129648
1590	KTLDHVLTH	9		3	Q9BTW9	Tubulin-specific chaperone D OS=Homo sapiens OX=9606 GN=TBCD PE=1 SV=2	0.00177891	0.00129648
1591	GGAPPSGGASSGPTIEEVD	19		1	P11142	Heat shock cognate 71 kDa protein OS=Homo sapiens OX=9606 GN=HSPA8 PE=1 SV=1	0.00152761	0.00129648
1592	KTLPYFIRNK	10		1	Q96QU8	Exportin-6 OS=Homo sapiens OX=9606 GN=XPO6 PE=1 SV=1	0.00215245	0.00129648
1593	KLLFKFVAK	9		4	Q7Z392	Trafficking protein particle complex subunit 11 OS=Homo sapiens OX=9606 GN=TRAPPC11 PE=1 SV=2	0.00181258	0.00129648
1594	GSHSMRYFFTSV	12		2	P30455; Q09160	HLA class I histocompatibility antigen, A-36 alpha chain OS=Homo sapiens OX=9606 GN=HLA-A PE=1 SV=1 HLA class I histocompatibility antigen, A-80 alpha chain OS=Homo sapiens OX=9606 GN=HLA-A PE=1 SV=1	0.00144836	0.00129648
1595	KLLELDPEHQRA	12		2	P13674	Prolyl 4-hydroxylase subunit alpha-1 OS=Homo sapiens OX=9606 GN=P4HA1 PE=1 SV=2	0.00127195	0.00129648
1596	KLLEQYKEESKK	12		3	Q00839	Heterogeneous nuclear ribonucleoprotein U OS=Homo sapiens OX=9606 GN=HNRNPU PE=1 SV=6	0.00155557	0.00129648
1597	KTYFNILIK	9		2	O43847	Nardilysin OS=Homo sapiens OX=9606 GN=NRDC PE=1 SV=3	0.0021632	0.00129648
1598	KTYENVLSSR	10		1	Q49A88	Coiled-coil domain-containing protein 14 OS=Homo sapiens OX=9606 GN=CCDC14 PE=1 SV=3	0.00155147	0.00129648
1599	KTYEKLTEIIPK	12		3	P05107	Integrin beta-2 OS=Homo sapiens OX=9606 GN=ITGB2 PE=1 SV=2	0.00158537	0.00129648
1600	KLLESIFHR	9		4	Q7Z7E8	Ubiquitin-conjugating enzyme E2 Q1 OS=Homo sapiens OX=9606 GN=UBE2Q1 PE=1 SV=1	0.00131011	0.00129648
1601	KLLEVEHPAAK	11		1	P17987	T-complex protein 1 subunit alpha OS=Homo sapiens OX=9606 GN=TCP1 PE=1 SV=1	0.00161731	0.00129648
1602	KTLQDIVYK	9		2	P35226	Polycomb complex protein BMI-1 OS=Homo sapiens OX=9606 GN=BMI1 PE=1 SV=2	0.00163172	0.00129648
1603	KTWTELLKH	9		2	Q92664	Transcription factor IIIA OS=Homo sapiens OX=9606 GN=GTF3A PE=1 SV=3	0.00204133	0.00129648
1604	KTWLEEQGMILK	12		1	P18858	DNA ligase 1 OS=Homo sapiens OX=9606 GN=LIG1 PE=1 SV=1	0.00119039	0.00129648
1605	GENAEKLLQF	10		2	O95071	E3 ubiquitin-protein ligase UBR5 OS=Homo sapiens OX=9606 GN=UBR5 PE=1 SV=2	0.0015681	0.00129648
1606	KTWFPQIAAQK	11		4	Q8N365	Circadian-associated transcriptional repressor OS=Homo sapiens OX=9606 GN=CIART PE=1 SV=1	0.00138611	0.00129648
1607	GSAVISLEGKPL	12		2	P23528	Cofilin-1 OS=Homo sapiens OX=9606 GN=CFL1 PE=1 SV=3	0.0014316	0.00129648
1608	KTTAQVLIRF	10		3	P15121	Aldo-keto reductase family 1 member B1 OS=Homo sapiens OX=9606 GN=AKR1B1 PE=1 SV=3	0.00138292	0.00129648
1609	GRPGIGATHSSRFIPLK	17		1	P62841	40S ribosomal protein S15 OS=Homo sapiens OX=9606 GN=RPS15 PE=1 SV=2	0.00124945	0.00129648
1610	KTPEQIMQEK	10		3	Q9H3R5	Centromere protein H OS=Homo sapiens OX=9606 GN=CENPH PE=1 SV=1	0.00120036	0.00129648
1611	KTNQFFAIK	9		1	Q04759	Protein kinase C theta type OS=Homo sapiens OX=9606 GN=PRKCQ PE=1 SV=3	0.00134171	0.00129648
1612	KTWNAVLLRY	10		2	Q14376	UDP-glucose 4-epimerase OS=Homo sapiens OX=9606 GN=GALE PE=1 SV=2	0.00127195	0.00129648
1613	GEIDQQYSRF	10		2	P40763	Signal transducer and activator of transcription 3 OS=Homo sapiens OX=9606 GN=STAT3 PE=1 SV=2	0.00176597	0.00129648
1614	KTIAQVLVH	9		2	Q99747	Gamma-soluble NSF attachment protein OS=Homo sapiens OX=9606 GN=NAPG PE=1 SV=1	0.00193437	0.00129648
1615	KTFWQSVSK	9		1	Q9UKT5	F-box only protein 4 OS=Homo sapiens OX=9606 GN=FBXO4 PE=1 SV=2	0.00196844	0.00129648
1616	KLISTLIYK	9		4	O14980	Exportin-1 OS=Homo sapiens OX=9606 GN=XPO1 PE=1 SV=1	0.00187068	0.00129648
1617	KILTGADGKNLTK	13		1	Q9BZD4	Kinetochore protein Nuf2 OS=Homo sapiens OX=9606 GN=NUF2 PE=1 SV=2	0.00142829	0.00129648
1618	KSSAISLHY	9		3	Q7Z2Z2	Elongation factor-like GTPase 1 OS=Homo sapiens OX=9606 GN=EFL1 PE=1 SV=2	0.00135435	0.00129648
1619	GPSIQATQKSL	11		1	Q9UNY4	Transcription termination factor 2 OS=Homo sapiens OX=9606 GN=TTF2 PE=1 SV=2	0.00201324	0.00129648
1620	GLDALSSIISRQK	13		1	Q9UNK0	Syntaxin-8 OS=Homo sapiens OX=9606 GN=STX8 PE=1 SV=2	0.00119372	0.00129648
1621	GLDDIKDLKV	10		4	Q9HCE1	Helicase MOV-10 OS=Homo sapiens OX=9606 GN=MOV10 PE=1 SV=2	0.0019179	0.00129648
1622	KSMDEFLLK	9		1	B2RTY4	Unconventional myosin-IXa OS=Homo sapiens OX=9606 GN=MYO9A PE=1 SV=2	0.00149386	0.00129648
1623	KSLVSKGTLVQTK	13		2	P10412	Histone H1.4 OS=Homo sapiens OX=9606 GN=HIST1H1E PE=1 SV=2	0.00186312	0.00129648
1624	KTDGSFLVH	9		2	Q0PNE2	Elongator complex protein 6 OS=Homo sapiens OX=9606 GN=ELP6 PE=1 SV=1	0.00180569	0.00129648
1625	KLITVTAMEK	10		2	Q8WTW4	GATOR complex protein NPRL2 OS=Homo sapiens OX=9606 GN=NPRL2 PE=1 SV=2	0.00213127	0.00129648
1626	KSINEFWNK	9		2	Q9HBM1	Kinetochore protein Spc25 OS=Homo sapiens OX=9606 GN=SPC25 PE=1 SV=1	0.00125268	0.00129648
1627	KSLLIGVFK	9		2	Q9HCK8; Q3L8U1; Q9P2D1; Q8TD26	Chromodomain-helicase-DNA-binding protein 8 OS=Homo sapiens OX=9606 GN=CHD8 PE=1 SV=5 Chromodomain-helicase-DNA-binding protein 9 OS=Homo sapiens OX=9606 GN=CHD9 PE=1 SV=2 Chromodomain-helicase-DNA-binding protein 7 OS=Homo sapiens OX=9606 GN=CHD7 PE=1 SV=3 Chromodomain-helicase-DNA-binding protein 6 OS=Homo sapiens OX=9606 GN=CHD6 PE=1 SV=4	0.00160334	0.00129648
1628	GLDHYVYKV	9		1	P42694	Probable helicase with zinc finger domain OS=Homo sapiens OX=9606 GN=HELZ PE=1 SV=2	0.00155147	0.00129648
1629	KSLLAGLLK	9		2	P31751	RAC-beta serine/threonine-protein kinase OS=Homo sapiens OX=9606 GN=AKT2 PE=1 SV=2	0.00188606	0.00129648
1630	KSLGHGLINK	10		2	Q8NI36	WD repeat-containing protein 36 OS=Homo sapiens OX=9606 GN=WDR36 PE=1 SV=1	0.00195978	0.00129648
1631	KLIVKEYEV	9		2	Q9H0U9	Testis-specific Y-encoded-like protein 1 OS=Homo sapiens OX=9606 GN=TSPYL1 PE=1 SV=3	0.00206058	0.00129648
1632	KSIDTFFGVK	10		2	Q5TBB1	Ribonuclease H2 subunit B OS=Homo sapiens OX=9606 GN=RNASEH2B PE=1 SV=1	0.0017724	0.00129648
1633	KSLDQAISRF	10		7	Q96F07	Cytoplasmic FMR1-interacting protein 2 OS=Homo sapiens OX=9606 GN=CYFIP2 PE=1 SV=2	0.00122997	0.00129648
1634	KSLPAEINRMK	11		2	Q9H9A6	Leucine-rich repeat-containing protein 40 OS=Homo sapiens OX=9606 GN=LRRC40 PE=1 SV=1	0.00126234	0.00129648
1635	KTIAPALVSK	10		1	P06733	Alpha-enolase OS=Homo sapiens OX=9606 GN=ENO1 PE=1 SV=2	0.00171711	0.00129648
1636	KILSNVISK	9		2	Q7Z401	C-myc promoter-binding protein OS=Homo sapiens OX=9606 GN=DENND4A PE=1 SV=2	0.00195121	0.00129648
1637	KTFDAPPALPK	11		3	O95997	Securin OS=Homo sapiens OX=9606 GN=PTTG1 PE=1 SV=1	0.00130061	0.00129648
1638	KTFVLGLLH	9		1	Q8NB14	Ubiquitin carboxyl-terminal hydrolase 38 OS=Homo sapiens OX=9606 GN=USP38 PE=1 SV=2	0.00130061	0.00129648
1639	KLLQSQLQVK	10		1	Q96I25	Splicing factor 45 OS=Homo sapiens OX=9606 GN=RBM17 PE=1 SV=1	0.00149386	0.00129648
1640	KTFTTGMAAVK	11	1xOxidation [M7]	4	Q92614	Unconventional myosin-XVIIIa OS=Homo sapiens OX=9606 GN=MYO18A PE=1 SV=3	0.00138611	0.00129648
1641	KTFTTGMAAVK	11		4	Q92614	Unconventional myosin-XVIIIa OS=Homo sapiens OX=9606 GN=MYO18A PE=1 SV=3	0.00119704	0.00129648
1642	KTFTIKRFLAK	11		4	Q96EH5	60S ribosomal protein L39-like OS=Homo sapiens OX=9606 GN=RPL39L PE=1 SV=3	0.00123974	0.00129648
1643	GKGGSYSQAACSDSAQGSDVSLTA	24		6	P30480; P30481	HLA class I histocompatibility antigen, B-42 alpha chain OS=Homo sapiens OX=9606 GN=HLA-B PE=1 SV=1 HLA class I histocompatibility antigen, B-44 alpha chain OS=Homo sapiens OX=9606 GN=HLA-B PE=1 SV=1	0.00151991	0.00129648
1644	GKPEPPAMPQPVPTA	15		2	P23396	40S ribosomal protein S3 OS=Homo sapiens OX=9606 GN=RPS3 PE=1 SV=2	0.00134171	0.00129648
1645	KLLSEKEVHTK	11		1	P12270	Nucleoprotein TPR OS=Homo sapiens OX=9606 GN=TPR PE=1 SV=3	0.00201324	0.00129648
1646	KTETQEKNTLPTKETIEQEKRSEIS	25		2	P63313	Thymosin beta-10 OS=Homo sapiens OX=9606 GN=TMSB10 PE=1 SV=2	0.00135119	0.00129648
1647	GLADASLLKKV	11		9	Q9UBB4	Ataxin-10 OS=Homo sapiens OX=9606 GN=ATXN10 PE=1 SV=1	0.00167251	0.00129648
1648	KLISELQKL	9		3	Q5UIP0	Telomere-associated protein RIF1 OS=Homo sapiens OX=9606 GN=RIF1 PE=1 SV=2	0.00181258	0.00129648
1649	KLLSESAQPLK	11		3	Q9H3N1	Thioredoxin-related transmembrane protein 1 OS=Homo sapiens OX=9606 GN=TMX1 PE=1 SV=1	0.00145175	0.00129648
1650	KTFNQQLTLK	10		2	Q86XN6	Zinc finger protein 761 OS=Homo sapiens OX=9606 GN=ZNF761 PE=1 SV=3	0.00147598	0.00129648
1651	KLLSGVLFH	9		1	P33908	Mannosyl-oligosaccharide 1,2-alpha-mannosidase IA OS=Homo sapiens OX=9606 GN=MAN1A1 PE=1 SV=3	0.00198606	0.00129648
1652	KTFLFSATMTK	11	1xOxidation [M9]	3	Q9H0S4	Probable ATP-dependent RNA helicase DDX47 OS=Homo sapiens OX=9606 GN=DDX47 PE=1 SV=1	0.0015315	0.00129648
1653	KTFLFSATMTK	11		4	Q9H0S4	Probable ATP-dependent RNA helicase DDX47 OS=Homo sapiens OX=9606 GN=DDX47 PE=1 SV=1	0.00122343	0.00129648
1654	KTFKPIDLSDLK	12		2	C9JLW8	Mapk-regulated corepressor-interacting protein 1 OS=Homo sapiens OX=9606 GN=MCRIP1 PE=1 SV=1	0.00120698	0.00129648
1655	KTFDHYCEY	9		1	Q14204	Cytoplasmic dynein 1 heavy chain 1 OS=Homo sapiens OX=9606 GN=DYNC1H1 PE=1 SV=5	0.00143826	0.00129648
1656	KTFSEILNRV	10		4	Q14204	Cytoplasmic dynein 1 heavy chain 1 OS=Homo sapiens OX=9606 GN=DYNC1H1 PE=1 SV=5	0.00176597	0.00129648
1657	KSIDFPLTK	9		2	O75844	CAAX prenyl protease 1 homolog OS=Homo sapiens OX=9606 GN=ZMPSTE24 PE=1 SV=2	0.00198606	0.00129648
1658	KLIEKNYFL	9		3	Q9NVP1	ATP-dependent RNA helicase DDX18 OS=Homo sapiens OX=9606 GN=DDX18 PE=1 SV=2	0.00196844	0.00129648
1659	KTYLAVGSMK	10	1xOxidation [M9]	1	P13612	Integrin alpha-4 OS=Homo sapiens OX=9606 GN=ITGA4 PE=1 SV=3	0.00204133	0.00129648
1660	GSYDPLPNSHGEK	13		2	Q9Y3D3	28S ribosomal protein S16, mitochondrial OS=Homo sapiens OX=9606 GN=MRPS16 PE=1 SV=1	0.00168329	0.00129648
1661	KLIDRTESL	9		3	P33241	Lymphocyte-specific protein 1 OS=Homo sapiens OX=9606 GN=LSP1 PE=1 SV=1	0.0016466	0.00129648
1662	KVLSSLVTLNK	11		2	Q14155	Rho guanine nucleotide exchange factor 7 OS=Homo sapiens OX=9606 GN=ARHGEF7 PE=1 SV=2	0.00173491	0.00129648
1663	KVLQKFLTY	9		1	Q96G75	E3 ubiquitin-protein transferase RMND5B OS=Homo sapiens OX=9606 GN=RMND5B PE=1 SV=1	0.00138611	0.00129648
1664	KVLPLLKIIKK	11		2	P49792	E3 SUMO-protein ligase RanBP2 OS=Homo sapiens OX=9606 GN=RANBP2 PE=1 SV=2	0.00209023	0.00129648
1665	KVLPGDHEYPK	11		2	Q7Z392	Trafficking protein particle complex subunit 11 OS=Homo sapiens OX=9606 GN=TRAPPC11 PE=1 SV=2	0.00138292	0.00129648
1666	KVLNSIVLLGK	11		2	Q6NXT6	Transmembrane anterior posterior transformation protein 1 homolog OS=Homo sapiens OX=9606 GN=TAPT1 PE=1 SV=1	0.00125268	0.00129648
1667	KVLKQVHPDTGISSK	15		4	Q16778; Q5QNW6; Q99880	Histone H2B type 2-E OS=Homo sapiens OX=9606 GN=HIST2H2BE PE=1 SV=3 Histone H2B type 2-F OS=Homo sapiens OX=9606 GN=HIST2H2BF PE=1 SV=3 Histone H2B type 1-L OS=Homo sapiens OX=9606 GN=HIST1H2BL PE=1 SV=3	0.00195121	0.00129648
1668	KVMDEVEKA	9		2	Q9Y383	Putative RNA-binding protein Luc7-like 2 OS=Homo sapiens OX=9606 GN=LUC7L2 PE=1 SV=2	0.00141189	0.00129648
1669	KVLGYFLKH	9		2	Q8NFP9	Neurobeachin OS=Homo sapiens OX=9606 GN=NBEA PE=1 SV=3	0.00195121	0.00129648
1670	FVWEASHYL	9		1	O00411	DNA-directed RNA polymerase, mitochondrial OS=Homo sapiens OX=9606 GN=POLRMT PE=1 SV=2	0.00204133	0.00129648
1671	KVIELPNIQK	10		5	P51784	Ubiquitin carboxyl-terminal hydrolase 11 OS=Homo sapiens OX=9606 GN=USP11 PE=1 SV=3	0.00147598	0.00129648
1672	FVYSTKGIGNK	11		3	Q9BZ95	Histone-lysine N-methyltransferase NSD3 OS=Homo sapiens OX=9606 GN=NSD3 PE=1 SV=1	0.00211053	0.00129648
1673	KVLEILHRV	9		4	Q5GLZ8	Probable E3 ubiquitin-protein ligase HERC4 OS=Homo sapiens OX=9606 GN=HERC4 PE=1 SV=1	0.00172891	0.00129648
1674	KVLDTIMATK	10		2	Q460N5	Protein mono-ADP-ribosyltransferase PARP14 OS=Homo sapiens OX=9606 GN=PARP14 PE=1 SV=3	0.00144836	0.00129648
1675	KILDTERMLAK	11	1xOxidation [M8]	3	Q05048	Cleavage stimulation factor subunit 1 OS=Homo sapiens OX=9606 GN=CSTF1 PE=1 SV=1	0.00207036	0.00129648
1676	KVIDRILYK	9		3	O75533	Splicing factor 3B subunit 1 OS=Homo sapiens OX=9606 GN=SF3B1 PE=1 SV=3	0.00153543	0.00129648
1677	KVLDLKINLK	10		2	Q96RL7	Vacuolar protein sorting-associated protein 13A OS=Homo sapiens OX=9606 GN=VPS13A PE=1 SV=2	0.00183374	0.00129648
1678	GSRALSNSVSNMGLSESSSLGSAK	24	1xOxidation [M12]	1	O43524	Forkhead box protein O3 OS=Homo sapiens OX=9606 GN=FOXO3 PE=1 SV=1	0.00118371	0.00129648
1679	KVIDEIYRV	9		3	Q9NVF7	F-box only protein 28 OS=Homo sapiens OX=9606 GN=FBXO28 PE=1 SV=1	0.00206058	0.00129648
1680	GSYGGMDRDYGHGSYGGQR	19		4	Q5BKZ1	DBIRD complex subunit ZNF326 OS=Homo sapiens OX=9606 GN=ZNF326 PE=1 SV=2	0.00146897	0.00129648
1681	KVMGILINR	9		4	Q9UPN7	Serine/threonine-protein phosphatase 6 regulatory subunit 1 OS=Homo sapiens OX=9606 GN=PPP6R1 PE=1 SV=5	0.00143826	0.00129648
1682	KVWDLFPEADKV	12		1	B5ME19	Eukaryotic translation initiation factor 3 subunit C-like protein OS=Homo sapiens OX=9606 GN=EIF3CL PE=3 SV=1	0.00117701	0.00129648
1683	KVVEGSFVYK	10		3	P31150	Rab GDP dissociation inhibitor alpha OS=Homo sapiens OX=9606 GN=GDI1 PE=1 SV=2	0.00126234	0.00129648
1684	FVDEHEPSM	9		2	Q16649	Nuclear factor interleukin-3-regulated protein OS=Homo sapiens OX=9606 GN=NFIL3 PE=1 SV=2	0.00212085	0.00129648
1685	FVDEHEPSM	9	1xOxidation [M9]	3	Q16649	Nuclear factor interleukin-3-regulated protein OS=Homo sapiens OX=9606 GN=NFIL3 PE=1 SV=2	0.00135752	0.00129648
1686	KVVALVHAV	9		3	P24001	Interleukin-32 OS=Homo sapiens OX=9606 GN=IL32 PE=1 SV=3	0.00215245	0.00129648
1687	KVTEGSFVYK	10		3	P50395	Rab GDP dissociation inhibitor beta OS=Homo sapiens OX=9606 GN=GDI2 PE=1 SV=2	0.00117701	0.00129648
1688	KIIDFIYTAK	10		2	Q9P2N7	Kelch-like protein 13 OS=Homo sapiens OX=9606 GN=KLHL13 PE=1 SV=3	0.00119704	0.00129648
1689	GSYNKVFLAK	10		8	P48556	26S proteasome non-ATPase regulatory subunit 8 OS=Homo sapiens OX=9606 GN=PSMD8 PE=1 SV=2	0.00152761	0.00129648
1690	KVMDEVEKARAK	12		3	Q9Y383	Putative RNA-binding protein Luc7-like 2 OS=Homo sapiens OX=9606 GN=LUC7L2 PE=1 SV=2	0.00143826	0.00129648
1691	KVNPIQGLASK	11		2	P13073	Cytochrome c oxidase subunit 4 isoform 1, mitochondrial OS=Homo sapiens OX=9606 GN=COX4I1 PE=1 SV=1	0.00115341	0.00129648
1692	KVNIVPVIAK	10		2	Q15019	Septin-2 OS=Homo sapiens OX=9606 GN=SEPTIN2 PE=1 SV=1	0.00121358	0.00129648
1693	KVNIIPLIAK	10		6	Q14141; Q16181	Septin-6 OS=Homo sapiens OX=9606 GN=SEPTIN6 PE=1 SV=4 Septin-7 OS=Homo sapiens OX=9606 GN=SEPTIN7 PE=1 SV=2	0.00155557	0.00129648
1694	FVEEEEHFL	9		2	Q5TA31	E3 ubiquitin-protein ligase RNF187 OS=Homo sapiens OX=9606 GN=RNF187 PE=1 SV=2	0.00207036	0.00129648
1695	KIIDIQEKV	9		2	P12270	Nucleoprotein TPR OS=Homo sapiens OX=9606 GN=TPR PE=1 SV=3	0.00156388	0.00129648
1696	GSYGPFGRMPTY	12		2	Q8ND56	Protein LSM14 homolog A OS=Homo sapiens OX=9606 GN=LSM14A PE=1 SV=3	0.00211053	0.00129648
1697	KVMGILINRK	10		3	Q9UPN7	Serine/threonine-protein phosphatase 6 regulatory subunit 1 OS=Homo sapiens OX=9606 GN=PPP6R1 PE=1 SV=5	0.00171131	0.00129648
1698	FVFGQSGAGNNWAK	14		2	P07437; P68371	Tubulin beta chain OS=Homo sapiens OX=9606 GN=TUBB PE=1 SV=2 Tubulin beta-4B chain OS=Homo sapiens OX=9606 GN=TUBB4B PE=1 SV=1	0.00120036	0.00129648
1699	KVMGILINR	9	1xOxidation [M3]	4	Q9UPN7	Serine/threonine-protein phosphatase 6 regulatory subunit 1 OS=Homo sapiens OX=9606 GN=PPP6R1 PE=1 SV=5	0.00174098	0.00129648
1700	KILDLFQLNK	10		4	Q9UGL1	Lysine-specific demethylase 5B OS=Homo sapiens OX=9606 GN=KDM5B PE=1 SV=3	0.00116355	0.00129648
1701	KTYLAVGSMK	10		4	P13612	Integrin alpha-4 OS=Homo sapiens OX=9606 GN=ITGA4 PE=1 SV=3	0.00132908	0.00129648
1702	KVLDEATLK	9		2	Q14005	Pro-interleukin-16 OS=Homo sapiens OX=9606 GN=IL16 PE=1 SV=4	0.0015315	0.00129648
1703	KVHYGFILK	9		1	Q12797	Aspartyl/asparaginyl beta-hydroxylase OS=Homo sapiens OX=9606 GN=ASPH PE=1 SV=3	0.00171711	0.00129648
1704	KVAPAPAVVKK	11		2	P62424	60S ribosomal protein L7a OS=Homo sapiens OX=9606 GN=RPL7A PE=1 SV=2	0.00166198	0.00129648
1705	KVANVSLLALYK	12		3	P62266	40S ribosomal protein S23 OS=Homo sapiens OX=9606 GN=RPS23 PE=1 SV=3	0.00175333	0.00129648
1706	GEDGYVRIHY	10		3	Q13347	Eukaryotic translation initiation factor 3 subunit I OS=Homo sapiens OX=9606 GN=EIF3I PE=1 SV=1	0.00195978	0.00129648
1707	KVAIKIISK	9		2	O96017	Serine/threonine-protein kinase Chk2 OS=Homo sapiens OX=9606 GN=CHEK2 PE=1 SV=1	0.00174098	0.00129648
1708	GEDPYPHKF	9		8	Q15046	Lysine--tRNA ligase OS=Homo sapiens OX=9606 GN=KARS PE=1 SV=3	0.00151233	0.00129648
1709	GEDSTYKFF	9		2	P61313	60S ribosomal protein L15 OS=Homo sapiens OX=9606 GN=RPL15 PE=1 SV=2	0.00157235	0.00129648
1710	GEDTFVHIW	9		4	Q9H977	WD repeat-containing protein 54 OS=Homo sapiens OX=9606 GN=WDR54 PE=1 SV=1	0.00169991	0.00129648
1711	GEEETTRISY	10		2	O43396	Thioredoxin-like protein 1 OS=Homo sapiens OX=9606 GN=TXNL1 PE=1 SV=3	0.0019179	0.00129648
1712	GSHSMRYFYTSVS	13		2	P30480	HLA class I histocompatibility antigen, B-42 alpha chain OS=Homo sapiens OX=9606 GN=HLA-B PE=1 SV=1	0.00134803	0.00129648
1713	KVADMALHY	9	1xOxidation [M5]	15	P50990	T-complex protein 1 subunit theta OS=Homo sapiens OX=9606 GN=CCT8 PE=1 SV=4	0.00131327	0.00129648
1714	KVADMALHY	9		7	P50990	T-complex protein 1 subunit theta OS=Homo sapiens OX=9606 GN=CCT8 PE=1 SV=4	0.00130694	0.00129648
1715	KVADFGLSK	9		1	Q8N165	Serine/threonine-protein kinase PDIK1L OS=Homo sapiens OX=9606 GN=PDIK1L PE=1 SV=1	0.00167787	0.00129648
1716	KLLEDTESGKTLLL	14		2	Q9Y6J0	Calcineurin-binding protein cabin-1 OS=Homo sapiens OX=9606 GN=CABIN1 PE=1 SV=1	0.00148664	0.00129648
1717	GSHSMRYFYTAM	12		4	P30481	HLA class I histocompatibility antigen, B-44 alpha chain OS=Homo sapiens OX=9606 GN=HLA-B PE=1 SV=1	0.0019179	0.00129648
1718	GEFLYKKLF	9		2	Q8N3U4	Cohesin subunit SA-2 OS=Homo sapiens OX=9606 GN=STAG2 PE=1 SV=3	0.00173491	0.00129648
1719	KILEELQKV	9		1	O75179	Ankyrin repeat domain-containing protein 17 OS=Homo sapiens OX=9606 GN=ANKRD17 PE=1 SV=3	0.00140864	0.00129648
1720	KTYQVTPMTPR	11	1xOxidation [M8]	2	Q15398	Disks large-associated protein 5 OS=Homo sapiens OX=9606 GN=DLGAP5 PE=1 SV=2	0.00188606	0.00129648
1721	GEFSEAIKAY	10		1	Q6P3X3	Tetratricopeptide repeat protein 27 OS=Homo sapiens OX=9606 GN=TTC27 PE=1 SV=1	0.00171131	0.00129648
1722	GSHSMRYFYTAMSRPGR	17		2	P30481	HLA class I histocompatibility antigen, B-44 alpha chain OS=Homo sapiens OX=9606 GN=HLA-B PE=1 SV=1	0.0020225	0.00129648
1723	KVKDILSKVQK	11		1	Q52LJ0	Protein FAM98B OS=Homo sapiens OX=9606 GN=FAM98B PE=1 SV=2	0.00139251	0.00129648
1724	GEDFTEVHQNW	11		1	Q96HR8	H/ACA ribonucleoprotein complex non-core subunit NAF1 OS=Homo sapiens OX=9606 GN=NAF1 PE=1 SV=2	0.00144161	0.00129648
1725	GEASKLQQF	9		2	Q01082	Spectrin beta chain, non-erythrocytic 1 OS=Homo sapiens OX=9606 GN=SPTBN1 PE=1 SV=2	0.00192609	0.00129648
1726	KVGKFYELYH	10		2	P52701	DNA mismatch repair protein Msh6 OS=Homo sapiens OX=9606 GN=MSH6 PE=1 SV=2	0.00187068	0.00129648
1727	KVGDYFFGK	9		1	Q9NZ08	Endoplasmic reticulum aminopeptidase 1 OS=Homo sapiens OX=9606 GN=ERAP1 PE=1 SV=3	0.00138611	0.00129648
1728	KVFVKSSDLLK	11		2	Q6AW86	Zinc finger protein 324B OS=Homo sapiens OX=9606 GN=ZNF324B PE=1 SV=1	0.0014975	0.00129648
1729	KVFPEDMAK	9		1	Q9BTT4	Mediator of RNA polymerase II transcription subunit 10 OS=Homo sapiens OX=9606 GN=MED10 PE=1 SV=1	0.00154338	0.00129648
1730	GAGDGSDEEVDGKADGAEAKPAE	23	1xPhospho [S6]	2	P35579	Myosin-9 OS=Homo sapiens OX=9606 GN=MYH9 PE=1 SV=4	0.00154741	0.00129648
1731	GAPPSGGASSGPTIEEVD	18		4	P11142	Heat shock cognate 71 kDa protein OS=Homo sapiens OX=9606 GN=HSPA8 PE=1 SV=1	0.00137973	0.00129648
1732	GARVPSSLAYSLK	13		4	Q9NQS7	Inner centromere protein OS=Homo sapiens OX=9606 GN=INCENP PE=1 SV=3	0.00137019	0.00129648
1733	GASQAGMTGYGMPRQIL	17		1	P37802	Transgelin-2 OS=Homo sapiens OX=9606 GN=TAGLN2 PE=1 SV=3	0.0016126	0.00129648
1734	KVCNPIITKL	10		4	P11142	Heat shock cognate 71 kDa protein OS=Homo sapiens OX=9606 GN=HSPA8 PE=1 SV=1	0.00149386	0.00129648
1735	GDDDTSRMEEVD	12		2	P07900	Heat shock protein HSP 90-alpha OS=Homo sapiens OX=9606 GN=HSP90AA1 PE=1 SV=5	0.0019018	0.00129648
1736	KLLDWIEGK	9		1	O14976	Cyclin-G-associated kinase OS=Homo sapiens OX=9606 GN=GAK PE=1 SV=2	0.00176597	0.00129648
1737	KVFEVHVRPK	10		2	P13598	Intercellular adhesion molecule 2 OS=Homo sapiens OX=9606 GN=ICAM2 PE=1 SV=2	0.00215245	0.00129648
1738	KVFDSHPVLH	10		2	Q9BXW9	Fanconi anemia group D2 protein OS=Homo sapiens OX=9606 GN=FANCD2 PE=1 SV=2	0.00133855	0.00129648
1739	KVFDPVPVGVTK	12		4	Q08211	ATP-dependent RNA helicase A OS=Homo sapiens OX=9606 GN=DHX9 PE=1 SV=4	0.00200408	0.00129648
1740	KVFDPVPVGV	10		2	Q08211	ATP-dependent RNA helicase A OS=Homo sapiens OX=9606 GN=DHX9 PE=1 SV=4	0.00132276	0.00129648
1741	KVFDGIPPPYDK	12		1	P40429	60S ribosomal protein L13a OS=Homo sapiens OX=9606 GN=RPL13A PE=1 SV=2	0.00215245	0.00129648
1742	GEALQTTVSRW	11		2	Q8TF42	Ubiquitin-associated and SH3 domain-containing protein B OS=Homo sapiens OX=9606 GN=UBASH3B PE=1 SV=2	0.00145859	0.00129648
1743	KVDNAMSRLLK	11		1	P06400	Retinoblastoma-associated protein OS=Homo sapiens OX=9606 GN=RB1 PE=1 SV=2	0.00208024	0.00129648
1744	GDEDASRMEEVD	12		2	P08238	Heat shock protein HSP 90-beta OS=Homo sapiens OX=9606 GN=HSP90AB1 PE=1 SV=4	0.00174712	0.00129648
1745	FVDDGTETHF	10		5	Q9NVQ4	Fas apoptotic inhibitory molecule 1 OS=Homo sapiens OX=9606 GN=FAIM PE=1 SV=1	0.00158979	0.00129648
1746	KLMELYERL	9		5	Q9UG63	ATP-binding cassette sub-family F member 2 OS=Homo sapiens OX=9606 GN=ABCF2 PE=1 SV=2	0.00143493	0.00129648
1747	KLMELYERL	9	1xOxidation [M3]	3	Q9UG63	ATP-binding cassette sub-family F member 2 OS=Homo sapiens OX=9606 GN=ABCF2 PE=1 SV=2	0.00130378	0.00129648
1748	KITDVALEK	9		1	Q9UKA1	F-box/LRR-repeat protein 5 OS=Homo sapiens OX=9606 GN=FBXL5 PE=1 SV=2	0.00171131	0.00129648
1749	KMAEVIGSKL	10	1xOxidation [M2]	3	Q9NU22	Midasin OS=Homo sapiens OX=9606 GN=MDN1 PE=1 SV=2	0.00162206	0.00129648
1750	KITEIELRK	9		2	Q9P2I0	Cleavage and polyadenylation specificity factor subunit 2 OS=Homo sapiens OX=9606 GN=CPSF2 PE=1 SV=2	0.00198606	0.00129648
1751	KLTEPASVPIHK	12		2	Q15042	Rab3 GTPase-activating protein catalytic subunit OS=Homo sapiens OX=9606 GN=RAB3GAP1 PE=1 SV=3	0.00130694	0.00129648
1752	KITEYLERV	9		1	Q9Y6W3	Calpain-7 OS=Homo sapiens OX=9606 GN=CAPN7 PE=1 SV=1	0.00200408	0.00129648
1753	KLTQQMIKY	9		3	O75116	Rho-associated protein kinase 2 OS=Homo sapiens OX=9606 GN=ROCK2 PE=1 SV=4	0.00146897	0.00129648
1754	KMADIGGHAIYK	12		2	Q92562	Polyphosphoinositide phosphatase OS=Homo sapiens OX=9606 GN=FIG4 PE=1 SV=1	0.0019098	0.00129648
1755	KMADKVLPQRI	11	1xOxidation [M2]	1	Q92925	SWI/SNF-related matrix-associated actin-dependent regulator of chromatin subfamily D member 2 OS=Homo sapiens OX=9606 GN=SMARCD2 PE=1 SV=3	0.00121687	0.00129648
1756	KITDIHIKY	9		1	Q709C8	Vacuolar protein sorting-associated protein 13C OS=Homo sapiens OX=9606 GN=VPS13C PE=1 SV=1	0.00192609	0.00129648
1757	KITSWFLSK	9		1	Q92835	Phosphatidylinositol 3,4,5-trisphosphate 5-phosphatase 1 OS=Homo sapiens OX=9606 GN=INPP5D PE=1 SV=2	0.00195121	0.00129648
1758	KMADKDGDLIATK	13		1	O43852	Calumenin OS=Homo sapiens OX=9606 GN=CALU PE=1 SV=2	0.00164159	0.00129648
1759	KMADEDALRKI	11	1xOxidation [M2]	2	Q5VTR2	E3 ubiquitin-protein ligase BRE1A OS=Homo sapiens OX=9606 GN=RNF20 PE=1 SV=2	0.00147246	0.00129648
1760	KLYVIGGGPNGK	12		3	Q8WZ60	Kelch-like protein 6 OS=Homo sapiens OX=9606 GN=KLHL6 PE=1 SV=3	0.00150487	0.00129648
1761	KLYTYIQSRF	10	1xPhospho [Y5]	1	O43781	Dual specificity tyrosine-phosphorylation-regulated kinase 3 OS=Homo sapiens OX=9606 GN=DYRK3 PE=1 SV=3	0.00117701	0.00129648
1762	KLYTLPASH	9		1	P49815	Tuberin OS=Homo sapiens OX=9606 GN=TSC2 PE=1 SV=2	0.00213127	0.00129648
1763	KIWADIPAPK	10		5	P49419	Alpha-aminoadipic semialdehyde dehydrogenase OS=Homo sapiens OX=9606 GN=ALDH7A1 PE=1 SV=5	0.00138931	0.00129648
1764	KLWADRISL	9		4	Q7Z392	Trafficking protein particle complex subunit 11 OS=Homo sapiens OX=9606 GN=TRAPPC11 PE=1 SV=2	0.00215245	0.00129648
1765	KLYSESLARY	10		3	P31150; P50395	Rab GDP dissociation inhibitor alpha OS=Homo sapiens OX=9606 GN=GDI1 PE=1 SV=2 Rab GDP dissociation inhibitor beta OS=Homo sapiens OX=9606 GN=GDI2 PE=1 SV=2	0.00181955	0.00129648
1766	KLVDPERDMSL	11		3	Q14444	Caprin-1 OS=Homo sapiens OX=9606 GN=CAPRIN1 PE=1 SV=2	0.00173491	0.00129648
1767	KLYSEFLGK	9		2	P09488	Glutathione S-transferase Mu 1 OS=Homo sapiens OX=9606 GN=GSTM1 PE=1 SV=3	0.00146549	0.00129648
1768	KITDFGLSK	9		2	Q86UE8; P51812; Q6P0Q8; O15021; Q96GX5	Serine/threonine-protein kinase tousled-like 2 OS=Homo sapiens OX=9606 GN=TLK2 PE=1 SV=2 Ribosomal protein S6 kinase alpha-3 OS=Homo sapiens OX=9606 GN=RPS6KA3 PE=1 SV=1 Microtubule-associated serine/threonine-protein kinase 2 OS=Homo sapiens OX=9606 GN=MAST2 PE=1 SV=2 Microtubule-associated serine/threonine-protein kinase 4 OS=Homo sapiens OX=9606 GN=MAST4 PE=1 SV=4 Serine/threonine-protein kina…	0.00126875	0.00129648
1769	KMALPMPTKR	10		4	Q9P265	Disco-interacting protein 2 homolog B OS=Homo sapiens OX=9606 GN=DIP2B PE=1 SV=3	0.00125912	0.00129648
1770	KMLDTDGNEMIEK	13		1	Q8IYU8	Calcium uptake protein 2, mitochondrial OS=Homo sapiens OX=9606 GN=MICU2 PE=1 SV=2	0.00141515	0.00129648
1771	KISDFGLSK	9		1	P43403; P43405	Tyrosine-protein kinase ZAP-70 OS=Homo sapiens OX=9606 GN=ZAP70 PE=1 SV=1 Tyrosine-protein kinase SYK OS=Homo sapiens OX=9606 GN=SYK PE=1 SV=1	0.00121358	0.00129648
1772	GPESRPTEL	9		3	Q9Y6J0	Calcineurin-binding protein cabin-1 OS=Homo sapiens OX=9606 GN=CABIN1 PE=1 SV=1	0.00160334	0.00129648
1773	KISEMALEH	9		1	Q8NF50	Dedicator of cytokinesis protein 8 OS=Homo sapiens OX=9606 GN=DOCK8 PE=1 SV=3	0.00193437	0.00129648
1774	KLSIKWMIK	9		2	Q9H813	Proton-activated chloride channel OS=Homo sapiens OX=9606 GN=PACC1 PE=1 SV=1	0.00123323	0.00129648
1775	KMKEALLSIGK	11		3	Q96C01	Protein FAM136A OS=Homo sapiens OX=9606 GN=FAM136A PE=1 SV=1	0.00160795	0.00129648
1776	KMHIPLEVRL	10	1xOxidation [M2]	2	Q8IYT2	Cap-specific mRNA (nucleoside-2'-O-)-methyltransferase 2 OS=Homo sapiens OX=9606 GN=CMTR2 PE=1 SV=2	0.00209023	0.00129648
1777	KMHIPLEVRL	10		2	Q8IYT2	Cap-specific mRNA (nucleoside-2'-O-)-methyltransferase 2 OS=Homo sapiens OX=9606 GN=CMTR2 PE=1 SV=2	0.00194274	0.00129648
1778	GPDEAKIKALL	11		2	O43390; O60506	Heterogeneous nuclear ribonucleoprotein R OS=Homo sapiens OX=9606 GN=HNRNPR PE=1 SV=1 Heterogeneous nuclear ribonucleoprotein Q OS=Homo sapiens OX=9606 GN=SYNCRIP PE=1 SV=2	0.00211053	0.00129648
1779	KMGFHVIYK	9		2	Q15047	Histone-lysine N-methyltransferase SETDB1 OS=Homo sapiens OX=9606 GN=SETDB1 PE=1 SV=1	0.00145516	0.00129648
1780	KMFNALIHR	9		5	Q9UPN3	Microtubule-actin cross-linking factor 1, isoforms 1/2/3/5 OS=Homo sapiens OX=9606 GN=MACF1 PE=1 SV=4	0.00192609	0.00129648
1781	KMFGMVLEK	9		2	P55060	Exportin-2 OS=Homo sapiens OX=9606 GN=CSE1L PE=1 SV=3	0.00123974	0.00129648
1782	KMFEVDMKI	9		3	P51003	Poly(A) polymerase alpha OS=Homo sapiens OX=9606 GN=PAPOLA PE=1 SV=4	0.00149024	0.00129648
1783	KLSPFNITH	9		1	Q92835	Phosphatidylinositol 3,4,5-trisphosphate 5-phosphatase 1 OS=Homo sapiens OX=9606 GN=INPP5D PE=1 SV=2	0.00195121	0.00129648
1784	KMDDPDYWRTV	11		4	Q14137	Ribosome biogenesis protein BOP1 OS=Homo sapiens OX=9606 GN=BOP1 PE=1 SV=2	0.00129743	0.00129648
1785	KLSSLPFQK	9		1	P61970	Nuclear transport factor 2 OS=Homo sapiens OX=9606 GN=NUTF2 PE=1 SV=1	0.00128472	0.00129648
1786	KITAPLINK	9		2	Q9H8M1	Coenzyme Q-binding protein COQ10 homolog B, mitochondrial OS=Homo sapiens OX=9606 GN=COQ10B PE=2 SV=1	0.00185565	0.00129648
1787	KMALPMPTKR	10	1xOxidation [M]	6	Q9P265	Disco-interacting protein 2 homolog B OS=Homo sapiens OX=9606 GN=DIP2B PE=1 SV=3	0.00189388	0.00129648
1788	KMFNALIHRY	10		2	Q9UPN3	Microtubule-actin cross-linking factor 1, isoforms 1/2/3/5 OS=Homo sapiens OX=9606 GN=MACF1 PE=1 SV=4	0.00124945	0.00129648
1789	KLRQPFFQK	9		4	Q01105	Protein SET OS=Homo sapiens OX=9606 GN=SET PE=1 SV=3	0.00127195	0.00129648
1790	KLWDEVLSHL	10		1	Q96PU4	E3 ubiquitin-protein ligase UHRF2 OS=Homo sapiens OX=9606 GN=UHRF2 PE=1 SV=1	0.00138931	0.00129648
1791	GLVNYQISVK	10		2	P08236	Beta-glucuronidase OS=Homo sapiens OX=9606 GN=GUSB PE=1 SV=2	0.00194274	0.00129648
1792	KLYELIITR	9		5	P07384	Calpain-1 catalytic subunit OS=Homo sapiens OX=9606 GN=CAPN1 PE=1 SV=1	0.00118036	0.00129648
1793	GLYKSIQKTLK	11		2	B0YJ81	Very-long-chain (3R)-3-hydroxyacyl-CoA dehydratase 1 OS=Homo sapiens OX=9606 GN=HACD1 PE=1 SV=1	0.00141189	0.00129648
1794	GLYINFRHLYK	11		4	Q9P035	Very-long-chain (3R)-3-hydroxyacyl-CoA dehydratase 3 OS=Homo sapiens OX=9606 GN=HACD3 PE=1 SV=2	0.00119039	0.00129648
1795	KLYEIGAGTSEV	12		1	P26440	Isovaleryl-CoA dehydrogenase, mitochondrial OS=Homo sapiens OX=9606 GN=IVD PE=1 SV=2	0.00195121	0.00129648
1796	KLYEKKLLKL	10		7	P42167; P42166	Lamina-associated polypeptide 2, isoforms beta/gamma OS=Homo sapiens OX=9606 GN=TMPO PE=1 SV=2 Lamina-associated polypeptide 2, isoform alpha OS=Homo sapiens OX=9606 GN=TMPO PE=1 SV=2	0.00120036	0.00129648
1797	KLYEKKLLK	9		3	P42167; P42166; Q08999	Lamina-associated polypeptide 2, isoforms beta/gamma OS=Homo sapiens OX=9606 GN=TMPO PE=1 SV=2 Lamina-associated polypeptide 2, isoform alpha OS=Homo sapiens OX=9606 GN=TMPO PE=1 SV=2 Retinoblastoma-like protein 2 OS=Homo sapiens OX=9606 GN=RBL2 PE=1 SV=3	0.0021418	0.00129648
1798	KLYEKFLEF	9		2	Q9BZJ0	Crooked neck-like protein 1 OS=Homo sapiens OX=9606 GN=CRNKL1 PE=1 SV=4	0.0013196	0.00129648
1799	KIYEFTLQR	9		4	O43795	Unconventional myosin-Ib OS=Homo sapiens OX=9606 GN=MYO1B PE=1 SV=3	0.00167787	0.00129648
1800	KLYELIITRY	10		4	P07384	Calpain-1 catalytic subunit OS=Homo sapiens OX=9606 GN=CAPN1 PE=1 SV=1	0.00168329	0.00129648
1801	KLYEEPLSKL	10		1	Q13535	Serine/threonine-protein kinase ATR OS=Homo sapiens OX=9606 GN=ATR PE=1 SV=3	0.00168876	0.00129648
1802	KIYEDGDDDMKRTINK	16		1	Q9HB71	Calcyclin-binding protein OS=Homo sapiens OX=9606 GN=CACYBP PE=1 SV=2	0.00161731	0.00129648
1803	GLYYIHRNK	9		6	P50750	Cyclin-dependent kinase 9 OS=Homo sapiens OX=9606 GN=CDK9 PE=1 SV=3	0.00160334	0.00129648
1804	KLWNEELKY	9		4	O14777	Kinetochore protein NDC80 homolog OS=Homo sapiens OX=9606 GN=NDC80 PE=1 SV=1	0.00133539	0.00129648
1805	KLWREFLHH	9		1	P30533	Alpha-2-macroglobulin receptor-associated protein OS=Homo sapiens OX=9606 GN=LRPAP1 PE=1 SV=1	0.00133224	0.00129648
1806	GMFASTHLILK	11		4	Q92547	DNA topoisomerase 2-binding protein 1 OS=Homo sapiens OX=9606 GN=TOPBP1 PE=1 SV=3	0.00147951	0.00129648
1807	GMFASTHLILK	11	1xOxidation [M2]	3	Q92547	DNA topoisomerase 2-binding protein 1 OS=Homo sapiens OX=9606 GN=TOPBP1 PE=1 SV=3	0.00146549	0.00129648
1808	GMFKNLLKEV	10		3	P30876	DNA-directed RNA polymerase II subunit RPB2 OS=Homo sapiens OX=9606 GN=POLR2B PE=1 SV=1	0.00195121	0.00129648
1809	KLYDIDVAK	9		5	P62750	60S ribosomal protein L23a OS=Homo sapiens OX=9606 GN=RPL23A PE=1 SV=1	0.00136702	0.00129648
1810	GMNDKIVIEK	10		2	Q96CW1	AP-2 complex subunit mu OS=Homo sapiens OX=9606 GN=AP2M1 PE=1 SV=2	0.00170558	0.00129648
1811	KLYRPGSVAY	10		2	P53396	ATP-citrate synthase OS=Homo sapiens OX=9606 GN=ACLY PE=1 SV=3	0.0019179	0.00129648
1812	GLYKAPLSK	9		2	Q8NBM4	Ubiquitin-associated domain-containing protein 2 OS=Homo sapiens OX=9606 GN=UBAC2 PE=1 SV=1	0.00196844	0.00129648
1813	KLWEAESKL	9		2	Q9NYP9	Protein Mis18-alpha OS=Homo sapiens OX=9606 GN=MIS18A PE=1 SV=1	0.00116018	0.00129648
1814	KLYQYYLDH	9		1	P46100	Transcriptional regulator ATRX OS=Homo sapiens OX=9606 GN=ATRX PE=1 SV=5	0.00207036	0.00129648
1815	KIYQYVINK	9		1	P17812	CTP synthase 1 OS=Homo sapiens OX=9606 GN=CTPS1 PE=1 SV=2	0.00131644	0.00129648
1816	KLYQEVEIASV	11		2	Q92900	Regulator of nonsense transcripts 1 OS=Homo sapiens OX=9606 GN=UPF1 PE=1 SV=2	0.0019772	0.00129648
1817	KLWDGVSNR	9		3	Q05048	Cleavage stimulation factor subunit 1 OS=Homo sapiens OX=9606 GN=CSTF1 PE=1 SV=1	0.00134803	0.00129648
1818	KLYPGKSLLR	10		2	Q9NW15	Anoctamin-10 OS=Homo sapiens OX=9606 GN=ANO10 PE=1 SV=2	0.00174098	0.00129648
1819	KIYNGLFAISK	11		3	Q15058	Kinesin-like protein KIF14 OS=Homo sapiens OX=9606 GN=KIF14 PE=1 SV=1	0.00120036	0.00129648
1820	GLWHMKTYK	9		5	Q9ULC4	Malignant T-cell-amplified sequence 1 OS=Homo sapiens OX=9606 GN=MCTS1 PE=1 SV=1	0.00134487	0.00129648
1821	GMYIFLHTV	9	1xOxidation [M2]	3	Q8N138	ORM1-like protein 3 OS=Homo sapiens OX=9606 GN=ORMDL3 PE=1 SV=1	0.00200408	0.00129648
1822	KLWEMDNMLI	10	2xOxidation [M5; M8]	2	Q96HT8	MORF4 family-associated protein 1-like 1 OS=Homo sapiens OX=9606 GN=MRFAP1L1 PE=1 SV=1	0.00131011	0.00129648
1823	KLYLPVQNK	9		3	Q9Y6A4	Cilia- and flagella-associated protein 20 OS=Homo sapiens OX=9606 GN=CFAP20 PE=1 SV=1	0.00130694	0.00129648
1824	KLWDMNPKQK	10	1xOxidation [M5]	1	P53804	E3 ubiquitin-protein ligase TTC3 OS=Homo sapiens OX=9606 GN=TTC3 PE=1 SV=2	0.00184096	0.00129648
1825	KIYIGDQVQK	10		3	Q9UIA9	Exportin-7 OS=Homo sapiens OX=9606 GN=XPO7 PE=1 SV=3	0.00117366	0.00129648
1826	KLYLADPMK	9		1	P49458	Signal recognition particle 9 kDa protein OS=Homo sapiens OX=9606 GN=SRP9 PE=1 SV=2	0.00151611	0.00129648
1827	KIYKIGQGY	9		2	P39023	60S ribosomal protein L3 OS=Homo sapiens OX=9606 GN=RPL3 PE=1 SV=2	0.00133539	0.00129648
1828	GMYGKIAVMEL	11		2	Q16531	DNA damage-binding protein 1 OS=Homo sapiens OX=9606 GN=DDB1 PE=1 SV=1	0.00176597	0.00129648
1829	KIWDPVHRV	9		2	P29144	Tripeptidyl-peptidase 2 OS=Homo sapiens OX=9606 GN=TPP2 PE=1 SV=4	0.0019179	0.00129648
1830	GLYEFPLNKV	10		2	Q9UJA5	tRNA (adenine(58)-N(1))-methyltransferase non-catalytic subunit TRM6 OS=Homo sapiens OX=9606 GN=TRMT6 PE=1 SV=1	0.00194274	0.00129648
1831	KLYEQLSGK	9		2	P30086	Phosphatidylethanolamine-binding protein 1 OS=Homo sapiens OX=9606 GN=PEBP1 PE=1 SV=3	0.00145859	0.00129648
1832	KLWDMNPKQK	10		4	P53804	E3 ubiquitin-protein ligase TTC3 OS=Homo sapiens OX=9606 GN=TTC3 PE=1 SV=2	0.00116355	0.00129648
1833	KSFPGIPLHH	10		6	P50613	Cyclin-dependent kinase 7 OS=Homo sapiens OX=9606 GN=CDK7 PE=1 SV=1	0.00163172	0.00129648
1834	KMIEDLQNEL	10		2	Q8IY18	Structural maintenance of chromosomes protein 5 OS=Homo sapiens OX=9606 GN=SMC5 PE=1 SV=2	0.00170558	0.00129648
1835	KLREPNFTLK	10	1xDeamidated [N6]	3	Q92545	Transmembrane protein 131 OS=Homo sapiens OX=9606 GN=TMEM131 PE=1 SV=3	0.00147598	0.00129648
1836	KPRQPTIDL	9		2	Q7Z589	BRCA2-interacting transcriptional repressor EMSY OS=Homo sapiens OX=9606 GN=EMSY PE=1 SV=2	0.0019098	0.00129648
1837	KPRPLWTGKQIF	12		4	P24928	DNA-directed RNA polymerase II subunit RPB1 OS=Homo sapiens OX=9606 GN=POLR2A PE=1 SV=2	0.0016126	0.00129648
1838	KPRLSYNDDVL	11		6	Q8ND25	E3 ubiquitin-protein ligase ZNRF1 OS=Homo sapiens OX=9606 GN=ZNRF1 PE=1 SV=2	0.00212085	0.00129648
1839	KLNDLIQRL	9		2	P53621	Coatomer subunit alpha OS=Homo sapiens OX=9606 GN=COPA PE=1 SV=2	0.00123649	0.00129648
1840	GPREAFRQL	9		5	P57086	SCAN domain-containing protein 1 OS=Homo sapiens OX=9606 GN=SCAND1 PE=1 SV=1	0.00168329	0.00129648
1841	KPMEKLLGL	9		2	Q9Y3D3	28S ribosomal protein S16, mitochondrial OS=Homo sapiens OX=9606 GN=MRPS16 PE=1 SV=1	0.0019772	0.00129648
1842	GLLAAQKVISK	11		2	P23368	NAD-dependent malic enzyme, mitochondrial OS=Homo sapiens OX=9606 GN=ME2 PE=1 SV=1	0.00210033	0.00129648
1843	GLLAGDRLVEV	11		3	O14745	Na(+)/H(+) exchange regulatory cofactor NHE-RF1 OS=Homo sapiens OX=9606 GN=SLC9A3R1 PE=1 SV=4	0.00155971	0.00129648
1844	KPRVPPATAF	10		10	Q99707	Methionine synthase OS=Homo sapiens OX=9606 GN=MTR PE=1 SV=2	0.00130694	0.00129648
1845	KPISPKLLSHF	11		2	Q9H4H8	Protein FAM83D OS=Homo sapiens OX=9606 GN=FAM83D PE=1 SV=3	0.0021632	0.00129648
1846	KINDWIKLK	9		4	Q9NP80	Calcium-independent phospholipase A2-gamma OS=Homo sapiens OX=9606 GN=PNPLA8 PE=1 SV=1	0.00127515	0.00129648
1847	GLIDKVNEL	9		5	P61011	Signal recognition particle 54 kDa protein OS=Homo sapiens OX=9606 GN=SRP54 PE=1 SV=1	0.0019772	0.00129648
1848	KPLPLKTAL	9		3	P32314	Forkhead box protein N2 OS=Homo sapiens OX=9606 GN=FOXN2 PE=1 SV=3	0.0020225	0.00129648
1849	KLNEILQARGK	11		2	B5ME19	Eukaryotic translation initiation factor 3 subunit C-like protein OS=Homo sapiens OX=9606 GN=EIF3CL PE=3 SV=1	0.00195121	0.00129648
1850	KPINVRVTTM	10		2	P35241	Radixin OS=Homo sapiens OX=9606 GN=RDX PE=1 SV=1	0.00142499	0.00129648
1851	KPIAVGSMSML	11	2xOxidation [M8; M10]	2	Q9UBT6	DNA polymerase kappa OS=Homo sapiens OX=9606 GN=POLK PE=1 SV=1	0.00147951	0.00129648
1852	GLLEKIATPK	10		4	Q9Y2Q3	Glutathione S-transferase kappa 1 OS=Homo sapiens OX=9606 GN=GSTK1 PE=1 SV=3	0.00155147	0.00129648
1853	KPIAVGSMSML	11	1xOxidation [M]	2	Q9UBT6	DNA polymerase kappa OS=Homo sapiens OX=9606 GN=POLK PE=1 SV=1	0.00157665	0.00129648
1854	GIIDKTIIGDFQK	13		2	Q96A49	Synapse-associated protein 1 OS=Homo sapiens OX=9606 GN=SYAP1 PE=1 SV=1	0.00116355	0.00129648
1855	KPKSAPWNSF	10		2	Q16637	Survival motor neuron protein OS=Homo sapiens OX=9606 GN=SMN1 PE=1 SV=1	0.00155557	0.00129648
1856	KPRYPPDSVRL	11		14	Q9H7B4	Histone-lysine N-methyltransferase SMYD3 OS=Homo sapiens OX=9606 GN=SMYD3 PE=1 SV=4	0.00178549	0.00129648
1857	KPSLNKSNVLL	11		2	O43303	Centriolar coiled-coil protein of 110 kDa OS=Homo sapiens OX=9606 GN=CCP110 PE=1 SV=3	0.00168876	0.00129648
1858	KIMEQSPDM	9		3	Q06945	Transcription factor SOX-4 OS=Homo sapiens OX=9606 GN=SOX4 PE=1 SV=1	0.00138292	0.00129648
1859	GLEAIQRTPK	10		2	P61769	Beta-2-microglobulin OS=Homo sapiens OX=9606 GN=B2M PE=1 SV=1	0.00160334	0.00129648
1860	KIMEQSPDM	9	1xOxidation [M]	3	Q06945	Transcription factor SOX-4 OS=Homo sapiens OX=9606 GN=SOX4 PE=1 SV=1	0.00208024	0.00129648
1861	GPRLPWTRL	9		6	Q6NUQ4	Transmembrane protein 214 OS=Homo sapiens OX=9606 GN=TMEM214 PE=1 SV=2	0.00172298	0.00129648
1862	GLEEYLEKV	9		2	Q96L92	Sorting nexin-27 OS=Homo sapiens OX=9606 GN=SNX27 PE=1 SV=2	0.00206058	0.00129648
1863	KSATNLGRQGNFFASPMLK	19	1xOxidation [M17]	6	Q9H0H5	Rac GTPase-activating protein 1 OS=Homo sapiens OX=9606 GN=RACGAP1 PE=1 SV=1	0.00124945	0.00129648
1864	KSALALAIK	9		2	P25789	Proteasome subunit alpha type-4 OS=Homo sapiens OX=9606 GN=PSMA4 PE=1 SV=1	0.00180569	0.00129648
1865	GLFGGAGVGK	10		4	P06576	ATP synthase subunit beta, mitochondrial OS=Homo sapiens OX=9606 GN=ATP5F1B PE=1 SV=3	0.00183374	0.00129648
1866	KPSDVMLVHF	10		3	Q8WWM7	Ataxin-2-like protein OS=Homo sapiens OX=9606 GN=ATXN2L PE=1 SV=2	0.00167787	0.00129648
1867	KLNDLLKEK	9		3	Q7Z569	BRCA1-associated protein OS=Homo sapiens OX=9606 GN=BRAP PE=1 SV=2	0.00166198	0.00129648
1868	KQLDDLKVEL	10		3	P42766	60S ribosomal protein L35 OS=Homo sapiens OX=9606 GN=RPL35 PE=1 SV=2	0.00143826	0.00129648
1869	KQKEVEQLIKK	11		1	P25789	Proteasome subunit alpha type-4 OS=Homo sapiens OX=9606 GN=PSMA4 PE=1 SV=1	0.0016943	0.00129648
1870	KQFEPNDFYLK	11		2	Q9H2P0	Activity-dependent neuroprotector homeobox protein OS=Homo sapiens OX=9606 GN=ADNP PE=1 SV=1	0.00140217	0.00129648
1871	KQFENPIIK	9		2	Q9H000	Probable E3 ubiquitin-protein ligase makorin-2 OS=Homo sapiens OX=9606 GN=MKRN2 PE=1 SV=2	0.00142829	0.00129648
1872	KQADPFASLK	10		2	Q5SR56	Hippocampus abundant transcript-like protein 1 OS=Homo sapiens OX=9606 GN=MFSD14B PE=2 SV=3	0.00143493	0.00129648
1873	KPVFHVGFL	9		5	P24928	DNA-directed RNA polymerase II subunit RPB1 OS=Homo sapiens OX=9606 GN=POLR2A PE=1 SV=2	0.00132276	0.00129648
1874	KPVFHVGF	8		2	P24928	DNA-directed RNA polymerase II subunit RPB1 OS=Homo sapiens OX=9606 GN=POLR2A PE=1 SV=2	0.00170558	0.00129648
1875	KPTDEKLREL	10		2	Q14683	Structural maintenance of chromosomes protein 1A OS=Homo sapiens OX=9606 GN=SMC1A PE=1 SV=2	0.0020509	0.00129648
1876	KQVKYFIHY	9		2	Q9UBU8	Mortality factor 4-like protein 1 OS=Homo sapiens OX=9606 GN=MORF4L1 PE=1 SV=2	0.00150117	0.00129648
1877	KIREYEQTLK	10		2	Q13948; P39880	Protein CASP OS=Homo sapiens OX=9606 GN=CUX1 PE=1 SV=2 Homeobox protein cut-like 1 OS=Homo sapiens OX=9606 GN=CUX1 PE=1 SV=3	0.00133539	0.00129648
1878	KLNHQGELMLK	11		1	Q9UPN3	Microtubule-actin cross-linking factor 1, isoforms 1/2/3/5 OS=Homo sapiens OX=9606 GN=MACF1 PE=1 SV=4	0.00168329	0.00129648
1879	KLNITSLQFK	10		2	Q3B726	DNA-directed RNA polymerase I subunit RPA43 OS=Homo sapiens OX=9606 GN=TWISTNB PE=1 SV=1	0.00184096	0.00129648
1880	KLPFTPLSY	9		3	Q9UM00	Calcium load-activated calcium channel OS=Homo sapiens OX=9606 GN=TMCO1 PE=1 SV=2	0.00144161	0.00129648
1881	KLPKQPVIVK	10		5	P46776	60S ribosomal protein L27a OS=Homo sapiens OX=9606 GN=RPL27A PE=1 SV=2	0.0019179	0.00129648
1882	KLPSSNLLKNR	11		2	O95210	Starch-binding domain-containing protein 1 OS=Homo sapiens OX=9606 GN=STBD1 PE=1 SV=1	0.00215245	0.00129648
1883	KLQDGLLHI	9		3	P01033	Metalloproteinase inhibitor 1 OS=Homo sapiens OX=9606 GN=TIMP1 PE=1 SV=1	0.00160334	0.00129648
1884	KMYDAAKLLY	10	1xOxidation [M2]	13	Q00610	Clathrin heavy chain 1 OS=Homo sapiens OX=9606 GN=CLTC PE=1 SV=5	0.00166198	0.00129648
1885	KMYDAAKLLY	10		8	Q00610	Clathrin heavy chain 1 OS=Homo sapiens OX=9606 GN=CLTC PE=1 SV=5	0.00140217	0.00129648
1886	KLQEELNKV	9		1	O75330	Hyaluronan mediated motility receptor OS=Homo sapiens OX=9606 GN=HMMR PE=1 SV=2	0.00116693	0.00129648
1887	KLQEQIFHL	9		3	Q9NQC1	E3 ubiquitin-protein ligase Jade-2 OS=Homo sapiens OX=9606 GN=JADE2 PE=1 SV=2	0.00144498	0.00129648
1888	KLPEYFFENK	10		6	Q9BXW9	Fanconi anemia group D2 protein OS=Homo sapiens OX=9606 GN=FANCD2 PE=1 SV=2	0.00120698	0.00129648
1889	KMWEKAIKL	9		3	Q9H7D0	Dedicator of cytokinesis protein 5 OS=Homo sapiens OX=9606 GN=DOCK5 PE=1 SV=3	0.00189388	0.00129648
1890	KLQGQFKGLVK	11		3	Q5JTH9	RRP12-like protein OS=Homo sapiens OX=9606 GN=RRP12 PE=1 SV=2	0.00141189	0.00129648
1891	KMQDIKLPLSK	11		1	Q14683	Structural maintenance of chromosomes protein 1A OS=Homo sapiens OX=9606 GN=SMC1A PE=1 SV=2	0.00145175	0.00129648
1892	GLMDMKIFYK	10		2	Q92673	Sortilin-related receptor OS=Homo sapiens OX=9606 GN=SORL1 PE=1 SV=2	0.00172298	0.00129648
1893	KMNWKNVYY	9		2	Q6P1R3	Myb/SANT-like DNA-binding domain-containing protein 2 OS=Homo sapiens OX=9606 GN=MSANTD2 PE=1 SV=1	0.00159426	0.00129648
1894	KMNPQSAFFQGK	12		1	P22307	Non-specific lipid-transfer protein OS=Homo sapiens OX=9606 GN=SCP2 PE=1 SV=2	0.0019772	0.00129648
1895	KMNEKLYTV	9		2	Q9NTI5	Sister chromatid cohesion protein PDS5 homolog B OS=Homo sapiens OX=9606 GN=PDS5B PE=1 SV=1	0.00189388	0.00129648
1896	KMMDVTVTIK	10	2xOxidation [M2; M3]	3	Q5JPE7	Nodal modulator 2 OS=Homo sapiens OX=9606 GN=NOMO2 PE=1 SV=1	0.00184826	0.00129648
1897	KLRDLHPDLEGQLK	14		3	Q9NYU2	UDP-glucose:glycoprotein glucosyltransferase 1 OS=Homo sapiens OX=9606 GN=UGGT1 PE=1 SV=3	0.0015315	0.00129648
1898	KMTMLLLYH	9		2	Q14980	Nuclear mitotic apparatus protein 1 OS=Homo sapiens OX=9606 GN=NUMA1 PE=1 SV=2	0.00122015	0.00129648
1899	GPQFARHVL	9		2	Q9P2P1	Protein NYNRIN OS=Homo sapiens OX=9606 GN=NYNRIN PE=2 SV=3	0.00195978	0.00129648
1900	KLPEAVQLIEK	11		1	Q99747	Gamma-soluble NSF attachment protein OS=Homo sapiens OX=9606 GN=NAPG PE=1 SV=1	0.00128153	0.00129648
1901	KLPDLPQNSVK	11		2	Q9BVV6	Protein TALPID3 OS=Homo sapiens OX=9606 GN=KIAA0586 PE=1 SV=4	0.00141842	0.00129648
1902	KPKDPLKISL	10		7	Q969Q6	Serine/threonine-protein phosphatase 2A regulatory subunit B'' subunit gamma OS=Homo sapiens OX=9606 GN=PPP2R3C PE=1 SV=1	0.00135752	0.00129648
1903	KPHSGFHVAF	10		5	Q8IYU8	Calcium uptake protein 2, mitochondrial OS=Homo sapiens OX=9606 GN=MICU2 PE=1 SV=2	0.00119039	0.00129648
1904	KPFKLSGLSF	10		2	P49006	MARCKS-related protein OS=Homo sapiens OX=9606 GN=MARCKSL1 PE=1 SV=2	0.00146549	0.00129648
1905	KPFGLKVSQL	10		2	P49327	Fatty acid synthase OS=Homo sapiens OX=9606 GN=FASN PE=1 SV=3	0.0019179	0.00129648
1906	KPDYKVAYVQL	11		2	Q16540	39S ribosomal protein L23, mitochondrial OS=Homo sapiens OX=9606 GN=MRPL23 PE=1 SV=1	0.00181955	0.00129648
1907	KPDTEHAVIRL	11		1	P00813	Adenosine deaminase OS=Homo sapiens OX=9606 GN=ADA PE=1 SV=3	0.00138611	0.00129648
1908	KPDSDRFVFL	10		2	Q9HCK8; Q3L8U1; Q9P2D1; Q8TD26	Chromodomain-helicase-DNA-binding protein 8 OS=Homo sapiens OX=9606 GN=CHD8 PE=1 SV=5 Chromodomain-helicase-DNA-binding protein 9 OS=Homo sapiens OX=9606 GN=CHD9 PE=1 SV=2 Chromodomain-helicase-DNA-binding protein 7 OS=Homo sapiens OX=9606 GN=CHD7 PE=1 SV=3 Chromodomain-helicase-DNA-binding protein 6 OS=Homo sapiens OX=9606 GN=CHD6 PE=1 SV=4	0.00189388	0.00129648
1909	KPATSYVRTTI	11		5	P46779	60S ribosomal protein L28 OS=Homo sapiens OX=9606 GN=RPL28 PE=1 SV=3	0.00135435	0.00129648
1910	KLPDYKPYPMY	11		2	Q00535	Cyclin-dependent-like kinase 5 OS=Homo sapiens OX=9606 GN=CDK5 PE=1 SV=3	0.00123974	0.00129648
1911	KPAFFAEKL	9		6	P04083	Annexin A1 OS=Homo sapiens OX=9606 GN=ANXA1 PE=1 SV=2	0.00175333	0.00129648
1912	KINPYVLSDK	10		2	Q9UIQ6	Leucyl-cystinyl aminopeptidase OS=Homo sapiens OX=9606 GN=LNPEP PE=1 SV=3	0.00185565	0.00129648
1913	KLNSGLGQLILK	12		3	O14639	Actin-binding LIM protein 1 OS=Homo sapiens OX=9606 GN=ABLIM1 PE=1 SV=3	0.00151991	0.00129648
1914	KMYEHLFPEL	10		2	Q9UPW5	Cytosolic carboxypeptidase 1 OS=Homo sapiens OX=9606 GN=AGTPBP1 PE=1 SV=3	0.00139573	0.00129648
1915	KMYEFAGRLVGK	12		1	O15033	Apoptosis-resistant E3 ubiquitin protein ligase 1 OS=Homo sapiens OX=9606 GN=AREL1 PE=1 SV=3	0.00169991	0.00129648
1916	KLPDLERLLSK	11		4	P52701	DNA mismatch repair protein Msh6 OS=Homo sapiens OX=9606 GN=MSH6 PE=1 SV=2	0.00166721	0.00129648
1917	GPNERIGMV	9		2	P52292	Importin subunit alpha-1 OS=Homo sapiens OX=9606 GN=KPNA2 PE=1 SV=1	0.0021418	0.00129648
1918	GPMQAAYREAF	11		2	Q6P2E9	Enhancer of mRNA-decapping protein 4 OS=Homo sapiens OX=9606 GN=EDC4 PE=1 SV=1	0.00188606	0.00129648
1919	KLPDLKDAEAVQK	13		1	Q15388	Mitochondrial import receptor subunit TOM20 homolog OS=Homo sapiens OX=9606 GN=TOMM20 PE=1 SV=1	0.00147598	0.00129648
1920	GLLNALRFTTK	11		2	Q9H0Q0	Protein FAM49A OS=Homo sapiens OX=9606 GN=FAM49A PE=2 SV=1	0.00195978	0.00129648
1921	KVWSDPFGRK	10		4	Q8N5G0	Small integral membrane protein 20 OS=Homo sapiens OX=9606 GN=SMIM20 PE=1 SV=3	0.0020225	0.00129648
1922	KVYEGERPLTK	11		2	P11021	Endoplasmic reticulum chaperone BiP OS=Homo sapiens OX=9606 GN=HSPA5 PE=1 SV=2	0.00134487	0.00129648
1923	KVYENYPTYDL	11		1	P35659	Protein DEK OS=Homo sapiens OX=9606 GN=DEK PE=1 SV=1	0.00148307	0.00129648
1924	IVGKVIGTKM	10		1	Q9Y2R5	28S ribosomal protein S17, mitochondrial OS=Homo sapiens OX=9606 GN=MRPS17 PE=1 SV=1	0.00146203	0.00129648
1925	FLIQEIKTL	9		2	Q5T4S7	E3 ubiquitin-protein ligase UBR4 OS=Homo sapiens OX=9606 GN=UBR4 PE=1 SV=1	0.00207036	0.00129648
1926	FLLQHQTFL	9		2	Q8NF91	Nesprin-1 OS=Homo sapiens OX=9606 GN=SYNE1 PE=1 SV=4	0.00132276	0.00129648
1927	IVFNGPHLLLR	11		3	Q9H7B4	Histone-lysine N-methyltransferase SMYD3 OS=Homo sapiens OX=9606 GN=SMYD3 PE=1 SV=4	0.00158099	0.00129648
1928	IVDTFHGLFK	10		2	P51784; Q13107	Ubiquitin carboxyl-terminal hydrolase 11 OS=Homo sapiens OX=9606 GN=USP11 PE=1 SV=3 Ubiquitin carboxyl-terminal hydrolase 4 OS=Homo sapiens OX=9606 GN=USP4 PE=1 SV=3	0.00151991	0.00129648
1929	KIGDFGLAK	9		2	P29597	Non-receptor tyrosine-protein kinase TYK2 OS=Homo sapiens OX=9606 GN=TYK2 PE=1 SV=3	0.00146203	0.00129648
1930	IVDGNHRLTL	10		5	Q01082; O15020	Spectrin beta chain, non-erythrocytic 1 OS=Homo sapiens OX=9606 GN=SPTBN1 PE=1 SV=2 Spectrin beta chain, non-erythrocytic 2 OS=Homo sapiens OX=9606 GN=SPTBN2 PE=1 SV=3	0.00156388	0.00129648
1931	KIGDFGLTK	9		4	O60674; P23458	Tyrosine-protein kinase JAK2 OS=Homo sapiens OX=9606 GN=JAK2 PE=1 SV=2 Tyrosine-protein kinase JAK1 OS=Homo sapiens OX=9606 GN=JAK1 PE=1 SV=2	0.00138931	0.00129648
1932	LVGPFAPGITEKAPEEKK	18		1	O60664	Perilipin-3 OS=Homo sapiens OX=9606 GN=PLIN3 PE=1 SV=3	0.00132592	0.00129648
1933	ITYTPSDGTQK	11		2	O75874	Isocitrate dehydrogenase [NADP] cytoplasmic OS=Homo sapiens OX=9606 GN=IDH1 PE=1 SV=2	0.00206058	0.00129648
1934	KLGDIMGVK	9		2	Q92620	Pre-mRNA-splicing factor ATP-dependent RNA helicase PRP16 OS=Homo sapiens OX=9606 GN=DHX38 PE=1 SV=2	0.00130378	0.00129648
1935	ITWERIISHF	10		8	P48651	Phosphatidylserine synthase 1 OS=Homo sapiens OX=9606 GN=PTDSS1 PE=1 SV=1	0.00145859	0.00129648
1936	GTPEENQASWAK	12		1	Q9UK76	Jupiter microtubule associated homolog 1 OS=Homo sapiens OX=9606 GN=JPT1 PE=1 SV=3	0.00203187	0.00129648
1937	GTNVNMPVSK	10		1	Q9BYJ9	YTH domain-containing family protein 1 OS=Homo sapiens OX=9606 GN=YTHDF1 PE=1 SV=1	0.00208024	0.00129648
1938	FLMDFIHQV	9	1xOxidation [M3]	2	Q8WUM0	Nuclear pore complex protein Nup133 OS=Homo sapiens OX=9606 GN=NUP133 PE=1 SV=2	0.00168876	0.00129648
1939	ITFDKIFNQK	10		5	P35626	Beta-adrenergic receptor kinase 2 OS=Homo sapiens OX=9606 GN=GRK3 PE=1 SV=2	0.00138611	0.00129648
1940	LSRTPGNRIVYLYTKK	16		2	P49207	60S ribosomal protein L34 OS=Homo sapiens OX=9606 GN=RPL34 PE=1 SV=3	0.00215245	0.00129648
1941	LSNLDKGTLKL	11	1xDeamidated [N3]	2	Q8IWY9	Codanin-1 OS=Homo sapiens OX=9606 GN=CDAN1 PE=1 SV=4	0.00139251	0.00129648
1942	ITYETLKYISK	11		4	O75575	DNA-directed RNA polymerase III subunit RPC9 OS=Homo sapiens OX=9606 GN=CRCP PE=1 SV=1	0.00150859	0.00129648
1943	FLMNEVIKL	9		2	Q9BXL7	Caspase recruitment domain-containing protein 11 OS=Homo sapiens OX=9606 GN=CARD11 PE=1 SV=3	0.00195121	0.00129648
1944	KLFYKAIVR	9		4	Q9P281; O15417	BAH and coiled-coil domain-containing protein 1 OS=Homo sapiens OX=9606 GN=BAHCC1 PE=1 SV=4 Trinucleotide repeat-containing gene 18 protein OS=Homo sapiens OX=9606 GN=TNRC18 PE=1 SV=3	0.00174712	0.00129648
1945	IVHGDVLTFK	10		4	Q8WVM0	Dimethyladenosine transferase 1, mitochondrial OS=Homo sapiens OX=9606 GN=TFB1M PE=1 SV=1	0.00215245	0.00129648
1946	MEATYINHNF	10		1	O15371	Eukaryotic translation initiation factor 3 subunit D OS=Homo sapiens OX=9606 GN=EIF3D PE=1 SV=1	0.00215245	0.00129648
1947	KLFTEHVAEK	10		2	Q86Y37	CDK2-associated and cullin domain-containing protein 1 OS=Homo sapiens OX=9606 GN=CACUL1 PE=1 SV=1	0.00184826	0.00129648
1948	MEADPELSKF	10		2	O75643	U5 small nuclear ribonucleoprotein 200 kDa helicase OS=Homo sapiens OX=9606 GN=SNRNP200 PE=1 SV=2	0.00215245	0.00129648
1949	MDSSLVKSY	9		2	P06493	Cyclin-dependent kinase 1 OS=Homo sapiens OX=9606 GN=CDK1 PE=1 SV=3	0.00168329	0.00129648
1950	MAAAAFAEK	9		3	Q9Y3B1	PRELI domain containing protein 3B OS=Homo sapiens OX=9606 GN=PRELID3B PE=1 SV=2	0.00152375	0.00129648
1951	LYHLAIKL	8		2	Q9UKA4	A-kinase anchor protein 11 OS=Homo sapiens OX=9606 GN=AKAP11 PE=1 SV=1	0.0019098	0.00129648
1952	IVYEKIMEH	9	1xOxidation [M7]	6	O75643	U5 small nuclear ribonucleoprotein 200 kDa helicase OS=Homo sapiens OX=9606 GN=SNRNP200 PE=1 SV=2	0.00118036	0.00129648
1953	IVYEKIMEH	9		4	O75643	U5 small nuclear ribonucleoprotein 200 kDa helicase OS=Homo sapiens OX=9606 GN=SNRNP200 PE=1 SV=2	0.00121687	0.00129648
1954	FLLPVINEM	9	1xOxidation [M9]	1	Q96HT8	MORF4 family-associated protein 1-like 1 OS=Homo sapiens OX=9606 GN=MRFAP1L1 PE=1 SV=1	0.00152375	0.00129648
1955	IVYDIAQVNLK	11		2	P09874	Poly [ADP-ribose] polymerase 1 OS=Homo sapiens OX=9606 GN=PARP1 PE=1 SV=4	0.0012879	0.00129648
1956	IVWQHVYEK	9		5	P31749	RAC-alpha serine/threonine-protein kinase OS=Homo sapiens OX=9606 GN=AKT1 PE=1 SV=2	0.00147246	0.00129648
1957	IVVEHIIMK	9	1xOxidation [M8]	1	P57088	Transmembrane protein 33 OS=Homo sapiens OX=9606 GN=TMEM33 PE=1 SV=2	0.00211053	0.00129648
1958	IVRPDNTYEVK	11		2	P27797	Calreticulin OS=Homo sapiens OX=9606 GN=CALR PE=1 SV=1	0.00164159	0.00129648
1959	IVNSAQTGSFK	11		2	O75964	ATP synthase subunit g, mitochondrial OS=Homo sapiens OX=9606 GN=ATP5MG PE=1 SV=3	0.00122997	0.00129648
1960	LVNQDILENK	10		2	P49642	DNA primase small subunit OS=Homo sapiens OX=9606 GN=PRIM1 PE=1 SV=1	0.00187068	0.00129648
1961	IVNENLVERF	10		2	P31350	Ribonucleoside-diphosphate reductase subunit M2 OS=Homo sapiens OX=9606 GN=RRM2 PE=1 SV=1	0.00140217	0.00129648
1962	LVMTHLILK	9	1xOxidation [M3]	7	Q15021	Condensin complex subunit 1 OS=Homo sapiens OX=9606 GN=NCAPD2 PE=1 SV=3	0.00181258	0.00129648
1963	IVLDSDITAIYKK	13		1	Q96RL7	Vacuolar protein sorting-associated protein 13A OS=Homo sapiens OX=9606 GN=VPS13A PE=1 SV=2	0.0018266	0.00129648
1964	IVYAVDFNHK	10		5	Q9P2I0	Cleavage and polyadenylation specificity factor subunit 2 OS=Homo sapiens OX=9606 GN=CPSF2 PE=1 SV=2	0.00188606	0.00129648
1965	MEDETQKEL	9	1xOxidation [M1]	2	P48739	Phosphatidylinositol transfer protein beta isoform OS=Homo sapiens OX=9606 GN=PITPNB PE=1 SV=2	0.00171711	0.00129648
1966	FLMNEVIKL	9	1xOxidation [M3]	2	Q9BXL7	Caspase recruitment domain-containing protein 11 OS=Homo sapiens OX=9606 GN=CARD11 PE=1 SV=3	0.00201324	0.00129648
1967	FLMRHLVHM	9		2	Q7Z6I6	Rho GTPase-activating protein 30 OS=Homo sapiens OX=9606 GN=ARHGAP30 PE=1 SV=3	0.0019179	0.00129648
1968	IPSFERYMAQL	11	1xOxidation [M8]	2	P48556	26S proteasome non-ATPase regulatory subunit 8 OS=Homo sapiens OX=9606 GN=PSMD8 PE=1 SV=2	0.00117029	0.00129648
1969	KLGLKSLVSK	10		4	P10412	Histone H1.4 OS=Homo sapiens OX=9606 GN=HIST1H1E PE=1 SV=2	0.00170558	0.00129648
1970	LPSAQRFHINL	11		3	O00182	Galectin-9 OS=Homo sapiens OX=9606 GN=LGALS9 PE=1 SV=2	0.00160795	0.00129648
1971	LPRTPSYSISSTL	13		2	Q14694	Ubiquitin carboxyl-terminal hydrolase 10 OS=Homo sapiens OX=9606 GN=USP10 PE=1 SV=2	0.00139894	0.00129648
1972	IPRTPLSPSPM	11		2	Q69YQ0	Cytospin-A OS=Homo sapiens OX=9606 GN=SPECC1L PE=1 SV=2	0.00189388	0.00129648
1973	LPRTIFPTSTI	11		2	Q99590	Protein SCAF11 OS=Homo sapiens OX=9606 GN=SCAF11 PE=1 SV=2	0.00199502	0.00129648
1974	IPRNPKGFGYVTF	13		1	Q9Y4K3	TNF receptor-associated factor 6 OS=Homo sapiens OX=9606 GN=TRAF6 PE=1 SV=1	0.00211053	0.00129648
1975	LPRKAGVFSDL	11		3	P19801	Amiloride-sensitive amine oxidase [copper-containing] OS=Homo sapiens OX=9606 GN=AOC1 PE=1 SV=4	0.00130694	0.00129648
1976	FLSEEGGHVAV	11		2	Q16877	6-phosphofructo-2-kinase/fructose-2,6-bisphosphatase 4 OS=Homo sapiens OX=9606 GN=PFKFB4 PE=2 SV=6	0.0019018	0.00129648
1977	IPRGTIGDMMQKL	13		2	Q9H467	CUE domain-containing protein 2 OS=Homo sapiens OX=9606 GN=CUEDC2 PE=1 SV=1	0.00167251	0.00129648
1978	IPQKQREITL	10		8	Q9NR30	Nucleolar RNA helicase 2 OS=Homo sapiens OX=9606 GN=DDX21 PE=1 SV=5	0.00163663	0.00129648
1979	LPQGIVREL	9		3	P63272	Transcription elongation factor SPT4 OS=Homo sapiens OX=9606 GN=SUPT4H1 PE=1 SV=1	0.00201324	0.00129648
1980	LPNYRWTQTL	10		1	Q9Y266	Nuclear migration protein nudC OS=Homo sapiens OX=9606 GN=NUDC PE=1 SV=1	0.00142499	0.00129648
1981	LPNAKIKEL	9		1	Q9UBZ9	DNA repair protein REV1 OS=Homo sapiens OX=9606 GN=REV1 PE=1 SV=1	0.00136068	0.00129648
1982	KLHDVELHQV	10		4	O14775	Guanine nucleotide-binding protein subunit beta-5 OS=Homo sapiens OX=9606 GN=GNB5 PE=1 SV=2	0.00144161	0.00129648
1983	IPMIIHQL	8		1	O00505	Importin subunit alpha-4 OS=Homo sapiens OX=9606 GN=KPNA3 PE=1 SV=2	0.00161731	0.00129648
1984	LPKSPPYTAF	10		4	P23588	Eukaryotic translation initiation factor 4B OS=Homo sapiens OX=9606 GN=EIF4B PE=1 SV=2	0.00122343	0.00129648
1985	FLTDSNNIKEV	11		2	Q15046	Lysine--tRNA ligase OS=Homo sapiens OX=9606 GN=KARS PE=1 SV=3	0.00136068	0.00129648
1986	LPRALGSGFPHL	12		4	Q96CX6	Leucine-rich repeat-containing protein 58 OS=Homo sapiens OX=9606 GN=LRRC58 PE=1 SV=2	0.00122015	0.00129648
1987	KLGGVIKEKL	10		2	Q9Y2X3	Nucleolar protein 58 OS=Homo sapiens OX=9606 GN=NOP58 PE=1 SV=1	0.00147598	0.00129648
1988	IPSSSHVSNNM	11		2	Q99590	Protein SCAF11 OS=Homo sapiens OX=9606 GN=SCAF11 PE=1 SV=2	0.00132908	0.00129648
1989	FIQEIEHAL	9		9	Q96A65	Exocyst complex component 4 OS=Homo sapiens OX=9606 GN=EXOC4 PE=1 SV=1	0.00139573	0.00129648
1990	ISEQQAKSLLK	11		2	P51692; P42229	Signal transducer and activator of transcription 5B OS=Homo sapiens OX=9606 GN=STAT5B PE=1 SV=2 Signal transducer and activator of transcription 5A OS=Homo sapiens OX=9606 GN=STAT5A PE=1 SV=1	0.00154741	0.00129648
1991	LSDEEIVKF	9		2	Q9P2J5	Leucine--tRNA ligase, cytoplasmic OS=Homo sapiens OX=9606 GN=LARS PE=1 SV=2	0.00138611	0.00129648
1992	FLNEEKFNV	9		1	Q13496	Myotubularin OS=Homo sapiens OX=9606 GN=MTM1 PE=1 SV=2	0.00165679	0.00129648
1993	FLNEEVKSL	9		1	Q99996	A-kinase anchor protein 9 OS=Homo sapiens OX=9606 GN=AKAP9 PE=1 SV=4	0.00165167	0.00129648
1994	IRKPYIWEY	9		3	P07814	Bifunctional glutamate/proline--tRNA ligase OS=Homo sapiens OX=9606 GN=EPRS PE=1 SV=5	0.00200408	0.00129648
1995	GTMTGMLYK	9		9	Q5SRD1	Putative mitochondrial import inner membrane translocase subunit Tim23B OS=Homo sapiens OX=9606 GN=TIMM23B PE=5 SV=2	0.00206058	0.00129648
1996	IQRTPKIQVYSRHPAENGKSNF	22		2	P61769	Beta-2-microglobulin OS=Homo sapiens OX=9606 GN=B2M PE=1 SV=1	0.00120367	0.00129648
1997	KLGLKPLEV	9		3	O43290	U4/U6.U5 tri-snRNP-associated protein 1 OS=Homo sapiens OX=9606 GN=SART1 PE=1 SV=1	0.00146549	0.00129648
[truncated: 13,270 more rows]
