# Supplementary material for: Digging deeper into the immunopeptidome: characterization of post-translationally modified peptides presented by MHC I
Source: J Proteins Proteom. 2021 Jun 4;12(3):151–60. doi: 10.1007/s42485-021-00066-x (PMC9807509; doi:10.1007/s42485-021-00066-x)
Supplement: Supplementary file 6 — Supplementary file6 (XLSX 3222 kb) [file 42485_2021_66_MOESM6_ESM.xlsx]

## Sheet: Loucy cell line
Mangalaparthi et. al., 2021. Digging deeper into the HLA peptidome – Characterization of the post-translationally modified peptides
Supplementary Table 4: List of peptides identified in Loucy cell line using Bolt search engine
Index	Name	Length	Modifications	Parent Protein	ParentProtein FullName	Start Location	End Location
1	LLMEEAERI	9		ELP3_HUMAN	sp|Q9H9T3|ELP3_HUMAN Elongator complex protein 3 OS=Homo sapiens OX=9606 GN=ELP3 PE=1 SV=2	500	508
2	NVRPPNTAL	9		GEN_HUMAN	sp|Q17RS7|GEN_HUMAN Flap endonuclease GEN homolog 1 OS=Homo sapiens OX=9606 GN=GEN1 PE=1 SV=2	767	775
3	TETEKVQEF	9		RBP1_HUMAN	sp|Q15311|RBP1_HUMAN RalA-binding protein 1 OS=Homo sapiens OX=9606 GN=RALBP1 PE=1 SV=3	295	303
4	RVFTQLGSVLK	11		NDUF7_HUMAN	sp|Q7L592|NDUF7_HUMAN Protein arginine methyltransferase NDUFAF7, mitochondrial OS=Homo sapiens OX=9606 GN=NDUFAF7 PE=1 SV=1	136	146
5	RVRSTLTKNTPRFGSK	16		RGAP1_HUMAN	sp|Q9H0H5|RGAP1_HUMAN Rac GTPase-activating protein 1 OS=Homo sapiens OX=9606 GN=RACGAP1 PE=1 SV=1	597	612
6	HLFETISQA	9		PSB3_HUMAN	sp|P49720|PSB3_HUMAN Proteasome subunit beta type-3 OS=Homo sapiens OX=9606 GN=PSMB3 PE=1 SV=2	162	170
7	YRNRNFYEL	9		MYO1B_HUMAN	sp|O43795|MYO1B_HUMAN Unconventional myosin-Ib OS=Homo sapiens OX=9606 GN=MYO1B PE=1 SV=3	72	80
8	RPLPVSRLVSL	11		PSA1_HUMAN	sp|P25786|PSA1_HUMAN Proteasome subunit alpha type-1 OS=Homo sapiens OX=9606 GN=PSMA1 PE=1 SV=1	101	111
9	TIVNRGITPK	10		PLPL8_HUMAN	sp|Q9NP80|PLPL8_HUMAN Calcium-independent phospholipase A2-gamma OS=Homo sapiens OX=9606 GN=PNPLA8 PE=1 SV=1	567	576
10	GPESRPTEL	9		CABIN_HUMAN	sp|Q9Y6J0|CABIN_HUMAN Calcineurin-binding protein cabin-1 OS=Homo sapiens OX=9606 GN=CABIN1 PE=1 SV=1	1789	1797
11	AESGVERQVL	10		PSB6_HUMAN	sp|P28072|PSB6_HUMAN Proteasome subunit beta type-6 OS=Homo sapiens OX=9606 GN=PSMB6 PE=1 SV=4	214	223
12	SPDGSKILAT	10		AAAS_HUMAN	sp|Q9NRG9|AAAS_HUMAN Aladin OS=Homo sapiens OX=9606 GN=AAAS PE=1 SV=1	296	305
13	AVRNVPDAL	9		PHLP1_HUMAN	sp|O60346|PHLP1_HUMAN PH domain leucine-rich repeat-containing protein phosphatase 1 OS=Homo sapiens OX=9606 GN=PHLPP1 PE=1 SV=3	1388	1396
14	AEGQSPLSQKY	11		NRBF2_HUMAN	sp|Q96F24|NRBF2_HUMAN Nuclear receptor-binding factor 2 OS=Homo sapiens OX=9606 GN=NRBF2 PE=1 SV=1	109	119
15	RTYSLGSALRPSTSRSLY	18		VIME_HUMAN	sp|P08670|VIME_HUMAN Vimentin OS=Homo sapiens OX=9606 GN=VIM PE=1 SV=4	36	53
16	AEEHLTVDARVY	12		NUDT5_HUMAN	sp|Q9UKK9|NUDT5_HUMAN ADP-sugar pyrophosphatase OS=Homo sapiens OX=9606 GN=NUDT5 PE=1 SV=1	187	198
17	EEEGIETQYF	10		CNOT7_HUMAN	sp|Q9UIV1|CNOT7_HUMAN CCR4-NOT transcription complex subunit 7 OS=Homo sapiens OX=9606 GN=CNOT7 PE=1 SV=3	127	136
18	FLGSFIDHV	9		MKS3_HUMAN	sp|Q5HYA8|MKS3_HUMAN Meckelin OS=Homo sapiens OX=9606 GN=TMEM67 PE=1 SV=2	880	888
19	LLEHKVVL	8		MADD_HUMAN	sp|Q8WXG6|MADD_HUMAN MAP kinase-activating death domain protein OS=Homo sapiens OX=9606 GN=MADD PE=1 SV=2	317	324
20	SLNGLEVHL	9		HPS4_HUMAN	sp|Q9NQG7|HPS4_HUMAN Hermansky-Pudlak syndrome 4 protein OS=Homo sapiens OX=9606 GN=HPS4 PE=1 SV=2	578	586
21	FEMDIAKQL	9		TBCD1_HUMAN	sp|Q86TI0|TBCD1_HUMAN TBC1 domain family member 1 OS=Homo sapiens OX=9606 GN=TBC1D1 PE=1 SV=2	1046	1054
22	RLLGEQIIL	9		PT117_HUMAN	sp|Q6UWS5|PT117_HUMAN Protein PET117 homolog, mitochondrial OS=Homo sapiens OX=9606 GN=PET117 PE=3 SV=1	53	61
23	FPRPVTVEPMDQL	13		NONO_HUMAN	sp|Q15233|NONO_HUMAN Non-POU domain-containing octamer-binding protein OS=Homo sapiens OX=9606 GN=NONO PE=1 SV=4	218	230
24	MTFSGFVTTK	10		EMC3_HUMAN	sp|Q9P0I2|EMC3_HUMAN ER membrane protein complex subunit 3 OS=Homo sapiens OX=9606 GN=EMC3 PE=1 SV=3	130	139
25	FLLALEPEL	9		RPN1_HUMAN	sp|P04843|RPN1_HUMAN Dolichyl-diphosphooligosaccharide--protein glycosyltransferase subunit 1 OS=Homo sapiens OX=9606 GN=RPN1 PE=1 SV=1	69	77
26	KMIEDLQNEL	10	+Oxid(2)	SMC5_HUMAN	sp|Q8IY18|SMC5_HUMAN Structural maintenance of chromosomes protein 5 OS=Homo sapiens OX=9606 GN=SMC5 PE=1 SV=2	378	387
27	FQDKASEL	8		CE57L_HUMAN	sp|Q8IYX8|CE57L_HUMAN Centrosomal protein CEP57L1 OS=Homo sapiens OX=9606 GN=CEP57L1 PE=1 SV=1	213	220
28	YRQWYESHY	9		RS8_HUMAN	sp|P62241|RS8_HUMAN 40S ribosomal protein S8 OS=Homo sapiens OX=9606 GN=RPS8 PE=1 SV=2	109	117
29	QLTNVILHL	9		MID51_HUMAN	sp|Q9NQG6|MID51_HUMAN Mitochondrial dynamics protein MID51 OS=Homo sapiens OX=9606 GN=MIEF1 PE=1 SV=1	384	392
30	ILFPLRFTLK	10		TTI1_HUMAN	sp|O43156|TTI1_HUMAN TELO2-interacting protein 1 homolog OS=Homo sapiens OX=9606 GN=TTI1 PE=1 SV=3	52	61
31	ALANVSIEK	9		COPB_HUMAN	sp|P53618|COPB_HUMAN Coatomer subunit beta OS=Homo sapiens OX=9606 GN=COPB1 PE=1 SV=3	905	913
32	KMLDAEDIVGT	11		ACTN1_HUMAN	sp|P12814|ACTN1_HUMAN Alpha-actinin-1 OS=Homo sapiens OX=9606 GN=ACTN1 PE=1 SV=2	220	230
33	RPLVVKTSL	9		RPP38_HUMAN	sp|P78345|RPP38_HUMAN Ribonuclease P protein subunit p38 OS=Homo sapiens OX=9606 GN=RPP38 PE=1 SV=2	17	25
34	ALFAVPKNYK	10		CPSF5_HUMAN	sp|O43809|CPSF5_HUMAN Cleavage and polyadenylation specificity factor subunit 5 OS=Homo sapiens OX=9606 GN=NUDT21 PE=1 SV=1	183	192
35	IGDGYVIHL	9		PLAT4_HUMAN	sp|Q9UL19|PLAT4_HUMAN Phospholipase A and acyltransferase 4 OS=Homo sapiens OX=9606 GN=PLAAT4 PE=1 SV=1	28	36
36	YISEENFRV	9		KIF11_HUMAN	sp|P52732|KIF11_HUMAN Kinesin-like protein KIF11 OS=Homo sapiens OX=9606 GN=KIF11 PE=1 SV=2	399	407
37	KISEVVELL	9		MSH6_HUMAN	sp|P52701|MSH6_HUMAN DNA mismatch repair protein Msh6 OS=Homo sapiens OX=9606 GN=MSH6 PE=1 SV=2	804	812
38	KVFSHSSNLIK	11		ZKSC4_HUMAN	sp|Q969J2|ZKSC4_HUMAN Zinc finger protein with KRAB and SCAN domains 4 OS=Homo sapiens OX=9606 GN=ZKSCAN4 PE=1 SV=1	383	393
39	SLGELVKGV	9		PIEZ1_HUMAN	sp|Q92508|PIEZ1_HUMAN Piezo-type mechanosensitive ion channel component 1 OS=Homo sapiens OX=9606 GN=PIEZO1 PE=1 SV=4	567	575
40	KLFDATLTQY	10		TTC38_HUMAN	sp|Q5R3I4|TTC38_HUMAN Tetratricopeptide repeat protein 38 OS=Homo sapiens OX=9606 GN=TTC38 PE=1 SV=1	29	38
41	SVLTDPAKLKK	11		KDM3A_HUMAN	sp|Q9Y4C1|KDM3A_HUMAN Lysine-specific demethylase 3A OS=Homo sapiens OX=9606 GN=KDM3A PE=1 SV=4	512	522
42	KLFNKALATY	10		TREF1_HUMAN	sp|Q96PN7|TREF1_HUMAN Transcriptional-regulating factor 1 OS=Homo sapiens OX=9606 GN=TRERF1 PE=1 SV=1	896	905
43	KIADMGHLKY	10		PCNA_HUMAN	sp|P12004|PCNA_HUMAN Proliferating cell nuclear antigen OS=Homo sapiens OX=9606 GN=PCNA PE=1 SV=1	240	249
44	VMFKEPVEV	9	+Oxid(2)	BTBD2_HUMAN	sp|Q9BX70|BTBD2_HUMAN BTB/POZ domain-containing protein 2 OS=Homo sapiens OX=9606 GN=BTBD2 PE=1 SV=1	451	459
45	AELTEEINKW	10		HMMR_HUMAN	sp|O75330|HMMR_HUMAN Hyaluronan mediated motility receptor OS=Homo sapiens OX=9606 GN=HMMR PE=1 SV=2	570	579
46	GVLQDKDLFSV	11		UBL7_HUMAN	sp|Q96S82|UBL7_HUMAN Ubiquitin-like protein 7 OS=Homo sapiens OX=9606 GN=UBL7 PE=1 SV=2	158	168
47	RTLKEILRY	9		ABC3B_HUMAN	sp|Q9UH17|ABC3B_HUMAN DNA dC-dU-editing enzyme APOBEC-3B OS=Homo sapiens OX=9606 GN=APOBEC3B PE=1 SV=1	183	191
48	APSGGRLLSA	10		AAAS_HUMAN	sp|Q9NRG9|AAAS_HUMAN Aladin OS=Homo sapiens OX=9606 GN=AAAS PE=1 SV=1	253	262
49	SLMHSFILK	9	+Oxid(3)	DLRB1_HUMAN	sp|Q9NP97|DLRB1_HUMAN Dynein light chain roadblock-type 1 OS=Homo sapiens OX=9606 GN=DYNLRB1 PE=1 SV=3	44	52
50	APWSREAVL	9		MIDUO_HUMAN	sp|L0R8F8|MIDUO_HUMAN MIEF1 upstream open reading frame protein OS=Homo sapiens OX=9606 GN=MIEF1 PE=1 SV=1	2	10
51	NMLPQIFRV	9	+Oxid(2)	CL004_HUMAN	sp|Q9NQ89|CL004_HUMAN Protein C12orf4 OS=Homo sapiens OX=9606 GN=C12orf4 PE=1 SV=1	534	542
52	HLWDHEMNK	9		EXT2_HUMAN	sp|Q93063|EXT2_HUMAN Exostosin-2 OS=Homo sapiens OX=9606 GN=EXT2 PE=1 SV=1	571	579
53	REQELDQHKVW	11		E2F4_HUMAN	sp|Q16254|E2F4_HUMAN Transcription factor E2F4 OS=Homo sapiens OX=9606 GN=E2F4 PE=1 SV=2	110	120
54	AELSEQIKSF	10		TGO1_HUMAN	sp|Q5JRA6|TGO1_HUMAN Transport and Golgi organization protein 1 homolog OS=Homo sapiens OX=9606 GN=MIA3 PE=1 SV=1	1375	1384
55	IEVTPGDRSW	10		HSH2D_HUMAN	sp|Q96JZ2|HSH2D_HUMAN Hematopoietic SH2 domain-containing protein OS=Homo sapiens OX=9606 GN=HSH2D PE=1 SV=1	300	309
56	YSEDGLLKL	9		SMU1_HUMAN	sp|Q2TAY7|SMU1_HUMAN WD40 repeat-containing protein SMU1 OS=Homo sapiens OX=9606 GN=SMU1 PE=1 SV=2	502	510
57	ARASFPDQAY	10	+Phospho(4)	SIT1_HUMAN	sp|Q9Y3P8|SIT1_HUMAN Signaling threshold-regulating transmembrane adapter 1 OS=Homo sapiens OX=9606 GN=SIT1 PE=1 SV=1	179	188
58	GTDRTGFTFK	10		MCM5_HUMAN	sp|P33992|MCM5_HUMAN DNA replication licensing factor MCM5 OS=Homo sapiens OX=9606 GN=MCM5 PE=1 SV=5	45	54
59	DDEVDVDGTVEEDLGKSREG	20		ENPL_HUMAN	sp|P14625|ENPL_HUMAN Endoplasmin OS=Homo sapiens OX=9606 GN=HSP90B1 PE=1 SV=1	22	41
60	IIDTPGHESF	10		IF2P_HUMAN	sp|O60841|IF2P_HUMAN Eukaryotic translation initiation factor 5B OS=Homo sapiens OX=9606 GN=EIF5B PE=1 SV=4	700	709
61	YIYDGELVSK	10		S35A3_HUMAN	sp|Q9Y2D2|S35A3_HUMAN UDP-N-acetylglucosamine transporter OS=Homo sapiens OX=9606 GN=SLC35A3 PE=1 SV=1	224	233
62	LQVEEVHQL	9		DBLOH_HUMAN	sp|Q9NR28|DBLOH_HUMAN Diablo homolog, mitochondrial OS=Homo sapiens OX=9606 GN=DIABLO PE=1 SV=1	192	200
63	VLYDRVLKY	9		SRP68_HUMAN	sp|Q9UHB9|SRP68_HUMAN Signal recognition particle subunit SRP68 OS=Homo sapiens OX=9606 GN=SRP68 PE=1 SV=2	484	492
64	PGPTPSGTNVGSSGRSPSKAVAAR	24		SC61B_HUMAN	sp|P60468|SC61B_HUMAN Protein transport protein Sec61 subunit beta OS=Homo sapiens OX=9606 GN=SEC61B PE=1 SV=2	2	25
65	SPMAERSMM	9		SON_HUMAN	sp|P18583|SON_HUMAN Protein SON OS=Homo sapiens OX=9606 GN=SON PE=1 SV=4	1051	1059
66	IIFVHDLTNK	10		RABL3_HUMAN	sp|Q5HYI8|RABL3_HUMAN Rab-like protein 3 OS=Homo sapiens OX=9606 GN=RABL3 PE=1 SV=1	91	100
67	AMFNIRNIGK	10	+Oxid(2)	RS3A_HUMAN	sp|P61247|RS3A_HUMAN 40S ribosomal protein S3a OS=Homo sapiens OX=9606 GN=RPS3A PE=1 SV=2	37	46
68	FLSEEGGHVAV	11		F264_HUMAN	sp|Q16877|F264_HUMAN 6-phosphofructo-2-kinase/fructose-2,6-bisphosphatase 4 OS=Homo sapiens OX=9606 GN=PFKFB4 PE=2 SV=6	117	127
69	SEDKSIRVW	9		COPA_HUMAN	sp|P53621|COPA_HUMAN Coatomer subunit alpha OS=Homo sapiens OX=9606 GN=COPA PE=1 SV=2	268	276
70	TLDEYTTRV	9		NRF1_HUMAN	sp|Q16656|NRF1_HUMAN Nuclear respiratory factor 1 OS=Homo sapiens OX=9606 GN=NRF1 PE=1 SV=1	118	126
71	AVFEPSEAEISHTQK	15		TRBC1_HUMAN	sp|P01850|TRBC1_HUMAN T cell receptor beta constant 1 OS=Homo sapiens OX=9606 GN=TRBC1 PE=1 SV=4	11	25
72	VLDFHLNRV	9		SCFD1_HUMAN	sp|Q8WVM8|SCFD1_HUMAN Sec1 family domain-containing protein 1 OS=Homo sapiens OX=9606 GN=SCFD1 PE=1 SV=4	284	292
73	KFFDVSKLGTK	11		IREB2_HUMAN	sp|P48200|IREB2_HUMAN Iron-responsive element-binding protein 2 OS=Homo sapiens OX=9606 GN=IREB2 PE=1 SV=4	24	34
74	VVLPLDERAFEK	12		PDCD4_HUMAN	sp|Q53EL6|PDCD4_HUMAN Programmed cell death protein 4 OS=Homo sapiens OX=9606 GN=PDCD4 PE=1 SV=2	155	166
75	FLLPKVQSI	9		T131L_HUMAN	sp|A2VDJ0|T131L_HUMAN Transmembrane protein 131-like OS=Homo sapiens OX=9606 GN=TMEM131L PE=1 SV=2	206	214
76	MKDVPGFLQQSQN	13		PSD13_HUMAN	sp|Q9UNM6|PSD13_HUMAN 26S proteasome non-ATPase regulatory subunit 13 OS=Homo sapiens OX=9606 GN=PSMD13 PE=1 SV=2	1	13
77	FMLPDPQNISL	11	+Oxid(2)	SEN15_HUMAN	sp|Q8WW01|SEN15_HUMAN tRNA-splicing endonuclease subunit Sen15 OS=Homo sapiens OX=9606 GN=TSEN15 PE=1 SV=1	159	169
78	YLSLLNQQL	9		U520_HUMAN	sp|O75643|U520_HUMAN U5 small nuclear ribonucleoprotein 200 kDa helicase OS=Homo sapiens OX=9606 GN=SNRNP200 PE=1 SV=2	879	887
79	AIYKTPPGIQK	11		BCOR_HUMAN	sp|Q6W2J9|BCOR_HUMAN BCL-6 corepressor OS=Homo sapiens OX=9606 GN=BCOR PE=1 SV=1	147	157
80	RRSEYVEMY	9		NFE2_HUMAN	sp|Q16621|NFE2_HUMAN Transcription factor NF-E2 45 kDa subunit OS=Homo sapiens OX=9606 GN=NFE2 PE=1 SV=1	168	176
81	QLWGRVIQH	9		ZGRF1_HUMAN	sp|Q86YA3|ZGRF1_HUMAN Protein ZGRF1 OS=Homo sapiens OX=9606 GN=ZGRF1 PE=1 SV=3	2047	2055
82	IPANWKTEL	9		ARI4B_HUMAN	sp|Q4LE39|ARI4B_HUMAN AT-rich interactive domain-containing protein 4B OS=Homo sapiens OX=9606 GN=ARID4B PE=1 SV=2	261	269
83	ALYSDNISK	9		T126B_HUMAN	sp|Q8IUX1|T126B_HUMAN Complex I assembly factor TMEM126B, mitochondrial OS=Homo sapiens OX=9606 GN=TMEM126B PE=1 SV=2	129	137
84	SEIEKNDVVF	10		EPAS1_HUMAN	sp|Q99814|EPAS1_HUMAN Endothelial PAS domain-containing protein 1 OS=Homo sapiens OX=9606 GN=EPAS1 PE=1 SV=3	345	354
85	SPSLPSRTL	9		DEPD5_HUMAN	sp|O75140|DEPD5_HUMAN GATOR complex protein DEPDC5 OS=Homo sapiens OX=9606 GN=DEPDC5 PE=1 SV=2	503	511
86	RPFLRPNII	9		ZNFX1_HUMAN	sp|Q9P2E3|ZNFX1_HUMAN NFX1-type zinc finger-containing protein 1 OS=Homo sapiens OX=9606 GN=ZNFX1 PE=2 SV=2	350	358
87	KPGPVGPEL	9		BAG3_HUMAN	sp|O95817|BAG3_HUMAN BAG family molecular chaperone regulator 3 OS=Homo sapiens OX=9606 GN=BAG3 PE=1 SV=3	324	332
88	VLESVARIVK	10		CISD2_HUMAN	sp|Q8N5K1|CISD2_HUMAN CDGSH iron-sulfur domain-containing protein 2 OS=Homo sapiens OX=9606 GN=CISD2 PE=1 SV=1	2	11
89	VPRETAIQF	9		HENMT_HUMAN	sp|Q5T8I9|HENMT_HUMAN Small RNA 2'-O-methyltransferase OS=Homo sapiens OX=9606 GN=HENMT1 PE=1 SV=1	19	27
90	AEGVLRALL	9		TRI56_HUMAN	sp|Q9BRZ2|TRI56_HUMAN E3 ubiquitin-protein ligase TRIM56 OS=Homo sapiens OX=9606 GN=TRIM56 PE=1 SV=3	259	267
91	RLENKIFSV	9		HHIP_HUMAN	sp|Q96QV1|HHIP_HUMAN Hedgehog-interacting protein OS=Homo sapiens OX=9606 GN=HHIP PE=1 SV=3	89	97
92	AVYETPTAH	9		TOLIP_HUMAN	sp|Q9H0E2|TOLIP_HUMAN Toll-interacting protein OS=Homo sapiens OX=9606 GN=TOLLIP PE=1 SV=1	84	92
93	FLKEHMDEV	9		PCM1_HUMAN	sp|Q15154|PCM1_HUMAN Pericentriolar material 1 protein OS=Homo sapiens OX=9606 GN=PCM1 PE=1 SV=5	1607	1615
94	KVLELQTEL	9		BICD2_HUMAN	sp|Q8TD16|BICD2_HUMAN Protein bicaudal D homolog 2 OS=Homo sapiens OX=9606 GN=BICD2 PE=1 SV=1	117	125
95	SLMVTNDGATILK	13		TCPB_HUMAN	sp|P78371|TCPB_HUMAN T-complex protein 1 subunit beta OS=Homo sapiens OX=9606 GN=CCT2 PE=1 SV=4	60	72
96	LLWERATEK	9		CND1_HUMAN	sp|Q15021|CND1_HUMAN Condensin complex subunit 1 OS=Homo sapiens OX=9606 GN=NCAPD2 PE=1 SV=3	755	763
97	QEEYEREGITW	11		MYO1G_HUMAN	sp|B0I1T2|MYO1G_HUMAN Unconventional myosin-Ig OS=Homo sapiens OX=9606 GN=MYO1G PE=1 SV=2	432	442
98	ALAKFHEVFK	10		NCBP1_HUMAN	sp|Q09161|NCBP1_HUMAN Nuclear cap-binding protein subunit 1 OS=Homo sapiens OX=9606 GN=NCBP1 PE=1 SV=1	565	574
99	SIFEQGPAEMMK	12		RPC4_HUMAN	sp|P05423|RPC4_HUMAN DNA-directed RNA polymerase III subunit RPC4 OS=Homo sapiens OX=9606 GN=POLR3D PE=1 SV=2	107	118
100	QEPDFEEKRF	10	+Pyro(1)	ZCH18_HUMAN	sp|Q86VM9|ZCH18_HUMAN Zinc finger CCCH domain-containing protein 18 OS=Homo sapiens OX=9606 GN=ZC3H18 PE=1 SV=2	321	330
101	TEQLANGRHF	10	+Deamid(6)	ATAD2_HUMAN	sp|Q6PL18|ATAD2_HUMAN ATPase family AAA domain-containing protein 2 OS=Homo sapiens OX=9606 GN=ATAD2 PE=1 SV=1	96	105
102	VLFDNTGRGK	10		AP1M1_HUMAN	sp|Q9BXS5|AP1M1_HUMAN AP-1 complex subunit mu-1 OS=Homo sapiens OX=9606 GN=AP1M1 PE=1 SV=3	218	227
103	VLYHYVAVNNPK	12		OST4_HUMAN	sp|P0C6T2|OST4_HUMAN Dolichyl-diphosphooligosaccharide--protein glycosyltransferase subunit 4 OS=Homo sapiens OX=9606 GN=OST4 PE=1 SV=1	23	34
104	ILDQKINEV	9		DCOR_HUMAN	sp|P11926|DCOR_HUMAN Ornithine decarboxylase OS=Homo sapiens OX=9606 GN=ODC1 PE=1 SV=2	23	31
105	IVIGVLHQL	9		MLX_HUMAN	sp|Q9UH92|MLX_HUMAN Max-like protein X OS=Homo sapiens OX=9606 GN=MLX PE=1 SV=2	285	293
106	TLNPQMLQK	9		SDA1_HUMAN	sp|Q9NVU7|SDA1_HUMAN Protein SDA1 homolog OS=Homo sapiens OX=9606 GN=SDAD1 PE=1 SV=3	441	449
107	RLPILPSKTRTLK	13		ABL2_HUMAN	sp|P42684|ABL2_HUMAN Tyrosine-protein kinase ABL2 OS=Homo sapiens OX=9606 GN=ABL2 PE=1 SV=1	571	583
108	TVIENIHTI	9		UBP24_HUMAN	sp|Q9UPU5|UBP24_HUMAN Ubiquitin carboxyl-terminal hydrolase 24 OS=Homo sapiens OX=9606 GN=USP24 PE=1 SV=3	488	496
109	TPRIQGLTV	9		DYHC1_HUMAN	sp|Q14204|DYHC1_HUMAN Cytoplasmic dynein 1 heavy chain 1 OS=Homo sapiens OX=9606 GN=DYNC1H1 PE=1 SV=5	3921	3929
110	VLLTEAPLNPK	11		ACTB_HUMAN	sp|P60709|ACTB_HUMAN Actin, cytoplasmic 1 OS=Homo sapiens OX=9606 GN=ACTB PE=1 SV=1	5220:103 and 6204:103	5220:113 and 6204:113
111	HMPSHLGTYY	10		ERG_HUMAN	sp|P11308|ERG_HUMAN Transcriptional regulator ERG OS=Homo sapiens OX=9606 GN=ERG PE=1 SV=2	477	486
112	GEIDLAKLKKF	11		MCM5_HUMAN	sp|P33992|MCM5_HUMAN DNA replication licensing factor MCM5 OS=Homo sapiens OX=9606 GN=MCM5 PE=1 SV=5	552	562
113	AATDIARQVGEG	12	+Acet(n)	SEPT6_HUMAN	sp|Q14141|SEPT6_HUMAN Septin-6 OS=Homo sapiens OX=9606 GN=SEPTIN6 PE=1 SV=4	2	13
114	FVYNITTNK	9		ITA4_HUMAN	sp|P13612|ITA4_HUMAN Integrin alpha-4 OS=Homo sapiens OX=9606 GN=ITGA4 PE=1 SV=3	226	234
115	RIRSVAEKGLSL	12		OGFD3_HUMAN	sp|Q6PK18|OGFD3_HUMAN 2-oxoglutarate and iron-dependent oxygenase domain-containing protein 3 OS=Homo sapiens OX=9606 GN=OGFOD3 PE=1 SV=2	124	135
116	VLPAEFFEV	9		PO210_HUMAN	sp|Q8TEM1|PO210_HUMAN Nuclear pore membrane glycoprotein 210 OS=Homo sapiens OX=9606 GN=NUP210 PE=1 SV=3	391	399
117	APRWGNPRAL	10		OAS1_HUMAN	sp|P00973|OAS1_HUMAN 2'-5'-oligoadenylate synthase 1 OS=Homo sapiens OX=9606 GN=OAS1 PE=1 SV=4	123	132
118	RVLNNFISNQK	11		KI67_HUMAN	sp|P46013|KI67_HUMAN Proliferation marker protein Ki-67 OS=Homo sapiens OX=9606 GN=MKI67 PE=1 SV=2	735	745
119	RPFPGNMSSM	10		ARI1B_HUMAN	sp|Q8NFD5|ARI1B_HUMAN AT-rich interactive domain-containing protein 1B OS=Homo sapiens OX=9606 GN=ARID1B PE=1 SV=2	894	903
120	RPFEDQTSL	9		RPF2_HUMAN	sp|Q9H7B2|RPF2_HUMAN Ribosome production factor 2 homolog OS=Homo sapiens OX=9606 GN=RPF2 PE=1 SV=2	70	78
121	AEELLRIGL	9		TCPQ_HUMAN	sp|P50990|TCPQ_HUMAN T-complex protein 1 subunit theta OS=Homo sapiens OX=9606 GN=CCT8 PE=1 SV=4	115	123
122	RLHDVLMEL	9	+Oxid(7)	UTRO_HUMAN	sp|P46939|UTRO_HUMAN Utrophin OS=Homo sapiens OX=9606 GN=UTRN PE=1 SV=2	414	422
123	KIFEDIPTL	9		IF16_HUMAN	sp|Q16666|IF16_HUMAN Gamma-interferon-inducible protein 16 OS=Homo sapiens OX=9606 GN=IFI16 PE=1 SV=3	67	75
124	KQIEELYSI	9		ACSL6_HUMAN	sp|Q9UKU0|ACSL6_HUMAN Long-chain-fatty-acid--CoA ligase 6 OS=Homo sapiens OX=9606 GN=ACSL6 PE=2 SV=4	687	695
125	YVDDFGVSV	9		EXT2_HUMAN	sp|Q93063|EXT2_HUMAN Exostosin-2 OS=Homo sapiens OX=9606 GN=EXT2 PE=1 SV=1	114	122
126	TLLDKYWTK	9		MDN1_HUMAN	sp|Q9NU22|MDN1_HUMAN Midasin OS=Homo sapiens OX=9606 GN=MDN1 PE=1 SV=2	462	470
127	ILHHEYFLL	9		U520_HUMAN	sp|O75643|U520_HUMAN U5 small nuclear ribonucleoprotein 200 kDa helicase OS=Homo sapiens OX=9606 GN=SNRNP200 PE=1 SV=2	1233	1241
128	KLFDLLNKKAK	11		KIF2C_HUMAN	sp|Q99661|KIF2C_HUMAN Kinesin-like protein KIF2C OS=Homo sapiens OX=9606 GN=KIF2C PE=1 SV=2	408	418
129	SLQEVAMFL	9		CP250_HUMAN	sp|Q9BV73|CP250_HUMAN Centrosome-associated protein CEP250 OS=Homo sapiens OX=9606 GN=CEP250 PE=1 SV=2	2189	2197
130	RLKDIGPEVVK	11		DHB4_HUMAN	sp|P51659|DHB4_HUMAN Peroxisomal multifunctional enzyme type 2 OS=Homo sapiens OX=9606 GN=HSD17B4 PE=1 SV=3	634	644
131	RVLEKSPGKLL	11		MECP2_HUMAN	sp|P51608|MECP2_HUMAN Methyl-CpG-binding protein 2 OS=Homo sapiens OX=9606 GN=MECP2 PE=1 SV=1	211	221
132	EVLDELYRV	9		TP8L2_HUMAN	sp|Q6P589|TP8L2_HUMAN Tumor necrosis factor alpha-induced protein 8-like protein 2 OS=Homo sapiens OX=9606 GN=TNFAIP8L2 PE=1 SV=1	37	45
133	QDEIIDKSY	9		SNX3_HUMAN	sp|O60493|SNX3_HUMAN Sorting nexin-3 OS=Homo sapiens OX=9606 GN=SNX3 PE=1 SV=3	146	154
134	PGDSDIIRSMPEQTGEK	17		RL30_HUMAN	sp|P62888|RL30_HUMAN 60S ribosomal protein L30 OS=Homo sapiens OX=9606 GN=RPL30 PE=1 SV=2	99	115
135	GLVKEGLVMV	10		SND1_HUMAN	sp|Q7KZF4|SND1_HUMAN Staphylococcal nuclease domain-containing protein 1 OS=Homo sapiens OX=9606 GN=SND1 PE=1 SV=1	854	863
136	VPRKVIIDDQL	11		CAN7_HUMAN	sp|Q9Y6W3|CAN7_HUMAN Calpain-7 OS=Homo sapiens OX=9606 GN=CAPN7 PE=1 SV=1	341	351
137	AEEKAIVQQW	10		MCA3_HUMAN	sp|O43324|MCA3_HUMAN Eukaryotic translation elongation factor 1 epsilon-1 OS=Homo sapiens OX=9606 GN=EEF1E1 PE=1 SV=1	65	74
138	YQRDGYQQNFK	11		CAPR1_HUMAN	sp|Q14444|CAPR1_HUMAN Caprin-1 OS=Homo sapiens OX=9606 GN=CAPRIN1 PE=1 SV=2	665	675
139	VMAPRTVLL	9		1B38_HUMAN	sp|Q95365|1B38_HUMAN HLA class I histocompatibility antigen, B-38 alpha chain OS=Homo sapiens OX=9606 GN=HLA-B PE=1 SV=1	424:3 and 2099:3 and 2512:3 and 4351:3 and 5195:3 and 6372:3	424:11 and 2099:11 and 2512:11 and 4351:11 and 5195:11 and 6372:11
140	KIADMGHLKY	10	+Oxid(5)	PCNA_HUMAN	sp|P12004|PCNA_HUMAN Proliferating cell nuclear antigen OS=Homo sapiens OX=9606 GN=PCNA PE=1 SV=1	240	249
141	KPYQTMLVL	9		SNPC3_HUMAN	sp|Q92966|SNPC3_HUMAN snRNA-activating protein complex subunit 3 OS=Homo sapiens OX=9606 GN=SNAPC3 PE=1 SV=1	199	207
142	EELEYFNHI	9		DGCR8_HUMAN	sp|Q8WYQ5|DGCR8_HUMAN Microprocessor complex subunit DGCR8 OS=Homo sapiens OX=9606 GN=DGCR8 PE=1 SV=1	593	601
143	FLAEEGFYKF	10		STT3A_HUMAN	sp|P46977|STT3A_HUMAN Dolichyl-diphosphooligosaccharide--protein glycosyltransferase subunit STT3A OS=Homo sapiens OX=9606 GN=STT3A PE=1 SV=2	59	68
144	YEQQDAHEF	9		UBP22_HUMAN	sp|Q9UPT9|UBP22_HUMAN Ubiquitin carboxyl-terminal hydrolase 22 OS=Homo sapiens OX=9606 GN=USP22 PE=1 SV=2	258	266
145	RVLEALLPLK	10		FAS_HUMAN	sp|P49327|FAS_HUMAN Fatty acid synthase OS=Homo sapiens OX=9606 GN=FASN PE=1 SV=3	2382	2391
146	AEALPKQSV	9		BTF3_HUMAN	sp|P20290|BTF3_HUMAN Transcription factor BTF3 OS=Homo sapiens OX=9606 GN=BTF3 PE=1 SV=1	166	174
147	IIQSPSSTGLLK	12		IBTK_HUMAN	sp|Q9P2D0|IBTK_HUMAN Inhibitor of Bruton tyrosine kinase OS=Homo sapiens OX=9606 GN=IBTK PE=1 SV=3	1001	1012
148	NINRPLTMK	9	+Oxid(8)	GATA3_HUMAN	sp|P23771|GATA3_HUMAN Trans-acting T-cell-specific transcription factor GATA-3 OS=Homo sapiens OX=9606 GN=GATA3 PE=1 SV=1	349	357
149	NLSSKIIRV	9		LRC33_HUMAN	sp|Q86YC3|LRC33_HUMAN Transforming growth factor beta activator LRRC33 OS=Homo sapiens OX=9606 GN=NRROS PE=1 SV=1	622	630
150	SENKMVPSEF	10		IN80C_HUMAN	sp|Q6PI98|IN80C_HUMAN INO80 complex subunit C OS=Homo sapiens OX=9606 GN=INO80C PE=1 SV=1	60	69
151	RIYPYAAISY	10		EXT2_HUMAN	sp|Q93063|EXT2_HUMAN Exostosin-2 OS=Homo sapiens OX=9606 GN=EXT2 PE=1 SV=1	417	426
152	RVHLPSSIYR	10		MOV10_HUMAN	sp|Q9HCE1|MOV10_HUMAN Helicase MOV-10 OS=Homo sapiens OX=9606 GN=MOV10 PE=1 SV=2	568	577
153	EEVLIHGVSY	10		KLH22_HUMAN	sp|Q53GT1|KLH22_HUMAN Kelch-like protein 22 OS=Homo sapiens OX=9606 GN=KLHL22 PE=1 SV=2	89	98
154	QEVETSVTY	9		CYB5B_HUMAN	sp|O43169|CYB5B_HUMAN Cytochrome b5 type B OS=Homo sapiens OX=9606 GN=CYB5B PE=1 SV=3	18	26
155	RVLQQTLNY	9		IPO7_HUMAN	sp|O95373|IPO7_HUMAN Importin-7 OS=Homo sapiens OX=9606 GN=IPO7 PE=1 SV=1	320	328
156	IEQRLILQY	9		DCAF1_HUMAN	sp|Q9Y4B6|DCAF1_HUMAN DDB1- and CUL4-associated factor 1 OS=Homo sapiens OX=9606 GN=DCAF1 PE=1 SV=3	325	333
157	DEVDRISEW	9		HDGR2_HUMAN	sp|Q7Z4V5|HDGR2_HUMAN Hepatoma-derived growth factor-related protein 2 OS=Homo sapiens OX=9606 GN=HDGFL2 PE=1 SV=1	308	316
158	IPFSNPRVL	9		NALP2_HUMAN	sp|Q9NX02|NALP2_HUMAN NACHT, LRR and PYD domains-containing protein 2 OS=Homo sapiens OX=9606 GN=NLRP2 PE=1 SV=1	193	201
159	FLKDLVASV	9		NC2A_HUMAN	sp|Q14919|NC2A_HUMAN Dr1-associated corepressor OS=Homo sapiens OX=9606 GN=DRAP1 PE=1 SV=3	82	90
160	SLWHIQISR	9		K0100_HUMAN	sp|Q14667|K0100_HUMAN Protein KIAA0100 OS=Homo sapiens OX=9606 GN=KIAA0100 PE=1 SV=3	153	161
161	VIDDKMIVF	9		FBX42_HUMAN	sp|Q6P3S6|FBX42_HUMAN F-box only protein 42 OS=Homo sapiens OX=9606 GN=FBXO42 PE=1 SV=1	239	247
162	IPKQVSISF	9		NMD3_HUMAN	sp|Q96D46|NMD3_HUMAN 60S ribosomal export protein NMD3 OS=Homo sapiens OX=9606 GN=NMD3 PE=1 SV=1	46	54
163	FQDKNHLYL	9		CTRO_HUMAN	sp|O14578|CTRO_HUMAN Citron Rho-interacting kinase OS=Homo sapiens OX=9606 GN=CIT PE=1 SV=2	164	172
164	RPAQLHIGF	9		UBA1_HUMAN	sp|P22314|UBA1_HUMAN Ubiquitin-like modifier-activating enzyme 1 OS=Homo sapiens OX=9606 GN=UBA1 PE=1 SV=3	325	333
165	ALSSYVVKK	9		HERC2_HUMAN	sp|O95714|HERC2_HUMAN E3 ubiquitin-protein ligase HERC2 OS=Homo sapiens OX=9606 GN=HERC2 PE=1 SV=2	3041	3049
166	ILTEAIKAA	9		POP1_HUMAN	sp|Q99575|POP1_HUMAN Ribonucleases P/MRP protein subunit POP1 OS=Homo sapiens OX=9606 GN=POP1 PE=1 SV=2	442	450
167	GVFLSLIQK	9		SBNO2_HUMAN	sp|Q9Y2G9|SBNO2_HUMAN Protein strawberry notch homolog 2 OS=Homo sapiens OX=9606 GN=SBNO2 PE=2 SV=3	602	610
168	ASRLPPATL	9		LYRM2_HUMAN	sp|Q9NU23|LYRM2_HUMAN LYR motif-containing protein 2 OS=Homo sapiens OX=9606 GN=LYRM2 PE=1 SV=1	3	11
169	KLSGLTTNV	9		NDRG3_HUMAN	sp|Q9UGV2|NDRG3_HUMAN Protein NDRG3 OS=Homo sapiens OX=9606 GN=NDRG3 PE=1 SV=2	177	185
170	VPRPPATL	8		POC1A_HUMAN	sp|Q8NBT0|POC1A_HUMAN POC1 centriolar protein homolog A OS=Homo sapiens OX=9606 GN=POC1A PE=1 SV=2	313	320
171	KMFEVDMKIAA	11		PAPOA_HUMAN	sp|P51003|PAPOA_HUMAN Poly(A) polymerase alpha OS=Homo sapiens OX=9606 GN=PAPOLA PE=1 SV=4	475	485
172	ILDGNQLHI	9		CSDE1_HUMAN	sp|O75534|CSDE1_HUMAN Cold shock domain-containing protein E1 OS=Homo sapiens OX=9606 GN=CSDE1 PE=1 SV=2	379	387
173	YLDVKQRLK	9		ABCE1_HUMAN	sp|P61221|ABCE1_HUMAN ATP-binding cassette sub-family E member 1 OS=Homo sapiens OX=9606 GN=ABCE1 PE=1 SV=1	246	254
174	SESLNSLRF	9		KIFC1_HUMAN	sp|Q9BW19|KIFC1_HUMAN Kinesin-like protein KIFC1 OS=Homo sapiens OX=9606 GN=KIFC1 PE=1 SV=2	648	656
175	EELTLEGIRQF	11		IF4A1_HUMAN	sp|P60842|IF4A1_HUMAN Eukaryotic initiation factor 4A-I OS=Homo sapiens OX=9606 GN=EIF4A1 PE=1 SV=1	239	249
176	LPPPPTSAL	9		AMOL1_HUMAN	sp|Q8IY63|AMOL1_HUMAN Angiomotin-like protein 1 OS=Homo sapiens OX=9606 GN=AMOTL1 PE=1 SV=1	846	854
177	NPRNFSDNQL	10		TAGL2_HUMAN	sp|P37802|TAGL2_HUMAN Transgelin-2 OS=Homo sapiens OX=9606 GN=TAGLN2 PE=1 SV=3	158	167
178	SPASPLKEL	9		AKA10_HUMAN	sp|O43572|AKA10_HUMAN A-kinase anchor protein 10, mitochondrial OS=Homo sapiens OX=9606 GN=AKAP10 PE=1 SV=2	278	286
179	SPLKLLTSM	9		GPC3_HUMAN	sp|P51654|GPC3_HUMAN Glypican-3 OS=Homo sapiens OX=9606 GN=GPC3 PE=1 SV=1	560	568
180	IENAHVLLY	9		IREB2_HUMAN	sp|P48200|IREB2_HUMAN Iron-responsive element-binding protein 2 OS=Homo sapiens OX=9606 GN=IREB2 PE=1 SV=4	737	745
181	SPLRENIAL	9		SOCS5_HUMAN	sp|O75159|SOCS5_HUMAN Suppressor of cytokine signaling 5 OS=Homo sapiens OX=9606 GN=SOCS5 PE=1 SV=1	57	65
182	RVSPQPMISR	10		SLAI2_HUMAN	sp|Q9P270|SLAI2_HUMAN SLAIN motif-containing protein 2 OS=Homo sapiens OX=9606 GN=SLAIN2 PE=1 SV=2	375	384
183	RTWAGKEELLK	11		ECM29_HUMAN	sp|Q5VYK3|ECM29_HUMAN Proteasome adapter and scaffold protein ECM29 OS=Homo sapiens OX=9606 GN=ECPAS PE=1 SV=2	1580	1590
184	RPSSTITYL	9		TMM69_HUMAN	sp|Q5SWH9|TMM69_HUMAN Transmembrane protein 69 OS=Homo sapiens OX=9606 GN=TMEM69 PE=2 SV=1	82	90
185	SPREEIFQVAL	11		LNX2_HUMAN	sp|Q8N448|LNX2_HUMAN Ligand of Numb protein X 2 OS=Homo sapiens OX=9606 GN=LNX2 PE=1 SV=1	332	342
186	YPSLPKSLPL	10		SI1L1_HUMAN	sp|O43166|SI1L1_HUMAN Signal-induced proliferation-associated 1-like protein 1 OS=Homo sapiens OX=9606 GN=SIPA1L1 PE=1 SV=4	1619	1628
187	YTDVTPRQF	9		STAR7_HUMAN	sp|Q9NQZ5|STAR7_HUMAN StAR-related lipid transfer protein 7, mitochondrial OS=Homo sapiens OX=9606 GN=STARD7 PE=1 SV=2	171	179
188	STWTGPPAMK	10		TAF2_HUMAN	sp|Q6P1X5|TAF2_HUMAN Transcription initiation factor TFIID subunit 2 OS=Homo sapiens OX=9606 GN=TAF2 PE=1 SV=3	711	720
189	ALYSVYRQK	9		MUL1_HUMAN	sp|Q969V5|MUL1_HUMAN Mitochondrial ubiquitin ligase activator of NFKB 1 OS=Homo sapiens OX=9606 GN=MUL1 PE=1 SV=1	24	32
190	VVAGFQWATK	10		EF2_HUMAN	sp|P13639|EF2_HUMAN Elongation factor 2 OS=Homo sapiens OX=9606 GN=EEF2 PE=1 SV=4	679	688
191	STYEQVDLIGK	11		DDX21_HUMAN	sp|Q9NR30|DDX21_HUMAN Nucleolar RNA helicase 2 OS=Homo sapiens OX=9606 GN=DDX21 PE=1 SV=5	392	402
192	LLDPSTPVHI	10		DCA16_HUMAN	sp|Q9NXF7|DCA16_HUMAN DDB1- and CUL4-associated factor 16 OS=Homo sapiens OX=9606 GN=DCAF16 PE=1 SV=1	80	89
193	ITRQKQLFY	9		MO4L1_HUMAN	sp|Q9UBU8|MO4L1_HUMAN Mortality factor 4-like protein 1 OS=Homo sapiens OX=9606 GN=MORF4L1 PE=1 SV=2	214	222
194	LPQEAKQAL	9		PK3C3_HUMAN	sp|Q8NEB9|PK3C3_HUMAN Phosphatidylinositol 3-kinase catalytic subunit type 3 OS=Homo sapiens OX=9606 GN=PIK3C3 PE=1 SV=1	341	349
195	KLEAVLRALK	10		STML1_HUMAN	sp|Q9UBI4|STML1_HUMAN Stomatin-like protein 1 OS=Homo sapiens OX=9606 GN=STOML1 PE=1 SV=1	389	398
196	AVLDEAKNINK	11		KINH_HUMAN	sp|P33176|KINH_HUMAN Kinesin-1 heavy chain OS=Homo sapiens OX=9606 GN=KIF5B PE=1 SV=1	2129:247 and 2226:247 and 3241:246	2129:257 and 2226:257 and 3241:256
197	RLMNDMTAVAL	11		HS105_HUMAN	sp|Q92598|HS105_HUMAN Heat shock protein 105 kDa OS=Homo sapiens OX=9606 GN=HSPH1 PE=1 SV=1	169	179
198	KASSSLPKKLALL	13		L10K_HUMAN	sp|Q9UNZ5|L10K_HUMAN Leydig cell tumor 10 kDa protein homolog OS=Homo sapiens OX=9606 GN=C19orf53 PE=1 SV=1	68	80
199	VLIDLAHVSV	10		DPEP1_HUMAN	sp|P16444|DPEP1_HUMAN Dipeptidase 1 OS=Homo sapiens OX=9606 GN=DPEP1 PE=1 SV=3	208	217
200	RPQGSNQLMNTL	12		EAF1_HUMAN	sp|Q96JC9|EAF1_HUMAN ELL-associated factor 1 OS=Homo sapiens OX=9606 GN=EAF1 PE=1 SV=1	242	253
201	AEYPFSSEQKW	11		AT2C1_HUMAN	sp|P98194|AT2C1_HUMAN Calcium-transporting ATPase type 2C member 1 OS=Homo sapiens OX=9606 GN=ATP2C1 PE=1 SV=3	450	460
202	RQINWTVLY	9		RL24_HUMAN	sp|P83731|RL24_HUMAN 60S ribosomal protein L24 OS=Homo sapiens OX=9606 GN=RPL24 PE=1 SV=1	47	55
203	KVYPSSLSKI	10		CAND1_HUMAN	sp|Q86VP6|CAND1_HUMAN Cullin-associated NEDD8-dissociated protein 1 OS=Homo sapiens OX=9606 GN=CAND1 PE=1 SV=2	721	730
204	NHVTLSQPKIVKWDRDM	17		B2MG_HUMAN	sp|P61769|B2MG_HUMAN Beta-2-microglobulin OS=Homo sapiens OX=9606 GN=B2M PE=1 SV=1	103	119
205	NPNAQQTKAVL	11		HLTF_HUMAN	sp|Q14527|HLTF_HUMAN Helicase-like transcription factor OS=Homo sapiens OX=9606 GN=HLTF PE=1 SV=2	564	574
206	SELHLAPGL	9		LRC33_HUMAN	sp|Q86YC3|LRC33_HUMAN Transforming growth factor beta activator LRRC33 OS=Homo sapiens OX=9606 GN=NRROS PE=1 SV=1	389	397
207	EIYDPRNPVNK	11		CWC27_HUMAN	sp|Q6UX04|CWC27_HUMAN Spliceosome-associated protein CWC27 homolog OS=Homo sapiens OX=9606 GN=CWC27 PE=1 SV=1	445	455
208	EESLVLNKGRAY	12		NUP88_HUMAN	sp|Q99567|NUP88_HUMAN Nuclear pore complex protein Nup88 OS=Homo sapiens OX=9606 GN=NUP88 PE=1 SV=2	219	230
209	AVLPHVDQV	9		ICE1_HUMAN	sp|Q9Y2F5|ICE1_HUMAN Little elongation complex subunit 1 OS=Homo sapiens OX=9606 GN=ICE1 PE=1 SV=5	1431	1439
210	TLAKYLMEL	9		CCNB2_HUMAN	sp|O95067|CCNB2_HUMAN G2/mitotic-specific cyclin-B2 OS=Homo sapiens OX=9606 GN=CCNB2 PE=1 SV=1	285	293
211	AEHFLEQQM	9		TCPG_HUMAN	sp|P49368|TCPG_HUMAN T-complex protein 1 subunit gamma OS=Homo sapiens OX=9606 GN=CCT3 PE=1 SV=4	109	117
212	SLSSITSLK	9		RAD54_HUMAN	sp|Q92698|RAD54_HUMAN DNA repair and recombination protein RAD54-like OS=Homo sapiens OX=9606 GN=RAD54L PE=1 SV=2	446	454
213	RLNHYVLYK	9		PSMD3_HUMAN	sp|O43242|PSMD3_HUMAN 26S proteasome non-ATPase regulatory subunit 3 OS=Homo sapiens OX=9606 GN=PSMD3 PE=1 SV=2	107	115
214	SEGNITKQL	9		RIPR2_HUMAN	sp|Q9Y4F9|RIPR2_HUMAN Rho family-interacting cell polarization regulator 2 OS=Homo sapiens OX=9606 GN=RIPOR2 PE=1 SV=4	559	567
215	AMDVVYALK	9		H4_HUMAN	sp|P62805|H4_HUMAN Histone H4 OS=Homo sapiens OX=9606 GN=HIST1H4A PE=1 SV=2	84	92
216	NINRPLTMK	9		GATA3_HUMAN	sp|P23771|GATA3_HUMAN Trans-acting T-cell-specific transcription factor GATA-3 OS=Homo sapiens OX=9606 GN=GATA3 PE=1 SV=1	349	357
217	RLLVHQFSNK	10		NIPBL_HUMAN	sp|Q6KC79|NIPBL_HUMAN Nipped-B-like protein OS=Homo sapiens OX=9606 GN=NIPBL PE=1 SV=2	1590	1599
218	KTYFNILIK	9		NRDC_HUMAN	sp|O43847|NRDC_HUMAN Nardilysin OS=Homo sapiens OX=9606 GN=NRDC PE=1 SV=3	800	808
219	SELDQIQRY	9		C2CD3_HUMAN	sp|Q4AC94|C2CD3_HUMAN C2 domain-containing protein 3 OS=Homo sapiens OX=9606 GN=C2CD3 PE=1 SV=4	1891	1899
220	LIRSLQSQL	9		GOGB1_HUMAN	sp|Q14789|GOGB1_HUMAN Golgin subfamily B member 1 OS=Homo sapiens OX=9606 GN=GOLGB1 PE=1 SV=2	832	840
221	MPAFSKIGGIL	11	+Oxid(1)	IQGA1_HUMAN	sp|P46940|IQGA1_HUMAN Ras GTPase-activating-like protein IQGAP1 OS=Homo sapiens OX=9606 GN=IQGAP1 PE=1 SV=1	196	206
222	ATYLRQPTY	9		KPCL_HUMAN	sp|P24723|KPCL_HUMAN Protein kinase C eta type OS=Homo sapiens OX=9606 GN=PRKCH PE=1 SV=4	176	184
223	RPEIKLESL	9		TBC19_HUMAN	sp|Q8N5T2|TBC19_HUMAN TBC1 domain family member 19 OS=Homo sapiens OX=9606 GN=TBC1D19 PE=1 SV=2	38	46
224	KVMGILINR	9	+Oxid(3)	PP6R1_HUMAN	sp|Q9UPN7|PP6R1_HUMAN Serine/threonine-protein phosphatase 6 regulatory subunit 1 OS=Homo sapiens OX=9606 GN=PPP6R1 PE=1 SV=5	126	134
225	HPKRPWILTSL	11		COPA_HUMAN	sp|P53621|COPA_HUMAN Coatomer subunit alpha OS=Homo sapiens OX=9606 GN=COPA PE=1 SV=2	18	28
226	KLIKDGLIIRK	11		RL19_HUMAN	sp|P84098|RL19_HUMAN 60S ribosomal protein L19 OS=Homo sapiens OX=9606 GN=RPL19 PE=1 SV=1	43	53
227	YPFKPPKVAFTTKIYHPNIN	20	+Methyl(13)	UB2D4_HUMAN	sp|Q9Y2X8|UB2D4_HUMAN Ubiquitin-conjugating enzyme E2 D4 OS=Homo sapiens OX=9606 GN=UBE2D4 PE=1 SV=1	60	79
228	YLDPALELGPRNV	13		VAS1_HUMAN	sp|Q15904|VAS1_HUMAN V-type proton ATPase subunit S1 OS=Homo sapiens OX=9606 GN=ATP6AP1 PE=1 SV=2	77	89
229	RVFLRAINK	9		DOCK2_HUMAN	sp|Q92608|DOCK2_HUMAN Dedicator of cytokinesis protein 2 OS=Homo sapiens OX=9606 GN=DOCK2 PE=1 SV=2	998	1006
230	SEFLATKAKQF	11		PARP9_HUMAN	sp|Q8IXQ6|PARP9_HUMAN Protein mono-ADP-ribosyltransferase PARP9 OS=Homo sapiens OX=9606 GN=PARP9 PE=1 SV=2	362	372
231	SLAPIIVHV	9		CACB4_HUMAN	sp|O00305|CACB4_HUMAN Voltage-dependent L-type calcium channel subunit beta-4 OS=Homo sapiens OX=9606 GN=CACNB4 PE=1 SV=2	326	334
232	TLVYHVVGV	9		SF3B3_HUMAN	sp|Q15393|SF3B3_HUMAN Splicing factor 3B subunit 3 OS=Homo sapiens OX=9606 GN=SF3B3 PE=1 SV=4	165	173
233	FPMTHGNTGF	10		PCBP2_HUMAN	sp|Q15366|PCBP2_HUMAN Poly(rC)-binding protein 2 OS=Homo sapiens OX=9606 GN=PCBP2 PE=1 SV=1	256	265
234	VTLTWMRPK	9		SORL_HUMAN	sp|Q92673|SORL_HUMAN Sortilin-related receptor OS=Homo sapiens OX=9606 GN=SORL1 PE=1 SV=2	1571	1579
235	KLMENTFVSK	10	+Oxid(3)	DNA2_HUMAN	sp|P51530|DNA2_HUMAN DNA replication ATP-dependent helicase/nuclease DNA2 OS=Homo sapiens OX=9606 GN=DNA2 PE=1 SV=3	580	589
236	QLRAAALISRG	11	+Pyro(1)	FANCG_HUMAN	sp|O15287|FANCG_HUMAN Fanconi anemia group G protein OS=Homo sapiens OX=9606 GN=FANCG PE=1 SV=1	511	521
237	LPKPHGIRAL	10		ITPR1_HUMAN	sp|Q14643|ITPR1_HUMAN Inositol 1,4,5-trisphosphate receptor type 1 OS=Homo sapiens OX=9606 GN=ITPR1 PE=1 SV=3	2335	2344
238	YIKDGITRV	9		KIF1A_HUMAN	sp|Q12756|KIF1A_HUMAN Kinesin-like protein KIF1A OS=Homo sapiens OX=9606 GN=KIF1A PE=1 SV=2	3656:510 and 3993:550	3656:518 and 3993:558
239	VVNEPRIFK	9		TTPAL_HUMAN	sp|Q9BTX7|TTPAL_HUMAN Alpha-tocopherol transfer protein-like OS=Homo sapiens OX=9606 GN=TTPAL PE=1 SV=2	225	233
240	RPDDVHVNIRL	11		RBP2_HUMAN	sp|P49792|RBP2_HUMAN E3 SUMO-protein ligase RanBP2 OS=Homo sapiens OX=9606 GN=RANBP2 PE=1 SV=2	1507:161 and 4481:161 and 6444:161	1507:171 and 4481:171 and 6444:171
241	VLYAKNKYLAK	11		ANM3_HUMAN	sp|O60678|ANM3_HUMAN Protein arginine N-methyltransferase 3 OS=Homo sapiens OX=9606 GN=PRMT3 PE=1 SV=4	344	354
242	RPRRDIGTIL	10		MIDN_HUMAN	sp|Q504T8|MIDN_HUMAN Midnolin OS=Homo sapiens OX=9606 GN=MIDN PE=1 SV=2	298	307
243	HLISPLIQK	9		NRDC_HUMAN	sp|O43847|NRDC_HUMAN Nardilysin OS=Homo sapiens OX=9606 GN=NRDC PE=1 SV=3	709	717
244	RLSSFVTKGY	10		PYR1_HUMAN	sp|P27708|PYR1_HUMAN CAD protein OS=Homo sapiens OX=9606 GN=CAD PE=1 SV=3	1404	1413
245	LKFQGASNLTL	11		DDX18_HUMAN	sp|Q9NVP1|DDX18_HUMAN ATP-dependent RNA helicase DDX18 OS=Homo sapiens OX=9606 GN=DDX18 PE=1 SV=2	25	35
246	RLPHFQLSR	9		TMM33_HUMAN	sp|P57088|TMM33_HUMAN Transmembrane protein 33 OS=Homo sapiens OX=9606 GN=TMEM33 PE=1 SV=2	73	81
247	ALLQERANKLVK	12		MAGD1_HUMAN	sp|Q9Y5V3|MAGD1_HUMAN Melanoma-associated antigen D1 OS=Homo sapiens OX=9606 GN=MAGED1 PE=1 SV=3	469	480
248	VPNAGRGLV	9		APEX1_HUMAN	sp|P27695|APEX1_HUMAN DNA-(apurinic or apyrimidinic site) lyase OS=Homo sapiens OX=9606 GN=APEX1 PE=1 SV=2	172	180
249	KTLDAEVVEK	10		NELFA_HUMAN	sp|Q9H3P2|NELFA_HUMAN Negative elongation factor A OS=Homo sapiens OX=9606 GN=NELFA PE=1 SV=3	276	285
250	RLLSKEGPAHEPK	13		DSRAD_HUMAN	sp|P55265|DSRAD_HUMAN Double-stranded RNA-specific adenosine deaminase OS=Homo sapiens OX=9606 GN=ADAR PE=1 SV=4	633	645
251	SHNLSLVIL	9	+Deamid(3)	IC1_HUMAN	sp|P05155|IC1_HUMAN Plasma protease C1 inhibitor OS=Homo sapiens OX=9606 GN=SERPING1 PE=1 SV=2	350	358
252	RQGNFFASPMLK	12	+Oxid(10)	RGAP1_HUMAN	sp|Q9H0H5|RGAP1_HUMAN Rac GTPase-activating protein 1 OS=Homo sapiens OX=9606 GN=RACGAP1 PE=1 SV=1	621	632
253	GVMADGVAPVFKK	13		WBP4_HUMAN	sp|O75554|WBP4_HUMAN WW domain-binding protein 4 OS=Homo sapiens OX=9606 GN=WBP4 PE=1 SV=1	346	358
254	IAEEKGLVV	9		SYAC_HUMAN	sp|P49588|SYAC_HUMAN Alanine--tRNA ligase, cytoplasmic OS=Homo sapiens OX=9606 GN=AARS PE=1 SV=2	428	436
255	GLDNETHFL	9		FRYL_HUMAN	sp|O94915|FRYL_HUMAN Protein furry homolog-like OS=Homo sapiens OX=9606 GN=FRYL PE=1 SV=2	1003	1011
256	RLASAQEVAGSTSAK	15		CA174_HUMAN	sp|Q8IYL3|CA174_HUMAN UPF0688 protein C1orf174 OS=Homo sapiens OX=9606 GN=C1orf174 PE=1 SV=2	25	39
257	VLLSEQGDVKL	11		STK25_HUMAN	sp|O00506|STK25_HUMAN Serine/threonine-protein kinase 25 OS=Homo sapiens OX=9606 GN=STK25 PE=1 SV=1	146	156
258	FLLPVINEM	9		MOFA1_HUMAN	sp|Q9Y605|MOFA1_HUMAN MORF4 family-associated protein 1 OS=Homo sapiens OX=9606 GN=MRFAP1 PE=1 SV=1	27	35
259	ALAQARLLY	9		RM37_HUMAN	sp|Q9BZE1|RM37_HUMAN 39S ribosomal protein L37, mitochondrial OS=Homo sapiens OX=9606 GN=MRPL37 PE=1 SV=2	321	329
260	RARASFPDQAYANSQPAAS	19		SIT1_HUMAN	sp|Q9Y3P8|SIT1_HUMAN Signaling threshold-regulating transmembrane adapter 1 OS=Homo sapiens OX=9606 GN=SIT1 PE=1 SV=1	178	196
261	VILPPLSPY	9		NDUA3_HUMAN	sp|O95167|NDUA3_HUMAN NADH dehydrogenase [ubiquinone] 1 alpha subcomplex subunit 3 OS=Homo sapiens OX=9606 GN=NDUFA3 PE=1 SV=1	30	38
262	GMWQEEVTV	9		VAT1_HUMAN	sp|Q99536|VAT1_HUMAN Synaptic vesicle membrane protein VAT-1 homolog OS=Homo sapiens OX=9606 GN=VAT1 PE=1 SV=2	141	149
263	SPVVRVAV	8		EF2_HUMAN	sp|P13639|EF2_HUMAN Elongation factor 2 OS=Homo sapiens OX=9606 GN=EEF2 PE=1 SV=4	502	509
264	EEQDLVWKF	9		PK3C3_HUMAN	sp|Q8NEB9|PK3C3_HUMAN Phosphatidylinositol 3-kinase catalytic subunit type 3 OS=Homo sapiens OX=9606 GN=PIK3C3 PE=1 SV=1	311	319
265	ATSKVALVY	9		ATPB_HUMAN	sp|P06576|ATPB_HUMAN ATP synthase subunit beta, mitochondrial OS=Homo sapiens OX=9606 GN=ATP5F1B PE=1 SV=3	261	269
266	QEEEPLERDF	10		RNH2C_HUMAN	sp|Q8TDP1|RNH2C_HUMAN Ribonuclease H2 subunit C OS=Homo sapiens OX=9606 GN=RNASEH2C PE=1 SV=1	107	116
267	YAFPKAVSV	9		MOT4_HUMAN	sp|O15427|MOT4_HUMAN Monocarboxylate transporter 4 OS=Homo sapiens OX=9606 GN=SLC16A3 PE=1 SV=1	36	44
268	GPTQNFIKKKPIYITK	16		ENSEMBL:ENSBTAP00000037665 (Bos taurus) similar to Pregnancy zone protein, partial	ENSEMBL:ENSBTAP00000037665 (Bos taurus) similar to Pregnancy zone protein, partial	109	124
269	SLMDPDTKL	9		ARPC3_HUMAN	sp|O15145|ARPC3_HUMAN Actin-related protein 2/3 complex subunit 3 OS=Homo sapiens OX=9606 GN=ARPC3 PE=1 SV=3	7	15
270	RILSVELPK	9		PSF3_HUMAN	sp|Q9BRX5|PSF3_HUMAN DNA replication complex GINS protein PSF3 OS=Homo sapiens OX=9606 GN=GINS3 PE=1 SV=1	82	90
271	TEVNMARVYNW	11		PFD3_HUMAN	sp|P61758|PFD3_HUMAN Prefoldin subunit 3 OS=Homo sapiens OX=9606 GN=VBP1 PE=1 SV=4	172	182
272	SESLFVSNHAY	11	+Deamid(8)	ALDOA_HUMAN	sp|P04075|ALDOA_HUMAN Fructose-bisphosphate aldolase A OS=Homo sapiens OX=9606 GN=ALDOA PE=1 SV=2	354	364
273	SPAQNAQQL	9		ELMO1_HUMAN	sp|Q92556|ELMO1_HUMAN Engulfment and cell motility protein 1 OS=Homo sapiens OX=9606 GN=ELMO1 PE=1 SV=2	80	88
274	GTLEQWIEK	9		E2AK2_HUMAN	sp|P19525|E2AK2_HUMAN Interferon-induced, double-stranded RNA-activated protein kinase OS=Homo sapiens OX=9606 GN=EIF2AK2 PE=1 SV=2	372	380
275	SPYGGGYGSGGGSGGYGSRRF	21		ROA3_HUMAN	sp|P51991|ROA3_HUMAN Heterogeneous nuclear ribonucleoprotein A3 OS=Homo sapiens OX=9606 GN=HNRNPA3 PE=1 SV=2	358	378
276	GPVFHSNTL	9		AMOT_HUMAN	sp|Q4VCS5|AMOT_HUMAN Angiomotin OS=Homo sapiens OX=9606 GN=AMOT PE=1 SV=1	1054	1062
277	IALWPPVREK	10		TCAF1_HUMAN	sp|Q9Y4C2|TCAF1_HUMAN TRPM8 channel-associated factor 1 OS=Homo sapiens OX=9606 GN=TCAF1 PE=1 SV=3	800	809
278	SLLEQGLVEA	10		NSD2_HUMAN	sp|O96028|NSD2_HUMAN Histone-lysine N-methyltransferase NSD2 OS=Homo sapiens OX=9606 GN=NSD2 PE=1 SV=1	177	186
279	EEGEKIQHMY	10		WDFY3_HUMAN	sp|Q8IZQ1|WDFY3_HUMAN WD repeat and FYVE domain-containing protein 3 OS=Homo sapiens OX=9606 GN=WDFY3 PE=1 SV=2	2531	2540
280	HILEEKGLSQV	11		LRCH3_HUMAN	sp|Q96II8|LRCH3_HUMAN Leucine-rich repeat and calponin homology domain-containing protein 3 OS=Homo sapiens OX=9606 GN=LRCH3 PE=1 SV=2	744	754
281	REQDEQLVQW	10		HERC2_HUMAN	sp|O95714|HERC2_HUMAN E3 ubiquitin-protein ligase HERC2 OS=Homo sapiens OX=9606 GN=HERC2 PE=1 SV=2	3927	3936
282	VVQDGITLITK	11		XRCC5_HUMAN	sp|P13010|XRCC5_HUMAN X-ray repair cross-complementing protein 5 OS=Homo sapiens OX=9606 GN=XRCC5 PE=1 SV=3	678	688
283	RPAVSLTL	8		SRRM2_HUMAN	sp|Q9UQ35|SRRM2_HUMAN Serine/arginine repetitive matrix protein 2 OS=Homo sapiens OX=9606 GN=SRRM2 PE=1 SV=2	1277	1284
284	QVWDPKTLIRK	11		TRIO_HUMAN	sp|O75962|TRIO_HUMAN Triple functional domain protein OS=Homo sapiens OX=9606 GN=TRIO PE=1 SV=2	1493	1503
285	GPRNAQRVLL	10		MFN1_HUMAN	sp|Q8IWA4|MFN1_HUMAN Mitofusin-1 OS=Homo sapiens OX=9606 GN=MFN1 PE=1 SV=3	537	546
286	FAIDPHLLLSV	11		PDS5A_HUMAN	sp|Q29RF7|PDS5A_HUMAN Sister chromatid cohesion protein PDS5 homolog A OS=Homo sapiens OX=9606 GN=PDS5A PE=1 SV=1	273	283
287	MLYGSAPRTPSK	12		PRC1_HUMAN	sp|O43663|PRC1_HUMAN Protein regulator of cytokinesis 1 OS=Homo sapiens OX=9606 GN=PRC1 PE=1 SV=2	462	473
288	AVDRAITHL	9		HNRPL_HUMAN	sp|P14866|HNRPL_HUMAN Heterogeneous nuclear ribonucleoprotein L OS=Homo sapiens OX=9606 GN=HNRNPL PE=1 SV=2	431	439
289	AEFAISIKY	9		VAV_HUMAN	sp|P15498|VAV_HUMAN Proto-oncogene vav OS=Homo sapiens OX=9606 GN=VAV1 PE=1 SV=4	703	711
290	TEFNGIRDY	9		OTULL_HUMAN	sp|Q9NUU6|OTULL_HUMAN Inactive ubiquitin thioesterase OTULINL OS=Homo sapiens OX=9606 GN=OTULINL PE=1 SV=1	211	219
291	HLMLQLVRV	9		USO1_HUMAN	sp|O60763|USO1_HUMAN General vesicular transport factor p115 OS=Homo sapiens OX=9606 GN=USO1 PE=1 SV=2	281	289
292	GMWNPNAPVFL	11		RBG1L_HUMAN	sp|Q5R372|RBG1L_HUMAN Rab GTPase-activating protein 1-like OS=Homo sapiens OX=9606 GN=RABGAP1L PE=1 SV=1	367	377
293	HPAVHAGIL	9		PUR9_HUMAN	sp|P31939|PUR9_HUMAN Bifunctional purine biosynthesis protein PURH OS=Homo sapiens OX=9606 GN=ATIC PE=1 SV=3	69	77
294	RPYPVMRKI	9		PAQR8_HUMAN	sp|Q8TEZ7|PAQR8_HUMAN Membrane progestin receptor beta OS=Homo sapiens OX=9606 GN=PAQR8 PE=2 SV=1	203	211
295	TIKPDVQKSKEYFSKQK	17		PRDX1_HUMAN	sp|Q06830|PRDX1_HUMAN Peroxiredoxin-1 OS=Homo sapiens OX=9606 GN=PRDX1 PE=1 SV=1	183	199
296	NPQLRSVAL	9		FXL15_HUMAN	sp|Q9H469|FXL15_HUMAN F-box/LRR-repeat protein 15 OS=Homo sapiens OX=9606 GN=FBXL15 PE=1 SV=2	113	121
297	IPEAGKALL	9		UN13D_HUMAN	sp|Q70J99|UN13D_HUMAN Protein unc-13 homolog D OS=Homo sapiens OX=9606 GN=UNC13D PE=1 SV=1	484	492
298	RMFDMGFEY	9		DDX42_HUMAN	sp|Q86XP3|DDX42_HUMAN ATP-dependent RNA helicase DDX42 OS=Homo sapiens OX=9606 GN=DDX42 PE=1 SV=1	411	419
299	SPRQLFKASNM	11		LRBA_HUMAN	sp|P50851|LRBA_HUMAN Lipopolysaccharide-responsive and beige-like anchor protein OS=Homo sapiens OX=9606 GN=LRBA PE=1 SV=4	2201	2211
300	SDHPSGGSYRDSYESY	16	+Acet(n)	RMXL1_HUMAN	sp|Q96E39|RMXL1_HUMAN RNA binding motif protein, X-linked-like-1 OS=Homo sapiens OX=9606 GN=RBMXL1 PE=1 SV=1	4372:273 and 5864:273	4372:288 and 5864:288
301	RIDWGRSQL	9		CC115_HUMAN	sp|Q96NT0|CC115_HUMAN Coiled-coil domain-containing protein 115 OS=Homo sapiens OX=9606 GN=CCDC115 PE=1 SV=1	157	165
302	LLYKLFTLK	9		PR38B_HUMAN	sp|Q5VTL8|PR38B_HUMAN Pre-mRNA-splicing factor 38B OS=Homo sapiens OX=9606 GN=PRPF38B PE=1 SV=1	131	139
303	VIYDVSHNIAK	11		RTCB_HUMAN	sp|Q9Y3I0|RTCB_HUMAN tRNA-splicing ligase RtcB homolog OS=Homo sapiens OX=9606 GN=RTCB PE=1 SV=1	347	357
304	IMAEELVKL	9		TMF1_HUMAN	sp|P82094|TMF1_HUMAN TATA element modulatory factor OS=Homo sapiens OX=9606 GN=TMF1 PE=1 SV=2	1016	1024
305	SLLGKDVLFLK	11		PGK1_HUMAN	sp|P00558|PGK1_HUMAN Phosphoglycerate kinase 1 OS=Homo sapiens OX=9606 GN=PGK1 PE=1 SV=3	87	97
306	YPTSIASL	8		BUB3_HUMAN	sp|O43684|BUB3_HUMAN Mitotic checkpoint protein BUB3 OS=Homo sapiens OX=9606 GN=BUB3 PE=1 SV=1	275	282
307	GESLIRTAF	9		MON2_HUMAN	sp|Q7Z3U7|MON2_HUMAN Protein MON2 homolog OS=Homo sapiens OX=9606 GN=MON2 PE=1 SV=3	918	926
308	YSVYVYKVLK	10		H2B1K_HUMAN	sp|O60814|H2B1K_HUMAN Histone H2B type 1-K OS=Homo sapiens OX=9606 GN=HIST1H2BK PE=1 SV=3	1328:38 and 2064:38 and 3106:38 and 3273:38 and 4300:38 and 5335:38 and 5471:38	1328:47 and 2064:47 and 3106:47 and 3273:47 and 4300:47 and 5335:47 and 5471:47
309	APRTVLLLLSA	11		1B38_HUMAN	sp|Q95365|1B38_HUMAN HLA class I histocompatibility antigen, B-38 alpha chain OS=Homo sapiens OX=9606 GN=HLA-B PE=1 SV=1	424:5 and 2099:5 and 2823:5 and 4351:5 and 5195:5 and 6372:5	424:15 and 2099:15 and 2823:15 and 4351:15 and 5195:15 and 6372:15
310	FYVPLPRHL	9		TMX4_HUMAN	sp|Q9H1E5|TMX4_HUMAN Thioredoxin-related transmembrane protein 4 OS=Homo sapiens OX=9606 GN=TMX4 PE=1 SV=1	214	222
311	RILDAAGANLK	11		GRHPR_HUMAN	sp|Q9UBQ7|GRHPR_HUMAN Glyoxylate reductase/hydroxypyruvate reductase OS=Homo sapiens OX=9606 GN=GRHPR PE=1 SV=1	66	76
312	GESVLKLTF	9		HBP1_HUMAN	sp|O60381|HBP1_HUMAN HMG box-containing protein 1 OS=Homo sapiens OX=9606 GN=HBP1 PE=1 SV=2	274	282
313	FLHESLILL	9		UH1BL_HUMAN	sp|A0JNW5|UH1BL_HUMAN UHRF1-binding protein 1-like OS=Homo sapiens OX=9606 GN=UHRF1BP1L PE=1 SV=2	829	837
314	QEKPEGRPSF	10		TEC_HUMAN	sp|P42680|TEC_HUMAN Tyrosine-protein kinase Tec OS=Homo sapiens OX=9606 GN=TEC PE=1 SV=2	603	612
315	IQREDQETAV	10		DGKZ_HUMAN	sp|Q13574|DGKZ_HUMAN Diacylglycerol kinase zeta OS=Homo sapiens OX=9606 GN=DGKZ PE=1 SV=3	1108	1117
316	SEYDRGVNTF	10		PSA5_HUMAN	sp|P28066|PSA5_HUMAN Proteasome subunit alpha type-5 OS=Homo sapiens OX=9606 GN=PSMA5 PE=1 SV=3	6	15
317	VLQEKVPEI	9		MROH1_HUMAN	sp|Q8NDA8|MROH1_HUMAN Maestro heat-like repeat-containing protein family member 1 OS=Homo sapiens OX=9606 GN=MROH1 PE=2 SV=3	1087	1095
318	GTRWNKIVLK	10		UBL5_HUMAN	sp|Q9BZL1|UBL5_HUMAN Ubiquitin-like protein 5 OS=Homo sapiens OX=9606 GN=UBL5 PE=1 SV=1	36	45
319	FVDPNGKISL	10		GBF1_HUMAN	sp|Q92538|GBF1_HUMAN Golgi-specific brefeldin A-resistance guanine nucleotide exchange factor 1 OS=Homo sapiens OX=9606 GN=GBF1 PE=1 SV=2	1053	1062
320	SPFPVQDRPESSL	13		SRRM2_HUMAN	sp|Q9UQ35|SRRM2_HUMAN Serine/arginine repetitive matrix protein 2 OS=Homo sapiens OX=9606 GN=SRRM2 PE=1 SV=2	1188	1200
321	GVFYSIMKK	9		VCIP1_HUMAN	sp|Q96JH7|VCIP1_HUMAN Deubiquitinating protein VCIP135 OS=Homo sapiens OX=9606 GN=VCPIP1 PE=1 SV=2	922	930
322	VRFDQVTVY	9		CSRN2_HUMAN	sp|Q9H175|CSRN2_HUMAN Cysteine/serine-rich nuclear protein 2 OS=Homo sapiens OX=9606 GN=CSRNP2 PE=1 SV=1	66	74
323	RGLKLEAIVQK	11		RAI1_HUMAN	sp|Q7Z5J4|RAI1_HUMAN Retinoic acid-induced protein 1 OS=Homo sapiens OX=9606 GN=RAI1 PE=1 SV=2	1325	1335
324	SPNVGHLVL	9		RUSC2_HUMAN	sp|Q8N2Y8|RUSC2_HUMAN Iporin OS=Homo sapiens OX=9606 GN=RUSC2 PE=1 SV=3	1029	1037
325	GQFRQVLYY	9		AGO3_HUMAN	sp|Q9H9G7|AGO3_HUMAN Protein argonaute-3 OS=Homo sapiens OX=9606 GN=AGO3 PE=1 SV=2	675	683
326	ALKELMEIEEV	11		ORC4_HUMAN	sp|O43929|ORC4_HUMAN Origin recognition complex subunit 4 OS=Homo sapiens OX=9606 GN=ORC4 PE=1 SV=2	80	90
327	GSHSMRYFYTSVSRP	15		1A68_HUMAN	sp|P01891|1A68_HUMAN HLA class I histocompatibility antigen, A-68 alpha chain OS=Homo sapiens OX=9606 GN=HLA-A PE=1 SV=4	265:25 and 1911:25 and 4352:25 and 5340:25	265:39 and 1911:39 and 4352:39 and 5340:39
328	SLMDLQERL	9		STIM2_HUMAN	sp|Q9P246|STIM2_HUMAN Stromal interaction molecule 2 OS=Homo sapiens OX=9606 GN=STIM2 PE=1 SV=2	261	269
329	STLPKSLLK	9		CKAP5_HUMAN	sp|Q14008|CKAP5_HUMAN Cytoskeleton-associated protein 5 OS=Homo sapiens OX=9606 GN=CKAP5 PE=1 SV=3	430	438
330	AIVKLFLKK	9		AP2B1_HUMAN	sp|P63010|AP2B1_HUMAN AP-2 complex subunit beta OS=Homo sapiens OX=9606 GN=AP2B1 PE=1 SV=1	487	495
331	TPRPPGPGL	9		KMT2C_HUMAN	sp|Q8NEZ4|KMT2C_HUMAN Histone-lysine N-methyltransferase 2C OS=Homo sapiens OX=9606 GN=KMT2C PE=1 SV=3	2275	2283
332	APRLQSLNL	9		LRC47_HUMAN	sp|Q8N1G4|LRC47_HUMAN Leucine-rich repeat-containing protein 47 OS=Homo sapiens OX=9606 GN=LRRC47 PE=1 SV=1	152	160
333	LLIGHLERV	9		NU205_HUMAN	sp|Q92621|NU205_HUMAN Nuclear pore complex protein Nup205 OS=Homo sapiens OX=9606 GN=NUP205 PE=1 SV=3	248	256
334	LPRDAEASNVL	11		S4A4_HUMAN	sp|Q9Y6R1|S4A4_HUMAN Electrogenic sodium bicarbonate cotransporter 1 OS=Homo sapiens OX=9606 GN=SLC4A4 PE=1 SV=1	278	288
335	RQFEVKFEV	9		OAS3_HUMAN	sp|Q9Y6K5|OAS3_HUMAN 2'-5'-oligoadenylate synthase 3 OS=Homo sapiens OX=9606 GN=OAS3 PE=1 SV=3	854	862
336	ALEENPYFRLK	11		OSBL8_HUMAN	sp|Q9BZF1|OSBL8_HUMAN Oxysterol-binding protein-related protein 8 OS=Homo sapiens OX=9606 GN=OSBPL8 PE=1 SV=3	453	463
337	SPAIGAYL	8		MF14A_HUMAN	sp|Q96MC6|MF14A_HUMAN Hippocampus abundant transcript 1 protein OS=Homo sapiens OX=9606 GN=MFSD14A PE=1 SV=2	174	181
338	VEEELEKIY	9		SCLT1_HUMAN	sp|Q96NL6|SCLT1_HUMAN Sodium channel and clathrin linker 1 OS=Homo sapiens OX=9606 GN=SCLT1 PE=1 SV=2	425	433
339	RVFGFPVHY	9		DNM3A_HUMAN	sp|Q9Y6K1|DNM3A_HUMAN DNA (cytosine-5)-methyltransferase 3A OS=Homo sapiens OX=9606 GN=DNMT3A PE=1 SV=4	866	874
340	NPRATETSRPSL	12		SHIP1_HUMAN	sp|Q92835|SHIP1_HUMAN Phosphatidylinositol 3,4,5-trisphosphate 5-phosphatase 1 OS=Homo sapiens OX=9606 GN=INPP5D PE=1 SV=2	149	160
341	KSDVEAIF	8		HNRC3_HUMAN	sp|B7ZW38|HNRC3_HUMAN Heterogeneous nuclear ribonucleoprotein C-like 3 OS=Homo sapiens OX=9606 GN=HNRNPCL3 PE=2 SV=1	1874:30 and 3779:30 and 3846:30 and 4252:30	1874:37 and 3779:37 and 3846:37 and 4252:37
342	GLKKFYITK	9		ADAS_HUMAN	sp|O00116|ADAS_HUMAN Alkyldihydroxyacetonephosphate synthase, peroxisomal OS=Homo sapiens OX=9606 GN=AGPS PE=1 SV=1	446	454
343	HPVLLSRL	8		LRAD3_HUMAN	sp|Q86YD5|LRAD3_HUMAN Low-density lipoprotein receptor class A domain-containing protein 3 OS=Homo sapiens OX=9606 GN=LDLRAD3 PE=2 SV=3	213	220
344	KVAEITELILK	11		EXOS9_HUMAN	sp|Q06265|EXOS9_HUMAN Exosome complex component RRP45 OS=Homo sapiens OX=9606 GN=EXOSC9 PE=1 SV=3	257	267
345	KPWLVGLAA	9		SIM24_HUMAN	sp|O75264|SIM24_HUMAN Small integral membrane protein 24 OS=Homo sapiens OX=9606 GN=SMIM24 PE=2 SV=2	29	37
346	FPHLVHAEL	9		MIRO2_HUMAN	sp|Q8IXI1|MIRO2_HUMAN Mitochondrial Rho GTPase 2 OS=Homo sapiens OX=9606 GN=RHOT2 PE=1 SV=2	576	584
347	EELASWGHEY	10		PSMD2_HUMAN	sp|Q13200|PSMD2_HUMAN 26S proteasome non-ATPase regulatory subunit 2 OS=Homo sapiens OX=9606 GN=PSMD2 PE=1 SV=3	149	158
348	RVFAAESIIKR	11		CBX6_HUMAN	sp|O95503|CBX6_HUMAN Chromobox protein homolog 6 OS=Homo sapiens OX=9606 GN=CBX6 PE=1 SV=1	9	19
349	YPSVENVRTSL	11		TYDP1_HUMAN	sp|Q9NUW8|TYDP1_HUMAN Tyrosyl-DNA phosphodiesterase 1 OS=Homo sapiens OX=9606 GN=TDP1 PE=1 SV=2	441	451
350	RLAEALPKQSV	11		BTF3_HUMAN	sp|P20290|BTF3_HUMAN Transcription factor BTF3 OS=Homo sapiens OX=9606 GN=BTF3 PE=1 SV=1	164	174
351	KLREDLERLKK	11		RS18_HUMAN	sp|P62269|RS18_HUMAN 40S ribosomal protein S18 OS=Homo sapiens OX=9606 GN=RPS18 PE=1 SV=3	106	116
352	KTLEGEFSV	9		TYY1_HUMAN	sp|P25490|TYY1_HUMAN Transcriptional repressor protein YY1 OS=Homo sapiens OX=9606 GN=YY1 PE=1 SV=2	213	221
353	QELENVKTL	9		LMBR1_HUMAN	sp|Q8WVP7|LMBR1_HUMAN Limb region 1 protein homolog OS=Homo sapiens OX=9606 GN=LMBR1 PE=1 SV=1	267	275
354	YLLQRAVEV	9		TARB1_HUMAN	sp|Q13395|TARB1_HUMAN Probable methyltransferase TARBP1 OS=Homo sapiens OX=9606 GN=TARBP1 PE=1 SV=1	286	294
355	RVADRLYGVYK	11		SNX4_HUMAN	sp|O95219|SNX4_HUMAN Sorting nexin-4 OS=Homo sapiens OX=9606 GN=SNX4 PE=1 SV=1	243	253
356	YLDIKGLLDV	10		SKP1_HUMAN	sp|P63208|SKP1_HUMAN S-phase kinase-associated protein 1 OS=Homo sapiens OX=9606 GN=SKP1 PE=1 SV=2	109	118
357	AELMNRPEVTY	11		CD82_HUMAN	sp|P27701|CD82_HUMAN CD82 antigen OS=Homo sapiens OX=9606 GN=CD82 PE=1 SV=1	162	172
358	YLDEIVKEV	9		TPR_HUMAN	sp|P12270|TPR_HUMAN Nucleoprotein TPR OS=Homo sapiens OX=9606 GN=TPR PE=1 SV=3	422	430
359	AEQWRSAQL	9		NCKPL_HUMAN	sp|P55160|NCKPL_HUMAN Nck-associated protein 1-like OS=Homo sapiens OX=9606 GN=NCKAP1L PE=1 SV=3	219	227
360	VLADQSLRY	9		MPRIP_HUMAN	sp|Q6WCQ1|MPRIP_HUMAN Myosin phosphatase Rho-interacting protein OS=Homo sapiens OX=9606 GN=MPRIP PE=1 SV=3	409	417
361	EEFTVARLY	9		KIF5A_HUMAN	sp|Q12840|KIF5A_HUMAN Kinesin heavy chain isoform 5A OS=Homo sapiens OX=9606 GN=KIF5A PE=1 SV=2	582	590
362	VLGPKIEAV	9		HDGR2_HUMAN	sp|Q7Z4V5|HDGR2_HUMAN Hepatoma-derived growth factor-related protein 2 OS=Homo sapiens OX=9606 GN=HDGFL2 PE=1 SV=1	550	558
363	HLLKEIILV	9		GLT17_HUMAN	sp|Q6IS24|GLT17_HUMAN Polypeptide N-acetylgalactosaminyltransferase 17 OS=Homo sapiens OX=9606 GN=GALNT17 PE=2 SV=2	182	190
364	SIYPLHDVFVRK	12		RS3A_HUMAN	sp|P61247|RS3A_HUMAN 40S ribosomal protein S3a OS=Homo sapiens OX=9606 GN=RPS3A PE=1 SV=2	203	214
365	QGIGKLASV	9		RLA2_HUMAN	sp|P05387|RLA2_HUMAN 60S acidic ribosomal protein P2 OS=Homo sapiens OX=9606 GN=RPLP2 PE=1 SV=1	57	65
366	SEFATTNQI	9		COMD7_HUMAN	sp|Q86VX2|COMD7_HUMAN COMM domain-containing protein 7 OS=Homo sapiens OX=9606 GN=COMMD7 PE=1 SV=2	55	63
367	FASGLIHRV	9		KTAP2_HUMAN	sp|Q8N6L1|KTAP2_HUMAN Keratinocyte-associated protein 2 OS=Homo sapiens OX=9606 GN=KRTCAP2 PE=1 SV=2	84	92
368	EDVMVLKEQI	10		SYNE2_HUMAN	sp|Q8WXH0|SYNE2_HUMAN Nesprin-2 OS=Homo sapiens OX=9606 GN=SYNE2 PE=1 SV=3	5882	5891
369	GLYKSIQKTLK	11		HACD1_HUMAN	sp|B0YJ81|HACD1_HUMAN Very-long-chain (3R)-3-hydroxyacyl-CoA dehydratase 1 OS=Homo sapiens OX=9606 GN=HACD1 PE=1 SV=1	106	116
370	GLLERVKELQA	11		VIGLN_HUMAN	sp|Q00341|VIGLN_HUMAN Vigilin OS=Homo sapiens OX=9606 GN=HDLBP PE=1 SV=2	1033	1043
371	NPRNFSDNQL	10	+Deamid(9)	TAGL2_HUMAN	sp|P37802|TAGL2_HUMAN Transgelin-2 OS=Homo sapiens OX=9606 GN=TAGLN2 PE=1 SV=3	158	167
372	RELISDNQY	9		MCM3_HUMAN	sp|P25205|MCM3_HUMAN DNA replication licensing factor MCM3 OS=Homo sapiens OX=9606 GN=MCM3 PE=1 SV=3	37	45
373	IILGGVKAV	9		UBA1_HUMAN	sp|P22314|UBA1_HUMAN Ubiquitin-like modifier-activating enzyme 1 OS=Homo sapiens OX=9606 GN=UBA1 PE=1 SV=3	91	99
374	RFYDRRFLK	9		NDUB5_HUMAN	sp|O43674|NDUB5_HUMAN NADH dehydrogenase [ubiquinone] 1 beta subcomplex subunit 5, mitochondrial OS=Homo sapiens OX=9606 GN=NDUFB5 PE=1 SV=1	61	69
375	NRPGLSYHY	9		DPF3_HUMAN	sp|Q92784|DPF3_HUMAN Zinc finger protein DPF3 OS=Homo sapiens OX=9606 GN=DPF3 PE=1 SV=3	209	217
376	RPDPNTGKVHTL	12		SF3B3_HUMAN	sp|Q15393|SF3B3_HUMAN Splicing factor 3B subunit 3 OS=Homo sapiens OX=9606 GN=SF3B3 PE=1 SV=4	42	53
377	HILEKLLKEK	10		PB1_HUMAN	sp|Q86U86|PB1_HUMAN Protein polybromo-1 OS=Homo sapiens OX=9606 GN=PBRM1 PE=1 SV=1	612	621
378	SETDMVRQI	9		VPS51_HUMAN	sp|Q9UID3|VPS51_HUMAN Vacuolar protein sorting-associated protein 51 homolog OS=Homo sapiens OX=9606 GN=VPS51 PE=1 SV=2	89	97
379	RLSETDFKV	9		FL2D_HUMAN	sp|Q15007|FL2D_HUMAN Pre-mRNA-splicing regulator WTAP OS=Homo sapiens OX=9606 GN=WTAP PE=1 SV=2	12	20
380	KLFEAPNFFQK	11		PAPOA_HUMAN	sp|P51003|PAPOA_HUMAN Poly(A) polymerase alpha OS=Homo sapiens OX=9606 GN=PAPOLA PE=1 SV=4	360	370
381	SVFGTMPLK	9		EXT2_HUMAN	sp|Q93063|EXT2_HUMAN Exostosin-2 OS=Homo sapiens OX=9606 GN=EXT2 PE=1 SV=1	682	690
382	RPYHTTDDLRM	11		GSE1_HUMAN	sp|Q14687|GSE1_HUMAN Genetic suppressor element 1 OS=Homo sapiens OX=9606 GN=GSE1 PE=1 SV=3	223	233
383	RVLDLQQIKGMK	12		PSD13_HUMAN	sp|Q9UNM6|PSD13_HUMAN 26S proteasome non-ATPase regulatory subunit 13 OS=Homo sapiens OX=9606 GN=PSMD13 PE=1 SV=2	339	350
384	GRDRDYSDHPSGGSYRDSYESY	22		RMXL1_HUMAN	sp|Q96E39|RMXL1_HUMAN RNA binding motif protein, X-linked-like-1 OS=Homo sapiens OX=9606 GN=RBMXL1 PE=1 SV=1	4372:267 and 5864:267	4372:288 and 5864:288
385	EEQNLKDLRVW	11		F263_HUMAN	sp|Q16875|F263_HUMAN 6-phosphofructo-2-kinase/fructose-2,6-bisphosphatase 3 OS=Homo sapiens OX=9606 GN=PFKFB3 PE=1 SV=1	287	297
386	SMLNRILAV	9		ZMYM3_HUMAN	sp|Q14202|ZMYM3_HUMAN Zinc finger MYM-type protein 3 OS=Homo sapiens OX=9606 GN=ZMYM3 PE=1 SV=2	1346	1354
387	AEDDARTQW	9		AEBP1_HUMAN	sp|Q8IUX7|AEBP1_HUMAN Adipocyte enhancer-binding protein 1 OS=Homo sapiens OX=9606 GN=AEBP1 PE=1 SV=1	435	443
388	YVRETNNQAL	10		GIMA6_HUMAN	sp|Q6P9H5|GIMA6_HUMAN GTPase IMAP family member 6 OS=Homo sapiens OX=9606 GN=GIMAP6 PE=2 SV=1	176	185
389	VPRIQPQSL	9		KTU_HUMAN	sp|Q9NVR5|KTU_HUMAN Protein kintoun OS=Homo sapiens OX=9606 GN=DNAAF2 PE=1 SV=2	540	548
390	IIREPLTEL	9		MACF1_HUMAN	sp|Q9UPN3|MACF1_HUMAN Microtubule-actin cross-linking factor 1, isoforms 1/2/3/5 OS=Homo sapiens OX=9606 GN=MACF1 PE=1 SV=4	6192	6200
391	LVRLILVKM	9	+Oxid(9)	HXK2_HUMAN	sp|P52789|HXK2_HUMAN Hexokinase-2 OS=Homo sapiens OX=9606 GN=HK2 PE=1 SV=2	305	313
392	YLDMNRFDL	9		VPS18_HUMAN	sp|Q9P253|VPS18_HUMAN Vacuolar protein sorting-associated protein 18 homolog OS=Homo sapiens OX=9606 GN=VPS18 PE=1 SV=2	402	410
393	EENEKLWSF	9		CRLF3_HUMAN	sp|Q8IUI8|CRLF3_HUMAN Cytokine receptor-like factor 3 OS=Homo sapiens OX=9606 GN=CRLF3 PE=1 SV=2	123	131
394	FQQKPPPPPK	10		CLPX_HUMAN	sp|O76031|CLPX_HUMAN ATP-dependent Clp protease ATP-binding subunit clpX-like, mitochondrial OS=Homo sapiens OX=9606 GN=CLPX PE=1 SV=2	161	170
395	SVRESLSEEEAQK	13		SRRT_HUMAN	sp|Q9BXP5|SRRT_HUMAN Serrate RNA effector molecule homolog OS=Homo sapiens OX=9606 GN=SRRT PE=1 SV=1	675	687
396	SVFAGVVGV	9		GCYA1_HUMAN	sp|Q02108|GCYA1_HUMAN Guanylate cyclase soluble subunit alpha-1 OS=Homo sapiens OX=9606 GN=GUCY1A1 PE=1 SV=2	581	589
397	QVSNWFGNK	9		PBX1_HUMAN	sp|P40424|PBX1_HUMAN Pre-B-cell leukemia transcription factor 1 OS=Homo sapiens OX=9606 GN=PBX1 PE=1 SV=1	2981:279 and 4267:290	2981:287 and 4267:298
398	YEFDEQGHSTW	11		NADAP_HUMAN	sp|Q9BWU0|NADAP_HUMAN Kanadaptin OS=Homo sapiens OX=9606 GN=SLC4A1AP PE=1 SV=1	387	397
399	SEALHAQSL	9		CEP78_HUMAN	sp|Q5JTW2|CEP78_HUMAN Centrosomal protein of 78 kDa OS=Homo sapiens OX=9606 GN=CEP78 PE=1 SV=1	502	510
400	SVAKTILKRL	10		MOB1A_HUMAN	sp|Q9H8S9|MOB1A_HUMAN MOB kinase activator 1A OS=Homo sapiens OX=9606 GN=MOB1A PE=1 SV=4	1418:146 and 1454:146	1418:155 and 1454:155
401	TPFGGRLLVL	10		FWCH1_HUMAN	sp|Q4VC44|FWCH1_HUMAN FLYWCH-type zinc finger-containing protein 1 OS=Homo sapiens OX=9606 GN=FLYWCH1 PE=1 SV=2	119	128
402	KLYDIDVAKV	10		RL23A_HUMAN	sp|P62750|RL23A_HUMAN 60S ribosomal protein L23a OS=Homo sapiens OX=9606 GN=RPL23A PE=1 SV=1	115	124
403	RPRDLEDFF	9		RBM23_HUMAN	sp|Q86U06|RBM23_HUMAN Probable RNA-binding protein 23 OS=Homo sapiens OX=9606 GN=RBM23 PE=1 SV=1	178	186
404	FLYAAQPEL	9		NBAS_HUMAN	sp|A2RRP1|NBAS_HUMAN Neuroblastoma-amplified sequence OS=Homo sapiens OX=9606 GN=NBAS PE=1 SV=2	821	829
405	KPVFHVGFL	9		RPB1_HUMAN	sp|P24928|RPB1_HUMAN DNA-directed RNA polymerase II subunit RPB1 OS=Homo sapiens OX=9606 GN=POLR2A PE=1 SV=2	92	100
406	QEKRIFTNF	9		PIPNB_HUMAN	sp|P48739|PIPNB_HUMAN Phosphatidylinositol transfer protein beta isoform OS=Homo sapiens OX=9606 GN=PITPNB PE=1 SV=2	216	224
407	RLLNRFLNK	9		ACOC_HUMAN	sp|P21399|ACOC_HUMAN Cytoplasmic aconitate hydratase OS=Homo sapiens OX=9606 GN=ACO1 PE=1 SV=3	728	736
408	MLALVLHQK	9		CLN6_HUMAN	sp|Q9NWW5|CLN6_HUMAN Ceroid-lipofuscinosis neuronal protein 6 OS=Homo sapiens OX=9606 GN=CLN6 PE=1 SV=1	241	249
409	LLDSSHSEL	9		PML_HUMAN	sp|P29590|PML_HUMAN Protein PML OS=Homo sapiens OX=9606 GN=PML PE=1 SV=3	217	225
410	VLWKDIQHA	9		PHF19_HUMAN	sp|Q5T6S3|PHF19_HUMAN PHD finger protein 19 OS=Homo sapiens OX=9606 GN=PHF19 PE=1 SV=1	82	90
411	GVSTDPQPLK	10		TRBC1_HUMAN	sp|P01850|TRBC1_HUMAN T cell receptor beta constant 1 OS=Homo sapiens OX=9606 GN=TRBC1 PE=1 SV=4	610:54 and 4553:54 and 6637:186	610:63 and 4553:63 and 6637:195
412	RPFHGISTVSL	11	+Phospho(10)	DEN4C_HUMAN	sp|Q5VZ89|DEN4C_HUMAN DENN domain-containing protein 4C OS=Homo sapiens OX=9606 GN=DENND4C PE=1 SV=3	1653	1663
413	APGEPGPNL	9		IGLL1_HUMAN	sp|P15814|IGLL1_HUMAN Immunoglobulin lambda-like polypeptide 1 OS=Homo sapiens OX=9606 GN=IGLL1 PE=1 SV=1	12	20
414	REMNTEAEKLKSY	13	+Oxid(3)	LIN9_HUMAN	sp|Q5TKA1|LIN9_HUMAN Protein lin-9 homolog OS=Homo sapiens OX=9606 GN=LIN9 PE=1 SV=1	364	376
415	REFFESNIKSY	11		TSN14_HUMAN	sp|Q8NG11|TSN14_HUMAN Tetraspanin-14 OS=Homo sapiens OX=9606 GN=TSPAN14 PE=1 SV=1	124	134
416	GSYISALRVNK	11		PSB8_HUMAN	sp|P28062|PSB8_HUMAN Proteasome subunit beta type-8 OS=Homo sapiens OX=9606 GN=PSMB8 PE=1 SV=3	95	105
417	LPLHKVKSL	9		2A5G_HUMAN	sp|Q13362|2A5G_HUMAN Serine/threonine-protein phosphatase 2A 56 kDa regulatory subunit gamma isoform OS=Homo sapiens OX=9606 GN=PPP2R5C PE=1 SV=3	252	260
418	RLFGRVLERAA	11		SC65_HUMAN	sp|Q92791|SC65_HUMAN Endoplasmic reticulum protein SC65 OS=Homo sapiens OX=9606 GN=P3H4 PE=1 SV=1	104	114
419	VIIDESHFL	9		SMAL1_HUMAN	sp|Q9NZC9|SMAL1_HUMAN SWI/SNF-related matrix-associated actin-dependent regulator of chromatin subfamily A-like protein 1 OS=Homo sapiens OX=9606 GN=SMARCAL1 PE=1 SV=1	546	554
420	RPVLYKYTL	9		COG6_HUMAN	sp|Q9Y2V7|COG6_HUMAN Conserved oligomeric Golgi complex subunit 6 OS=Homo sapiens OX=9606 GN=COG6 PE=1 SV=2	258	266
421	KEIEAMHSL	9		KDM5A_HUMAN	sp|P29375|KDM5A_HUMAN Lysine-specific demethylase 5A OS=Homo sapiens OX=9606 GN=KDM5A PE=1 SV=3	1136	1144
422	RLPETTVVY	9		UCK1_HUMAN	sp|Q9HA47|UCK1_HUMAN Uridine-cytidine kinase 1 OS=Homo sapiens OX=9606 GN=UCK1 PE=1 SV=1	122	130
423	SPIKVTLATL	10		NPM_HUMAN	sp|P06748|NPM_HUMAN Nucleophosmin OS=Homo sapiens OX=9606 GN=NPM1 PE=1 SV=2	70	79
424	KLLDELPIAK	10		ASB7_HUMAN	sp|Q9H672|ASB7_HUMAN Ankyrin repeat and SOCS box protein 7 OS=Homo sapiens OX=9606 GN=ASB7 PE=1 SV=2	296	305
425	ETDPGMVHL	9		CNOT2_HUMAN	sp|Q9NZN8|CNOT2_HUMAN CCR4-NOT transcription complex subunit 2 OS=Homo sapiens OX=9606 GN=CNOT2 PE=1 SV=1	368	376
426	QEAEIPEHF	9		EMAL3_HUMAN	sp|Q32P44|EMAL3_HUMAN Echinoderm microtubule-associated protein-like 3 OS=Homo sapiens OX=9606 GN=EML3 PE=1 SV=1	549	557
427	SVYSPSGPVNR	11		TOPRS_HUMAN	sp|Q9NS56|TOPRS_HUMAN E3 ubiquitin-protein ligase Topors OS=Homo sapiens OX=9606 GN=TOPORS PE=1 SV=1	191	201
428	RVYNVTQHAVGIVVNKQVKGK	21		RL21_HUMAN	sp|P46778|RL21_HUMAN 60S ribosomal protein L21 OS=Homo sapiens OX=9606 GN=RPL21 PE=1 SV=2	63	83
429	YLQLTQSEL	9		TTC9C_HUMAN	sp|Q8N5M4|TTC9C_HUMAN Tetratricopeptide repeat protein 9C OS=Homo sapiens OX=9606 GN=TTC9C PE=1 SV=1	147	155
430	RIMSETYMLIK	11		CABIN_HUMAN	sp|Q9Y6J0|CABIN_HUMAN Calcineurin-binding protein cabin-1 OS=Homo sapiens OX=9606 GN=CABIN1 PE=1 SV=1	1883	1893
431	SPLNRAGLL	9		NEP1_HUMAN	sp|Q92979|NEP1_HUMAN Ribosomal RNA small subunit methyltransferase NEP1 OS=Homo sapiens OX=9606 GN=EMG1 PE=1 SV=4	98	106
432	TLYFNTQEK	9		PIGB_HUMAN	sp|Q92521|PIGB_HUMAN GPI mannosyltransferase 3 OS=Homo sapiens OX=9606 GN=PIGB PE=1 SV=1	40	48
433	LLFPHPVNQV	10		ELP1_HUMAN	sp|O95163|ELP1_HUMAN Elongator complex protein 1 OS=Homo sapiens OX=9606 GN=ELP1 PE=1 SV=3	418	427
434	EELQRLKDRY	10		KRI1_HUMAN	sp|Q8N9T8|KRI1_HUMAN Protein KRI1 homolog OS=Homo sapiens OX=9606 GN=KRI1 PE=1 SV=3	27	36
435	NEIQKNIDGW	10		SOS2_HUMAN	sp|Q07890|SOS2_HUMAN Son of sevenless homolog 2 OS=Homo sapiens OX=9606 GN=SOS2 PE=1 SV=2	421	430
436	RTDEDAVLM	9		FXR1_HUMAN	sp|P51114|FXR1_HUMAN Fragile X mental retardation syndrome-related protein 1 OS=Homo sapiens OX=9606 GN=FXR1 PE=1 SV=3	510	518
437	QLYDRQLYR	9		TBCD_HUMAN	sp|Q9BTW9|TBCD_HUMAN Tubulin-specific chaperone D OS=Homo sapiens OX=9606 GN=TBCD PE=1 SV=2	661	669
438	TEMAAYRLY	9		SYIC_HUMAN	sp|P41252|SYIC_HUMAN Isoleucine--tRNA ligase, cytoplasmic OS=Homo sapiens OX=9606 GN=IARS PE=1 SV=2	709	717
439	YMLEHVITL	9	+Oxid(2)	KNTC1_HUMAN	sp|P50748|KNTC1_HUMAN Kinetochore-associated protein 1 OS=Homo sapiens OX=9606 GN=KNTC1 PE=1 SV=1	1575	1583
440	RLLEEQAKL	9		CTRO_HUMAN	sp|O14578|CTRO_HUMAN Citron Rho-interacting kinase OS=Homo sapiens OX=9606 GN=CIT PE=1 SV=2	1151	1159
441	SVDDHIVRF	9		SMC5_HUMAN	sp|Q8IY18|SMC5_HUMAN Structural maintenance of chromosomes protein 5 OS=Homo sapiens OX=9606 GN=SMC5 PE=1 SV=2	437	445
442	SPQEARNML	9		CSTF2_HUMAN	sp|P33240|CSTF2_HUMAN Cleavage stimulation factor subunit 2 OS=Homo sapiens OX=9606 GN=CSTF2 PE=1 SV=1	154	162
443	APRLETKSL	9		ALKB5_HUMAN	sp|Q6P6C2|ALKB5_HUMAN RNA demethylase ALKBH5 OS=Homo sapiens OX=9606 GN=ALKBH5 PE=1 SV=2	289	297
444	EDLSLGVEWLSR	12		MMP17_HUMAN	sp|Q9ULZ9|MMP17_HUMAN Matrix metalloproteinase-17 OS=Homo sapiens OX=9606 GN=MMP17 PE=1 SV=4	47	58
445	GTMTGMLYK	9		TIM23_HUMAN	sp|O14925|TIM23_HUMAN Mitochondrial import inner membrane translocase subunit Tim23 OS=Homo sapiens OX=9606 GN=TIMM23 PE=1 SV=1	1274:161 and 4793:161	1274:169 and 4793:169
446	EEMRKLFEKY	10		NONO_HUMAN	sp|Q15233|NONO_HUMAN Non-POU domain-containing octamer-binding protein OS=Homo sapiens OX=9606 GN=NONO PE=1 SV=4	88	97
447	ASLDEQSSSTLK	12		ITPI2_HUMAN	sp|P28290|ITPI2_HUMAN Protein ITPRID2 OS=Homo sapiens OX=9606 GN=ITPRID2 PE=1 SV=3	91	102
448	QEQEAKQKL	9	+Pyro(1)	LA_HUMAN	sp|P05455|LA_HUMAN Lupus La protein OS=Homo sapiens OX=9606 GN=SSB PE=1 SV=2	209	217
449	LRPPIMIMM	9		CP51A_HUMAN	sp|Q16850|CP51A_HUMAN Lanosterol 14-alpha demethylase OS=Homo sapiens OX=9606 GN=CYP51A1 PE=1 SV=3	373	381
450	NYRDTFFNL	9		B3GN2_HUMAN	sp|Q9NY97|B3GN2_HUMAN N-acetyllactosaminide beta-1,3-N-acetylglucosaminyltransferase 2 OS=Homo sapiens OX=9606 GN=B3GNT2 PE=1 SV=2	212	220
451	AEGHGNQELW	10		NBEL2_HUMAN	sp|Q6ZNJ1|NBEL2_HUMAN Neurobeachin-like protein 2 OS=Homo sapiens OX=9606 GN=NBEAL2 PE=1 SV=2	1536	1545
452	SILHDVVEV	9		SPAG7_HUMAN	sp|O75391|SPAG7_HUMAN Sperm-associated antigen 7 OS=Homo sapiens OX=9606 GN=SPAG7 PE=1 SV=2	79	87
453	APGVRAEL	8		RASL3_HUMAN	sp|Q86YV0|RASL3_HUMAN RAS protein activator like-3 OS=Homo sapiens OX=9606 GN=RASAL3 PE=1 SV=2	323	330
454	TLKGLALH	8		RFC5_HUMAN	sp|P40937|RFC5_HUMAN Replication factor C subunit 5 OS=Homo sapiens OX=9606 GN=RFC5 PE=1 SV=1	271	278
455	ATATGTEILK	10		ULA1_HUMAN	sp|Q13564|ULA1_HUMAN NEDD8-activating enzyme E1 regulatory subunit OS=Homo sapiens OX=9606 GN=NAE1 PE=1 SV=1	38	47
456	SLFIGEKAVLLK	12		RBM34_HUMAN	sp|P42696|RBM34_HUMAN RNA-binding protein 34 OS=Homo sapiens OX=9606 GN=RBM34 PE=1 SV=2	400	411
457	AELESSKEQF	10		GDS1_HUMAN	sp|P52306|GDS1_HUMAN Rap1 GTPase-GDP dissociation stimulator 1 OS=Homo sapiens OX=9606 GN=RAP1GDS1 PE=1 SV=3	210	219
458	LEAYIQQHF	9		DOCK2_HUMAN	sp|Q92608|DOCK2_HUMAN Dedicator of cytokinesis protein 2 OS=Homo sapiens OX=9606 GN=DOCK2 PE=1 SV=2	696	704
459	HEIIETIRW	9		DOT1L_HUMAN	sp|Q8TEK3|DOT1L_HUMAN Histone-lysine N-methyltransferase, H3 lysine-79 specific OS=Homo sapiens OX=9606 GN=DOT1L PE=1 SV=3	35	43
460	YEDQVGKFDW	10		EMC1_HUMAN	sp|Q8N766|EMC1_HUMAN ER membrane protein complex subunit 1 OS=Homo sapiens OX=9606 GN=EMC1 PE=1 SV=1	23	32
461	SPDKIPWSAL	10		DYHC1_HUMAN	sp|Q14204|DYHC1_HUMAN Cytoplasmic dynein 1 heavy chain 1 OS=Homo sapiens OX=9606 GN=DYNC1H1 PE=1 SV=5	4234	4243
462	TEKELAEAASKW	12		PPHLN_HUMAN	sp|Q8NEY8|PPHLN_HUMAN Periphilin-1 OS=Homo sapiens OX=9606 GN=PPHLN1 PE=1 SV=2	225	236
463	VLYTSQTALLLK	12		HECD4_HUMAN	sp|Q9Y4D8|HECD4_HUMAN Probable E3 ubiquitin-protein ligase HECTD4 OS=Homo sapiens OX=9606 GN=HECTD4 PE=1 SV=5	572	583
464	KLLEPVLLLGK	11		RS16_HUMAN	sp|P62249|RS16_HUMAN 40S ribosomal protein S16 OS=Homo sapiens OX=9606 GN=RPS16 PE=1 SV=2	50	60
465	VLMQDSRLYL	10	+Oxid(3)	CDK1_HUMAN	sp|P06493|CDK1_HUMAN Cyclin-dependent kinase 1 OS=Homo sapiens OX=9606 GN=CDK1 PE=1 SV=3	69	78
466	SIWDETLYK	9		RRAGA_HUMAN	sp|Q7L523|RRAGA_HUMAN Ras-related GTP-binding protein A OS=Homo sapiens OX=9606 GN=RRAGA PE=1 SV=1	163	171
467	RLFGGLLRRA	10		CRTAP_HUMAN	sp|O75718|CRTAP_HUMAN Cartilage-associated protein OS=Homo sapiens OX=9606 GN=CRTAP PE=1 SV=1	107	116
468	VVKPPGQDL	9		CC138_HUMAN	sp|Q96M89|CC138_HUMAN Coiled-coil domain-containing protein 138 OS=Homo sapiens OX=9606 GN=CCDC138 PE=1 SV=1	5	13
469	RVRIPAEVL	9		GMPPA_HUMAN	sp|Q96IJ6|GMPPA_HUMAN Mannose-1-phosphate guanyltransferase alpha OS=Homo sapiens OX=9606 GN=GMPPA PE=1 SV=1	390	398
470	GPAMGPAL	8		HNRPM_HUMAN	sp|P52272|HNRPM_HUMAN Heterogeneous nuclear ribonucleoprotein M OS=Homo sapiens OX=9606 GN=HNRNPM PE=1 SV=3	593	600
471	APTPIQALTL	10		DDX24_HUMAN	sp|Q9GZR7|DDX24_HUMAN ATP-dependent RNA helicase DDX24 OS=Homo sapiens OX=9606 GN=DDX24 PE=1 SV=1	214	223
472	LEIEAENHYW	10		RT63_HUMAN	sp|Q9BQC6|RT63_HUMAN Ribosomal protein 63, mitochondrial OS=Homo sapiens OX=9606 GN=MRPL57 PE=1 SV=1	39	48
473	IPSSSHVSNNM	11	+Oxid(11)	SCAFB_HUMAN	sp|Q99590|SCAFB_HUMAN Protein SCAF11 OS=Homo sapiens OX=9606 GN=SCAF11 PE=1 SV=2	1304	1314
474	IVRKIGTNL	9		MTFR1_HUMAN	sp|Q15390|MTFR1_HUMAN Mitochondrial fission regulator 1 OS=Homo sapiens OX=9606 GN=MTFR1 PE=1 SV=2	36	44
475	SLSDHSLGI	9		ID2_HUMAN	sp|Q02363|ID2_HUMAN DNA-binding protein inhibitor ID-2 OS=Homo sapiens OX=9606 GN=ID2 PE=1 SV=1	14	22
476	RELYSVKQQF	10		PRR11_HUMAN	sp|Q96HE9|PRR11_HUMAN Proline-rich protein 11 OS=Homo sapiens OX=9606 GN=PRR11 PE=1 SV=1	110	119
477	AQGGVLPNI	9		H2A2C_HUMAN	sp|Q16777|H2A2C_HUMAN Histone H2A type 2-C OS=Homo sapiens OX=9606 GN=HIST2H2AC PE=1 SV=4	1327:104 and 1723:104 and 2271:104 and 2439:104 and 5336:104 and 6140:104	1327:112 and 1723:112 and 2271:112 and 2439:112 and 5336:112 and 6140:112
478	RPYKLQVL	8		AFG2H_HUMAN	sp|Q8NB90|AFG2H_HUMAN ATPase family protein 2 homolog OS=Homo sapiens OX=9606 GN=SPATA5 PE=1 SV=3	186	193
479	EELEQKYTY	9		STAT1_HUMAN	sp|P42224|STAT1_HUMAN Signal transducer and activator of transcription 1-alpha/beta OS=Homo sapiens OX=9606 GN=STAT1 PE=1 SV=2	281	289
480	FMNDAIEKA	9	+Oxid(2)	PRPF3_HUMAN	sp|O43395|PRPF3_HUMAN U4/U6 small nuclear ribonucleoprotein Prp3 OS=Homo sapiens OX=9606 GN=PRPF3 PE=1 SV=2	195	203
481	SEGYPGQRYY	10		GLYC_HUMAN	sp|P34896|GLYC_HUMAN Serine hydroxymethyltransferase, cytosolic OS=Homo sapiens OX=9606 GN=SHMT1 PE=1 SV=1	74	83
482	AEELERQGY	9		SPT6H_HUMAN	sp|Q7KZ85|SPT6H_HUMAN Transcription elongation factor SPT6 OS=Homo sapiens OX=9606 GN=SUPT6H PE=1 SV=2	1108	1116
483	LLHEIENHL	9		PKHG1_HUMAN	sp|Q9ULL1|PKHG1_HUMAN Pleckstrin homology domain-containing family G member 1 OS=Homo sapiens OX=9606 GN=PLEKHG1 PE=1 SV=2	258	266
484	SPRSPPSSSEI	11		MCRI1_HUMAN	sp|C9JLW8|MCRI1_HUMAN Mapk-regulated corepressor-interacting protein 1 OS=Homo sapiens OX=9606 GN=MCRIP1 PE=1 SV=1	18	28
485	VPDAKIRIF	9		RL10_HUMAN	sp|P27635|RL10_HUMAN 60S ribosomal protein L10 OS=Homo sapiens OX=9606 GN=RPL10 PE=1 SV=4	1720:26 and 1731:26	1720:34 and 1731:34
486	EELERFIDSY	10		CTIF_HUMAN	sp|O43310|CTIF_HUMAN CBP80/20-dependent translation initiation factor OS=Homo sapiens OX=9606 GN=CTIF PE=1 SV=1	22	31
487	APRHVDRSDFFTSF	14		PAPOA_HUMAN	sp|P51003|PAPOA_HUMAN Poly(A) polymerase alpha OS=Homo sapiens OX=9606 GN=PAPOLA PE=1 SV=4	120	133
488	REILQTYGY	9		VP33A_HUMAN	sp|Q96AX1|VP33A_HUMAN Vacuolar protein sorting-associated protein 33A OS=Homo sapiens OX=9606 GN=VPS33A PE=1 SV=1	430	438
489	ALSNSDVIRQV	11		UCHL5_HUMAN	sp|Q9Y5K5|UCHL5_HUMAN Ubiquitin carboxyl-terminal hydrolase isozyme L5 OS=Homo sapiens OX=9606 GN=UCHL5 PE=1 SV=3	129	139
490	KLYSESLARY	10		GDIB_HUMAN	sp|P50395|GDIB_HUMAN Rab GDP dissociation inhibitor beta OS=Homo sapiens OX=9606 GN=GDI2 PE=1 SV=2	210	219
491	VEDELVKKY	9		BAZ1B_HUMAN	sp|Q9UIG0|BAZ1B_HUMAN Tyrosine-protein kinase BAZ1B OS=Homo sapiens OX=9606 GN=BAZ1B PE=1 SV=2	274	282
492	IPRITIEM	8		TOP2A_HUMAN	sp|P11388|TOP2A_HUMAN DNA topoisomerase 2-alpha OS=Homo sapiens OX=9606 GN=TOP2A PE=1 SV=3	1220	1227
493	IEQEGPEYW	9		1B13_HUMAN	sp|P30461|1B13_HUMAN HLA class I histocompatibility antigen, B-13 alpha chain OS=Homo sapiens OX=9606 GN=HLA-B PE=1 SV=1	76	84
494	SEDMTVSQRF	10	+Oxid(4)	ESYT2_HUMAN	sp|A0FGR8|ESYT2_HUMAN Extended synaptotagmin-2 OS=Homo sapiens OX=9606 GN=ESYT2 PE=1 SV=1	626	635
495	LTSNHLLYH	9		FACR1_HUMAN	sp|Q8WVX9|FACR1_HUMAN Fatty acyl-CoA reductase 1 OS=Homo sapiens OX=9606 GN=FAR1 PE=1 SV=1	342	350
496	TLLKKVWKV	9		POC5_HUMAN	sp|Q8NA72|POC5_HUMAN Centrosomal protein POC5 OS=Homo sapiens OX=9606 GN=POC5 PE=1 SV=2	279	287
497	LPRAGLEL	8		SSH2_HUMAN	sp|Q76I76|SSH2_HUMAN Protein phosphatase Slingshot homolog 2 OS=Homo sapiens OX=9606 GN=SSH2 PE=1 SV=1	1358	1365
498	GPVREGDVL	9		RS28_HUMAN	sp|P62857|RS28_HUMAN 40S ribosomal protein S28 OS=Homo sapiens OX=9606 GN=RPS28 PE=1 SV=1	48	56
499	AIYMASQASAEK	12	+Oxid(4)	TF2B_HUMAN	sp|Q00403|TF2B_HUMAN Transcription initiation factor IIB OS=Homo sapiens OX=9606 GN=GTF2B PE=1 SV=1	257	268
500	QPRNPLEEL	9		TROAP_HUMAN	sp|Q12815|TROAP_HUMAN Tastin OS=Homo sapiens OX=9606 GN=TROAP PE=1 SV=3	87	95
501	SSLPASQNNLRH	12		AR2BP_HUMAN	sp|Q9Y2Y0|AR2BP_HUMAN ADP-ribosylation factor-like protein 2-binding protein OS=Homo sapiens OX=9606 GN=ARL2BP PE=1 SV=1	152	163
502	ALYNAANLK	9		PIEZ1_HUMAN	sp|Q92508|PIEZ1_HUMAN Piezo-type mechanosensitive ion channel component 1 OS=Homo sapiens OX=9606 GN=PIEZO1 PE=1 SV=4	1326	1334
503	SDVSLTACKV	10		1A68_HUMAN	sp|P01891|1A68_HUMAN HLA class I histocompatibility antigen, A-68 alpha chain OS=Homo sapiens OX=9606 GN=HLA-A PE=1 SV=4	265:356 and 1910:356 and 2098:356 and 5340:356 and 6146:356	265:365 and 1910:365 and 2098:365 and 5340:365 and 6146:365
504	LRQSELVDL	9	+Deamid(3)	S3TC1_HUMAN	sp|Q8TE82|S3TC1_HUMAN SH3 domain and tetratricopeptide repeat-containing protein 1 OS=Homo sapiens OX=9606 GN=SH3TC1 PE=1 SV=3	1083	1091
505	APRSQYTTGRGSSGVGL	17		MCM7_HUMAN	sp|P33993|MCM7_HUMAN DNA replication licensing factor MCM7 OS=Homo sapiens OX=9606 GN=MCM7 PE=1 SV=4	398	414
506	RNRNVNPVAL	10		CATG_HUMAN	sp|P08311|CATG_HUMAN Cathepsin G OS=Homo sapiens OX=9606 GN=CTSG PE=1 SV=2	120	129
507	KELYYRHIY	9		EIF3L_HUMAN	sp|Q9Y262|EIF3L_HUMAN Eukaryotic translation initiation factor 3 subunit L OS=Homo sapiens OX=9606 GN=EIF3L PE=1 SV=1	133	141
508	LPSGDRVAVSV	11		TRI56_HUMAN	sp|Q9BRZ2|TRI56_HUMAN E3 ubiquitin-protein ligase TRIM56 OS=Homo sapiens OX=9606 GN=TRIM56 PE=1 SV=3	597	607
509	FMLDGNNNL	9		PJA1_HUMAN	sp|Q8NG27|PJA1_HUMAN E3 ubiquitin-protein ligase Praja-1 OS=Homo sapiens OX=9606 GN=PJA1 PE=1 SV=2	489	497
510	RLISGEEHFSSK	12		DCNL5_HUMAN	sp|Q9BTE7|DCNL5_HUMAN DCN1-like protein 5 OS=Homo sapiens OX=9606 GN=DCUN1D5 PE=1 SV=1	38	49
511	YLDEEIRL	8		ANM9_HUMAN	sp|Q6P2P2|ANM9_HUMAN Protein arginine N-methyltransferase 9 OS=Homo sapiens OX=9606 GN=PRMT9 PE=1 SV=1	793	800
512	KPRPLWTGKQIFSL	14		RPB1_HUMAN	sp|P24928|RPB1_HUMAN DNA-directed RNA polymerase II subunit RPB1 OS=Homo sapiens OX=9606 GN=POLR2A PE=1 SV=2	581	594
513	FLDESRSTQYM	11		RUVB2_HUMAN	sp|Q9Y230|RUVB2_HUMAN RuvB-like 2 OS=Homo sapiens OX=9606 GN=RUVBL2 PE=1 SV=3	433	443
514	GEIPVDFSKQY	11		TMM19_HUMAN	sp|Q96HH6|TMM19_HUMAN Transmembrane protein 19 OS=Homo sapiens OX=9606 GN=TMEM19 PE=1 SV=1	157	167
515	STYDLMSSAYLSTK	14		PLIN2_HUMAN	sp|Q99541|PLIN2_HUMAN Perilipin-2 OS=Homo sapiens OX=9606 GN=PLIN2 PE=1 SV=2	24	37
516	KTLDEILQEK	10		CD11B_HUMAN	sp|P21127|CD11B_HUMAN Cyclin-dependent kinase 11B OS=Homo sapiens OX=9606 GN=CDK11B PE=1 SV=4	149:11 and 451:11	149:20 and 451:20
517	KSVYWENTLHTLK	13		NU107_HUMAN	sp|P57740|NU107_HUMAN Nuclear pore complex protein Nup107 OS=Homo sapiens OX=9606 GN=NUP107 PE=1 SV=1	293	305
518	SLSPVILIK	9		CRBG1_HUMAN	sp|Q9Y4K1|CRBG1_HUMAN Beta/gamma crystallin domain-containing protein 1 OS=Homo sapiens OX=9606 GN=CRYBG1 PE=1 SV=3	1050	1058
519	ALLGRIPSA	9		ATPB_HUMAN	sp|P06576|ATPB_HUMAN ATP synthase subunit beta, mitochondrial OS=Homo sapiens OX=9606 GN=ATP5F1B PE=1 SV=3	320	328
520	QELETQNQKL	10		KIF23_HUMAN	sp|Q02241|KIF23_HUMAN Kinesin-like protein KIF23 OS=Homo sapiens OX=9606 GN=KIF23 PE=1 SV=3	591	600
521	KLRELQLQY	9		CC136_HUMAN	sp|Q96JN2|CC136_HUMAN Coiled-coil domain-containing protein 136 OS=Homo sapiens OX=9606 GN=CCDC136 PE=1 SV=3	928	936
522	RLTDYISKV	9		PRAF3_HUMAN	sp|O75915|PRAF3_HUMAN PRA1 family protein 3 OS=Homo sapiens OX=9606 GN=ARL6IP5 PE=1 SV=1	178	186
523	KIYEVDGVQK	10		KI16B_HUMAN	sp|Q96L93|KI16B_HUMAN Kinesin-like protein KIF16B OS=Homo sapiens OX=9606 GN=KIF16B PE=1 SV=2	1077	1086
524	KLFESLYTK	9		RBM27_HUMAN	sp|Q9P2N5|RBM27_HUMAN RNA-binding protein 27 OS=Homo sapiens OX=9606 GN=RBM27 PE=1 SV=2	67	75
525	SPVSYLRVSM	10		PO210_HUMAN	sp|Q8TEM1|PO210_HUMAN Nuclear pore membrane glycoprotein 210 OS=Homo sapiens OX=9606 GN=NUP210 PE=1 SV=3	1372	1381
526	RTYEGGNALDGGR	13		ZFP62_HUMAN	sp|Q8NB50|ZFP62_HUMAN Zinc finger protein 62 homolog OS=Homo sapiens OX=9606 GN=ZFP62 PE=1 SV=3	883	895
527	YLDEDTIYHL	10		METK2_HUMAN	sp|P31153|METK2_HUMAN S-adenosylmethionine synthase isoform type-2 OS=Homo sapiens OX=9606 GN=MAT2A PE=1 SV=1	235	244
528	YLNQHIEHV	9		ERCC5_HUMAN	sp|P28715|ERCC5_HUMAN DNA repair protein complementing XP-G cells OS=Homo sapiens OX=9606 GN=ERCC5 PE=1 SV=3	242	250
529	YIDKDMIHI	9		EIF3L_HUMAN	sp|Q9Y262|EIF3L_HUMAN Eukaryotic translation initiation factor 3 subunit L OS=Homo sapiens OX=9606 GN=EIF3L PE=1 SV=1	522	530
530	SSMDTTLILK	10		CE170_HUMAN	sp|Q5SW79|CE170_HUMAN Centrosomal protein of 170 kDa OS=Homo sapiens OX=9606 GN=CEP170 PE=1 SV=1	886	895
531	LPWPARPAL	9		HPS6_HUMAN	sp|Q86YV9|HPS6_HUMAN Hermansky-Pudlak syndrome 6 protein OS=Homo sapiens OX=9606 GN=HPS6 PE=1 SV=1	84	92
532	SEPFSRHGW	9		JARD2_HUMAN	sp|Q92833|JARD2_HUMAN Protein Jumonji OS=Homo sapiens OX=9606 GN=JARID2 PE=1 SV=2	882	890
533	REQEAGLLQF	10		HPBP1_HUMAN	sp|Q9NZL4|HPBP1_HUMAN Hsp70-binding protein 1 OS=Homo sapiens OX=9606 GN=HSPBP1 PE=1 SV=2	217	226
534	SPAPQGVTV	9		TULP3_HUMAN	sp|O75386|TULP3_HUMAN Tubby-related protein 3 OS=Homo sapiens OX=9606 GN=TULP3 PE=1 SV=2	194	202
535	AIYGFGDQSNLRK	13		SCPDL_HUMAN	sp|Q8NBX0|SCPDL_HUMAN Saccharopine dehydrogenase-like oxidoreductase OS=Homo sapiens OX=9606 GN=SCCPDH PE=1 SV=1	200	212
536	ATYYYPQYLQAK	12		RBMS1_HUMAN	sp|P29558|RBMS1_HUMAN RNA-binding motif, single-stranded-interacting protein 1 OS=Homo sapiens OX=9606 GN=RBMS1 PE=1 SV=3	14	25
537	GLGPVDRV	8		PUR4_HUMAN	sp|O15067|PUR4_HUMAN Phosphoribosylformylglycinamidine synthase OS=Homo sapiens OX=9606 GN=PFAS PE=1 SV=4	112	119
538	VVYTSEMALK	10		CENPE_HUMAN	sp|Q02224|CENPE_HUMAN Centromere-associated protein E OS=Homo sapiens OX=9606 GN=CENPE PE=1 SV=2	171	180
539	STMGYMMAK	9		H90B3_HUMAN	sp|Q58FF7|H90B3_HUMAN Putative heat shock protein HSP 90-beta-3 OS=Homo sapiens OX=9606 GN=HSP90AB3P PE=5 SV=1	488	496
540	HVLAAAKVILK	11		CENPW_HUMAN	sp|Q5EE01|CENPW_HUMAN Centromere protein W OS=Homo sapiens OX=9606 GN=CENPW PE=1 SV=1	74	84
541	QILDGIHYL	9		CDK19_HUMAN	sp|Q9BWU1|CDK19_HUMAN Cyclin-dependent kinase 19 OS=Homo sapiens OX=9606 GN=CDK19 PE=1 SV=1	134	142
542	IALLSSYSI	9		S38A5_HUMAN	sp|Q8WUX1|S38A5_HUMAN Sodium-coupled neutral amino acid transporter 5 OS=Homo sapiens OX=9606 GN=SLC38A5 PE=1 SV=1	88	96
543	ILLDNDHYAM	10	+Oxid(10)	LONP2_HUMAN	sp|Q86WA8|LONP2_HUMAN Lon protease homolog 2, peroxisomal OS=Homo sapiens OX=9606 GN=LONP2 PE=1 SV=1	337	346
544	YLAPFLRNV	9		CNOT1_HUMAN	sp|A5YKK6|CNOT1_HUMAN CCR4-NOT transcription complex subunit 1 OS=Homo sapiens OX=9606 GN=CNOT1 PE=1 SV=2	2074	2082
545	APAIGRYIRTL	11		ECM29_HUMAN	sp|Q5VYK3|ECM29_HUMAN Proteasome adapter and scaffold protein ECM29 OS=Homo sapiens OX=9606 GN=ECPAS PE=1 SV=2	623	633
546	GEERNPTSKYY	11		PB1_HUMAN	sp|Q86U86|PB1_HUMAN Protein polybromo-1 OS=Homo sapiens OX=9606 GN=PBRM1 PE=1 SV=1	321	331
547	SADFETVRM	9		ARP2_HUMAN	sp|P61160|ARP2_HUMAN Actin-related protein 2 OS=Homo sapiens OX=9606 GN=ACTR2 PE=1 SV=1	207	215
548	RASEEITKMLK	11		ATG4C_HUMAN	sp|Q96DT6|ATG4C_HUMAN Cysteine protease ATG4C OS=Homo sapiens OX=9606 GN=ATG4C PE=1 SV=1	396	406
549	FEDVPNKSW	9		SETD2_HUMAN	sp|Q9BYW2|SETD2_HUMAN Histone-lysine N-methyltransferase SETD2 OS=Homo sapiens OX=9606 GN=SETD2 PE=1 SV=3	1209	1217
550	ILRELYGVGVEK	12		RFC3_HUMAN	sp|P40938|RFC3_HUMAN Replication factor C subunit 3 OS=Homo sapiens OX=9606 GN=RFC3 PE=1 SV=2	55	66
551	RLINTQAIFAK	11		DHYS_HUMAN	sp|P49366|DHYS_HUMAN Deoxyhypusine synthase OS=Homo sapiens OX=9606 GN=DHPS PE=1 SV=1	264	274
552	SIFAGQNDPLK	11		MAP4_HUMAN	sp|P27816|MAP4_HUMAN Microtubule-associated protein 4 OS=Homo sapiens OX=9606 GN=MAP4 PE=1 SV=3	163	173
553	VPNGALKKSL	10		COMD7_HUMAN	sp|Q86VX2|COMD7_HUMAN COMM domain-containing protein 7 OS=Homo sapiens OX=9606 GN=COMMD7 PE=1 SV=2	78	87
554	SPRMPVGDFF	10		BAZ2A_HUMAN	sp|Q9UIF9|BAZ2A_HUMAN Bromodomain adjacent to zinc finger domain protein 2A OS=Homo sapiens OX=9606 GN=BAZ2A PE=1 SV=4	613	622
555	KLNIRPLLRL	10		U5S1_HUMAN	sp|Q15029|U5S1_HUMAN 116 kDa U5 small nuclear ribonucleoprotein component OS=Homo sapiens OX=9606 GN=EFTUD2 PE=1 SV=1	409	418
556	RPGRALVVEM	10	+Oxid(10)	RBM14_HUMAN	sp|Q96PK6|RBM14_HUMAN RNA-binding protein 14 OS=Homo sapiens OX=9606 GN=RBM14 PE=1 SV=2	61	70
557	RLQKGQKYFDSGDYNMAK	18		ENSA_HUMAN	sp|O43768|ENSA_HUMAN Alpha-endosulfine OS=Homo sapiens OX=9606 GN=ENSA PE=1 SV=1	57	74
558	RPRLSEPQGSGRQGNSL	17		HJURP_HUMAN	sp|Q8NCD3|HJURP_HUMAN Holliday junction recognition protein OS=Homo sapiens OX=9606 GN=HJURP PE=1 SV=2	682	698
559	IADRPLYL	8		RASF5_HUMAN	sp|Q8WWW0|RASF5_HUMAN Ras association domain-containing protein 5 OS=Homo sapiens OX=9606 GN=RASSF5 PE=1 SV=1	337	344
560	ATFPLSVQK	9		DDX6_HUMAN	sp|P26196|DDX6_HUMAN Probable ATP-dependent RNA helicase DDX6 OS=Homo sapiens OX=9606 GN=DDX6 PE=1 SV=2	278	286
561	KIYDVEQTRYK	11		IQGA2_HUMAN	sp|Q13576|IQGA2_HUMAN Ras GTPase-activating-like protein IQGAP2 OS=Homo sapiens OX=9606 GN=IQGAP2 PE=1 SV=4	91	101
562	KSTWLILHH	9		CYB5_HUMAN	sp|P00167|CYB5_HUMAN Cytochrome b5 OS=Homo sapiens OX=9606 GN=CYB5A PE=1 SV=2	24	32
563	VLRQPRPAL	9		GMCL1_HUMAN	sp|Q96IK5|GMCL1_HUMAN Germ cell-less protein-like 1 OS=Homo sapiens OX=9606 GN=GMCL1 PE=1 SV=1	8	16
564	EEEEGQRFY	9		NSF1C_HUMAN	sp|Q9UNZ2|NSF1C_HUMAN NSFL1 cofactor p47 OS=Homo sapiens OX=9606 GN=NSFL1C PE=1 SV=2	87	95
565	EETEQINKHF	10		VPS35_HUMAN	sp|Q96QK1|VPS35_HUMAN Vacuolar protein sorting-associated protein 35 OS=Homo sapiens OX=9606 GN=VPS35 PE=1 SV=2	761	770
566	APVGGLGKL	9		UBE3A_HUMAN	sp|Q05086|UBE3A_HUMAN Ubiquitin-protein ligase E3A OS=Homo sapiens OX=9606 GN=UBE3A PE=1 SV=4	815	823
567	FRVPFIYGH	9		TECR_HUMAN	sp|Q9NZ01|TECR_HUMAN Very-long-chain enoyl-CoA reductase OS=Homo sapiens OX=9606 GN=TECR PE=1 SV=1	107	115
568	APRAGPDPRL	10		CCND3_HUMAN	sp|P30281|CCND3_HUMAN G1/S-specific cyclin-D3 OS=Homo sapiens OX=9606 GN=CCND3 PE=1 SV=2	12	21
569	HLSSLQLFY	9		SCNM1_HUMAN	sp|Q9BWG6|SCNM1_HUMAN Sodium channel modifier 1 OS=Homo sapiens OX=9606 GN=SCNM1 PE=1 SV=1	68	76
570	ILDITDVKV	9		TITIN_HUMAN	sp|Q8WZ42|TITIN_HUMAN Titin OS=Homo sapiens OX=9606 GN=TTN PE=1 SV=4	4721	4729
571	LPRPHASIMF	10		DHX9_HUMAN	sp|Q08211|DHX9_HUMAN ATP-dependent RNA helicase A OS=Homo sapiens OX=9606 GN=DHX9 PE=1 SV=4	479	488
572	RLFDTPHTPKSLLSK	15		WEE1_HUMAN	sp|P30291|WEE1_HUMAN Wee1-like protein kinase OS=Homo sapiens OX=9606 GN=WEE1 PE=1 SV=2	183	197
573	AYYEEQHPEL	10		IL32_HUMAN	sp|P24001|IL32_HUMAN Interleukin-32 OS=Homo sapiens OX=9606 GN=IL32 PE=1 SV=3	106	115
574	RPSGLHGDVSL	11		STPAP_HUMAN	sp|Q9H6E5|STPAP_HUMAN Speckle targeted PIP5K1A-regulated poly(A) polymerase OS=Homo sapiens OX=9606 GN=TUT1 PE=1 SV=2	374	384
575	IIDEAHRLK	9		CHD6_HUMAN	sp|Q8TD26|CHD6_HUMAN Chromodomain-helicase-DNA-binding protein 6 OS=Homo sapiens OX=9606 GN=CHD6 PE=1 SV=4	596	604
576	ILIPGLSQK	9		KIF22_HUMAN	sp|Q14807|KIF22_HUMAN Kinesin-like protein KIF22 OS=Homo sapiens OX=9606 GN=KIF22 PE=1 SV=5	205	213
577	RPVIGALGL	9		PLPL2_HUMAN	sp|Q96AD5|PLPL2_HUMAN Patatin-like phospholipase domain-containing protein 2 OS=Homo sapiens OX=9606 GN=PNPLA2 PE=1 SV=1	496	504
578	FLSTINVGL	9		AN32A_HUMAN	sp|P39687|AN32A_HUMAN Acidic leucine-rich nuclear phosphoprotein 32 family member A OS=Homo sapiens OX=9606 GN=ANP32A PE=1 SV=1	46	54
579	GEIWLAIHHF	10		OGT1_HUMAN	sp|O15294|OGT1_HUMAN UDP-N-acetylglucosamine--peptide N-acetylglucosaminyltransferase 110 kDa subunit OS=Homo sapiens OX=9606 GN=OGT PE=1 SV=3	205	214
580	TVRTFSESL	9		DYH14_HUMAN	sp|Q0VDD8|DYH14_HUMAN Dynein heavy chain 14, axonemal OS=Homo sapiens OX=9606 GN=DNAH14 PE=2 SV=3	235	243
581	RLFGTTVTFK	10		VAS1_HUMAN	sp|Q15904|VAS1_HUMAN V-type proton ATPase subunit S1 OS=Homo sapiens OX=9606 GN=ATP6AP1 PE=1 SV=2	315	324
582	RVFEVMLPEKL	11	+Oxid(6)	SACS_HUMAN	sp|Q9NZJ4|SACS_HUMAN Sacsin OS=Homo sapiens OX=9606 GN=SACS PE=1 SV=2	3546	3556
583	TTFTKIVNK	9		PRP8_HUMAN	sp|Q6P2Q9|PRP8_HUMAN Pre-mRNA-processing-splicing factor 8 OS=Homo sapiens OX=9606 GN=PRPF8 PE=1 SV=2	1254	1262
584	AEDDFKKVL	9		DNJC3_HUMAN	sp|Q13217|DNJC3_HUMAN DnaJ homolog subfamily C member 3 OS=Homo sapiens OX=9606 GN=DNAJC3 PE=1 SV=1	124	132
585	FPRDKLAEL	9		SIR6_HUMAN	sp|Q8N6T7|SIR6_HUMAN NAD-dependent protein deacetylase sirtuin-6 OS=Homo sapiens OX=9606 GN=SIRT6 PE=1 SV=2	124	132
586	ILDEMSHKLRL	11		GNPAT_HUMAN	sp|O15228|GNPAT_HUMAN Dihydroxyacetone phosphate acyltransferase OS=Homo sapiens OX=9606 GN=GNPAT PE=1 SV=1	106	116
587	GPASRVSQL	9		SFR19_HUMAN	sp|Q9H7N4|SFR19_HUMAN Splicing factor, arginine/serine-rich 19 OS=Homo sapiens OX=9606 GN=SCAF1 PE=1 SV=3	1073	1081
588	SPQARTALL	9		TIE1_HUMAN	sp|P35590|TIE1_HUMAN Tyrosine-protein kinase receptor Tie-1 OS=Homo sapiens OX=9606 GN=TIE1 PE=1 SV=1	599	607
589	GQYGNPLNKYIRH	13		ADA10_HUMAN	sp|O14672|ADA10_HUMAN Disintegrin and metalloproteinase domain-containing protein 10 OS=Homo sapiens OX=9606 GN=ADAM10 PE=1 SV=1	19	31
590	GPLARAGLL	9		BRI3B_HUMAN	sp|Q8WY22|BRI3B_HUMAN BRI3-binding protein OS=Homo sapiens OX=9606 GN=BRI3BP PE=1 SV=1	8	16
591	AEMKEYITKF	10		DSN1_HUMAN	sp|Q9H410|DSN1_HUMAN Kinetochore-associated protein DSN1 homolog OS=Homo sapiens OX=9606 GN=DSN1 PE=1 SV=2	209	218
592	TEIQERHSF	9		SYNE2_HUMAN	sp|Q8WXH0|SYNE2_HUMAN Nesprin-2 OS=Homo sapiens OX=9606 GN=SYNE2 PE=1 SV=3	3580	3588
593	SPANPAHILSL	11		WDR76_HUMAN	sp|Q9H967|WDR76_HUMAN WD repeat-containing protein 76 OS=Homo sapiens OX=9606 GN=WDR76 PE=1 SV=2	369	379
594	RTIMKPLEY	9		TLE6_HUMAN	sp|Q9H808|TLE6_HUMAN Transducin-like enhancer protein 6 OS=Homo sapiens OX=9606 GN=TLE6 PE=1 SV=2	449	457
595	ASFPVGSKKNKGDSHLNVQVSNFK	24		LYRIC_HUMAN	sp|Q86UE4|LYRIC_HUMAN Protein LYRIC OS=Homo sapiens OX=9606 GN=MTDH PE=1 SV=2	238	261
596	EDSLQAQQY	9		SPTN1_HUMAN	sp|Q13813|SPTN1_HUMAN Spectrin alpha chain, non-erythrocytic 1 OS=Homo sapiens OX=9606 GN=SPTAN1 PE=1 SV=3	887	895
597	LLLAHIIAL	9		FADS2_HUMAN	sp|O95864|FADS2_HUMAN Acyl-CoA 6-desaturase OS=Homo sapiens OX=9606 GN=FADS2 PE=1 SV=1	135	143
598	REIQDEELKKF	11		AP5Z1_HUMAN	sp|O43299|AP5Z1_HUMAN AP-5 complex subunit zeta-1 OS=Homo sapiens OX=9606 GN=AP5Z1 PE=1 SV=2	14	24
599	YPASAGTSL	9		RHBD2_HUMAN	sp|Q6NTF9|RHBD2_HUMAN Rhomboid domain-containing protein 2 OS=Homo sapiens OX=9606 GN=RHBDD2 PE=2 SV=2	320	328
600	RVLTVINQTQKENLRK	16		RL35_HUMAN	sp|P42766|RL35_HUMAN 60S ribosomal protein L35 OS=Homo sapiens OX=9606 GN=RPL35 PE=1 SV=2	56	71
601	YPASPWSHI	9		KPCD2_HUMAN	sp|Q9BZL6|KPCD2_HUMAN Serine/threonine-protein kinase D2 OS=Homo sapiens OX=9606 GN=PRKD2 PE=1 SV=3	768	776
602	RSFSGLNSRLK	11		PRC2A_HUMAN	sp|P48634|PRC2A_HUMAN Protein PRRC2A OS=Homo sapiens OX=9606 GN=PRRC2A PE=1 SV=3	2081	2091
603	ATLKDITRRLK	11		ATPG_HUMAN	sp|P36542|ATPG_HUMAN ATP synthase subunit gamma, mitochondrial OS=Homo sapiens OX=9606 GN=ATP5F1C PE=1 SV=1	26	36
604	EEVPTQESVKW	11		VP13A_HUMAN	sp|Q96RL7|VP13A_HUMAN Vacuolar protein sorting-associated protein 13A OS=Homo sapiens OX=9606 GN=VPS13A PE=1 SV=2	1542	1552
605	LLDPSVFHV	9		NOC4L_HUMAN	sp|Q9BVI4|NOC4L_HUMAN Nucleolar complex protein 4 homolog OS=Homo sapiens OX=9606 GN=NOC4L PE=1 SV=1	333	341
606	MEDETQKEL	9		PIPNB_HUMAN	sp|P48739|PIPNB_HUMAN Phosphatidylinositol transfer protein beta isoform OS=Homo sapiens OX=9606 GN=PITPNB PE=1 SV=2	246	254
607	YPRAQLEVSAL	11		EXOS6_HUMAN	sp|Q5RKV6|EXOS6_HUMAN Exosome complex component MTR3 OS=Homo sapiens OX=9606 GN=EXOSC6 PE=1 SV=1	139	149
608	GSHSMRYFYTSV	12		1A68_HUMAN	sp|P01891|1A68_HUMAN HLA class I histocompatibility antigen, A-68 alpha chain OS=Homo sapiens OX=9606 GN=HLA-A PE=1 SV=4	265:25 and 1911:25 and 4352:25 and 5340:25	265:36 and 1911:36 and 4352:36 and 5340:36
609	QLIDIIHTA	9		TEX10_HUMAN	sp|Q9NXF1|TEX10_HUMAN Testis-expressed protein 10 OS=Homo sapiens OX=9606 GN=TEX10 PE=1 SV=2	572	580
610	KLADFGLAR	9		CDK2_HUMAN	sp|P24941|CDK2_HUMAN Cyclin-dependent kinase 2 OS=Homo sapiens OX=9606 GN=CDK2 PE=1 SV=2	142	150
611	LLYEEGVRK	9		VPS51_HUMAN	sp|Q9UID3|VPS51_HUMAN Vacuolar protein sorting-associated protein 51 homolog OS=Homo sapiens OX=9606 GN=VPS51 PE=1 SV=2	629	637
612	IVEQDTMPPK	10		DDX3Y_HUMAN	sp|O15523|DDX3Y_HUMAN ATP-dependent RNA helicase DDX3Y OS=Homo sapiens OX=9606 GN=DDX3Y PE=1 SV=2	3027:362 and 5458:364	3027:371 and 5458:373
613	APRPSTGPHKL	11		RS4Y2_HUMAN	sp|Q8TD47|RS4Y2_HUMAN 40S ribosomal protein S4, Y isoform 2 OS=Homo sapiens OX=9606 GN=RPS4Y2 PE=2 SV=3	4711:28 and 6008:28	4711:38 and 6008:38
614	ALADGVVSQA	10		GPKOW_HUMAN	sp|Q92917|GPKOW_HUMAN G-patch domain and KOW motifs-containing protein OS=Homo sapiens OX=9606 GN=GPKOW PE=1 SV=2	95	104
615	LPNQLHRKSV	10		SEPT1_HUMAN	sp|Q8WYJ6|SEPT1_HUMAN Septin-1 OS=Homo sapiens OX=9606 GN=SEPTIN1 PE=1 SV=2	11	20
616	APRVEAQVL	9		RGPA1_HUMAN	sp|Q6GYQ0|RGPA1_HUMAN Ral GTPase-activating protein subunit alpha-1 OS=Homo sapiens OX=9606 GN=RALGAPA1 PE=1 SV=1	1229	1237
617	YLLTESSKL	9		COMD2_HUMAN	sp|Q86X83|COMD2_HUMAN COMM domain-containing protein 2 OS=Homo sapiens OX=9606 GN=COMMD2 PE=1 SV=2	67	75
618	LPELKSTL	8		CND1_HUMAN	sp|Q15021|CND1_HUMAN Condensin complex subunit 1 OS=Homo sapiens OX=9606 GN=NCAPD2 PE=1 SV=3	483	490
619	ILNKKLLEH	9		MTCL1_HUMAN	sp|Q9Y4B5|MTCL1_HUMAN Microtubule cross-linking factor 1 OS=Homo sapiens OX=9606 GN=MTCL1 PE=1 SV=5	1852	1860
620	SVATKLTAV	9		EDC4_HUMAN	sp|Q6P2E9|EDC4_HUMAN Enhancer of mRNA-decapping protein 4 OS=Homo sapiens OX=9606 GN=EDC4 PE=1 SV=1	1069	1077
621	AEGTFPGKI	9		CX6B1_HUMAN	sp|P14854|CX6B1_HUMAN Cytochrome c oxidase subunit 6B1 OS=Homo sapiens OX=9606 GN=COX6B1 PE=1 SV=2	78	86
622	SLSDQTLEV	9		CEP41_HUMAN	sp|Q9BYV8|CEP41_HUMAN Centrosomal protein of 41 kDa OS=Homo sapiens OX=9606 GN=CEP41 PE=1 SV=1	75	83
623	TLYSLIQPSRK	11		CD244_HUMAN	sp|Q9BZW8|CD244_HUMAN Natural killer cell receptor 2B4 OS=Homo sapiens OX=9606 GN=CD244 PE=1 SV=2	315	325
624	SPAKNPSSLF	10		DDX24_HUMAN	sp|Q9GZR7|DDX24_HUMAN ATP-dependent RNA helicase DDX24 OS=Homo sapiens OX=9606 GN=DDX24 PE=1 SV=1	60	69
625	LVANFFPKK	9		PSME3_HUMAN	sp|P61289|PSME3_HUMAN Proteasome activator complex subunit 3 OS=Homo sapiens OX=9606 GN=PSME3 PE=1 SV=1	29	37
626	RPSAAGINL	9		DHX9_HUMAN	sp|Q08211|DHX9_HUMAN ATP-dependent RNA helicase A OS=Homo sapiens OX=9606 GN=DHX9 PE=1 SV=4	1140	1148
627	FLDSEVSEL	9		CND3_HUMAN	sp|Q9BPX3|CND3_HUMAN Condensin complex subunit 3 OS=Homo sapiens OX=9606 GN=NCAPG PE=1 SV=1	699	707
628	TDAEFRQMW	9	+Oxid(8)	COPB_HUMAN	sp|P53618|COPB_HUMAN Coatomer subunit beta OS=Homo sapiens OX=9606 GN=COPB1 PE=1 SV=3	836	844
629	IVDGNHRLTL	10		SPTN4_HUMAN	sp|Q9H254|SPTN4_HUMAN Spectrin beta chain, non-erythrocytic 4 OS=Homo sapiens OX=9606 GN=SPTBN4 PE=1 SV=2	145	154
630	KLPDADLARK	10		NCOA7_HUMAN	sp|Q8NI08|NCOA7_HUMAN Nuclear receptor coactivator 7 OS=Homo sapiens OX=9606 GN=NCOA7 PE=1 SV=2	189	198
631	AEFIMLNHF	9	+Oxid(5)	RNZ2_HUMAN	sp|Q9BQ52|RNZ2_HUMAN Zinc phosphodiesterase ELAC protein 2 OS=Homo sapiens OX=9606 GN=ELAC2 PE=1 SV=2	717	725
632	RLAELLVSV	9		RIC8A_HUMAN	sp|Q9NPQ8|RIC8A_HUMAN Synembryn-A OS=Homo sapiens OX=9606 GN=RIC8A PE=1 SV=3	45	53
633	RVITYLDHSTQK	12		CUL4A_HUMAN	sp|Q13619|CUL4A_HUMAN Cullin-4A OS=Homo sapiens OX=9606 GN=CUL4A PE=1 SV=3	273	284
634	APRLQSEVAEL	11		IST1_HUMAN	sp|P53990|IST1_HUMAN IST1 homolog OS=Homo sapiens OX=9606 GN=IST1 PE=1 SV=1	107	117
635	AEADSEKARLL	11		ODFP2_HUMAN	sp|Q5BJF6|ODFP2_HUMAN Outer dense fiber protein 2 OS=Homo sapiens OX=9606 GN=ODF2 PE=1 SV=1	298	308
636	RLYKAGLLY	9		SYVM_HUMAN	sp|Q5ST30|SYVM_HUMAN Valine--tRNA ligase, mitochondrial OS=Homo sapiens OX=9606 GN=VARS2 PE=1 SV=2	263	271
637	VPHTVYRNLL	10		DOCK8_HUMAN	sp|Q8NF50|DOCK8_HUMAN Dedicator of cytokinesis protein 8 OS=Homo sapiens OX=9606 GN=DOCK8 PE=1 SV=3	554	563
638	KVYYPKYLSK	10		MSPD2_HUMAN	sp|Q8NHP6|MSPD2_HUMAN Motile sperm domain-containing protein 2 OS=Homo sapiens OX=9606 GN=MOSPD2 PE=1 SV=1	172	181
639	EEADKLVRQY	10		HNRL1_HUMAN	sp|Q9BUJ2|HNRL1_HUMAN Heterogeneous nuclear ribonucleoprotein U-like protein 1 OS=Homo sapiens OX=9606 GN=HNRNPUL1 PE=1 SV=2	585	594
640	RSYVTTSTRTYSLG	14	+Phospho(12)	VIME_HUMAN	sp|P08670|VIME_HUMAN Vimentin OS=Homo sapiens OX=9606 GN=VIM PE=1 SV=4	28	41
641	LPKQPPLML	9	+Oxid(8)	RBP10_HUMAN	sp|Q6VN20|RBP10_HUMAN Ran-binding protein 10 OS=Homo sapiens OX=9606 GN=RANBP10 PE=1 SV=1	582	590
642	SDKPDMAEIEKFDKSK	16	+Acet(n)	TYB4_HUMAN	sp|P62328|TYB4_HUMAN Thymosin beta-4 OS=Homo sapiens OX=9606 GN=TMSB4X PE=1 SV=2	2	17
643	RIVHGDVLTFK	11		TFB1M_HUMAN	sp|Q8WVM0|TFB1M_HUMAN Dimethyladenosine transferase 1, mitochondrial OS=Homo sapiens OX=9606 GN=TFB1M PE=1 SV=1	106	116
644	VTYGHELIWK	10		PARL_HUMAN	sp|Q9H300|PARL_HUMAN Presenilins-associated rhomboid-like protein, mitochondrial OS=Homo sapiens OX=9606 GN=PARL PE=1 SV=2	346	355
645	RPKEPNSTIL	10		CYBR1_HUMAN	sp|Q53TN4|CYBR1_HUMAN Cytochrome b reductase 1 OS=Homo sapiens OX=9606 GN=CYBRD1 PE=1 SV=1	226	235
646	AVMLHSFTL	9	+Oxid(3)	PRP19_HUMAN	sp|Q9UMS4|PRP19_HUMAN Pre-mRNA-processing factor 19 OS=Homo sapiens OX=9606 GN=PRPF19 PE=1 SV=1	84	92
647	VETGEIKREY	10		LST8_HUMAN	sp|Q9BVC4|LST8_HUMAN Target of rapamycin complex subunit LST8 OS=Homo sapiens OX=9606 GN=MLST8 PE=1 SV=1	299	308
648	APRHPSTNSLL	11		NDUF4_HUMAN	sp|Q9P032|NDUF4_HUMAN NADH dehydrogenase [ubiquinone] 1 alpha subcomplex assembly factor 4 OS=Homo sapiens OX=9606 GN=NDUFAF4 PE=1 SV=1	30	40
649	RPLLKAITA	9		DDX27_HUMAN	sp|Q96GQ7|DDX27_HUMAN Probable ATP-dependent RNA helicase DDX27 OS=Homo sapiens OX=9606 GN=DDX27 PE=1 SV=2	227	235
650	RPNLSHTGRGIL	12		PPIL2_HUMAN	sp|Q13356|PPIL2_HUMAN RING-type E3 ubiquitin-protein ligase PPIL2 OS=Homo sapiens OX=9606 GN=PPIL2 PE=1 SV=1	355	366
651	APMAAERAVAF	11		NR2F6_HUMAN	sp|P10588|NR2F6_HUMAN Nuclear receptor subfamily 2 group F member 6 OS=Homo sapiens OX=9606 GN=NR2F6 PE=1 SV=2	268	278
652	RLDQPFIPR	9		KI18B_HUMAN	sp|Q86Y91|KI18B_HUMAN Kinesin-like protein KIF18B OS=Homo sapiens OX=9606 GN=KIF18B PE=1 SV=4	751	759
653	GYRDFFPEY	9		MPIP3_HUMAN	sp|P30307|MPIP3_HUMAN M-phase inducer phosphatase 3 OS=Homo sapiens OX=9606 GN=CDC25C PE=1 SV=2	415	423
654	RPMDKTVLF	9		KNL1_HUMAN	sp|Q8NG31|KNL1_HUMAN Kinetochore scaffold 1 OS=Homo sapiens OX=9606 GN=KNL1 PE=1 SV=3	1175	1183
655	VLNEQVKEA	9		NASP_HUMAN	sp|P49321|NASP_HUMAN Nuclear autoantigenic sperm protein OS=Homo sapiens OX=9606 GN=NASP PE=1 SV=2	620	628
656	FLDEKTHEL	9		PUS7L_HUMAN	sp|Q9H0K6|PUS7L_HUMAN Pseudouridylate synthase 7 homolog-like protein OS=Homo sapiens OX=9606 GN=PUS7L PE=1 SV=1	128	136
657	EEQELEKSM	9		TPX2_HUMAN	sp|Q9ULW0|TPX2_HUMAN Targeting protein for Xklp2 OS=Homo sapiens OX=9606 GN=TPX2 PE=1 SV=2	211	219
658	LLDHVLLTL	9		TLN1_HUMAN	sp|Q9Y490|TLN1_HUMAN Talin-1 OS=Homo sapiens OX=9606 GN=TLN1 PE=1 SV=3	2250	2258
659	KADGTPITQGVEM	13		IGLL1_HUMAN	sp|P15814|IGLL1_HUMAN Immunoglobulin lambda-like polypeptide 1 OS=Homo sapiens OX=9606 GN=IGLL1 PE=1 SV=1	150	162
660	ILNPVTTKLK	10		REXO5_HUMAN	sp|Q96IC2|REXO5_HUMAN RNA exonuclease 5 OS=Homo sapiens OX=9606 GN=REXO5 PE=2 SV=1	282	291
661	IPSFERYMAQL	11	+Oxid(8)	PSMD8_HUMAN	sp|P48556|PSMD8_HUMAN 26S proteasome non-ATPase regulatory subunit 8 OS=Homo sapiens OX=9606 GN=PSMD8 PE=1 SV=2	161	171
662	RLYQVEYAFK	10		PSA6_HUMAN	sp|P60900|PSA6_HUMAN Proteasome subunit alpha type-6 OS=Homo sapiens OX=9606 GN=PSMA6 PE=1 SV=1	21	30
663	IPYPLPKQDL	10		ERAP1_HUMAN	sp|Q9NZ08|ERAP1_HUMAN Endoplasmic reticulum aminopeptidase 1 OS=Homo sapiens OX=9606 GN=ERAP1 PE=1 SV=3	299	308
664	LLFSATMPKKI	11		DDX41_HUMAN	sp|Q9UJV9|DDX41_HUMAN Probable ATP-dependent RNA helicase DDX41 OS=Homo sapiens OX=9606 GN=DDX41 PE=1 SV=2	372	382
665	SEQRDYIDTTW	11		SURF4_HUMAN	sp|O15260|SURF4_HUMAN Surfeit locus protein 4 OS=Homo sapiens OX=9606 GN=SURF4 PE=1 SV=3	49	59
666	AEQTLNNIKQF	11		DDX1_HUMAN	sp|Q92499|DDX1_HUMAN ATP-dependent RNA helicase DDX1 OS=Homo sapiens OX=9606 GN=DDX1 PE=1 SV=2	299	309
667	VLINRIDLV	9		CHD8_HUMAN	sp|Q9HCK8|CHD8_HUMAN Chromodomain-helicase-DNA-binding protein 8 OS=Homo sapiens OX=9606 GN=CHD8 PE=1 SV=5	2159	2167
668	NLLTHIENV	9		P20L1_HUMAN	sp|A8MW92|P20L1_HUMAN PHD finger protein 20-like protein 1 OS=Homo sapiens OX=9606 GN=PHF20L1 PE=1 SV=2	946	954
669	QVWEAADVLIK	11		HUWE1_HUMAN	sp|Q7Z6Z7|HUWE1_HUMAN E3 ubiquitin-protein ligase HUWE1 OS=Homo sapiens OX=9606 GN=HUWE1 PE=1 SV=3	1487	1497
670	YPGAERNLL	9		ZN738_HUMAN	sp|Q8NE65|ZN738_HUMAN Protein ZNF738 OS=Homo sapiens OX=9606 GN=ZNF738 PE=2 SV=1	17	25
671	EEQKIVVKVL	10		RL34_HUMAN	sp|P49207|RL34_HUMAN 60S ribosomal protein L34 OS=Homo sapiens OX=9606 GN=RPL34 PE=1 SV=3	98	107
672	RLLDQIVEK	9		FUBP1_HUMAN	sp|Q96AE4|FUBP1_HUMAN Far upstream element-binding protein 1 OS=Homo sapiens OX=9606 GN=FUBP1 PE=1 SV=3	162	170
673	FLHSLNIEM	9	+Oxid(9)	PHF8_HUMAN	sp|Q9UPP1|PHF8_HUMAN Histone lysine demethylase PHF8 OS=Homo sapiens OX=9606 GN=PHF8 PE=1 SV=3	370	378
674	EEAVKGILEQGW	12		CSN8_HUMAN	sp|Q99627|CSN8_HUMAN COP9 signalosome complex subunit 8 OS=Homo sapiens OX=9606 GN=COPS8 PE=1 SV=1	142	153
675	VLADSVHLA	9		MS18B_HUMAN	sp|O43482|MS18B_HUMAN Protein Mis18-beta OS=Homo sapiens OX=9606 GN=OIP5 PE=1 SV=2	86	94
676	NLFNRYPAL	9		PLSL_HUMAN	sp|P13796|PLSL_HUMAN Plastin-2 OS=Homo sapiens OX=9606 GN=LCP1 PE=1 SV=6	369	377
677	VEQMQQREQW	10	+Oxid(4)	KI20A_HUMAN	sp|O95235|KI20A_HUMAN Kinesin-like protein KIF20A OS=Homo sapiens OX=9606 GN=KIF20A PE=1 SV=1	597	606
678	LPGYGRNGL	9		ABLM1_HUMAN	sp|O14639|ABLM1_HUMAN Actin-binding LIM protein 1 OS=Homo sapiens OX=9606 GN=ABLIM1 PE=1 SV=3	656	664
679	DELESIERSY	10		ZNF26_HUMAN	sp|P17031|ZNF26_HUMAN Zinc finger protein 26 OS=Homo sapiens OX=9606 GN=ZNF26 PE=1 SV=3	97	106
680	EEHTSAVNKMF	11		FBX4_HUMAN	sp|Q9UKT5|FBX4_HUMAN F-box only protein 4 OS=Homo sapiens OX=9606 GN=FBXO4 PE=1 SV=2	249	259
681	WLVDHVYAI	9		2AAA_HUMAN	sp|P30153|2AAA_HUMAN Serine/threonine-protein phosphatase 2A 65 kDa regulatory subunit A alpha isoform OS=Homo sapiens OX=9606 GN=PPP2R1A PE=1 SV=4	2789:450 and 5136:462	2789:458 and 5136:470
682	SEMLRDIIREY	11		MAGD1_HUMAN	sp|Q9Y5V3|MAGD1_HUMAN Melanoma-associated antigen D1 OS=Homo sapiens OX=9606 GN=MAGED1 PE=1 SV=3	495	505
683	VADEELVHL	9		VPS51_HUMAN	sp|Q9UID3|VPS51_HUMAN Vacuolar protein sorting-associated protein 51 homolog OS=Homo sapiens OX=9606 GN=VPS51 PE=1 SV=2	743	751
684	TELDIYHRI	9		ATG9A_HUMAN	sp|Q7Z3C6|ATG9A_HUMAN Autophagy-related protein 9A OS=Homo sapiens OX=9606 GN=ATG9A PE=1 SV=3	204	212
685	IIVSIVHSV	9		CLPT1_HUMAN	sp|O96005|CLPT1_HUMAN Cleft lip and palate transmembrane protein 1 OS=Homo sapiens OX=9606 GN=CLPTM1 PE=1 SV=1	361	369
686	SPRVPNSSV	9		BIRC6_HUMAN	sp|Q9NR09|BIRC6_HUMAN Baculoviral IAP repeat-containing protein 6 OS=Homo sapiens OX=9606 GN=BIRC6 PE=1 SV=2	4258	4266
687	ILSQYITFV	9		UCK2_HUMAN	sp|Q9BZX2|UCK2_HUMAN Uridine-cytidine kinase 2 OS=Homo sapiens OX=9606 GN=UCK2 PE=1 SV=1	181	189
688	ALYDATYETK	10		COF1_HUMAN	sp|P23528|COF1_HUMAN Cofilin-1 OS=Homo sapiens OX=9606 GN=CFL1 PE=1 SV=3	83	92
689	APGIRDHESL	10		HDGF_HUMAN	sp|P51858|HDGF_HUMAN Hepatoma-derived growth factor OS=Homo sapiens OX=9606 GN=HDGF PE=1 SV=1	231	240
690	ALLSRLEQI	9		RALY_HUMAN	sp|Q9UKM9|RALY_HUMAN RNA-binding protein Raly OS=Homo sapiens OX=9606 GN=RALY PE=1 SV=1	203	211
691	RVSEFFMNAK	10		ING3_HUMAN	sp|Q9NXR8|ING3_HUMAN Inhibitor of growth protein 3 OS=Homo sapiens OX=9606 GN=ING3 PE=1 SV=2	42	51
692	QEIRNTDMKY	10		TCEA1_HUMAN	sp|P23193|TCEA1_HUMAN Transcription elongation factor A protein 1 OS=Homo sapiens OX=9606 GN=TCEA1 PE=1 SV=2	178	187
693	SIFKQPVTK	9		MBD3_HUMAN	sp|O95983|MBD3_HUMAN Methyl-CpG-binding domain protein 3 OS=Homo sapiens OX=9606 GN=MBD3 PE=1 SV=1	106	114
694	GMRNQIVPDAHKDHALK	17		ATG2A_HUMAN	sp|Q2TAZ0|ATG2A_HUMAN Autophagy-related protein 2 homolog A OS=Homo sapiens OX=9606 GN=ATG2A PE=1 SV=3	1914	1930
695	KLGSVPVTV	9		TCAF1_HUMAN	sp|Q9Y4C2|TCAF1_HUMAN TRPM8 channel-associated factor 1 OS=Homo sapiens OX=9606 GN=TCAF1 PE=1 SV=3	623	631
696	LLTEQIHSL	9		GOGB1_HUMAN	sp|Q14789|GOGB1_HUMAN Golgin subfamily B member 1 OS=Homo sapiens OX=9606 GN=GOLGB1 PE=1 SV=2	793	801
697	VPNATIRNVL	10		PI4P2_HUMAN	sp|A4QPH2|PI4P2_HUMAN Putative phosphatidylinositol 4-kinase alpha-like protein P2 OS=Homo sapiens OX=9606 GN=PI4KAP2 PE=5 SV=3	2986:1365 and 3666:108	2986:1374 and 3666:117
698	APNEKMKQVL	10		CF298_HUMAN	sp|P57076|CF298_HUMAN Cilia- and flagella-associated protein 298 OS=Homo sapiens OX=9606 GN=CFAP298 PE=1 SV=1	103	112
699	KLFPGSPAIYK	11		RBP2_HUMAN	sp|P49792|RBP2_HUMAN E3 SUMO-protein ligase RanBP2 OS=Homo sapiens OX=9606 GN=RANBP2 PE=1 SV=2	123	133
700	MAAAAFAEK	9		PLD3B_HUMAN	sp|Q9Y3B1|PLD3B_HUMAN PRELI domain containing protein 3B OS=Homo sapiens OX=9606 GN=PRELID3B PE=1 SV=2	186	194
701	DEYDFYRSF	9		EXOSX_HUMAN	sp|Q01780|EXOSX_HUMAN Exosome component 10 OS=Homo sapiens OX=9606 GN=EXOSC10 PE=1 SV=2	58	66
702	GVISNHLILNK	11		MATR3_HUMAN	sp|P43243|MATR3_HUMAN Matrin-3 OS=Homo sapiens OX=9606 GN=MATR3 PE=1 SV=2	423	433
703	QERPGNFY	8		BCAP_HUMAN	sp|Q6ZUJ8|BCAP_HUMAN Phosphoinositide 3-kinase adapter protein 1 OS=Homo sapiens OX=9606 GN=PIK3AP1 PE=1 SV=2	563	570
704	RLKGQIPEI	9		PFD3_HUMAN	sp|P61758|PFD3_HUMAN Prefoldin subunit 3 OS=Homo sapiens OX=9606 GN=VBP1 PE=1 SV=4	73	81
705	SEYEKSLQF	9		RIP_HUMAN	sp|Q86UA6|RIP_HUMAN RPA-interacting protein OS=Homo sapiens OX=9606 GN=RPAIN PE=1 SV=2	110	118
706	QLLSQVLLH	9		MMS19_HUMAN	sp|Q96T76|MMS19_HUMAN MMS19 nucleotide excision repair protein homolog OS=Homo sapiens OX=9606 GN=MMS19 PE=1 SV=2	70	78
707	VIALSVGNK	9		PO210_HUMAN	sp|Q8TEM1|PO210_HUMAN Nuclear pore membrane glycoprotein 210 OS=Homo sapiens OX=9606 GN=NUP210 PE=1 SV=3	719	727
708	TEMLIFGKKL	10		ECI2_HUMAN	sp|O75521|ECI2_HUMAN Enoyl-CoA delta isomerase 2, mitochondrial OS=Homo sapiens OX=9606 GN=ECI2 PE=1 SV=4	297	306
709	KMIEMFVRTK	10		BABA1_HUMAN	sp|Q9NWV8|BABA1_HUMAN BRISC and BRCA1-A complex member 1 OS=Homo sapiens OX=9606 GN=BABAM1 PE=1 SV=1	126	135
710	AVFEWHITK	9		DHB4_HUMAN	sp|P51659|DHB4_HUMAN Peroxisomal multifunctional enzyme type 2 OS=Homo sapiens OX=9606 GN=HSD17B4 PE=1 SV=3	648	656
711	QVSVRPLQH	9	+Pyro(1)	OST48_HUMAN	sp|P39656|OST48_HUMAN Dolichyl-diphosphooligosaccharide--protein glycosyltransferase 48 kDa subunit OS=Homo sapiens OX=9606 GN=DDOST PE=1 SV=4	407	415
712	SRSWLSYSY	9		SF3B3_HUMAN	sp|Q15393|SF3B3_HUMAN Splicing factor 3B subunit 3 OS=Homo sapiens OX=9606 GN=SF3B3 PE=1 SV=4	717	725
713	YEAIDSEGHSY	11		SMIM8_HUMAN	sp|Q96KF7|SMIM8_HUMAN Small integral membrane protein 8 OS=Homo sapiens OX=9606 GN=SMIM8 PE=1 SV=2	78	88
714	RTADGIVSHLK	11		PDIA3_HUMAN	sp|P30101|PDIA3_HUMAN Protein disulfide-isomerase A3 OS=Homo sapiens OX=9606 GN=PDIA3 PE=1 SV=4	119	129
715	ATIQRIPEV	9		GCNT1_HUMAN	sp|Q02742|GCNT1_HUMAN Beta-1,3-galactosyl-O-glycosyl-glycoprotein beta-1,6-N-acetylglucosaminyltransferase OS=Homo sapiens OX=9606 GN=GCNT1 PE=1 SV=2	324	332
716	TEEDLEKLF	9		RBM19_HUMAN	sp|Q9Y4C8|RBM19_HUMAN Probable RNA-binding protein 19 OS=Homo sapiens OX=9606 GN=RBM19 PE=1 SV=3	414	422
717	ALYPVGRVSK	10		KMT2A_HUMAN	sp|Q03164|KMT2A_HUMAN Histone-lysine N-methyltransferase 2A OS=Homo sapiens OX=9606 GN=KMT2A PE=1 SV=5	904	913
718	IVNPNAAYDK	10		DCTN2_HUMAN	sp|Q13561|DCTN2_HUMAN Dynactin subunit 2 OS=Homo sapiens OX=9606 GN=DCTN2 PE=1 SV=4	47	56
719	SYFPEITHI	9		JAK1_HUMAN	sp|P23458|JAK1_HUMAN Tyrosine-protein kinase JAK1 OS=Homo sapiens OX=9606 GN=JAK1 PE=1 SV=2	367	375
720	QPTVRITEL	9	+Pyro(1)	RPB3_HUMAN	sp|P19387|RPB3_HUMAN DNA-directed RNA polymerase II subunit RPB3 OS=Homo sapiens OX=9606 GN=POLR2C PE=1 SV=2	6	14
721	APAQPRAASF	10		CATF_HUMAN	sp|Q9UBX1|CATF_HUMAN Cathepsin F OS=Homo sapiens OX=9606 GN=CTSF PE=1 SV=1	20	29
722	GPLPRAAAL	9		SCYL1_HUMAN	sp|Q96KG9|SCYL1_HUMAN N-terminal kinase-like protein OS=Homo sapiens OX=9606 GN=SCYL1 PE=1 SV=1	218	226
723	YHAPVALL	8		SF3B1_HUMAN	sp|O75533|SF3B1_HUMAN Splicing factor 3B subunit 1 OS=Homo sapiens OX=9606 GN=SF3B1 PE=1 SV=3	84	91
724	EELTLEGIKQF	11		IF4A2_HUMAN	sp|Q14240|IF4A2_HUMAN Eukaryotic initiation factor 4A-II OS=Homo sapiens OX=9606 GN=EIF4A2 PE=1 SV=2	240	250
725	ALAPGVRAV	9		RN114_HUMAN	sp|Q9Y508|RN114_HUMAN E3 ubiquitin-protein ligase RNF114 OS=Homo sapiens OX=9606 GN=RNF114 PE=1 SV=1	70	78
726	GQYSGSPQLLK	11		DOCK7_HUMAN	sp|Q96N67|DOCK7_HUMAN Dedicator of cytokinesis protein 7 OS=Homo sapiens OX=9606 GN=DOCK7 PE=1 SV=4	25	35
727	KVLERVNAV	9		PSME2_HUMAN	sp|Q9UL46|PSME2_HUMAN Proteasome activator complex subunit 2 OS=Homo sapiens OX=9606 GN=PSME2 PE=1 SV=4	145	153
728	GLMDDVDFKA	10		HYOU1_HUMAN	sp|Q9Y4L1|HYOU1_HUMAN Hypoxia up-regulated protein 1 OS=Homo sapiens OX=9606 GN=HYOU1 PE=1 SV=1	332	341
729	SELQREGVSHY	11		PIGT_HUMAN	sp|Q969N2|PIGT_HUMAN GPI transamidase component PIG-T OS=Homo sapiens OX=9606 GN=PIGT PE=1 SV=1	56	66
730	IIEPSLRQLAQK	12		RL40_HUMAN	sp|P62987|RL40_HUMAN Ubiquitin-60S ribosomal protein L40 OS=Homo sapiens OX=9606 GN=UBA52 PE=1 SV=2	77	88
731	RPVTPITNF	9		STRAA_HUMAN	sp|Q7RTN6|STRAA_HUMAN STE20-related kinase adapter protein alpha OS=Homo sapiens OX=9606 GN=STRADA PE=1 SV=1	395	403
732	RPRTPPEAIAL	11		GSK3B_HUMAN	sp|P49841|GSK3B_HUMAN Glycogen synthase kinase-3 beta OS=Homo sapiens OX=9606 GN=GSK3B PE=1 SV=2	306	316
733	RPFQDPDLSSL	11		ZGPAT_HUMAN	sp|Q8N5A5|ZGPAT_HUMAN Zinc finger CCCH-type with G patch domain-containing protein OS=Homo sapiens OX=9606 GN=ZGPAT PE=1 SV=3	208	218
734	VRSGYYKVL	9		RL27A_HUMAN	sp|P46776|RL27A_HUMAN 60S ribosomal protein L27a OS=Homo sapiens OX=9606 GN=RPL27A PE=1 SV=2	104	112
735	RLYQGINQL	9		MSH2_HUMAN	sp|P43246|MSH2_HUMAN DNA mismatch repair protein Msh2 OS=Homo sapiens OX=9606 GN=MSH2 PE=1 SV=1	406	414
736	EELERPLHY	9		ARAP2_HUMAN	sp|Q8WZ64|ARAP2_HUMAN Arf-GAP with Rho-GAP domain, ANK repeat and PH domain-containing protein 2 OS=Homo sapiens OX=9606 GN=ARAP2 PE=1 SV=3	1383	1391
737	RTAITTPNFK	10		NUSAP_HUMAN	sp|Q9BXS6|NUSAP_HUMAN Nucleolar and spindle-associated protein 1 OS=Homo sapiens OX=9606 GN=NUSAP1 PE=1 SV=1	177	186
738	KPIDWKEL	8		UNG_HUMAN	sp|P13051|UNG_HUMAN Uracil-DNA glycosylase OS=Homo sapiens OX=9606 GN=UNG PE=1 SV=2	306	313
739	KLFGPFTRNYY	11		CY24A_HUMAN	sp|P13498|CY24A_HUMAN Cytochrome b-245 light chain OS=Homo sapiens OX=9606 GN=CYBA PE=1 SV=3	78	88
740	AELTGDHQL	9		U520_HUMAN	sp|O75643|U520_HUMAN U5 small nuclear ribonucleoprotein 200 kDa helicase OS=Homo sapiens OX=9606 GN=SNRNP200 PE=1 SV=2	567	575
741	AEINYGIRF	9		REV1_HUMAN	sp|Q9UBZ9|REV1_HUMAN DNA repair protein REV1 OS=Homo sapiens OX=9606 GN=REV1 PE=1 SV=1	714	722
742	ATHSSRFIPLK	11		RS15_HUMAN	sp|P62841|RS15_HUMAN 40S ribosomal protein S15 OS=Homo sapiens OX=9606 GN=RPS15 PE=1 SV=2	135	145
743	EEGDLGPVY	9		TYSY_HUMAN	sp|P04818|TYSY_HUMAN Thymidylate synthase OS=Homo sapiens OX=9606 GN=TYMS PE=1 SV=3	127	135
744	RPSLLSEF	8		NCOR2_HUMAN	sp|Q9Y618|NCOR2_HUMAN Nuclear receptor corepressor 2 OS=Homo sapiens OX=9606 GN=NCOR2 PE=1 SV=3	65	72
745	LPSDLRTISL	10		SETD5_HUMAN	sp|Q9C0A6|SETD5_HUMAN Histone-lysine N-methyltransferase SETD5 OS=Homo sapiens OX=9606 GN=SETD5 PE=1 SV=2	1382	1391
746	VPRRVAIFI	9		RCC2_HUMAN	sp|Q9P258|RCC2_HUMAN Protein RCC2 OS=Homo sapiens OX=9606 GN=RCC2 PE=1 SV=2	308	316
747	ILWEHLEQM	9		ETS2_HUMAN	sp|P15036|ETS2_HUMAN Protein C-ets-2 OS=Homo sapiens OX=9606 GN=ETS2 PE=1 SV=1	158	166
748	EELQMEHDIRHY	12		MOV10_HUMAN	sp|Q9HCE1|MOV10_HUMAN Helicase MOV-10 OS=Homo sapiens OX=9606 GN=MOV10 PE=1 SV=2	347	358
749	IQRTPKIQVYSRHPAENGK	19	+Deamid(2)	B2MG_HUMAN	sp|P61769|B2MG_HUMAN Beta-2-microglobulin OS=Homo sapiens OX=9606 GN=B2M PE=1 SV=1	21	39
750	VPVGGGESL	9		BOREA_HUMAN	sp|Q53HL2|BOREA_HUMAN Borealin OS=Homo sapiens OX=9606 GN=CDCA8 PE=1 SV=2	231	239
751	EEIIRGQVF	9		PIM1_HUMAN	sp|P11309|PIM1_HUMAN Serine/threonine-protein kinase pim-1 OS=Homo sapiens OX=9606 GN=PIM1 PE=1 SV=4	246	254
752	KMFDLNGDGEV	11		MICU1_HUMAN	sp|Q9BPX6|MICU1_HUMAN Calcium uptake protein 1, mitochondrial OS=Homo sapiens OX=9606 GN=MICU1 PE=1 SV=1	228	238
753	SVYQIKVHR	9		DYHC1_HUMAN	sp|Q14204|DYHC1_HUMAN Cytoplasmic dynein 1 heavy chain 1 OS=Homo sapiens OX=9606 GN=DYNC1H1 PE=1 SV=5	2957	2965
754	VEAESEQKW	9		COPB2_HUMAN	sp|P35606|COPB2_HUMAN Coatomer subunit beta' OS=Homo sapiens OX=9606 GN=COPB2 PE=1 SV=2	662	670
755	RLFHERTFV	9		MY18A_HUMAN	sp|Q92614|MY18A_HUMAN Unconventional myosin-XVIIIa OS=Homo sapiens OX=9606 GN=MYO18A PE=1 SV=3	821	829
756	LPGTHALVI	9		AQP73_HUMAN	sp|A6NL99|AQP73_HUMAN Putative aquaporin-7-like protein 3 OS=Homo sapiens OX=9606 GN=AQP7P3 PE=5 SV=2	198	206
757	AIFDEGHMLK	10		SMRCD_HUMAN	sp|Q9H4L7|SMRCD_HUMAN SWI/SNF-related matrix-associated actin-dependent regulator of chromatin subfamily A containing DEAD/H box 1 OS=Homo sapiens OX=9606 GN=SMARCAD1 PE=1 SV=2	625	634
758	SEENFFRIY	9		TPPC9_HUMAN	sp|Q96Q05|TPPC9_HUMAN Trafficking protein particle complex subunit 9 OS=Homo sapiens OX=9606 GN=TRAPPC9 PE=1 SV=2	27	35
759	GRPCESLVTF	10		TACT_HUMAN	sp|P40200|TACT_HUMAN T-cell surface protein tactile OS=Homo sapiens OX=9606 GN=CD96 PE=1 SV=2	82	91
760	RLIIRNLSFK	10		RBM28_HUMAN	sp|Q9NW13|RBM28_HUMAN RNA-binding protein 28 OS=Homo sapiens OX=9606 GN=RBM28 PE=1 SV=3	115	124
761	GTDELRLLY	9		LAS1L_HUMAN	sp|Q9Y4W2|LAS1L_HUMAN Ribosomal biogenesis protein LAS1L OS=Homo sapiens OX=9606 GN=LAS1L PE=1 SV=2	107	115
762	RVRDINEAF	9		ITF2_HUMAN	sp|P15884|ITF2_HUMAN Transcription factor 4 OS=Homo sapiens OX=9606 GN=TCF4 PE=1 SV=3	2409:589 and 4065:576	2409:597 and 4065:584
763	MLKEEQEVAML	11	+Oxid(1)+Oxid(10)	IFM2_HUMAN	sp|Q01629|IFM2_HUMAN Interferon-induced transmembrane protein 2 OS=Homo sapiens OX=9606 GN=IFITM2 PE=1 SV=2	21	31
764	RLGGIPVGV	9		ACACA_HUMAN	sp|Q13085|ACACA_HUMAN Acetyl-CoA carboxylase 1 OS=Homo sapiens OX=9606 GN=ACACA PE=1 SV=2	1977	1985
765	IVFDGVPSK	9		ABCE1_HUMAN	sp|P61221|ABCE1_HUMAN ATP-binding cassette sub-family E member 1 OS=Homo sapiens OX=9606 GN=ABCE1 PE=1 SV=1	533	541
766	NELIRFEEF	9		MARF1_HUMAN	sp|Q9Y4F3|MARF1_HUMAN Meiosis regulator and mRNA stability factor 1 OS=Homo sapiens OX=9606 GN=MARF1 PE=1 SV=6	487	495
767	APILHAVAL	9		HTR5B_HUMAN	sp|Q9P2D3|HTR5B_HUMAN HEAT repeat-containing protein 5B OS=Homo sapiens OX=9606 GN=HEATR5B PE=1 SV=2	1529	1537
768	VPEEARPAL	9		DCA15_HUMAN	sp|Q66K64|DCA15_HUMAN DDB1- and CUL4-associated factor 15 OS=Homo sapiens OX=9606 GN=DCAF15 PE=1 SV=1	338	346
769	KPHLITHGF	9		IMP4_HUMAN	sp|Q96G21|IMP4_HUMAN U3 small nucleolar ribonucleoprotein protein IMP4 OS=Homo sapiens OX=9606 GN=IMP4 PE=1 SV=1	183	191
770	RPAAISIEI	9		STK38_HUMAN	sp|Q15208|STK38_HUMAN Serine/threonine-protein kinase 38 OS=Homo sapiens OX=9606 GN=STK38 PE=1 SV=1	393	401
771	GPKRNLMAL	9		VAT1_HUMAN	sp|Q99536|VAT1_HUMAN Synaptic vesicle membrane protein VAT-1 homolog OS=Homo sapiens OX=9606 GN=VAT1 PE=1 SV=2	293	301
772	FLNDEVWNL	9		QORL1_HUMAN	sp|O95825|QORL1_HUMAN Quinone oxidoreductase-like protein 1 OS=Homo sapiens OX=9606 GN=CRYZL1 PE=1 SV=2	284	292
773	AIQNPTMINK	10		SP2_HUMAN	sp|Q02086|SP2_HUMAN Transcription factor Sp2 OS=Homo sapiens OX=9606 GN=SP2 PE=1 SV=3	113	122
774	RTLPVLLLY	9		BIRC6_HUMAN	sp|Q9NR09|BIRC6_HUMAN Baculoviral IAP repeat-containing protein 6 OS=Homo sapiens OX=9606 GN=BIRC6 PE=1 SV=2	625	633
775	RAFHPDLEFVGK	12		FADS2_HUMAN	sp|O95864|FADS2_HUMAN Acyl-CoA 6-desaturase OS=Homo sapiens OX=9606 GN=FADS2 PE=1 SV=1	73	84
776	FPRSPGQPSSL	11		SZT2_HUMAN	sp|Q5T011|SZT2_HUMAN KICSTOR complex protein SZT2 OS=Homo sapiens OX=9606 GN=SZT2 PE=1 SV=3	1648	1658
777	IIDTLITKL	9		TIF1A_HUMAN	sp|O15164|TIF1A_HUMAN Transcription intermediary factor 1-alpha OS=Homo sapiens OX=9606 GN=TRIM24 PE=1 SV=3	269	277
778	HRSPLVLAY	9		OTU7B_HUMAN	sp|Q6GQQ9|OTU7B_HUMAN OTU domain-containing protein 7B OS=Homo sapiens OX=9606 GN=OTUD7B PE=1 SV=1	346	354
779	SEAVYQHLF	9		AP5Z1_HUMAN	sp|O43299|AP5Z1_HUMAN AP-5 complex subunit zeta-1 OS=Homo sapiens OX=9606 GN=AP5Z1 PE=1 SV=2	385	393
780	FLNNQEYVL	9		SPTB2_HUMAN	sp|Q01082|SPTB2_HUMAN Spectrin beta chain, non-erythrocytic 1 OS=Homo sapiens OX=9606 GN=SPTBN1 PE=1 SV=2	1184	1192
781	IPRDNRPLEV	10		SH2D3_HUMAN	sp|Q8N5H7|SH2D3_HUMAN SH2 domain-containing protein 3C OS=Homo sapiens OX=9606 GN=SH2D3C PE=1 SV=1	563	572
782	FLPKIFFRK	9		CN37_HUMAN	sp|P09543|CN37_HUMAN 2',3'-cyclic-nucleotide 3'-phosphodiesterase OS=Homo sapiens OX=9606 GN=CNP PE=1 SV=2	12	20
783	RLIEQEEYL	9		SMC4_HUMAN	sp|Q9NTJ3|SMC4_HUMAN Structural maintenance of chromosomes protein 4 OS=Homo sapiens OX=9606 GN=SMC4 PE=1 SV=2	827	835
784	EEAQFETKKLY	11		SEP15_HUMAN	sp|O60613|SEP15_HUMAN Selenoprotein F OS=Homo sapiens OX=9606 GN=SELENOF PE=1 SV=4	76	86
785	PKFEVIEKPQA	11		ATP5J_HUMAN	sp|P18859|ATP5J_HUMAN ATP synthase-coupling factor 6, mitochondrial OS=Homo sapiens OX=9606 GN=ATP5PF PE=1 SV=1	98	108
786	SPVTKIML	8		KCTD3_HUMAN	sp|Q9Y597|KCTD3_HUMAN BTB/POZ domain-containing protein KCTD3 OS=Homo sapiens OX=9606 GN=KCTD3 PE=1 SV=2	3553:422 and 6020:431	3553:429 and 6020:438
787	YLAEKYEWDV	10		EF2_HUMAN	sp|P13639|EF2_HUMAN Elongation factor 2 OS=Homo sapiens OX=9606 GN=EEF2 PE=1 SV=4	634	643
788	RSLSEDVRFYY	11		TM131_HUMAN	sp|Q92545|TM131_HUMAN Transmembrane protein 131 OS=Homo sapiens OX=9606 GN=TMEM131 PE=1 SV=3	709	719
789	ALLETVNRL	9		GCC2_HUMAN	sp|Q8IWJ2|GCC2_HUMAN GRIP and coiled-coil domain-containing protein 2 OS=Homo sapiens OX=9606 GN=GCC2 PE=1 SV=4	532	540
790	SELEYDMKKY	10		CNDD3_HUMAN	sp|P42695|CNDD3_HUMAN Condensin-2 complex subunit D3 OS=Homo sapiens OX=9606 GN=NCAPD3 PE=1 SV=2	1250	1259
791	NVPDSFNEV	9		INT2_HUMAN	sp|Q9H0H0|INT2_HUMAN Integrator complex subunit 2 OS=Homo sapiens OX=9606 GN=INTS2 PE=1 SV=2	217	225
792	RLAEQVSSY	9		GPAM1_HUMAN	sp|Q8IXQ4|GPAM1_HUMAN GPALPP motifs-containing protein 1 OS=Homo sapiens OX=9606 GN=GPALPP1 PE=1 SV=1	259	267
793	RLLNPLVSKISEK	13		NOL10_HUMAN	sp|Q9BSC4|NOL10_HUMAN Nucleolar protein 10 OS=Homo sapiens OX=9606 GN=NOL10 PE=1 SV=1	504	516
794	QLIRDMVNV	9		PARP4_HUMAN	sp|Q9UKK3|PARP4_HUMAN Protein mono-ADP-ribosyltransferase PARP4 OS=Homo sapiens OX=9606 GN=PARP4 PE=1 SV=3	351	359
795	RPQGSNQLMNTL	12	+Oxid(9)	EAF1_HUMAN	sp|Q96JC9|EAF1_HUMAN ELL-associated factor 1 OS=Homo sapiens OX=9606 GN=EAF1 PE=1 SV=1	242	253
796	YVQDFLNHL	9		PAIP1_HUMAN	sp|Q9H074|PAIP1_HUMAN Polyadenylate-binding protein-interacting protein 1 OS=Homo sapiens OX=9606 GN=PAIP1 PE=1 SV=1	161	169
797	AISDVIGNK	9		RCOR1_HUMAN	sp|Q9UKL0|RCOR1_HUMAN REST corepressor 1 OS=Homo sapiens OX=9606 GN=RCOR1 PE=1 SV=2	407	415
798	TVDDPYATFV	10		COF1_HUMAN	sp|P23528|COF1_HUMAN Cofilin-1 OS=Homo sapiens OX=9606 GN=CFL1 PE=1 SV=3	63	72
799	VGDTQVVVF	9		TCPQ_HUMAN	sp|P50990|TCPQ_HUMAN T-complex protein 1 subunit theta OS=Homo sapiens OX=9606 GN=CCT8 PE=1 SV=4	355	363
800	KLFEEIREI	9		T11L2_HUMAN	sp|Q8N4U5|T11L2_HUMAN T-complex protein 11-like protein 2 OS=Homo sapiens OX=9606 GN=TCP11L2 PE=2 SV=1	131	139
801	REFQALIKGG	10		DYH8_HUMAN	sp|Q96JB1|DYH8_HUMAN Dynein heavy chain 8, axonemal OS=Homo sapiens OX=9606 GN=DNAH8 PE=1 SV=2	3778	3787
802	QEQLRDVMFY	10		BRAP_HUMAN	sp|Q7Z569|BRAP_HUMAN BRCA1-associated protein OS=Homo sapiens OX=9606 GN=BRAP PE=1 SV=2	530	539
803	QAFGLPRL	8		HSPB1_HUMAN	sp|P04792|HSPB1_HUMAN Heat shock protein beta-1 OS=Homo sapiens OX=9606 GN=HSPB1 PE=1 SV=2	31	38
804	SPNKSSISETL	11		CDCA2_HUMAN	sp|Q69YH5|CDCA2_HUMAN Cell division cycle-associated protein 2 OS=Homo sapiens OX=9606 GN=CDCA2 PE=1 SV=2	470	480
805	KILNEPLKH	9		RT02_HUMAN	sp|Q9Y399|RT02_HUMAN 28S ribosomal protein S2, mitochondrial OS=Homo sapiens OX=9606 GN=MRPS2 PE=1 SV=1	61	69
806	KMDPVAYRV	9		SYQ_HUMAN	sp|P47897|SYQ_HUMAN Glutamine--tRNA ligase OS=Homo sapiens OX=9606 GN=QARS PE=1 SV=1	412	420
807	SEGYPGQRY	9		GLYC_HUMAN	sp|P34896|GLYC_HUMAN Serine hydroxymethyltransferase, cytosolic OS=Homo sapiens OX=9606 GN=SHMT1 PE=1 SV=1	74	82
808	QEAIPDEVIKKW	12		IDE_HUMAN	sp|P14735|IDE_HUMAN Insulin-degrading enzyme OS=Homo sapiens OX=9606 GN=IDE PE=1 SV=4	502	513
809	KVADYIPQL	9		GLSK_HUMAN	sp|O94925|GLSK_HUMAN Glutaminase kidney isoform, mitochondrial OS=Homo sapiens OX=9606 GN=GLS PE=1 SV=1	245	253
810	RVKETGDLYAVK	12		KPCL_HUMAN	sp|P24723|KPCL_HUMAN Protein kinase C eta type OS=Homo sapiens OX=9606 GN=PRKCH PE=1 SV=4	373	384
811	KVIDRILYK	9		SF3B1_HUMAN	sp|O75533|SF3B1_HUMAN Splicing factor 3B subunit 1 OS=Homo sapiens OX=9606 GN=SF3B1 PE=1 SV=3	554	562
812	SVDPNQYYK	9		SYK_HUMAN	sp|Q15046|SYK_HUMAN Lysine--tRNA ligase OS=Homo sapiens OX=9606 GN=KARS PE=1 SV=3	70	78
813	EEQAKYYEL	9		TCF7_HUMAN	sp|P36402|TCF7_HUMAN Transcription factor 7 OS=Homo sapiens OX=9606 GN=TCF7 PE=1 SV=3	1244:394 and 3658:343 and 4730:313	1244:402 and 3658:351 and 4730:321
814	SLMHSFILK	9		DLRB1_HUMAN	sp|Q9NP97|DLRB1_HUMAN Dynein light chain roadblock-type 1 OS=Homo sapiens OX=9606 GN=DYNLRB1 PE=1 SV=3	44	52
815	EEAQWVRKY	9		F111B_HUMAN	sp|Q6SJ93|F111B_HUMAN Protein FAM111B OS=Homo sapiens OX=9606 GN=FAM111B PE=1 SV=1	407	415
816	EIIDLDENKI	10		LRIQ4_HUMAN	sp|A6NIV6|LRIQ4_HUMAN Leucine-rich repeat and IQ domain-containing protein 4 OS=Homo sapiens OX=9606 GN=LRRIQ4 PE=4 SV=2	191	200
817	KILDYEVTL	9		IL6RB_HUMAN	sp|P40189|IL6RB_HUMAN Interleukin-6 receptor subunit beta OS=Homo sapiens OX=9606 GN=IL6ST PE=1 SV=2	362	370
818	KLQEEVKDLRA	11		PAPOB_HUMAN	sp|Q9NRJ5|PAPOB_HUMAN Poly(A) polymerase beta OS=Homo sapiens OX=9606 GN=PAPOLB PE=2 SV=1	138	148
819	TLQPTLVAV	9		ICAM2_HUMAN	sp|P13598|ICAM2_HUMAN Intercellular adhesion molecule 2 OS=Homo sapiens OX=9606 GN=ICAM2 PE=1 SV=2	118	126
820	RPLGGRELQL	10		HUWE1_HUMAN	sp|Q7Z6Z7|HUWE1_HUMAN E3 ubiquitin-protein ligase HUWE1 OS=Homo sapiens OX=9606 GN=HUWE1 PE=1 SV=3	3698	3707
821	GPRFTLKLRSL	11		RPF1_HUMAN	sp|Q9H9Y2|RPF1_HUMAN Ribosome production factor 1 OS=Homo sapiens OX=9606 GN=RPF1 PE=1 SV=2	309	319
822	KVGNFKFIYV	10		SAMN1_HUMAN	sp|Q9NSI8|SAMN1_HUMAN SAM domain-containing protein SAMSN-1 OS=Homo sapiens OX=9606 GN=SAMSN1 PE=1 SV=1	210	219
823	YPKGAGEML	9		APC16_HUMAN	sp|Q96DE5|APC16_HUMAN Anaphase-promoting complex subunit 16 OS=Homo sapiens OX=9606 GN=ANAPC16 PE=1 SV=1	38	46
824	IEKEIQQKW	9		SYLC_HUMAN	sp|Q9P2J5|SYLC_HUMAN Leucine--tRNA ligase, cytoplasmic OS=Homo sapiens OX=9606 GN=LARS PE=1 SV=2	16	24
825	SEGVSMRFF	9	+Oxid(6)	SHIP1_HUMAN	sp|Q92835|SHIP1_HUMAN Phosphatidylinositol 3,4,5-trisphosphate 5-phosphatase 1 OS=Homo sapiens OX=9606 GN=INPP5D PE=1 SV=2	68	76
826	LLGRVYDV	8		NEUFC_HUMAN	sp|Q8WUJ1|NEUFC_HUMAN Neuferricin OS=Homo sapiens OX=9606 GN=CYB5D2 PE=2 SV=1	59	66
827	RLRHPLSVL	9		EID2_HUMAN	sp|Q8N6I1|EID2_HUMAN EP300-interacting inhibitor of differentiation 2 OS=Homo sapiens OX=9606 GN=EID2 PE=1 SV=3	141	149
828	ALNHKVLHY	9		ELMO2_HUMAN	sp|Q96JJ3|ELMO2_HUMAN Engulfment and cell motility protein 2 OS=Homo sapiens OX=9606 GN=ELMO2 PE=1 SV=2	573	581
829	KLLDPEDVAVQL	12		UTRO_HUMAN	sp|P46939|UTRO_HUMAN Utrophin OS=Homo sapiens OX=9606 GN=UTRN PE=1 SV=2	226	237
830	KTLERSYLL	9		RIR1_HUMAN	sp|P23921|RIR1_HUMAN Ribonucleoside-diphosphate reductase large subunit OS=Homo sapiens OX=9606 GN=RRM1 PE=1 SV=1	149	157
831	GMYGKIAVMEL	11	+Oxid(2)	DDB1_HUMAN	sp|Q16531|DDB1_HUMAN DNA damage-binding protein 1 OS=Homo sapiens OX=9606 GN=DDB1 PE=1 SV=1	56	66
832	KIMKDILEK	9	+Oxid(3)	HS90A_HUMAN	sp|P07900|HS90A_HUMAN Heat shock protein HSP 90-alpha OS=Homo sapiens OX=9606 GN=HSP90AA1 PE=1 SV=5	573	581
833	RTFFPESGGFTH	12		PLXC1_HUMAN	sp|O60486|PLXC1_HUMAN Plexin-C1 OS=Homo sapiens OX=9606 GN=PLXNC1 PE=1 SV=1	1024	1035
834	LLMDRVDEM	9	+Oxid(3)+Oxid(9)	EIF3H_HUMAN	sp|O15372|EIF3H_HUMAN Eukaryotic translation initiation factor 3 subunit H OS=Homo sapiens OX=9606 GN=EIF3H PE=1 SV=1	245	253
835	FLLGPRLVLA	10		TMEDA_HUMAN	sp|P49755|TMEDA_HUMAN Transmembrane emp24 domain-containing protein 10 OS=Homo sapiens OX=9606 GN=TMED10 PE=1 SV=2	22	31
836	AEHFLEQQM	9	+Oxid(9)	TCPG_HUMAN	sp|P49368|TCPG_HUMAN T-complex protein 1 subunit gamma OS=Homo sapiens OX=9606 GN=CCT3 PE=1 SV=4	109	117
837	EEVDYTEKLKF	11		PRC2A_HUMAN	sp|P48634|PRC2A_HUMAN Protein PRRC2A OS=Homo sapiens OX=9606 GN=PRRC2A PE=1 SV=3	331	341
838	RMKGVQQGIEQRVK	14	+Oxid(2)	ZC3H6_HUMAN	sp|P61129|ZC3H6_HUMAN Zinc finger CCCH domain-containing protein 6 OS=Homo sapiens OX=9606 GN=ZC3H6 PE=1 SV=2	198	211
839	ELDRTPPEV	9		SF3B3_HUMAN	sp|Q15393|SF3B3_HUMAN Splicing factor 3B subunit 3 OS=Homo sapiens OX=9606 GN=SF3B3 PE=1 SV=4	1196	1204
840	AADEVTAHL	9		NRF1_HUMAN	sp|Q16656|NRF1_HUMAN Nuclear respiratory factor 1 OS=Homo sapiens OX=9606 GN=NRF1 PE=1 SV=1	63	71
841	MLYAATRATVK	11		TWF2_HUMAN	sp|Q6IBS0|TWF2_HUMAN Twinfilin-2 OS=Homo sapiens OX=9606 GN=TWF2 PE=1 SV=2	99	109
842	ALMGGYFMNVL	11		RHBL2_HUMAN	sp|Q9NX52|RHBL2_HUMAN Rhomboid-related protein 2 OS=Homo sapiens OX=9606 GN=RHBDL2 PE=1 SV=2	192	202
843	TVMDSKIVQV	10		IMA7_HUMAN	sp|O60684|IMA7_HUMAN Importin subunit alpha-7 OS=Homo sapiens OX=9606 GN=KPNA6 PE=1 SV=1	431	440
844	AELDRQIKSF	10		SPTN1_HUMAN	sp|Q13813|SPTN1_HUMAN Spectrin alpha chain, non-erythrocytic 1 OS=Homo sapiens OX=9606 GN=SPTAN1 PE=1 SV=3	2151	2160
845	ILDSGIYRI	9		HPS5_HUMAN	sp|Q9UPZ3|HPS5_HUMAN Hermansky-Pudlak syndrome 5 protein OS=Homo sapiens OX=9606 GN=HPS5 PE=1 SV=2	446	454
846	SLMAALAAGHLVK	13		HMDH_HUMAN	sp|P04035|HMDH_HUMAN 3-hydroxy-3-methylglutaryl-coenzyme A reductase OS=Homo sapiens OX=9606 GN=HMGCR PE=1 SV=1	852	864
847	NENINLGKKY	10		MYLIP_HUMAN	sp|Q8WY64|MYLIP_HUMAN E3 ubiquitin-protein ligase MYLIP OS=Homo sapiens OX=9606 GN=MYLIP PE=1 SV=2	302	311
848	LVRDVVSSL	9		SSF1_HUMAN	sp|Q9NQ55|SSF1_HUMAN Suppressor of SWI4 1 homolog OS=Homo sapiens OX=9606 GN=PPAN PE=2 SV=1	117	125
849	EEAQLQDRVY	10		TMCO6_HUMAN	sp|Q96DC7|TMCO6_HUMAN Transmembrane and coiled-coil domain-containing protein 6 OS=Homo sapiens OX=9606 GN=TMCO6 PE=1 SV=2	475	484
850	NVDSLITRL	9		PP1B_HUMAN	sp|P62140|PP1B_HUMAN Serine/threonine-protein phosphatase PP1-beta catalytic subunit OS=Homo sapiens OX=9606 GN=PPP1CB PE=1 SV=3	7	15
851	YYYDGDIGNY	10		HDAC2_HUMAN	sp|Q92769|HDAC2_HUMAN Histone deacetylase 2 OS=Homo sapiens OX=9606 GN=HDAC2 PE=1 SV=2	14	23
852	AEHDVTVKYY	10		P20D2_HUMAN	sp|Q8IYS1|P20D2_HUMAN Peptidase M20 domain-containing protein 2 OS=Homo sapiens OX=9606 GN=PM20D2 PE=1 SV=2	202	211
853	VMHDSSFSV	9		ADNP2_HUMAN	sp|Q6IQ32|ADNP2_HUMAN Activity-dependent neuroprotector homeobox protein 2 OS=Homo sapiens OX=9606 GN=ADNP2 PE=1 SV=1	968	976
854	RMFAPTKTWRR	11		RL4_HUMAN	sp|P36578|RL4_HUMAN 60S ribosomal protein L4 OS=Homo sapiens OX=9606 GN=RPL4 PE=1 SV=5	100	110
855	LPPPPPPAM	9		PRR12_HUMAN	sp|Q9ULL5|PRR12_HUMAN Proline-rich protein 12 OS=Homo sapiens OX=9606 GN=PRR12 PE=1 SV=3	1501	1509
856	AEMQQIEQSNF	11		PEX5_HUMAN	sp|P50542|PEX5_HUMAN Peroxisomal targeting signal 1 receptor OS=Homo sapiens OX=9606 GN=PEX5 PE=1 SV=3	89	99
857	RLIQTTWRK	9		ASPM_HUMAN	sp|Q8IZT6|ASPM_HUMAN Abnormal spindle-like microcephaly-associated protein OS=Homo sapiens OX=9606 GN=ASPM PE=1 SV=2	1271	1279
858	GPAPVGRFF	9		RNH2C_HUMAN	sp|Q8TDP1|RNH2C_HUMAN Ribonuclease H2 subunit C OS=Homo sapiens OX=9606 GN=RNASEH2C PE=1 SV=1	40	48
859	STYGWTANMERIMK	14		HS90A_HUMAN	sp|P07900|HS90A_HUMAN Heat shock protein HSP 90-alpha OS=Homo sapiens OX=9606 GN=HSP90AA1 PE=1 SV=5	602	615
860	RPYSLLVYI	9		GLGB_HUMAN	sp|Q04446|GLGB_HUMAN 1,4-alpha-glucan-branching enzyme OS=Homo sapiens OX=9606 GN=GBE1 PE=1 SV=3	679	687
861	VVAEKIQRI	9		ZFAN5_HUMAN	sp|O76080|ZFAN5_HUMAN AN1-type zinc finger protein 5 OS=Homo sapiens OX=9606 GN=ZFAND5 PE=1 SV=1	205	213
862	GPRPFPLGRL	10		BBC3_HUMAN	sp|Q9BXH1|BBC3_HUMAN Bcl-2-binding component 3 OS=Homo sapiens OX=9606 GN=BBC3 PE=1 SV=1	21	30
863	YPDGKREQITL	11		UBXN7_HUMAN	sp|O94888|UBXN7_HUMAN UBX domain-containing protein 7 OS=Homo sapiens OX=9606 GN=UBXN7 PE=1 SV=2	419	429
864	AVAAFVLYK	9		CC107_HUMAN	sp|Q8WV48|CC107_HUMAN Coiled-coil domain-containing protein 107 OS=Homo sapiens OX=9606 GN=CCDC107 PE=2 SV=2	75	83
865	RELQGLQNF	9		UXT_HUMAN	sp|Q9UBK9|UXT_HUMAN Protein UXT OS=Homo sapiens OX=9606 GN=UXT PE=1 SV=1	143	151
866	KEQIERLGY	9		WDR46_HUMAN	sp|O15213|WDR46_HUMAN WD repeat-containing protein 46 OS=Homo sapiens OX=9606 GN=WDR46 PE=1 SV=3	534	542
867	MEEQMTSSSQARKY	14		MYB_HUMAN	sp|P10242|MYB_HUMAN Transcriptional activator Myb OS=Homo sapiens OX=9606 GN=MYB PE=1 SV=2	616	629
868	LEIKKIGDEY	10		TCPG_HUMAN	sp|P49368|TCPG_HUMAN T-complex protein 1 subunit gamma OS=Homo sapiens OX=9606 GN=CCT3 PE=1 SV=4	350	359
869	TLANVIRQL	9		WASF2_HUMAN	sp|Q9Y6W5|WASF2_HUMAN Wiskott-Aldrich syndrome protein family member 2 OS=Homo sapiens OX=9606 GN=WASF2 PE=1 SV=3	32	40
870	SPAQIKAVGKL	11		EP400_HUMAN	sp|Q96L91|EP400_HUMAN E1A-binding protein p400 OS=Homo sapiens OX=9606 GN=EP400 PE=1 SV=4	2802	2812
871	PLYSSPIVK	9		LIPS_HUMAN	sp|Q05469|LIPS_HUMAN Hormone-sensitive lipase OS=Homo sapiens OX=9606 GN=LIPE PE=1 SV=4	958	966
872	KLIVKEYEV	9		TSYL1_HUMAN	sp|Q9H0U9|TSYL1_HUMAN Testis-specific Y-encoded-like protein 1 OS=Homo sapiens OX=9606 GN=TSPYL1 PE=1 SV=3	334	342
873	EEIFSLHGF	9		S39A8_HUMAN	sp|Q9C0K1|S39A8_HUMAN Zinc transporter ZIP8 OS=Homo sapiens OX=9606 GN=SLC39A8 PE=2 SV=1	78	86
874	TPETVRMVL	9	+Oxid(7)	IMPA1_HUMAN	sp|P29218|IMPA1_HUMAN Inositol monophosphatase 1 OS=Homo sapiens OX=9606 GN=IMPA1 PE=1 SV=1	168	176
875	AEDALHNLDRKW	12		SRS10_HUMAN	sp|O75494|SRS10_HUMAN Serine/arginine-rich splicing factor 10 OS=Homo sapiens OX=9606 GN=SRSF10 PE=1 SV=1	64	75
876	READLDFARQY	11		EXOC4_HUMAN	sp|Q96A65|EXOC4_HUMAN Exocyst complex component 4 OS=Homo sapiens OX=9606 GN=EXOC4 PE=1 SV=1	888	898
877	SEQSIKDSF	9		ZN506_HUMAN	sp|Q5JVG8|ZN506_HUMAN Zinc finger protein 506 OS=Homo sapiens OX=9606 GN=ZNF506 PE=2 SV=2	87	95
878	RSYDEAILRL	10		BT2A2_HUMAN	sp|Q8WVV5|BT2A2_HUMAN Butyrophilin subfamily 2 member A2 OS=Homo sapiens OX=9606 GN=BTN2A2 PE=1 SV=2	135	144
879	EEIPRQLQY	9		TRAM2_HUMAN	sp|Q15035|TRAM2_HUMAN Translocating chain-associated membrane protein 2 OS=Homo sapiens OX=9606 GN=TRAM2 PE=1 SV=1	186	194
880	STLGLKGSLK	10		NUSAP_HUMAN	sp|Q9BXS6|NUSAP_HUMAN Nucleolar and spindle-associated protein 1 OS=Homo sapiens OX=9606 GN=NUSAP1 PE=1 SV=1	262	271
881	MENIHSEMY	9	+Oxid(8)	RIR2_HUMAN	sp|P31350|RIR2_HUMAN Ribonucleoside-diphosphate reductase subunit M2 OS=Homo sapiens OX=9606 GN=RRM2 PE=1 SV=1	168	176
882	IVWQHVYEK	9		AKT1_HUMAN	sp|P31749|AKT1_HUMAN RAC-alpha serine/threonine-protein kinase OS=Homo sapiens OX=9606 GN=AKT1 PE=1 SV=2	411	419
883	HLFDTLHAL	9		EXOC5_HUMAN	sp|O00471|EXOC5_HUMAN Exocyst complex component 5 OS=Homo sapiens OX=9606 GN=EXOC5 PE=1 SV=1	652	660
884	AEHLGDFHRTY	11		PSMF1_HUMAN	sp|Q92530|PSMF1_HUMAN Proteasome inhibitor PI31 subunit OS=Homo sapiens OX=9606 GN=PSMF1 PE=1 SV=2	114	124
885	SETAFIRKL	9		PBLD_HUMAN	sp|P30039|PBLD_HUMAN Phenazine biosynthesis-like domain-containing protein OS=Homo sapiens OX=9606 GN=PBLD PE=1 SV=2	45	53
886	LPSEQNKGASL	11		HHEX_HUMAN	sp|Q03014|HHEX_HUMAN Hematopoietically-expressed homeobox protein HHEX OS=Homo sapiens OX=9606 GN=HHEX PE=1 SV=1	221	231
887	ILLSHLHYL	9		ERG_HUMAN	sp|P11308|ERG_HUMAN Transcriptional regulator ERG OS=Homo sapiens OX=9606 GN=ERG PE=1 SV=2	194	202
888	VVYIFGPPVK	10		GUAA_HUMAN	sp|P49915|GUAA_HUMAN GMP synthase [glutamine-hydrolyzing] OS=Homo sapiens OX=9606 GN=GMPS PE=1 SV=1	560	569
889	SEHSIIKDF	9		MCM5_HUMAN	sp|P33992|MCM5_HUMAN DNA replication licensing factor MCM5 OS=Homo sapiens OX=9606 GN=MCM5 PE=1 SV=5	690	698
890	MKMPTMVPL	9		MAZ_HUMAN	sp|P56270|MAZ_HUMAN Myc-associated zinc finger protein OS=Homo sapiens OX=9606 GN=MAZ PE=1 SV=1	225	233
891	PLSKIKTL	8		XRCC5_HUMAN	sp|P13010|XRCC5_HUMAN X-ray repair cross-complementing protein 5 OS=Homo sapiens OX=9606 GN=XRCC5 PE=1 SV=3	529	536
892	FLAQALSPKL	10		F120A_HUMAN	sp|Q9NZB2|F120A_HUMAN Constitutive coactivator of PPAR-gamma-like protein 1 OS=Homo sapiens OX=9606 GN=FAM120A PE=1 SV=2	739	748
893	LYKKILKY	8		RAB20_HUMAN	sp|Q9NX57|RAB20_HUMAN Ras-related protein Rab-20 OS=Homo sapiens OX=9606 GN=RAB20 PE=1 SV=1	157	164
894	ALSQFVIHR	9		ATP9A_HUMAN	sp|O75110|ATP9A_HUMAN Probable phospholipid-transporting ATPase IIA OS=Homo sapiens OX=9606 GN=ATP9A PE=1 SV=3	841	849
895	APRAIPTTGRGSSGVGL	17		MCM3_HUMAN	sp|P25205|MCM3_HUMAN DNA replication licensing factor MCM3 OS=Homo sapiens OX=9606 GN=MCM3 PE=1 SV=3	362	378
896	QPIDNVSRNLL	11		INT1_HUMAN	sp|Q8N201|INT1_HUMAN Integrator complex subunit 1 OS=Homo sapiens OX=9606 GN=INTS1 PE=1 SV=2	341	351
897	SLADIAQKL	9		PSMD3_HUMAN	sp|O43242|PSMD3_HUMAN 26S proteasome non-ATPase regulatory subunit 3 OS=Homo sapiens OX=9606 GN=PSMD3 PE=1 SV=2	418	426
898	PVRPQTNAL	9		EPN4_HUMAN	sp|Q14677|EPN4_HUMAN Clathrin interactor 1 OS=Homo sapiens OX=9606 GN=CLINT1 PE=1 SV=1	536	544
899	QLIDYERQL	9		DUS14_HUMAN	sp|O95147|DUS14_HUMAN Dual specificity protein phosphatase 14 OS=Homo sapiens OX=9606 GN=DUSP14 PE=1 SV=1	157	165
900	GSLKQFLKK	9		NRBP_HUMAN	sp|Q9UHY1|NRBP_HUMAN Nuclear receptor-binding protein OS=Homo sapiens OX=9606 GN=NRBP1 PE=1 SV=1	156	164
901	IQDFEMPTV	9		NOL10_HUMAN	sp|Q9BSC4|NOL10_HUMAN Nucleolar protein 10 OS=Homo sapiens OX=9606 GN=NOL10 PE=1 SV=1	46	54
902	VSDPNLIHV	9		BIRC6_HUMAN	sp|Q9NR09|BIRC6_HUMAN Baculoviral IAP repeat-containing protein 6 OS=Homo sapiens OX=9606 GN=BIRC6 PE=1 SV=2	2753	2761
903	NEAGPPEGY	9		AN32E_HUMAN	sp|Q9BTT0|AN32E_HUMAN Acidic leucine-rich nuclear phosphoprotein 32 family member E OS=Homo sapiens OX=9606 GN=ANP32E PE=1 SV=1	176	184
904	APSPVIPRL	9		TAF3_HUMAN	sp|Q5VWG9|TAF3_HUMAN Transcription initiation factor TFIID subunit 3 OS=Homo sapiens OX=9606 GN=TAF3 PE=1 SV=1	753	761
905	APYKSDFLKAL	11		GLTP_HUMAN	sp|Q9NZD2|GLTP_HUMAN Glycolipid transfer protein OS=Homo sapiens OX=9606 GN=GLTP PE=1 SV=3	155	165
906	RLFSYPTKY	9		GCNT1_HUMAN	sp|Q02742|GCNT1_HUMAN Beta-1,3-galactosyl-O-glycosyl-glycoprotein beta-1,6-N-acetylglucosaminyltransferase OS=Homo sapiens OX=9606 GN=GCNT1 PE=1 SV=2	9	17
907	AQYGNILKH	9		NUP35_HUMAN	sp|Q8NFH5|NUP35_HUMAN Nucleoporin NUP35 OS=Homo sapiens OX=9606 GN=NUP35 PE=1 SV=1	194	202
908	QILGQSFHL	9		NBAS_HUMAN	sp|A2RRP1|NBAS_HUMAN Neuroblastoma-amplified sequence OS=Homo sapiens OX=9606 GN=NBAS PE=1 SV=2	2111	2119
909	VPMFRNVSL	9	+Oxid(3)	XPO1_HUMAN	sp|O14980|XPO1_HUMAN Exportin-1 OS=Homo sapiens OX=9606 GN=XPO1 PE=1 SV=1	257	265
910	SPRQNKYSVLL	11		DPM1_HUMAN	sp|O60762|DPM1_HUMAN Dolichol-phosphate mannosyltransferase subunit 1 OS=Homo sapiens OX=9606 GN=DPM1 PE=1 SV=1	21	31
911	KLHDETLTY	9		UBIP1_HUMAN	sp|Q9NZI7|UBIP1_HUMAN Upstream-binding protein 1 OS=Homo sapiens OX=9606 GN=UBP1 PE=1 SV=1	77	85
912	LLSDTVQHL	9		STAT6_HUMAN	sp|P42226|STAT6_HUMAN Signal transducer and activator of transcription 6 OS=Homo sapiens OX=9606 GN=STAT6 PE=1 SV=1	56	64
913	APRQPGLM	8		CHCH2_HUMAN	sp|Q9Y6H1|CHCH2_HUMAN Coiled-coil-helix-coiled-coil-helix domain-containing protein 2 OS=Homo sapiens OX=9606 GN=CHCHD2 PE=1 SV=1	1930:49 and 3375:49	1930:56 and 3375:56
914	SPAGGGAEAL	10		TIF1B_HUMAN	sp|Q13263|TIF1B_HUMAN Transcription intermediary factor 1-beta OS=Homo sapiens OX=9606 GN=TRIM28 PE=1 SV=5	50	59
915	RIIEKVIHR	9		MCM6_HUMAN	sp|Q14566|MCM6_HUMAN DNA replication licensing factor MCM6 OS=Homo sapiens OX=9606 GN=MCM6 PE=1 SV=1	771	779
916	SLAAKYLLH	9		ACOX3_HUMAN	sp|O15254|ACOX3_HUMAN Peroxisomal acyl-coenzyme A oxidase 3 OS=Homo sapiens OX=9606 GN=ACOX3 PE=1 SV=2	116	124
917	IVPDIAVGTK	10		PTBP1_HUMAN	sp|P26599|PTBP1_HUMAN Polypyrimidine tract-binding protein 1 OS=Homo sapiens OX=9606 GN=PTBP1 PE=1 SV=1	4	13
918	KLATTILQH	9		PRKDC_HUMAN	sp|P78527|PRKDC_HUMAN DNA-dependent protein kinase catalytic subunit OS=Homo sapiens OX=9606 GN=PRKDC PE=1 SV=3	1617	1625
919	EEFHIYTQY	9		PKHG1_HUMAN	sp|Q9ULL1|PKHG1_HUMAN Pleckstrin homology domain-containing family G member 1 OS=Homo sapiens OX=9606 GN=PLEKHG1 PE=1 SV=2	196	204
920	GPPPTGEEDTAEKDEL	16		BIP_HUMAN	sp|P11021|BIP_HUMAN Endoplasmic reticulum chaperone BiP OS=Homo sapiens OX=9606 GN=HSPA5 PE=1 SV=2	639	654
921	AVQKAIPMYK	10		VATE1_HUMAN	sp|P36543|VATE1_HUMAN V-type proton ATPase subunit E 1 OS=Homo sapiens OX=9606 GN=ATP6V1E1 PE=1 SV=1	147	156
922	ATLLASNEAFK	11		BAP31_HUMAN	sp|P51572|BAP31_HUMAN B-cell receptor-associated protein 31 OS=Homo sapiens OX=9606 GN=BCAP31 PE=1 SV=3	127	137
923	VGALGTGALVV	11		CL081_HUMAN	sp|P0DPE3|CL081_HUMAN Uncharacterized protein C12orf81 OS=Homo sapiens OX=9606 GN=C12orf81 PE=3 SV=1	228	238
924	EESAIRVGF	9		SC24C_HUMAN	sp|P53992|SC24C_HUMAN Protein transport protein Sec24C OS=Homo sapiens OX=9606 GN=SEC24C PE=1 SV=3	541	549
925	ASYGLAYSLMK	11		ANKH_HUMAN	sp|Q9HCJ1|ANKH_HUMAN Progressive ankylosis protein homolog OS=Homo sapiens OX=9606 GN=ANKH PE=1 SV=2	50	60
926	KIMTEKELLAV	11		FLOT2_HUMAN	sp|Q14254|FLOT2_HUMAN Flotillin-2 OS=Homo sapiens OX=9606 GN=FLOT2 PE=1 SV=2	76	86
927	YLLASKAYL	9		INT2_HUMAN	sp|Q9H0H0|INT2_HUMAN Integrator complex subunit 2 OS=Homo sapiens OX=9606 GN=INTS2 PE=1 SV=2	884	892
928	NEAPGPINF	9		ML12B_HUMAN	sp|O14950|ML12B_HUMAN Myosin regulatory light chain 12B OS=Homo sapiens OX=9606 GN=MYL12B PE=1 SV=2	75	83
929	HAVPPLVPK	9		RB33A_HUMAN	sp|Q14088|RB33A_HUMAN Ras-related protein Rab-33A OS=Homo sapiens OX=9606 GN=RAB33A PE=1 SV=2	138	146
930	YLDQTLPRA	9		D11L8_HUMAN	sp|A8MPP1|D11L8_HUMAN Putative ATP-dependent RNA helicase DDX11-like protein 8 OS=Homo sapiens OX=9606 GN=DDX11L8 PE=1 SV=1	2725:815 and 2999:833	2725:823 and 2999:841
931	MIRKIFATL	9		RIF1_HUMAN	sp|Q5UIP0|RIF1_HUMAN Telomere-associated protein RIF1 OS=Homo sapiens OX=9606 GN=RIF1 PE=1 SV=2	850	858
932	SLYREILFL	9		MYCPP_HUMAN	sp|Q7Z401|MYCPP_HUMAN C-myc promoter-binding protein OS=Homo sapiens OX=9606 GN=DENND4A PE=1 SV=2	1798	1806
933	APIAKVGVL	9		LIMA1_HUMAN	sp|Q9UHB6|LIMA1_HUMAN LIM domain and actin-binding protein 1 OS=Homo sapiens OX=9606 GN=LIMA1 PE=1 SV=1	496	504
934	AIDPHLLLSV	10		PDS5A_HUMAN	sp|Q29RF7|PDS5A_HUMAN Sister chromatid cohesion protein PDS5 homolog A OS=Homo sapiens OX=9606 GN=PDS5A PE=1 SV=1	274	283
935	AVYGMLNLTPK	11		SYNC_HUMAN	sp|O43776|SYNC_HUMAN Asparagine--tRNA ligase, cytoplasmic OS=Homo sapiens OX=9606 GN=NARS PE=1 SV=1	180	190
936	LPRAVGTQTL	10		SNX1_HUMAN	sp|Q13596|SNX1_HUMAN Sorting nexin-1 OS=Homo sapiens OX=9606 GN=SNX1 PE=1 SV=3	270	279
937	RTDDKVIRFK	10		F120A_HUMAN	sp|Q9NZB2|F120A_HUMAN Constitutive coactivator of PPAR-gamma-like protein 1 OS=Homo sapiens OX=9606 GN=FAM120A PE=1 SV=2	313	322
938	SPRVQRQVTSL	11		MYCB2_HUMAN	sp|O75592|MYCB2_HUMAN E3 ubiquitin-protein ligase MYCBP2 OS=Homo sapiens OX=9606 GN=MYCBP2 PE=1 SV=4	4051	4061
939	LLDEFTTKL	9		STXB3_HUMAN	sp|O00186|STXB3_HUMAN Syntaxin-binding protein 3 OS=Homo sapiens OX=9606 GN=STXBP3 PE=1 SV=2	36	44
940	SIAPPVPLK	9		BUB1_HUMAN	sp|O43683|BUB1_HUMAN Mitotic checkpoint serine/threonine-protein kinase BUB1 OS=Homo sapiens OX=9606 GN=BUB1 PE=1 SV=1	381	389
941	SLFEKGLKNV	10		FBXL5_HUMAN	sp|Q9UKA1|FBXL5_HUMAN F-box/LRR-repeat protein 5 OS=Homo sapiens OX=9606 GN=FBXL5 PE=1 SV=2	90	99
942	RVAEFHTEL	9		PSMD8_HUMAN	sp|P48556|PSMD8_HUMAN 26S proteasome non-ATPase regulatory subunit 8 OS=Homo sapiens OX=9606 GN=PSMD8 PE=1 SV=2	204	212
943	RLLARILQK	9		SRR1L_HUMAN	sp|Q9UH36|SRR1L_HUMAN SRR1-like protein OS=Homo sapiens OX=9606 GN=SRRD PE=2 SV=1	255	263
944	RLMDLLQKK	9		DDX41_HUMAN	sp|Q9UJV9|DDX41_HUMAN Probable ATP-dependent RNA helicase DDX41 OS=Homo sapiens OX=9606 GN=DDX41 PE=1 SV=2	323	331
945	IITDLLRSV	9		FUBP1_HUMAN	sp|Q96AE4|FUBP1_HUMAN Far upstream element-binding protein 1 OS=Homo sapiens OX=9606 GN=FUBP1 PE=1 SV=3	338	346
946	RLLDSEIKIMK	11	+Oxid(10)	PRS6A_HUMAN	sp|P17980|PRS6A_HUMAN 26S proteasome regulatory subunit 6A OS=Homo sapiens OX=9606 GN=PSMC3 PE=1 SV=3	46	56
947	KVFDPQNDKPSK	12		ARPC3_HUMAN	sp|O15145|ARPC3_HUMAN Actin-related protein 2/3 complex subunit 3 OS=Homo sapiens OX=9606 GN=ARPC3 PE=1 SV=3	147	158
948	AEMEVKRESY	10		UBXN4_HUMAN	sp|Q92575|UBXN4_HUMAN UBX domain-containing protein 4 OS=Homo sapiens OX=9606 GN=UBXN4 PE=1 SV=2	303	312
949	VIAEAVGVK	9		NKRF_HUMAN	sp|O15226|NKRF_HUMAN NF-kappa-B-repressing factor OS=Homo sapiens OX=9606 GN=NKRF PE=1 SV=2	488	496
950	ALKDLINEA	9		PCNA_HUMAN	sp|P12004|PCNA_HUMAN Proliferating cell nuclear antigen OS=Homo sapiens OX=9606 GN=PCNA PE=1 SV=1	18	26
951	VTFGVILKK	9		MCM10_HUMAN	sp|Q7L590|MCM10_HUMAN Protein MCM10 homolog OS=Homo sapiens OX=9606 GN=MCM10 PE=1 SV=2	295	303
952	ILIDPFHKA	9		RL15_HUMAN	sp|P61313|RL15_HUMAN 60S ribosomal protein L15 OS=Homo sapiens OX=9606 GN=RPL15 PE=1 SV=2	133	141
953	TLYSNNITKL	10		NNTM_HUMAN	sp|Q13423|NNTM_HUMAN NAD(P) transhydrogenase, mitochondrial OS=Homo sapiens OX=9606 GN=NNT PE=1 SV=3	386	395
954	LPAVAGHTL	9		MEGF8_HUMAN	sp|Q7Z7M0|MEGF8_HUMAN Multiple epidermal growth factor-like domains protein 8 OS=Homo sapiens OX=9606 GN=MEGF8 PE=1 SV=2	1617	1625
955	TPITQGVEM	9	+Oxid(9)	IGLL1_HUMAN	sp|P15814|IGLL1_HUMAN Immunoglobulin lambda-like polypeptide 1 OS=Homo sapiens OX=9606 GN=IGLL1 PE=1 SV=1	154	162
956	PAPPPPPPP	9		BPTF_HUMAN	sp|Q12830|BPTF_HUMAN Nucleosome-remodeling factor subunit BPTF OS=Homo sapiens OX=9606 GN=BPTF PE=1 SV=3	22	30
957	GSRALSNSVSNMGLSESSSLGSAK	24	+Oxid(12)	FOXO3_HUMAN	sp|O43524|FOXO3_HUMAN Forkhead box protein O3 OS=Homo sapiens OX=9606 GN=FOXO3 PE=1 SV=1	546	569
958	RQVIPIIGK	9		FNBP1_HUMAN	sp|Q96RU3|FNBP1_HUMAN Formin-binding protein 1 OS=Homo sapiens OX=9606 GN=FNBP1 PE=1 SV=2	239	247
959	RPSGGFVISGVL	12		CENPC_HUMAN	sp|Q03188|CENPC_HUMAN Centromere protein C OS=Homo sapiens OX=9606 GN=CENPC PE=1 SV=2	761	772
960	MLAEVNATI	9		STA5A_HUMAN	sp|P42229|STA5A_HUMAN Signal transducer and activator of transcription 5A OS=Homo sapiens OX=9606 GN=STAT5A PE=1 SV=1	6010:312 and 6061:312	6010:320 and 6061:320
961	SLAEGLRTV	9		OAS3_HUMAN	sp|Q9Y6K5|OAS3_HUMAN 2'-5'-oligoadenylate synthase 3 OS=Homo sapiens OX=9606 GN=OAS3 PE=1 SV=3	247	255
962	RMYPFQIHSI	10		CDS2_HUMAN	sp|O95674|CDS2_HUMAN Phosphatidate cytidylyltransferase 2 OS=Homo sapiens OX=9606 GN=CDS2 PE=1 SV=1	331	340
963	APIRPDIVNF	10		RL4_HUMAN	sp|P36578|RL4_HUMAN 60S ribosomal protein L4 OS=Homo sapiens OX=9606 GN=RPL4 PE=1 SV=5	30	39
964	YLLTHPPPIM	10		HUWE1_HUMAN	sp|Q7Z6Z7|HUWE1_HUMAN E3 ubiquitin-protein ligase HUWE1 OS=Homo sapiens OX=9606 GN=HUWE1 PE=1 SV=3	1351	1360
965	KLLNHVTQL	9		DCC1_HUMAN	sp|Q9BVC3|DCC1_HUMAN Sister chromatid cohesion protein DCC1 OS=Homo sapiens OX=9606 GN=DSCC1 PE=1 SV=2	205	213
966	AEPLPRNGDQW	11		WEE1_HUMAN	sp|P30291|WEE1_HUMAN Wee1-like protein kinase OS=Homo sapiens OX=9606 GN=WEE1 PE=1 SV=2	513	523
967	TEVDPTHFEKRF	12		JAK1_HUMAN	sp|P23458|JAK1_HUMAN Tyrosine-protein kinase JAK1 OS=Homo sapiens OX=9606 GN=JAK1 PE=1 SV=2	863	874
968	RPKIKVSLI	9		KANL3_HUMAN	sp|Q9P2N6|KANL3_HUMAN KAT8 regulatory NSL complex subunit 3 OS=Homo sapiens OX=9606 GN=KANSL3 PE=1 SV=2	643	651
969	VPSWSKVNQGL	11		PTPA_HUMAN	sp|Q15257|PTPA_HUMAN Serine/threonine-protein phosphatase 2A activator OS=Homo sapiens OX=9606 GN=PTPA PE=1 SV=3	316	326
970	AVADAVIEK	9		SYWM_HUMAN	sp|Q9UGM6|SYWM_HUMAN Tryptophan--tRNA ligase, mitochondrial OS=Homo sapiens OX=9606 GN=WARS2 PE=1 SV=1	305	313
971	VMFGGKQVVV	10		SAHH2_HUMAN	sp|O43865|SAHH2_HUMAN S-adenosylhomocysteine hydrolase-like protein 1 OS=Homo sapiens OX=9606 GN=AHCYL1 PE=1 SV=2	307	316
972	NLDFNPPHV	9		KAD4_HUMAN	sp|P27144|KAD4_HUMAN Adenylate kinase 4, mitochondrial OS=Homo sapiens OX=9606 GN=AK4 PE=1 SV=1	137	145
973	LRDEFLVKI	9		BNC2_HUMAN	sp|Q6ZN30|BNC2_HUMAN Zinc finger protein basonuclin-2 OS=Homo sapiens OX=9606 GN=BNC2 PE=1 SV=1	912	920
974	RQYMHVLQH	9	+Oxid(4)	F216A_HUMAN	sp|Q8WUB2|F216A_HUMAN Protein FAM216A OS=Homo sapiens OX=9606 GN=FAM216A PE=2 SV=1	132	140
975	RLEETQALLRKK	12		DCTN1_HUMAN	sp|Q14203|DCTN1_HUMAN Dynactin subunit 1 OS=Homo sapiens OX=9606 GN=DCTN1 PE=1 SV=3	997	1008
976	LPDERTISL	9		CSTF1_HUMAN	sp|Q05048|CSTF1_HUMAN Cleavage stimulation factor subunit 1 OS=Homo sapiens OX=9606 GN=CSTF1 PE=1 SV=1	370	378
977	RPIIAFVRL	9		S4A7_HUMAN	sp|Q9Y6M7|S4A7_HUMAN Sodium bicarbonate cotransporter 3 OS=Homo sapiens OX=9606 GN=SLC4A7 PE=1 SV=2	441	449
978	KEMSPTRQL	9	+Phospho(4)	F229B_HUMAN	sp|Q4G0N7|F229B_HUMAN Protein FAM229B OS=Homo sapiens OX=9606 GN=FAM229B PE=3 SV=1	36	44
979	RPLTSPESL	9		BAG6_HUMAN	sp|P46379|BAG6_HUMAN Large proline-rich protein BAG6 OS=Homo sapiens OX=9606 GN=BAG6 PE=1 SV=2	1077	1085
980	APAPPSSGL	9		SC24C_HUMAN	sp|P53992|SC24C_HUMAN Protein transport protein Sec24C OS=Homo sapiens OX=9606 GN=SEC24C PE=1 SV=3	150	158
981	SPSPERSLL	9		TRI14_HUMAN	sp|Q14142|TRI14_HUMAN Tripartite motif-containing protein 14 OS=Homo sapiens OX=9606 GN=TRIM14 PE=1 SV=2	254	262
982	SPSVKPNEL	9		ZN638_HUMAN	sp|Q14966|ZN638_HUMAN Zinc finger protein 638 OS=Homo sapiens OX=9606 GN=ZNF638 PE=1 SV=2	1119	1127
983	AEVDLERTF	9		GMPR1_HUMAN	sp|P36959|GMPR1_HUMAN GMP reductase 1 OS=Homo sapiens OX=9606 GN=GMPR PE=1 SV=1	28	36
984	QEIEVRPGI	9		IF2G_HUMAN	sp|P41091|IF2G_HUMAN Eukaryotic translation initiation factor 2 subunit 3 OS=Homo sapiens OX=9606 GN=EIF2S3 PE=1 SV=3	292	300
985	ALDSHILDYY	10		THUM3_HUMAN	sp|Q9BV44|THUM3_HUMAN THUMP domain-containing protein 3 OS=Homo sapiens OX=9606 GN=THUMPD3 PE=1 SV=1	179	188
986	RLLSKIHNV	9		MSH6_HUMAN	sp|P52701|MSH6_HUMAN DNA mismatch repair protein Msh6 OS=Homo sapiens OX=9606 GN=MSH6 PE=1 SV=2	820	828
987	AVYAAEKVIGAGK	13		CSRP1_HUMAN	sp|P21291|CSRP1_HUMAN Cysteine and glycine-rich protein 1 OS=Homo sapiens OX=9606 GN=CSRP1 PE=1 SV=3	125	137
988	GLYKAPLSK	9		UBAC2_HUMAN	sp|Q8NBM4|UBAC2_HUMAN Ubiquitin-associated domain-containing protein 2 OS=Homo sapiens OX=9606 GN=UBAC2 PE=1 SV=1	9	17
989	RRGEYVLTF	9		SH2B3_HUMAN	sp|Q9UQQ2|SH2B3_HUMAN SH2B adapter protein 3 OS=Homo sapiens OX=9606 GN=SH2B3 PE=1 SV=2	397	405
990	RLDSYVRSL	9	+Phospho(4)	TPPC1_HUMAN	sp|Q9Y5R8|TPPC1_HUMAN Trafficking protein particle complex subunit 1 OS=Homo sapiens OX=9606 GN=TRAPPC1 PE=1 SV=1	129	137
991	GPKVVGLAM	9		KDM5A_HUMAN	sp|P29375|KDM5A_HUMAN Lysine-specific demethylase 5A OS=Homo sapiens OX=9606 GN=KDM5A PE=1 SV=3	245	253
992	QENPKFLSHF	10		FLII_HUMAN	sp|Q13045|FLII_HUMAN Protein flightless-1 homolog OS=Homo sapiens OX=9606 GN=FLII PE=1 SV=2	1025	1034
993	RLSKILMIK	9		LIN9_HUMAN	sp|Q5TKA1|LIN9_HUMAN Protein lin-9 homolog OS=Homo sapiens OX=9606 GN=LIN9 PE=1 SV=1	348	356
994	TIAEGLTLAQV	11		GLYR1_HUMAN	sp|Q49A26|GLYR1_HUMAN Putative oxidoreductase GLYR1 OS=Homo sapiens OX=9606 GN=GLYR1 PE=1 SV=4	450	460
995	SLASEDQIVTK	11		UBP4_HUMAN	sp|Q13107|UBP4_HUMAN Ubiquitin carboxyl-terminal hydrolase 4 OS=Homo sapiens OX=9606 GN=USP4 PE=1 SV=3	903	913
996	TLFPKDVQL	9		CENPA_HUMAN	sp|P49450|CENPA_HUMAN Histone H3-like centromeric protein A OS=Homo sapiens OX=9606 GN=CENPA PE=1 SV=1	120	128
997	RPQLRSVL	8		ISOC2_HUMAN	sp|Q96AB3|ISOC2_HUMAN Isochorismatase domain-containing protein 2 OS=Homo sapiens OX=9606 GN=ISOC2 PE=1 SV=1	98	105
998	KLVHILNMV	9		IKKB_HUMAN	sp|O14920|IKKB_HUMAN Inhibitor of nuclear factor kappa-B kinase subunit beta OS=Homo sapiens OX=9606 GN=IKBKB PE=1 SV=1	310	318
999	ALATLIHQV	9		CSN7A_HUMAN	sp|Q9UBW8|CSN7A_HUMAN COP9 signalosome complex subunit 7a OS=Homo sapiens OX=9606 GN=COPS7A PE=1 SV=1	26	34
1000	KRFSGTVRL	9	+Phospho(4)	RL10A_HUMAN	sp|P62906|RL10A_HUMAN 60S ribosomal protein L10a OS=Homo sapiens OX=9606 GN=RPL10A PE=1 SV=2	47	55
1001	ILENPPEEMKL	11		IF4G3_HUMAN	sp|O43432|IF4G3_HUMAN Eukaryotic translation initiation factor 4 gamma 3 OS=Homo sapiens OX=9606 GN=EIF4G3 PE=1 SV=2	389	399
1002	EEIRDVSNL	9		ITM2A_HUMAN	sp|O43736|ITM2A_HUMAN Integral membrane protein 2A OS=Homo sapiens OX=9606 GN=ITM2A PE=1 SV=2	203	211
1003	SEIENVHGF	9		DLG1_HUMAN	sp|Q12959|DLG1_HUMAN Disks large homolog 1 OS=Homo sapiens OX=9606 GN=DLG1 PE=1 SV=2	143	151
1004	ATFTNVFGK	9		ANKH1_HUMAN	sp|Q8IWZ3|ANKH1_HUMAN Ankyrin repeat and KH domain-containing protein 1 OS=Homo sapiens OX=9606 GN=ANKHD1 PE=1 SV=1	1522	1530
1005	GLMEDLLKL	9	+Oxid(3)	ELYS_HUMAN	sp|Q8WYP5|ELYS_HUMAN Protein ELYS OS=Homo sapiens OX=9606 GN=AHCTF1 PE=1 SV=3	920	928
1006	TESERLQAEW	10		DDX50_HUMAN	sp|Q9BQ39|DDX50_HUMAN ATP-dependent RNA helicase DDX50 OS=Homo sapiens OX=9606 GN=DDX50 PE=1 SV=1	639	648
1007	YLLDDGTLVV	10		CD123_HUMAN	sp|O75794|CD123_HUMAN Cell division cycle protein 123 homolog OS=Homo sapiens OX=9606 GN=CDC123 PE=1 SV=1	37	46
1008	SEMAGPPQM	9		PRP8_HUMAN	sp|Q6P2Q9|PRP8_HUMAN Pre-mRNA-processing-splicing factor 8 OS=Homo sapiens OX=9606 GN=PRPF8 PE=1 SV=2	1059	1067
1009	HLPWRMLTYK	10		CLPT1_HUMAN	sp|O96005|CLPT1_HUMAN Cleft lip and palate transmembrane protein 1 OS=Homo sapiens OX=9606 GN=CLPTM1 PE=1 SV=1	538	547
1010	KPRPLWTGKQIF	12		RPB1_HUMAN	sp|P24928|RPB1_HUMAN DNA-directed RNA polymerase II subunit RPB1 OS=Homo sapiens OX=9606 GN=POLR2A PE=1 SV=2	581	592
1011	EEEKYQLRKF	10		SHQ1_HUMAN	sp|Q6PI26|SHQ1_HUMAN Protein SHQ1 homolog OS=Homo sapiens OX=9606 GN=SHQ1 PE=1 SV=2	247	256
1012	HIAENILSY	9		FBW1A_HUMAN	sp|Q9Y297|FBW1A_HUMAN F-box/WD repeat-containing protein 1A OS=Homo sapiens OX=9606 GN=BTRC PE=1 SV=1	191	199
1013	VVIDRSLVGK	10		FRITZ_HUMAN	sp|O95876|FRITZ_HUMAN WD repeat-containing and planar cell polarity effector protein fritz homolog OS=Homo sapiens OX=9606 GN=WDPCP PE=1 SV=2	149	158
1014	GLDKQIKEI	9		PRS8_HUMAN	sp|P62195|PRS8_HUMAN 26S proteasome regulatory subunit 8 OS=Homo sapiens OX=9606 GN=PSMC5 PE=1 SV=1	153	161
1015	NLLPHAINL	9		VAV_HUMAN	sp|P15498|VAV_HUMAN Proto-oncogene vav OS=Homo sapiens OX=9606 GN=VAV1 PE=1 SV=4	49	57
1016	QPKLPMRTL	9		IF4G3_HUMAN	sp|O43432|IF4G3_HUMAN Eukaryotic translation initiation factor 4 gamma 3 OS=Homo sapiens OX=9606 GN=EIF4G3 PE=1 SV=2	658	666
1017	TEITDDLHFY	10		SND1_HUMAN	sp|Q7KZF4|SND1_HUMAN Staphylococcal nuclease domain-containing protein 1 OS=Homo sapiens OX=9606 GN=SND1 PE=1 SV=1	688	697
1018	PKKLALLK	8		L10K_HUMAN	sp|Q9UNZ5|L10K_HUMAN Leydig cell tumor 10 kDa protein homolog OS=Homo sapiens OX=9606 GN=C19orf53 PE=1 SV=1	74	81
1019	MLITPADSGSVLK	13		E41L5_HUMAN	sp|Q9HCM4|E41L5_HUMAN Band 4.1-like protein 5 OS=Homo sapiens OX=9606 GN=EPB41L5 PE=1 SV=3	617	629
1020	RPRVALQQSF	10		DIP2B_HUMAN	sp|Q9P265|DIP2B_HUMAN Disco-interacting protein 2 homolog B OS=Homo sapiens OX=9606 GN=DIP2B PE=1 SV=3	1289	1298
1021	RMEESFSSKYVPK	13		LAP2B_HUMAN	sp|P42167|LAP2B_HUMAN Lamina-associated polypeptide 2, isoforms beta/gamma OS=Homo sapiens OX=9606 GN=TMPO PE=1 SV=2	381	393
1022	SPHIPYKLL	9		UBP22_HUMAN	sp|Q9UPT9|UBP22_HUMAN Ubiquitin carboxyl-terminal hydrolase 22 OS=Homo sapiens OX=9606 GN=USP22 PE=1 SV=2	237	245
1023	APNPAKATVTA	11		STAU1_HUMAN	sp|O95793|STAU1_HUMAN Double-stranded RNA-binding protein Staufen homolog 1 OS=Homo sapiens OX=9606 GN=STAU1 PE=1 SV=2	443	453
1024	RPREGAMDEL	10		TLK1_HUMAN	sp|Q9UKI8|TLK1_HUMAN Serine/threonine-protein kinase tousled-like 1 OS=Homo sapiens OX=9606 GN=TLK1 PE=1 SV=2	43	52
1025	YRPNETFHL	9		PB1_HUMAN	sp|Q86U86|PB1_HUMAN Protein polybromo-1 OS=Homo sapiens OX=9606 GN=PBRM1 PE=1 SV=1	999	1007
1026	RTGKPIAVKL	10		CSDE1_HUMAN	sp|O75534|CSDE1_HUMAN Cold shock domain-containing protein E1 OS=Homo sapiens OX=9606 GN=CSDE1 PE=1 SV=2	78	87
1027	GLGPVISR	8		RRP8_HUMAN	sp|O43159|RRP8_HUMAN Ribosomal RNA-processing protein 8 OS=Homo sapiens OX=9606 GN=RRP8 PE=1 SV=2	16	23
1028	RIHFPLATY	9		TBA3C_HUMAN	sp|P0DPH7|TBA3C_HUMAN Tubulin alpha-3C chain OS=Homo sapiens OX=9606 GN=TUBA3C PE=1 SV=1	535:264 and 927:264	535:272 and 927:272
1029	LPHSVNSKL	9		PTGR3_HUMAN	sp|Q8N4Q0|PTGR3_HUMAN Prostaglandin reductase 3 OS=Homo sapiens OX=9606 GN=ZADH2 PE=1 SV=1	369	377
1030	GVADALLYR	9		CX7A2_HUMAN	sp|P14406|CX7A2_HUMAN Cytochrome c oxidase subunit 7A2, mitochondrial OS=Homo sapiens OX=9606 GN=COX7A2 PE=1 SV=1	48	56
1031	LPAPPTQNM	9	+Oxid(9)	SSXT_HUMAN	sp|Q15532|SSXT_HUMAN Protein SSXT OS=Homo sapiens OX=9606 GN=SS18 PE=1 SV=3	1216:75 and 5188:75	1216:83 and 5188:83
1032	NEAEFHKPDY	10		TANC1_HUMAN	sp|Q9C0D5|TANC1_HUMAN Protein TANC1 OS=Homo sapiens OX=9606 GN=TANC1 PE=1 SV=3	595	604
1033	RMFGGPGTASRP	12		VIME_HUMAN	sp|P08670|VIME_HUMAN Vimentin OS=Homo sapiens OX=9606 GN=VIM PE=1 SV=4	13	24
1034	YRGQFPEL	8		RIPR1_HUMAN	sp|Q6ZS17|RIPR1_HUMAN Rho family-interacting cell polarization regulator 1 OS=Homo sapiens OX=9606 GN=RIPOR1 PE=1 SV=1	808	815
1035	EENQKIFLL	9		TULP3_HUMAN	sp|O75386|TULP3_HUMAN Tubby-related protein 3 OS=Homo sapiens OX=9606 GN=TULP3 PE=1 SV=2	228	236
1036	KPFDQTTISL	10		CNN3_HUMAN	sp|Q15417|CNN3_HUMAN Calponin-3 OS=Homo sapiens OX=9606 GN=CNN3 PE=1 SV=1	197	206
1037	YLKDFFSNV	9		DDX58_HUMAN	sp|O95786|DDX58_HUMAN Probable ATP-dependent RNA helicase DDX58 OS=Homo sapiens OX=9606 GN=DDX58 PE=1 SV=2	566	574
1038	RLYGSSLTRF	10		TUT4_HUMAN	sp|Q5TAX3|TUT4_HUMAN Terminal uridylyltransferase 4 OS=Homo sapiens OX=9606 GN=TUT4 PE=1 SV=3	397	406
1039	IVRKLVTAL	9		SMCR8_HUMAN	sp|Q8TEV9|SMCR8_HUMAN Guanine nucleotide exchange protein SMCR8 OS=Homo sapiens OX=9606 GN=SMCR8 PE=1 SV=2	742	750
1040	RPRAVYAVEA	10		ANM2_HUMAN	sp|P55345|ANM2_HUMAN Protein arginine N-methyltransferase 2 OS=Homo sapiens OX=9606 GN=PRMT2 PE=1 SV=1	160	169
1041	TIYVRDPTSNK	11		LYN_HUMAN	sp|P07948|LYN_HUMAN Tyrosine-protein kinase Lyn OS=Homo sapiens OX=9606 GN=LYN PE=1 SV=3	30	40
1042	LEEAFTSEHW	10		STT3B_HUMAN	sp|Q8TCJ2|STT3B_HUMAN Dolichyl-diphosphooligosaccharide--protein glycosyltransferase subunit STT3B OS=Homo sapiens OX=9606 GN=STT3B PE=1 SV=1	756	765
1043	ALPSNYQPPLK	11		HXB3_HUMAN	sp|P14651|HXB3_HUMAN Homeobox protein Hox-B3 OS=Homo sapiens OX=9606 GN=HOXB3 PE=2 SV=2	303	313
1044	VTDEILHL	8		PAPOG_HUMAN	sp|Q9BWT3|PAPOG_HUMAN Poly(A) polymerase gamma OS=Homo sapiens OX=9606 GN=PAPOLG PE=1 SV=2	205	212
1045	EEIVFPRQF	9		CADH2_HUMAN	sp|P19022|CADH2_HUMAN Cadherin-2 OS=Homo sapiens OX=9606 GN=CDH2 PE=1 SV=4	139	147
1046	HLIDPNTLQVA	11		NMD3_HUMAN	sp|Q96D46|NMD3_HUMAN 60S ribosomal export protein NMD3 OS=Homo sapiens OX=9606 GN=NMD3 PE=1 SV=1	282	292
1047	SEEEFLRTY	9		CNBP1_HUMAN	sp|Q9NSA3|CNBP1_HUMAN Beta-catenin-interacting protein 1 OS=Homo sapiens OX=9606 GN=CTNNBIP1 PE=1 SV=1	36	44
1048	SLTGRLDEV	9		STAT6_HUMAN	sp|P42226|STAT6_HUMAN Signal transducer and activator of transcription 6 OS=Homo sapiens OX=9606 GN=STAT6 PE=1 SV=1	256	264
1049	SLVVNRVTGNFK	12		LAP2B_HUMAN	sp|P42167|LAP2B_HUMAN Lamina-associated polypeptide 2, isoforms beta/gamma OS=Homo sapiens OX=9606 GN=TMPO PE=1 SV=2	292	303
1050	SPNQARAQAALQA	13		PTBP1_HUMAN	sp|P26599|PTBP1_HUMAN Polypyrimidine tract-binding protein 1 OS=Homo sapiens OX=9606 GN=PTBP1 PE=1 SV=1	141	153
1051	LRVDPVNFK	9		HBAZ_HUMAN	sp|P02008|HBAZ_HUMAN Hemoglobin subunit zeta OS=Homo sapiens OX=9606 GN=HBZ PE=1 SV=2	92	100
1052	TVLGKIWKL	9		EHD1_HUMAN	sp|Q9H4M9|EHD1_HUMAN EH domain-containing protein 1 OS=Homo sapiens OX=9606 GN=EHD1 PE=1 SV=2	479	487
1053	STSEPLSSKMY	11		LEUK_HUMAN	sp|P16150|LEUK_HUMAN Leukosialin OS=Homo sapiens OX=9606 GN=SPN PE=1 SV=1	35	45
1054	RPDGKLLAF	9		APC4_HUMAN	sp|Q9UJX5|APC4_HUMAN Anaphase-promoting complex subunit 4 OS=Homo sapiens OX=9606 GN=ANAPC4 PE=1 SV=2	74	82
1055	REMENYEKIY	10		THOC7_HUMAN	sp|Q6I9Y2|THOC7_HUMAN THO complex subunit 7 homolog OS=Homo sapiens OX=9606 GN=THOC7 PE=1 SV=3	76	85
1056	AEEPNIDIHNF	11		ATP9A_HUMAN	sp|O75110|ATP9A_HUMAN Probable phospholipid-transporting ATPase IIA OS=Homo sapiens OX=9606 GN=ATP9A PE=1 SV=3	225	235
1057	RLHGVELLK	9		TRPM7_HUMAN	sp|Q96QT4|TRPM7_HUMAN Transient receptor potential cation channel subfamily M member 7 OS=Homo sapiens OX=9606 GN=TRPM7 PE=1 SV=1	1368	1376
1058	SPIENIQRV	9		CTNB1_HUMAN	sp|P35222|CTNB1_HUMAN Catenin beta-1 OS=Homo sapiens OX=9606 GN=CTNNB1 PE=1 SV=1	605	613
1059	GPMQAAYREAF	11		EDC4_HUMAN	sp|Q6P2E9|EDC4_HUMAN Enhancer of mRNA-decapping protein 4 OS=Homo sapiens OX=9606 GN=EDC4 PE=1 SV=1	1108	1118
1060	KTFNLEKQNHTPR	13		NONO_HUMAN	sp|Q15233|NONO_HUMAN Non-POU domain-containing octamer-binding protein OS=Homo sapiens OX=9606 GN=NONO PE=1 SV=4	5	17
1061	RIGGISGIFK	10		DBR1_HUMAN	sp|Q9UK59|DBR1_HUMAN Lariat debranching enzyme OS=Homo sapiens OX=9606 GN=DBR1 PE=1 SV=2	119	128
1062	ALYGVVNVK	9		FBX21_HUMAN	sp|O94952|FBX21_HUMAN F-box only protein 21 OS=Homo sapiens OX=9606 GN=FBXO21 PE=2 SV=2	374	382
1063	HLDPAVKEV	9		PRP17_HUMAN	sp|O60508|PRP17_HUMAN Pre-mRNA-processing factor 17 OS=Homo sapiens OX=9606 GN=CDC40 PE=1 SV=1	71	79
1064	YYRDAAGVEF	10		P2RX5_HUMAN	sp|Q93086|P2RX5_HUMAN P2X purinoceptor 5 OS=Homo sapiens OX=9606 GN=P2RX5 PE=2 SV=4	300	309
1065	RLLEIDPYL	9		GLGB_HUMAN	sp|Q04446|GLGB_HUMAN 1,4-alpha-glucan-branching enzyme OS=Homo sapiens OX=9606 GN=GBE1 PE=1 SV=3	30	38
1066	SPRTAVAPSAV	11		SRRM2_HUMAN	sp|Q9UQ35|SRRM2_HUMAN Serine/arginine repetitive matrix protein 2 OS=Homo sapiens OX=9606 GN=SRRM2 PE=1 SV=2	2272	2282
1067	KVLSKEFHL	9		SET_HUMAN	sp|Q01105|SET_HUMAN Protein SET OS=Homo sapiens OX=9606 GN=SET PE=1 SV=3	150	158
1068	KEQLEVVKQF	10		FANCM_HUMAN	sp|Q8IYD8|FANCM_HUMAN Fanconi anemia group M protein OS=Homo sapiens OX=9606 GN=FANCM PE=1 SV=2	523	532
1069	RLIQIAARKK	10		HNRL1_HUMAN	sp|Q9BUJ2|HNRL1_HUMAN Heterogeneous nuclear ribonucleoprotein U-like protein 1 OS=Homo sapiens OX=9606 GN=HNRNPUL1 PE=1 SV=2	490	499
1070	LVRQQINEM	9	+Oxid(9)	EXOSX_HUMAN	sp|Q01780|EXOSX_HUMAN Exosome component 10 OS=Homo sapiens OX=9606 GN=EXOSC10 PE=1 SV=2	561	569
1071	REQAEEERYF	10		ATIF1_HUMAN	sp|Q9UII2|ATIF1_HUMAN ATPase inhibitor, mitochondrial OS=Homo sapiens OX=9606 GN=ATP5IF1 PE=1 SV=1	50	59
1072	RPAQVGDSF	9		MA2C1_HUMAN	sp|Q9NTJ4|MA2C1_HUMAN Alpha-mannosidase 2C1 OS=Homo sapiens OX=9606 GN=MAN2C1 PE=1 SV=1	65	73
1073	RMGPVMDRMATGLE	14		HNRPM_HUMAN	sp|P52272|HNRPM_HUMAN Heterogeneous nuclear ribonucleoprotein M OS=Homo sapiens OX=9606 GN=HNRNPM PE=1 SV=3	543	556
1074	RLQETEGMVAV	11		HMGX4_HUMAN	sp|Q9UGU5|HMGX4_HUMAN HMG domain-containing protein 4 OS=Homo sapiens OX=9606 GN=HMGXB4 PE=1 SV=2	541	551
1075	SPIAQPASSF	10		XRN1_HUMAN	sp|Q8IZH2|XRN1_HUMAN 5'-3' exoribonuclease 1 OS=Homo sapiens OX=9606 GN=XRN1 PE=1 SV=1	1657	1666
1076	AMWEHPITA	9		COAC_HUMAN	sp|Q96CD2|COAC_HUMAN Phosphopantothenoylcysteine decarboxylase OS=Homo sapiens OX=9606 GN=PPCDC PE=1 SV=2	142	150
1077	QENYFLEKQY	10		ZN267_HUMAN	sp|Q14586|ZN267_HUMAN Zinc finger protein 267 OS=Homo sapiens OX=9606 GN=ZNF267 PE=1 SV=3	235	244
1078	YKVEYPIMY	9	+Oxid(8)	MGST3_HUMAN	sp|O14880|MGST3_HUMAN Microsomal glutathione S-transferase 3 OS=Homo sapiens OX=9606 GN=MGST3 PE=1 SV=1	36	44
1079	KPMEGNFEEI	10	+Oxid(3)	DDB1_HUMAN	sp|Q16531|DDB1_HUMAN DNA damage-binding protein 1 OS=Homo sapiens OX=9606 GN=DDB1 PE=1 SV=1	936	945
1080	QPQNGRMLV	9		DTX3_HUMAN	sp|Q8N9I9|DTX3_HUMAN Probable E3 ubiquitin-protein ligase DTX3 OS=Homo sapiens OX=9606 GN=DTX3 PE=1 SV=2	213	221
1081	TEQGDIFKI	9		SF3B3_HUMAN	sp|Q15393|SF3B3_HUMAN Splicing factor 3B subunit 3 OS=Homo sapiens OX=9606 GN=SF3B3 PE=1 SV=4	305	313
1082	KIMKDILEK	9		HS90A_HUMAN	sp|P07900|HS90A_HUMAN Heat shock protein HSP 90-alpha OS=Homo sapiens OX=9606 GN=HSP90AA1 PE=1 SV=5	573	581
1083	MMFDEPVLL	9		MYCB2_HUMAN	sp|O75592|MYCB2_HUMAN E3 ubiquitin-protein ligase MYCBP2 OS=Homo sapiens OX=9606 GN=MYCBP2 PE=1 SV=4	1317	1325
1084	NEVDGEYRY	9		PRD15_HUMAN	sp|P57071|PRD15_HUMAN PR domain zinc finger protein 15 OS=Homo sapiens OX=9606 GN=PRDM15 PE=1 SV=4	791	799
1085	LVRSGLVQL	9		HECD4_HUMAN	sp|Q9Y4D8|HECD4_HUMAN Probable E3 ubiquitin-protein ligase HECTD4 OS=Homo sapiens OX=9606 GN=HECTD4 PE=1 SV=5	1286	1294
1086	FLDPDTGKL	9		PHIP_HUMAN	sp|Q8WWQ0|PHIP_HUMAN PH-interacting protein OS=Homo sapiens OX=9606 GN=PHIP PE=1 SV=2	1025	1033
1087	KLSNRFFPY	9		EXT2_HUMAN	sp|Q93063|EXT2_HUMAN Exostosin-2 OS=Homo sapiens OX=9606 GN=EXT2 PE=1 SV=1	518	526
1088	LPRGGLTSIRL	11		DEND3_HUMAN	sp|A2RUS2|DEND3_HUMAN DENN domain-containing protein 3 OS=Homo sapiens OX=9606 GN=DENND3 PE=1 SV=2	1029	1039
1089	SMADIPLGFGV	11		NIP7_HUMAN	sp|Q9Y221|NIP7_HUMAN 60S ribosome subunit biogenesis protein NIP7 homolog OS=Homo sapiens OX=9606 GN=NIP7 PE=1 SV=1	135	145
1090	SIASSASMPYK	11	+Oxid(8)	UBR5_HUMAN	sp|O95071|UBR5_HUMAN E3 ubiquitin-protein ligase UBR5 OS=Homo sapiens OX=9606 GN=UBR5 PE=1 SV=2	622	632
1091	APHLLRLFV	9		MO4L2_HUMAN	sp|Q15014|MO4L2_HUMAN Mortality factor 4-like protein 2 OS=Homo sapiens OX=9606 GN=MORF4L2 PE=1 SV=1	225	233
1092	TLASPSVFK	9		BORA_HUMAN	sp|Q6PGQ7|BORA_HUMAN Protein aurora borealis OS=Homo sapiens OX=9606 GN=BORA PE=1 SV=2	38	46
1093	VLFHNLPSL	9		CD53_HUMAN	sp|P19397|CD53_HUMAN Leukocyte surface antigen CD53 OS=Homo sapiens OX=9606 GN=CD53 PE=1 SV=1	42	50
1094	NLAENISRV	9		PYGB_HUMAN	sp|P11216|PYGB_HUMAN Glycogen phosphorylase, brain form OS=Homo sapiens OX=9606 GN=PYGB PE=1 SV=5	271	279
1095	APWRGAVAL	9		PEAK3_HUMAN	sp|Q6ZS72|PEAK3_HUMAN Uncharacterized protein PEAK3 OS=Homo sapiens OX=9606 GN=PEAK3 PE=2 SV=1	245	253
1096	SPQAISRASEL	11		ELYS_HUMAN	sp|Q8WYP5|ELYS_HUMAN Protein ELYS OS=Homo sapiens OX=9606 GN=AHCTF1 PE=1 SV=3	1160	1170
1097	APSAAKLLVQL	11		HERC1_HUMAN	sp|Q15751|HERC1_HUMAN Probable E3 ubiquitin-protein ligase HERC1 OS=Homo sapiens OX=9606 GN=HERC1 PE=1 SV=2	3277	3287
1098	VLFTGVKEV	9		SNX5_HUMAN	sp|Q9Y5X3|SNX5_HUMAN Sorting nexin-5 OS=Homo sapiens OX=9606 GN=SNX5 PE=1 SV=1	197	205
1099	GRLIDLCQPTQK	12		SMC1A_HUMAN	sp|Q14683|SMC1A_HUMAN Structural maintenance of chromosomes protein 1A OS=Homo sapiens OX=9606 GN=SMC1A PE=1 SV=2	517	528
1100	RTSAEFLMK	9		SHCBP_HUMAN	sp|Q8NEM2|SHCBP_HUMAN SHC SH2 domain-binding protein 1 OS=Homo sapiens OX=9606 GN=SHCBP1 PE=1 SV=3	472	480
1101	KTFDHYCEY	9		DYHC1_HUMAN	sp|Q14204|DYHC1_HUMAN Cytoplasmic dynein 1 heavy chain 1 OS=Homo sapiens OX=9606 GN=DYNC1H1 PE=1 SV=5	2633	2641
1102	GEEGSARMW	9		CX6A1_HUMAN	sp|P12074|CX6A1_HUMAN Cytochrome c oxidase subunit 6A1, mitochondrial OS=Homo sapiens OX=9606 GN=COX6A1 PE=1 SV=4	30	38
1103	HPTTGQIL	8		SKIV2_HUMAN	sp|Q15477|SKIV2_HUMAN Helicase SKI2W OS=Homo sapiens OX=9606 GN=SKIV2L PE=1 SV=3	107	114
1104	AEELPHIHAF	10		BOLA2_HUMAN	sp|Q9H3K6|BOLA2_HUMAN BolA-like protein 2 OS=Homo sapiens OX=9606 GN=BOLA2 PE=1 SV=1	61	70
1105	RVISEGMLWKK	11		FBW1B_HUMAN	sp|Q9UKB1|FBW1B_HUMAN F-box/WD repeat-containing protein 11 OS=Homo sapiens OX=9606 GN=FBXW11 PE=1 SV=1	156	166
1106	RVRVFVVHI	9		ARF_HUMAN	sp|Q8N726|ARF_HUMAN Tumor suppressor ARF OS=Homo sapiens OX=9606 GN=CDKN2A PE=1 SV=2	19	27
1107	KLIDETQDMLL	11	+Oxid(9)	UBR4_HUMAN	sp|Q5T4S7|UBR4_HUMAN E3 ubiquitin-protein ligase UBR4 OS=Homo sapiens OX=9606 GN=UBR4 PE=1 SV=1	4282	4292
1108	SPYSKTLVL	9		TRIM9_HUMAN	sp|Q9C026|TRIM9_HUMAN E3 ubiquitin-protein ligase TRIM9 OS=Homo sapiens OX=9606 GN=TRIM9 PE=1 SV=1	522	530
1109	KYFGGVLEY	9		RHBT3_HUMAN	sp|O94955|RHBT3_HUMAN Rho-related BTB domain-containing protein 3 OS=Homo sapiens OX=9606 GN=RHOBTB3 PE=1 SV=2	185	193
1110	EENPRNQLM	9		ZN197_HUMAN	sp|O14709|ZN197_HUMAN Zinc finger protein 197 OS=Homo sapiens OX=9606 GN=ZNF197 PE=2 SV=1	196	204
1111	EQYQQQQQW	9		HNRPD_HUMAN	sp|Q14103|HNRPD_HUMAN Heterogeneous nuclear ribonucleoprotein D0 OS=Homo sapiens OX=9606 GN=HNRNPD PE=1 SV=1	261	269
1112	NGDFLPTRL	9		PSMD4_HUMAN	sp|P55036|PSMD4_HUMAN 26S proteasome non-ATPase regulatory subunit 4 OS=Homo sapiens OX=9606 GN=PSMD4 PE=1 SV=1	18	26
1113	YAYDGKDYI	9		1C03_HUMAN	sp|P04222|1C03_HUMAN HLA class I histocompatibility antigen, Cw-3 alpha chain OS=Homo sapiens OX=9606 GN=HLA-C PE=1 SV=2	140	148
1114	WLAETTHAL	9		SYEP_HUMAN	sp|P07814|SYEP_HUMAN Bifunctional glutamate/proline--tRNA ligase OS=Homo sapiens OX=9606 GN=EPRS PE=1 SV=5	609	617
1115	VMAPRALLL	9		1C07_HUMAN	sp|P10321|1C07_HUMAN HLA class I histocompatibility antigen, Cw-7 alpha chain OS=Homo sapiens OX=9606 GN=HLA-C PE=1 SV=3	5138:3 and 5449:3	5138:11 and 5449:11
1116	NENPLRALY	9		PAK2_HUMAN	sp|Q13177|PAK2_HUMAN Serine/threonine-protein kinase PAK 2 OS=Homo sapiens OX=9606 GN=PAK2 PE=1 SV=3	1330:445 and 4452:479	1330:453 and 4452:487
1117	RTVAAEVRKQISGQYSGSPQLLK	23		DOCK7_HUMAN	sp|Q96N67|DOCK7_HUMAN Dedicator of cytokinesis protein 7 OS=Homo sapiens OX=9606 GN=DOCK7 PE=1 SV=4	13	35
1118	EEHVLVVRL	9		NSMA3_HUMAN	sp|Q9NXE4|NSMA3_HUMAN Sphingomyelin phosphodiesterase 4 OS=Homo sapiens OX=9606 GN=SMPD4 PE=1 SV=3	363	371
1119	YAPPPRDY	8		RMXL1_HUMAN	sp|Q96E39|RMXL1_HUMAN RNA binding motif protein, X-linked-like-1 OS=Homo sapiens OX=9606 GN=RBMXL1 PE=1 SV=1	4372:234 and 5864:234	4372:241 and 5864:241
1120	SPQPMISRL	9		SLAI2_HUMAN	sp|Q9P270|SLAI2_HUMAN SLAIN motif-containing protein 2 OS=Homo sapiens OX=9606 GN=SLAIN2 PE=1 SV=2	377	385
1121	AEMLHNVTL	9		PARVG_HUMAN	sp|Q9HBI0|PARVG_HUMAN Gamma-parvin OS=Homo sapiens OX=9606 GN=PARVG PE=1 SV=1	269	277
1122	KLAKFFAPKM	10		IQGA2_HUMAN	sp|Q13576|IQGA2_HUMAN Ras GTPase-activating-like protein IQGAP2 OS=Homo sapiens OX=9606 GN=IQGAP2 PE=1 SV=4	77	86
1123	QETPLPRSW	9		RANB9_HUMAN	sp|Q96S59|RANB9_HUMAN Ran-binding protein 9 OS=Homo sapiens OX=9606 GN=RANBP9 PE=1 SV=1	161	169
1124	VSLMRVLSEK	10		RPB1_HUMAN	sp|P24928|RPB1_HUMAN DNA-directed RNA polymerase II subunit RPB1 OS=Homo sapiens OX=9606 GN=POLR2A PE=1 SV=2	1341	1350
1125	APSTPMTSVILGT	13		ZAN_HUMAN	sp|Q9Y493|ZAN_HUMAN Zonadhesin OS=Homo sapiens OX=9606 GN=ZAN PE=2 SV=5	1021	1033
1126	RPIKDVIKI	9		NEU1B_HUMAN	sp|A8MQ27|NEU1B_HUMAN E3 ubiquitin-protein ligase NEURL1B OS=Homo sapiens OX=9606 GN=NEURL1B PE=1 SV=1	544	552
1127	ALALIYNEAL	10		S10A6_HUMAN	sp|P06703|S10A6_HUMAN Protein S100-A6 OS=Homo sapiens OX=9606 GN=S100A6 PE=1 SV=1	79	88
1128	AEEDEQRLF	9		CKAP2_HUMAN	sp|Q8WWK9|CKAP2_HUMAN Cytoskeleton-associated protein 2 OS=Homo sapiens OX=9606 GN=CKAP2 PE=1 SV=1	411	419
1129	IYPEVVHMF	9		2A5G_HUMAN	sp|Q13362|2A5G_HUMAN Serine/threonine-protein phosphatase 2A 56 kDa regulatory subunit gamma isoform OS=Homo sapiens OX=9606 GN=PPP2R5C PE=1 SV=3	91	99
1130	GLDEAKEILL	10		TT39C_HUMAN	sp|Q8N584|TT39C_HUMAN Tetratricopeptide repeat protein 39C OS=Homo sapiens OX=9606 GN=TTC39C PE=2 SV=2	296	305
1131	FLAYAIRAA	9		EDC4_HUMAN	sp|Q6P2E9|EDC4_HUMAN Enhancer of mRNA-decapping protein 4 OS=Homo sapiens OX=9606 GN=EDC4 PE=1 SV=1	144	152
1132	SVSGMTLKY	9		ZMYM4_HUMAN	sp|Q5VZL5|ZMYM4_HUMAN Zinc finger MYM-type protein 4 OS=Homo sapiens OX=9606 GN=ZMYM4 PE=1 SV=1	1199	1207
1133	ILIRPLVSV	9		ABCB7_HUMAN	sp|O75027|ABCB7_HUMAN ATP-binding cassette sub-family B member 7, mitochondrial OS=Homo sapiens OX=9606 GN=ABCB7 PE=1 SV=2	26	34
1134	IMVDDSKTV	9		TLN1_HUMAN	sp|Q9Y490|TLN1_HUMAN Talin-1 OS=Homo sapiens OX=9606 GN=TLN1 PE=1 SV=3	100	108
1135	LPTDSHASL	9		TNPO3_HUMAN	sp|Q9Y5L0|TNPO3_HUMAN Transportin-3 OS=Homo sapiens OX=9606 GN=TNPO3 PE=1 SV=3	78	86
1136	TVADHIQKV	9		COPG1_HUMAN	sp|Q9Y678|COPG1_HUMAN Coatomer subunit gamma-1 OS=Homo sapiens OX=9606 GN=COPG1 PE=1 SV=1	759	767
1137	KADEDPIM	8		NTF2_HUMAN	sp|P61970|NTF2_HUMAN Nuclear transport factor 2 OS=Homo sapiens OX=9606 GN=NUTF2 PE=1 SV=1	90	97
1138	TEIELAKQI	9		TCPQ_HUMAN	sp|P50990|TCPQ_HUMAN T-complex protein 1 subunit theta OS=Homo sapiens OX=9606 GN=CCT8 PE=1 SV=4	415	423
1139	MEEGGRDKAPVQPQQSPAAAPGG	23	+Acet(n)	PSMD2_HUMAN	sp|Q13200|PSMD2_HUMAN 26S proteasome non-ATPase regulatory subunit 2 OS=Homo sapiens OX=9606 GN=PSMD2 PE=1 SV=3	1	23
1140	RLWELIKEK	9		DDX24_HUMAN	sp|Q9GZR7|DDX24_HUMAN ATP-dependent RNA helicase DDX24 OS=Homo sapiens OX=9606 GN=DDX24 PE=1 SV=1	447	455
1141	KAMEDGGVKLLK	12		CCZ1_HUMAN	sp|P86791|CCZ1_HUMAN Vacuolar fusion protein CCZ1 homolog OS=Homo sapiens OX=9606 GN=CCZ1 PE=1 SV=1	336:154 and 2844:154	336:165 and 2844:165
1142	LPDVPRIFL	9		S22AI_HUMAN	sp|Q96BI1|S22AI_HUMAN Solute carrier family 22 member 18 OS=Homo sapiens OX=9606 GN=SLC22A18 PE=1 SV=3	237	245
1143	LLYNRPGTVSSLKK	14		DEK_HUMAN	sp|P35659|DEK_HUMAN Protein DEK OS=Homo sapiens OX=9606 GN=DEK PE=1 SV=1	112	125
1144	VLYTGVVRVGK	11		APC1_HUMAN	sp|Q9H1A4|APC1_HUMAN Anaphase-promoting complex subunit 1 OS=Homo sapiens OX=9606 GN=ANAPC1 PE=1 SV=1	498	508
1145	NEITESGRIGF	11		ITB2_HUMAN	sp|P05107|ITB2_HUMAN Integrin beta-2 OS=Homo sapiens OX=9606 GN=ITGB2 PE=1 SV=2	158	168
1146	KLLDIRSYL	9		PSMD7_HUMAN	sp|P51665|PSMD7_HUMAN 26S proteasome non-ATPase regulatory subunit 7 OS=Homo sapiens OX=9606 GN=PSMD7 PE=1 SV=2	204	212
1147	RLIESLFTIQK	11		TF3C1_HUMAN	sp|Q12789|TF3C1_HUMAN General transcription factor 3C polypeptide 1 OS=Homo sapiens OX=9606 GN=GTF3C1 PE=1 SV=4	629	639
1148	ILTESEIKL	9		TSNAX_HUMAN	sp|Q99598|TSNAX_HUMAN Translin-associated protein X OS=Homo sapiens OX=9606 GN=TSNAX PE=1 SV=1	86	94
1149	PSGFRKFL	8		RL32_HUMAN	sp|P62910|RL32_HUMAN 60S ribosomal protein L32 OS=Homo sapiens OX=9606 GN=RPL32 PE=1 SV=2	71	78
1150	RPMELRHLL	9		NBEL2_HUMAN	sp|Q6ZNJ1|NBEL2_HUMAN Neurobeachin-like protein 2 OS=Homo sapiens OX=9606 GN=NBEAL2 PE=1 SV=2	529	537
1151	LPKPLTLRWE	10		1B13_HUMAN	sp|P30461|1B13_HUMAN HLA class I histocompatibility antigen, B-13 alpha chain OS=Homo sapiens OX=9606 GN=HLA-B PE=1 SV=1	1:290 and 375:290 and 424:290 and 1612:290 and 1614:290 and 1615:290 and 2095:290 and 2097:290 and 2098:290 and 2099:290 and 2512:290 and 2767:290 and 2790:290 and 2821:290 and 2823:290 and 2824:290 and 3384:290 and 3386:290 and 3391:290 and 3392:290 and 3940:290 and 5135:290 and 5140:290 and 5165:290 and 5190:290 and 5191:290 and 5195:290 and 5197:290 and 5389:290 and 5474:290 and 5475:290 and 6…	1:299 and 375:299 and 424:299 and 1612:299 and 1614:299 and 1615:299 and 2095:299 and 2097:299 and 2098:299 and 2099:299 and 2512:299 and 2767:299 and 2790:299 and 2821:299 and 2823:299 and 2824:299 and 3384:299 and 3386:299 and 3391:299 and 3392:299 and 3940:299 and 5135:299 and 5140:299 and 5165:299 and 5190:299 and 5191:299 and 5195:299 and 5197:299 and 5389:299 and 5474:299 and 5475:299 and 6…
1152	VMFDKITSR	9		RIR1_HUMAN	sp|P23921|RIR1_HUMAN Ribonucleoside-diphosphate reductase large subunit OS=Homo sapiens OX=9606 GN=RRM1 PE=1 SV=1	13	21
1153	ALRVFVESV	9		VATC1_HUMAN	sp|P21283|VATC1_HUMAN V-type proton ATPase subunit C 1 OS=Homo sapiens OX=9606 GN=ATP6V1C1 PE=1 SV=4	299	307
1154	WPDLHKNEL	9		SMAD4_HUMAN	sp|Q13485|SMAD4_HUMAN Mothers against decapentaplegic homolog 4 OS=Homo sapiens OX=9606 GN=SMAD4 PE=1 SV=1	101	109
1155	RMFDGKFVVA	10		UHMK1_HUMAN	sp|Q8TAS1|UHMK1_HUMAN Serine/threonine-protein kinase Kist OS=Homo sapiens OX=9606 GN=UHMK1 PE=1 SV=2	392	401
1156	RTMVKTLEY	9		VP35L_HUMAN	sp|Q7Z3J2|VP35L_HUMAN VPS35 endosomal protein sorting factor-like OS=Homo sapiens OX=9606 GN=VPS35L PE=1 SV=2	929	937
1157	KIIDIQEKV	9		TPR_HUMAN	sp|P12270|TPR_HUMAN Nucleoprotein TPR OS=Homo sapiens OX=9606 GN=TPR PE=1 SV=3	1420	1428
1158	IIYSTNTQTK	10		FACD2_HUMAN	sp|Q9BXW9|FACD2_HUMAN Fanconi anemia group D2 protein OS=Homo sapiens OX=9606 GN=FANCD2 PE=1 SV=2	387	396
1159	VAKAVTQAL	9		TLN1_HUMAN	sp|Q9Y490|TLN1_HUMAN Talin-1 OS=Homo sapiens OX=9606 GN=TLN1 PE=1 SV=3	1188	1196
1160	SPSINRQTSI	10		RABX5_HUMAN	sp|Q9UJ41|RABX5_HUMAN Rab5 GDP/GTP exchange factor OS=Homo sapiens OX=9606 GN=RABGEF1 PE=1 SV=3	124	133
1161	KLFSELPLAK	10		RT33_HUMAN	sp|Q9Y291|RT33_HUMAN 28S ribosomal protein S33, mitochondrial OS=Homo sapiens OX=9606 GN=MRPS33 PE=1 SV=1	35	44
1162	LMNDFYPGILTV	12		IGLL1_HUMAN	sp|P15814|IGLL1_HUMAN Immunoglobulin lambda-like polypeptide 1 OS=Homo sapiens OX=9606 GN=IGLL1 PE=1 SV=1	136	147
1163	RVYEVRETAVR	11		CE104_HUMAN	sp|O60308|CE104_HUMAN Centrosomal protein of 104 kDa OS=Homo sapiens OX=9606 GN=CEP104 PE=1 SV=1	621	631
1164	SEEARRLLGY	10		ISY1_HUMAN	sp|Q9ULR0|ISY1_HUMAN Pre-mRNA-splicing factor ISY1 homolog OS=Homo sapiens OX=9606 GN=ISY1 PE=1 SV=3	276	285
1165	KVWSDPFGRK	10		SIM20_HUMAN	sp|Q8N5G0|SIM20_HUMAN Small integral membrane protein 20 OS=Homo sapiens OX=9606 GN=SMIM20 PE=1 SV=3	58	67
1166	LEQEFTEHF	9		DLG1_HUMAN	sp|Q12959|DLG1_HUMAN Disks large homolog 1 OS=Homo sapiens OX=9606 GN=DLG1 PE=1 SV=2	860	868
1167	KTFVGTPYY	9		NEK2_HUMAN	sp|P51955|NEK2_HUMAN Serine/threonine-protein kinase Nek2 OS=Homo sapiens OX=9606 GN=NEK2 PE=1 SV=1	174	182
1168	RLALRTVYY	9		S2533_HUMAN	sp|Q9BSK2|S2533_HUMAN Solute carrier family 25 member 33 OS=Homo sapiens OX=9606 GN=SLC25A33 PE=1 SV=1	43	51
1169	ALLPLLERV	9		NBEL2_HUMAN	sp|Q6ZNJ1|NBEL2_HUMAN Neurobeachin-like protein 2 OS=Homo sapiens OX=9606 GN=NBEAL2 PE=1 SV=2	894	902
1170	EEDFPSLREY	10		MAT1_HUMAN	sp|P51948|MAT1_HUMAN CDK-activating kinase assembly factor MAT1 OS=Homo sapiens OX=9606 GN=MNAT1 PE=1 SV=1	86	95
1171	YMLDLQKQL	9		SHLB1_HUMAN	sp|Q9Y371|SHLB1_HUMAN Endophilin-B1 OS=Homo sapiens OX=9606 GN=SH3GLB1 PE=1 SV=1	244	252
1172	KIYKIGQGY	9		RL3_HUMAN	sp|P39023|RL3_HUMAN 60S ribosomal protein L3 OS=Homo sapiens OX=9606 GN=RPL3 PE=1 SV=2	283	291
1173	YLQNWSHVL	9		CSN1_HUMAN	sp|Q13098|CSN1_HUMAN COP9 signalosome complex subunit 1 OS=Homo sapiens OX=9606 GN=GPS1 PE=1 SV=4	211	219
1174	SLRPLAIQQIK	11		GEN_HUMAN	sp|Q17RS7|GEN_HUMAN Flap endonuclease GEN homolog 1 OS=Homo sapiens OX=9606 GN=GEN1 PE=1 SV=2	547	557
1175	SPNQKLLAV	9		WDR3_HUMAN	sp|Q9UNX4|WDR3_HUMAN WD repeat-containing protein 3 OS=Homo sapiens OX=9606 GN=WDR3 PE=1 SV=1	558	566
1176	DERVFVALY	9		STT3B_HUMAN	sp|Q8TCJ2|STT3B_HUMAN Dolichyl-diphosphooligosaccharide--protein glycosyltransferase subunit STT3B OS=Homo sapiens OX=9606 GN=STT3B PE=1 SV=1	438	446
1177	TPMFREYSL	9		GLYM_HUMAN	sp|P34897|GLYM_HUMAN Serine hydroxymethyltransferase, mitochondrial OS=Homo sapiens OX=9606 GN=SHMT2 PE=1 SV=3	344	352
1178	QLQDIVYKL	9		PCGF6_HUMAN	sp|Q9BYE7|PCGF6_HUMAN Polycomb group RING finger protein 6 OS=Homo sapiens OX=9606 GN=PCGF6 PE=1 SV=2	190	198
1179	KLKGVAELGVTK	12		FA32A_HUMAN	sp|Q9Y421|FA32A_HUMAN Protein FAM32A OS=Homo sapiens OX=9606 GN=FAM32A PE=1 SV=2	13	24
1180	IRPEHVLRL	9		U119B_HUMAN	sp|A6NIH7|U119B_HUMAN Protein unc-119 homolog B OS=Homo sapiens OX=9606 GN=UNC119B PE=1 SV=1	68	76
1181	SLVIRSPSLLQSGAKK	16		MBB1A_HUMAN	sp|Q9BQG0|MBB1A_HUMAN Myb-binding protein 1A OS=Homo sapiens OX=9606 GN=MYBBP1A PE=1 SV=2	1303	1318
1182	TEINRSFKEY	10		RIPR2_HUMAN	sp|Q9Y4F9|RIPR2_HUMAN Rho family-interacting cell polarization regulator 2 OS=Homo sapiens OX=9606 GN=RIPOR2 PE=1 SV=4	177	186
1183	TLYEGEKFQL	10		UBE2W_HUMAN	sp|Q96B02|UBE2W_HUMAN Ubiquitin-conjugating enzyme E2 W OS=Homo sapiens OX=9606 GN=UBE2W PE=1 SV=1	47	56
1184	RVRKLPSTTL	10		KS6A1_HUMAN	sp|Q15418|KS6A1_HUMAN Ribosomal protein S6 kinase alpha-1 OS=Homo sapiens OX=9606 GN=RPS6KA1 PE=1 SV=2	726	735
1185	KVMGILINR	9		PP6R1_HUMAN	sp|Q9UPN7|PP6R1_HUMAN Serine/threonine-protein phosphatase 6 regulatory subunit 1 OS=Homo sapiens OX=9606 GN=PPP6R1 PE=1 SV=5	126	134
1186	KIGYHLLYY	9		INT3_HUMAN	sp|Q68E01|INT3_HUMAN Integrator complex subunit 3 OS=Homo sapiens OX=9606 GN=INTS3 PE=1 SV=1	686	694
1187	KEQKLRFAF	9		CANB1_HUMAN	sp|P63098|CANB1_HUMAN Calcineurin subunit B type 1 OS=Homo sapiens OX=9606 GN=PPP3R1 PE=1 SV=2	88	96
1188	EENFSRPQI	9		DJC21_HUMAN	sp|Q5F1R6|DJC21_HUMAN DnaJ homolog subfamily C member 21 OS=Homo sapiens OX=9606 GN=DNAJC21 PE=1 SV=2	353	361
1189	KEAEQVLQKF	10		NSE1_HUMAN	sp|Q8WV22|NSE1_HUMAN Non-structural maintenance of chromosomes element 1 homolog OS=Homo sapiens OX=9606 GN=NSMCE1 PE=1 SV=5	144	153
1190	HLMEMKMNL	9		ROCK2_HUMAN	sp|O75116|ROCK2_HUMAN Rho-associated protein kinase 2 OS=Homo sapiens OX=9606 GN=ROCK2 PE=1 SV=4	833	841
1191	ATGSWDSFLK	10		GBB2_HUMAN	sp|P62879|GBB2_HUMAN Guanine nucleotide-binding protein G(I)/G(S)/G(T) subunit beta-2 OS=Homo sapiens OX=9606 GN=GNB2 PE=1 SV=3	1643:328 and 2595:328	1643:337 and 2595:337
1192	SPLPAGNAL	9		TEDC1_HUMAN	sp|Q86SX3|TEDC1_HUMAN Tubulin epsilon and delta complex protein 1 OS=Homo sapiens OX=9606 GN=TEDC1 PE=1 SV=2	62	70
1193	SPHSLPAKL	9		HUWE1_HUMAN	sp|Q7Z6Z7|HUWE1_HUMAN E3 ubiquitin-protein ligase HUWE1 OS=Homo sapiens OX=9606 GN=HUWE1 PE=1 SV=3	1218	1226
1194	YPRPGTPAA	9		CDKAL_HUMAN	sp|Q5VV42|CDKAL_HUMAN Threonylcarbamoyladenosine tRNA methylthiotransferase OS=Homo sapiens OX=9606 GN=CDKAL1 PE=1 SV=1	395	403
1195	LIERERSAL	9		ZC3HF_HUMAN	sp|Q8WU90|ZC3HF_HUMAN Zinc finger CCCH domain-containing protein 15 OS=Homo sapiens OX=9606 GN=ZC3H15 PE=1 SV=1	235	243
1196	LLDLIQTKV	9		AP2B1_HUMAN	sp|P63010|AP2B1_HUMAN AP-2 complex subunit beta OS=Homo sapiens OX=9606 GN=AP2B1 PE=1 SV=1	2793:395 and 6205:395	2793:403 and 6205:403
1197	MEEMEFQRF	9	+Oxid(4)	DPOE3_HUMAN	sp|Q9NRF9|DPOE3_HUMAN DNA polymerase epsilon subunit 3 OS=Homo sapiens OX=9606 GN=POLE3 PE=1 SV=1	73	81
1198	ILNVTATDK	9		HS71A_HUMAN	sp|P0DMV8|HS71A_HUMAN Heat shock 70 kDa protein 1A OS=Homo sapiens OX=9606 GN=HSPA1A PE=1 SV=1	2504:485 and 3577:487 and 6215:485	2504:493 and 3577:495 and 6215:493
1199	FLDVVSKL	8		GDS1_HUMAN	sp|P52306|GDS1_HUMAN Rap1 GTPase-GDP dissociation stimulator 1 OS=Homo sapiens OX=9606 GN=RAP1GDS1 PE=1 SV=3	577	584
1200	MESPIVRSL	9		MPP2_HUMAN	sp|Q14168|MPP2_HUMAN MAGUK p55 subfamily member 2 OS=Homo sapiens OX=9606 GN=MPP2 PE=1 SV=3	40	48
1201	KVFQFLNAK	9		RL24_HUMAN	sp|P83731|RL24_HUMAN 60S ribosomal protein L24 OS=Homo sapiens OX=9606 GN=RPL24 PE=1 SV=1	27	35
1202	KTTTIAVEV	9		VIGLN_HUMAN	sp|Q00341|VIGLN_HUMAN Vigilin OS=Homo sapiens OX=9606 GN=HDLBP PE=1 SV=2	294	302
1203	KMAEMLVEL	9		MOFA1_HUMAN	sp|Q9Y605|MOFA1_HUMAN MORF4 family-associated protein 1 OS=Homo sapiens OX=9606 GN=MRFAP1 PE=1 SV=1	109	117
1204	VSDYEMKL	8		PCNA_HUMAN	sp|P12004|PCNA_HUMAN Proliferating cell nuclear antigen OS=Homo sapiens OX=9606 GN=PCNA PE=1 SV=1	111	118
1205	LEIEAENHY	9		RT63_HUMAN	sp|Q9BQC6|RT63_HUMAN Ribosomal protein 63, mitochondrial OS=Homo sapiens OX=9606 GN=MRPL57 PE=1 SV=1	39	47
1206	GGNYGPGGSGGSGGYGGRSRY	21		ROA2_HUMAN	sp|P22626|ROA2_HUMAN Heterogeneous nuclear ribonucleoproteins A2/B1 OS=Homo sapiens OX=9606 GN=HNRNPA2B1 PE=1 SV=2	333	353
1207	MMYAGSKNRL	10	+Oxid(2)	GMFG_HUMAN	sp|O60234|GMFG_HUMAN Glia maturation factor gamma OS=Homo sapiens OX=9606 GN=GMFG PE=1 SV=1	102	111
1208	EEETTRISY	9		TXNL1_HUMAN	sp|O43396|TXNL1_HUMAN Thioredoxin-like protein 1 OS=Homo sapiens OX=9606 GN=TXNL1 PE=1 SV=3	254	262
1209	RLIEQEEYLNV	11		SMC4_HUMAN	sp|Q9NTJ3|SMC4_HUMAN Structural maintenance of chromosomes protein 4 OS=Homo sapiens OX=9606 GN=SMC4 PE=1 SV=2	827	837
1210	QEAEMFKRY	9		AHI1_HUMAN	sp|Q8N157|AHI1_HUMAN Jouberin OS=Homo sapiens OX=9606 GN=AHI1 PE=1 SV=1	925	933
1211	VPKPVATTL	9		WDFY3_HUMAN	sp|Q8IZQ1|WDFY3_HUMAN WD repeat and FYVE domain-containing protein 3 OS=Homo sapiens OX=9606 GN=WDFY3 PE=1 SV=2	1397	1405
1212	IPKKAFLRAL	10		MTRR_HUMAN	sp|Q9UBK8|MTRR_HUMAN Methionine synthase reductase OS=Homo sapiens OX=9606 GN=MTRR PE=1 SV=4	379	388
1213	VRTPYTMSY	9	+Oxid(7)	RBM4_HUMAN	sp|Q9BWF3|RBM4_HUMAN RNA-binding protein 4 OS=Homo sapiens OX=9606 GN=RBM4 PE=1 SV=1	197	205
1214	KVLGQGKWNLK	11		CCNB2_HUMAN	sp|O95067|CCNB2_HUMAN G2/mitotic-specific cyclin-B2 OS=Homo sapiens OX=9606 GN=CCNB2 PE=1 SV=1	318	328
1215	SPFFQDKL	8		ZBT20_HUMAN	sp|Q9HC78|ZBT20_HUMAN Zinc finger and BTB domain-containing protein 20 OS=Homo sapiens OX=9606 GN=ZBTB20 PE=1 SV=3	126	133
1216	RGLEHPLFPK	10		SRGP2_HUMAN	sp|O75044|SRGP2_HUMAN SLIT-ROBO Rho GTPase-activating protein 2 OS=Homo sapiens OX=9606 GN=SRGAP2 PE=1 SV=3	570	579
1217	SDEREVAEAATGEDA	15	+Acet(n)	VAT1_HUMAN	sp|Q99536|VAT1_HUMAN Synaptic vesicle membrane protein VAT-1 homolog OS=Homo sapiens OX=9606 GN=VAT1 PE=1 SV=2	2	16
1218	RILDPRGIYR	10		CD3D_HUMAN	sp|P04234|CD3D_HUMAN T-cell surface glycoprotein CD3 delta chain OS=Homo sapiens OX=9606 GN=CD3D PE=1 SV=1	63	72
1219	LLDNPISEK	9		KNL1_HUMAN	sp|Q8NG31|KNL1_HUMAN Kinetochore scaffold 1 OS=Homo sapiens OX=9606 GN=KNL1 PE=1 SV=3	191	199
1220	QLFSQQHFL	9		TNC18_HUMAN	sp|O15417|TNC18_HUMAN Trinucleotide repeat-containing gene 18 protein OS=Homo sapiens OX=9606 GN=TNRC18 PE=1 SV=3	900	908
1221	IMQDLAVLHK	10		M3K2_HUMAN	sp|Q9Y2U5|M3K2_HUMAN Mitogen-activated protein kinase kinase kinase 2 OS=Homo sapiens OX=9606 GN=MAP3K2 PE=1 SV=2	10	19
1222	KLALLKAPAKK	11		L10K_HUMAN	sp|Q9UNZ5|L10K_HUMAN Leydig cell tumor 10 kDa protein homolog OS=Homo sapiens OX=9606 GN=C19orf53 PE=1 SV=1	76	86
1223	KQSQILLVY	9		FMT_HUMAN	sp|Q96DP5|FMT_HUMAN Methionyl-tRNA formyltransferase, mitochondrial OS=Homo sapiens OX=9606 GN=MTFMT PE=1 SV=2	315	323
1224	EEAPSQQGF	9		ZN548_HUMAN	sp|Q8NEK5|ZN548_HUMAN Zinc finger protein 548 OS=Homo sapiens OX=9606 GN=ZNF548 PE=1 SV=2	56	64
1225	SLGLGESLYI	10		LTK_HUMAN	sp|P29376|LTK_HUMAN Leukocyte tyrosine kinase receptor OS=Homo sapiens OX=9606 GN=LTK PE=1 SV=3	149	158
1226	GTYTDVTPR	9		STAR7_HUMAN	sp|Q9NQZ5|STAR7_HUMAN StAR-related lipid transfer protein 7, mitochondrial OS=Homo sapiens OX=9606 GN=STARD7 PE=1 SV=2	169	177
1227	GLLEKIATPK	10		GSTK1_HUMAN	sp|Q9Y2Q3|GSTK1_HUMAN Glutathione S-transferase kappa 1 OS=Homo sapiens OX=9606 GN=GSTK1 PE=1 SV=3	154	163
1228	RPTMAFVRL	9		B3A2_HUMAN	sp|P04920|B3A2_HUMAN Anion exchange protein 2 OS=Homo sapiens OX=9606 GN=SLC4A2 PE=1 SV=4	529	537
1229	QLYHNQSQGLLSQLQGQSK	19		IF4G2_HUMAN	sp|P78344|IF4G2_HUMAN Eukaryotic translation initiation factor 4 gamma 2 OS=Homo sapiens OX=9606 GN=EIF4G2 PE=1 SV=1	437	455
1230	MPFRGYAVL	9	+Oxid(1)	FAS_HUMAN	sp|P49327|FAS_HUMAN Fatty acid synthase OS=Homo sapiens OX=9606 GN=FASN PE=1 SV=3	465	473
1231	RPPNYSGTIAL	11		TUSC3_HUMAN	sp|Q13454|TUSC3_HUMAN Tumor suppressor candidate 3 OS=Homo sapiens OX=9606 GN=TUSC3 PE=1 SV=1	194	204
1232	TELLLKEGF	9		SND1_HUMAN	sp|Q7KZF4|SND1_HUMAN Staphylococcal nuclease domain-containing protein 1 OS=Homo sapiens OX=9606 GN=SND1 PE=1 SV=1	285	293
1233	RIKPPWVVK	9		ASXL1_HUMAN	sp|Q8IXJ9|ASXL1_HUMAN Putative Polycomb group protein ASXL1 OS=Homo sapiens OX=9606 GN=ASXL1 PE=1 SV=4	578	586
1234	GVAPALAPK	9		GGA3_HUMAN	sp|Q9NZ52|GGA3_HUMAN ADP-ribosylation factor-binding protein GGA3 OS=Homo sapiens OX=9606 GN=GGA3 PE=1 SV=1	487	495
1235	RIYDIFRSK	9		AMPD3_HUMAN	sp|Q01432|AMPD3_HUMAN AMP deaminase 3 OS=Homo sapiens OX=9606 GN=AMPD3 PE=1 SV=1	475	483
1236	REFILQKIY	9		VPS52_HUMAN	sp|Q8N1B4|VPS52_HUMAN Vacuolar protein sorting-associated protein 52 homolog OS=Homo sapiens OX=9606 GN=VPS52 PE=1 SV=1	239	247
1237	AADEDEVSF	9		LASP1_HUMAN	sp|Q14847|LASP1_HUMAN LIM and SH3 domain protein 1 OS=Homo sapiens OX=9606 GN=LASP1 PE=1 SV=2	215	223
1238	KVLHFFNVK	9		SC24D_HUMAN	sp|O94855|SC24D_HUMAN Protein transport protein Sec24D OS=Homo sapiens OX=9606 GN=SEC24D PE=1 SV=2	492	500
1239	KIKEKYIDQEELNK	14		H90B2_HUMAN	sp|Q58FF8|H90B2_HUMAN Putative heat shock protein HSP 90-beta 2 OS=Homo sapiens OX=9606 GN=HSP90AB2P PE=1 SV=2	1981:193 and 6400:271	1981:206 and 6400:284
1240	SEELLSLKY	9		ETS1_HUMAN	sp|P14921|ETS1_HUMAN Protein C-ets-1 OS=Homo sapiens OX=9606 GN=ETS1 PE=1 SV=1	193	201
1241	RVLPYPFTH	9		UT14A_HUMAN	sp|Q9BVJ6|UT14A_HUMAN U3 small nucleolar RNA-associated protein 14 homolog A OS=Homo sapiens OX=9606 GN=UTP14A PE=1 SV=1	683	691
1242	AEISDMAVNY	10		BRWD1_HUMAN	sp|Q9NSI6|BRWD1_HUMAN Bromodomain and WD repeat-containing protein 1 OS=Homo sapiens OX=9606 GN=BRWD1 PE=1 SV=4	229	238
1243	RLYHPDSTELQPA	13		LRIG1_HUMAN	sp|Q96JA1|LRIG1_HUMAN Leucine-rich repeats and immunoglobulin-like domains protein 1 OS=Homo sapiens OX=9606 GN=LRIG1 PE=1 SV=2	1027	1039
1244	QPKGPDPDSL	10		LRCH3_HUMAN	sp|Q96II8|LRCH3_HUMAN Leucine-rich repeat and calponin homology domain-containing protein 3 OS=Homo sapiens OX=9606 GN=LRCH3 PE=1 SV=2	392	401
1245	AEQMPQHTL	9		CHD9_HUMAN	sp|Q3L8U1|CHD9_HUMAN Chromodomain-helicase-DNA-binding protein 9 OS=Homo sapiens OX=9606 GN=CHD9 PE=1 SV=2	618	626
1246	RSIDISATIPK	11		CND2_HUMAN	sp|Q15003|CND2_HUMAN Condensin complex subunit 2 OS=Homo sapiens OX=9606 GN=NCAPH PE=1 SV=3	91	101
1247	KVIDGLETL	9		PPIL3_HUMAN	sp|Q9H2H8|PPIL3_HUMAN Peptidyl-prolyl cis-trans isomerase-like 3 OS=Homo sapiens OX=9606 GN=PPIL3 PE=1 SV=1	120	128
1248	QALDRQTATQLLK	13	+Pyro(1)	RL7A_HUMAN	sp|P62424|RL7A_HUMAN 60S ribosomal protein L7a OS=Homo sapiens OX=9606 GN=RPL7A PE=1 SV=2	85	97
1249	KTYTSTSNNSISGSLK	16		AF10_HUMAN	sp|P55197|AF10_HUMAN Protein AF-10 OS=Homo sapiens OX=9606 GN=MLLT10 PE=1 SV=2	265	280
1250	AVYSGISLKLK	11		URB2_HUMAN	sp|Q14146|URB2_HUMAN Unhealthy ribosome biogenesis protein 2 homolog OS=Homo sapiens OX=9606 GN=URB2 PE=1 SV=2	3	13
1251	NYGPGGSGGSGGYGGRSRY	19		ROA2_HUMAN	sp|P22626|ROA2_HUMAN Heterogeneous nuclear ribonucleoproteins A2/B1 OS=Homo sapiens OX=9606 GN=HNRNPA2B1 PE=1 SV=2	335	353
1252	LKSVNPEEFI	10		LIGO2_HUMAN	sp|Q7L985|LIGO2_HUMAN Leucine-rich repeat and immunoglobulin-like domain-containing nogo receptor-interacting protein 2 OS=Homo sapiens OX=9606 GN=LINGO2 PE=2 SV=1	69	78
1253	RPGYRVKEI	9		SAP18_HUMAN	sp|O00422|SAP18_HUMAN Histone deacetylase complex subunit SAP18 OS=Homo sapiens OX=9606 GN=SAP18 PE=1 SV=1	98	106
1254	MLFPGSIAL	9		MARE1_HUMAN	sp|Q15691|MARE1_HUMAN Microtubule-associated protein RP/EB family member 1 OS=Homo sapiens OX=9606 GN=MAPRE1 PE=1 SV=3	50	58
1255	YIMDNKLAQI	10		HLTF_HUMAN	sp|Q14527|HLTF_HUMAN Helicase-like transcription factor OS=Homo sapiens OX=9606 GN=HLTF PE=1 SV=2	121	130
1256	RLWDEVMQA	9	+Oxid(7)	TCAF1_HUMAN	sp|Q9Y4C2|TCAF1_HUMAN TRPM8 channel-associated factor 1 OS=Homo sapiens OX=9606 GN=TCAF1 PE=1 SV=3	689	697
1257	ALERELYHV	9		RPB1_HUMAN	sp|P24928|RPB1_HUMAN DNA-directed RNA polymerase II subunit RPB1 OS=Homo sapiens OX=9606 GN=POLR2A PE=1 SV=2	1377	1385
1258	HLLEHSVEL	9		FOCAD_HUMAN	sp|Q5VW36|FOCAD_HUMAN Focadhesin OS=Homo sapiens OX=9606 GN=FOCAD PE=1 SV=1	291	299
1259	SPHSAAYVL	9		MIB1_HUMAN	sp|Q86YT6|MIB1_HUMAN E3 ubiquitin-protein ligase MIB1 OS=Homo sapiens OX=9606 GN=MIB1 PE=1 SV=1	188	196
1260	VINRSTTEL	9	+Deamid(3)	CLP1L_HUMAN	sp|Q96KA5|CLP1L_HUMAN Cleft lip and palate transmembrane protein 1-like protein OS=Homo sapiens OX=9606 GN=CLPTM1L PE=1 SV=1	227	235
1261	IPRLPERMTTL	11		FMNL1_HUMAN	sp|O95466|FMNL1_HUMAN Formin-like protein 1 OS=Homo sapiens OX=9606 GN=FMNL1 PE=1 SV=3	791	801
1262	AEASMISKL	9	+Oxid(5)	CUL1_HUMAN	sp|Q13616|CUL1_HUMAN Cullin-1 OS=Homo sapiens OX=9606 GN=CUL1 PE=1 SV=2	484	492
1263	RLNITYPMLFK	11		UFD1_HUMAN	sp|Q92890|UFD1_HUMAN Ubiquitin recognition factor in ER-associated degradation protein 1 OS=Homo sapiens OX=9606 GN=UFD1 PE=1 SV=3	58	68
1264	SPYYRTKL	8		SGF29_HUMAN	sp|Q96ES7|SGF29_HUMAN SAGA-associated factor 29 OS=Homo sapiens OX=9606 GN=SGF29 PE=1 SV=1	52	59
1265	ILDKIVQKV	9		FBX25_HUMAN	sp|Q8TCJ0|FBX25_HUMAN F-box only protein 25 OS=Homo sapiens OX=9606 GN=FBXO25 PE=1 SV=3	151	159
1266	LLLSAEPVPA	10		CD79B_HUMAN	sp|P40259|CD79B_HUMAN B-cell antigen receptor complex-associated protein beta chain OS=Homo sapiens OX=9606 GN=CD79B PE=1 SV=1	19	28
1267	RLFYLQPKY	9		ABCD4_HUMAN	sp|O14678|ABCD4_HUMAN ATP-binding cassette sub-family D member 4 OS=Homo sapiens OX=9606 GN=ABCD4 PE=1 SV=1	536	544
1268	QISEDVIRL	9		SRGP3_HUMAN	sp|O43295|SRGP3_HUMAN SLIT-ROBO Rho GTPase-activating protein 3 OS=Homo sapiens OX=9606 GN=SRGAP3 PE=1 SV=3	130	138
1269	STSPYFLEH	9		TSN7_HUMAN	sp|P41732|TSN7_HUMAN Tetraspanin-7 OS=Homo sapiens OX=9606 GN=TSPAN7 PE=1 SV=2	160	168
1270	GPTLKPTL	8		MBD1_HUMAN	sp|Q9UIS9|MBD1_HUMAN Methyl-CpG-binding domain protein 1 OS=Homo sapiens OX=9606 GN=MBD1 PE=1 SV=2	418	425
1271	ALTRLHITV	9		RRAGC_HUMAN	sp|Q9HB90|RRAGC_HUMAN Ras-related GTP-binding protein C OS=Homo sapiens OX=9606 GN=RRAGC PE=1 SV=1	153	161
1272	KLWEMDNMLI	10		MOFA1_HUMAN	sp|Q9Y605|MOFA1_HUMAN MORF4 family-associated protein 1 OS=Homo sapiens OX=9606 GN=MRFAP1 PE=1 SV=1	56	65
1273	APRAALVFA	9		TM154_HUMAN	sp|Q6P9G4|TM154_HUMAN Transmembrane protein 154 OS=Homo sapiens OX=9606 GN=TMEM154 PE=1 SV=2	3	11
1274	EEMKSGLKDF	10		RGPD1_HUMAN	sp|P0DJD0|RGPD1_HUMAN RANBP2-like and GRIP domain-containing protein 1 OS=Homo sapiens OX=9606 GN=RGPD1 PE=2 SV=1	1507:2171 and 4205:1180 and 6444:1195	1507:2180 and 4205:1189 and 6444:1204
1275	ALNAHTFLR	9		FBRL_HUMAN	sp|P22087|FBRL_HUMAN rRNA 2'-O-methyltransferase fibrillarin OS=Homo sapiens OX=9606 GN=FBL PE=1 SV=2	247	255
1276	AVFGVPASK	9		AAK1_HUMAN	sp|Q2M2I8|AAK1_HUMAN AP2-associated protein kinase 1 OS=Homo sapiens OX=9606 GN=AAK1 PE=1 SV=3	643	651
1277	HLKDILTSV	9		TADA1_HUMAN	sp|Q96BN2|TADA1_HUMAN Transcriptional adapter 1 OS=Homo sapiens OX=9606 GN=TADA1 PE=1 SV=1	182	190
1278	MPQMKTLYL	9		ARHG7_HUMAN	sp|Q14155|ARHG7_HUMAN Rho guanine nucleotide exchange factor 7 OS=Homo sapiens OX=9606 GN=ARHGEF7 PE=1 SV=2	354	362
1279	EEMPATKGGF	10		NU153_HUMAN	sp|P49790|NU153_HUMAN Nuclear pore complex protein Nup153 OS=Homo sapiens OX=9606 GN=NUP153 PE=1 SV=2	1073	1082
1280	LPSSSRTEI	9		FAK2_HUMAN	sp|Q14289|FAK2_HUMAN Protein-tyrosine kinase 2-beta OS=Homo sapiens OX=9606 GN=PTK2B PE=1 SV=2	931	939
1281	PALQDAGDSSRKEYFI	16		GLPC_HUMAN	sp|P04921|GLPC_HUMAN Glycophorin-C OS=Homo sapiens OX=9606 GN=GYPC PE=1 SV=1	113	128
1282	KIADFGLARI	10		BLK_HUMAN	sp|P51451|BLK_HUMAN Tyrosine-protein kinase Blk OS=Homo sapiens OX=9606 GN=BLK PE=1 SV=3	375	384
1283	ILRDGITAGK	10		BT3A1_HUMAN	sp|O00481|BT3A1_HUMAN Butyrophilin subfamily 3 member A1 OS=Homo sapiens OX=9606 GN=BTN3A1 PE=1 SV=3	67:99 and 401:99 and 5369:99	67:108 and 401:108 and 5369:108
1284	SPRNQQLHTVTL	12		ELF1_HUMAN	sp|P32519|ELF1_HUMAN ETS-related transcription factor Elf-1 OS=Homo sapiens OX=9606 GN=ELF1 PE=1 SV=2	432	443
1285	IVKPVKVSAPRVGGK	15		RL24_HUMAN	sp|P83731|RL24_HUMAN 60S ribosomal protein L24 OS=Homo sapiens OX=9606 GN=RPL24 PE=1 SV=1	142	156
1286	SRPPLLGF	8		UBE3B_HUMAN	sp|Q7Z3V4|UBE3B_HUMAN Ubiquitin-protein ligase E3B OS=Homo sapiens OX=9606 GN=UBE3B PE=1 SV=3	980	987
1287	RVYNVTQHAVGIVVNKQVK	19		RL21_HUMAN	sp|P46778|RL21_HUMAN 60S ribosomal protein L21 OS=Homo sapiens OX=9606 GN=RPL21 PE=1 SV=2	63	81
1288	APAQTNMKL	9		ZPR1_HUMAN	sp|O75312|ZPR1_HUMAN Zinc finger protein ZPR1 OS=Homo sapiens OX=9606 GN=ZPR1 PE=1 SV=1	264	272
1289	RIRTGSALVQR	11		PML_HUMAN	sp|P29590|PML_HUMAN Protein PML OS=Homo sapiens OX=9606 GN=PML PE=1 SV=3	325	335
1290	LPAARSSL	8		ZCCHV_HUMAN	sp|Q7Z2W4|ZCCHV_HUMAN Zinc finger CCCH-type antiviral protein 1 OS=Homo sapiens OX=9606 GN=ZC3HAV1 PE=1 SV=3	381	388
1291	SPTGTAVSTL	10		ELYS_HUMAN	sp|Q8WYP5|ELYS_HUMAN Protein ELYS OS=Homo sapiens OX=9606 GN=AHCTF1 PE=1 SV=3	217	226
1292	FLMRHLVHM	9		RHG30_HUMAN	sp|Q7Z6I6|RHG30_HUMAN Rho GTPase-activating protein 30 OS=Homo sapiens OX=9606 GN=ARHGAP30 PE=1 SV=3	147	155
1293	VTDPRVVDL	9		NDUA6_HUMAN	sp|P56556|NDUA6_HUMAN NADH dehydrogenase [ubiquinone] 1 alpha subcomplex subunit 6 OS=Homo sapiens OX=9606 GN=NDUFA6 PE=1 SV=4	73	81
1294	QEWDKYCHY	9		FDFT_HUMAN	sp|P37268|FDFT_HUMAN Squalene synthase OS=Homo sapiens OX=9606 GN=FDFT1 PE=1 SV=1	166	174
1295	IPRSITVLVE	10		MCM7_HUMAN	sp|P33993|MCM7_HUMAN DNA replication licensing factor MCM7 OS=Homo sapiens OX=9606 GN=MCM7 PE=1 SV=4	249	258
1296	EEHPASFDW	9		ZN292_HUMAN	sp|O60281|ZN292_HUMAN Zinc finger protein 292 OS=Homo sapiens OX=9606 GN=ZNF292 PE=1 SV=3	2575	2583
1297	RTIEALKNRF	10		UACA_HUMAN	sp|Q9BZF9|UACA_HUMAN Uveal autoantigen with coiled-coil domains and ankyrin repeats OS=Homo sapiens OX=9606 GN=UACA PE=1 SV=2	364	373
1298	QEDQGLTKDY	10		PTBP1_HUMAN	sp|P26599|PTBP1_HUMAN Polypyrimidine tract-binding protein 1 OS=Homo sapiens OX=9606 GN=PTBP1 PE=1 SV=1	421	430
1299	SLLENLEKI	9		HNRC3_HUMAN	sp|B7ZW38|HNRC3_HUMAN Heterogeneous nuclear ribonucleoprotein C-like 3 OS=Homo sapiens OX=9606 GN=HNRNPCL3 PE=2 SV=1	1874:196 and 3029:196 and 3779:196 and 4252:196	1874:204 and 3029:204 and 3779:204 and 4252:204
1300	IPMAAVKQAL	10		B2CL1_HUMAN	sp|Q07817|B2CL1_HUMAN Bcl-2-like protein 1 OS=Homo sapiens OX=9606 GN=BCL2L1 PE=1 SV=1	81	90
1301	FLLPVINEM	9	+Oxid(9)	MOFA1_HUMAN	sp|Q9Y605|MOFA1_HUMAN MORF4 family-associated protein 1 OS=Homo sapiens OX=9606 GN=MRFAP1 PE=1 SV=1	27	35
1302	HPVSGLLL	8		FBSL_HUMAN	sp|Q9HCM7|FBSL_HUMAN Fibrosin-1-like protein OS=Homo sapiens OX=9606 GN=FBRSL1 PE=1 SV=4	797	804
1303	NPDGVRIMHSL	11		TTC7A_HUMAN	sp|Q9ULT0|TTC7A_HUMAN Tetratricopeptide repeat protein 7A OS=Homo sapiens OX=9606 GN=TTC7A PE=1 SV=3	775	785
1304	VADEPERI	8		MARK4_HUMAN	sp|Q96L34|MARK4_HUMAN MAP/microtubule affinity-regulating kinase 4 OS=Homo sapiens OX=9606 GN=MARK4 PE=1 SV=1	627	634
1305	KLREDLERLK	10		RS18_HUMAN	sp|P62269|RS18_HUMAN 40S ribosomal protein S18 OS=Homo sapiens OX=9606 GN=RPS18 PE=1 SV=3	106	115
1306	RMLESYLHAK	10		CARM1_HUMAN	sp|Q86X55|CARM1_HUMAN Histone-arginine methyltransferase CARM1 OS=Homo sapiens OX=9606 GN=CARM1 PE=1 SV=3	267	276
1307	KPRLPLASM	9		CLSPN_HUMAN	sp|Q9HAW4|CLSPN_HUMAN Claspin OS=Homo sapiens OX=9606 GN=CLSPN PE=1 SV=3	891	899
1308	FQQQMIYDSPPSR	13		GAB1_HUMAN	sp|Q13480|GAB1_HUMAN GRB2-associated-binding protein 1 OS=Homo sapiens OX=9606 GN=GAB1 PE=1 SV=2	236	248
1309	HIYAITDTAYR	11		MYH9_HUMAN	sp|P35579|MYH9_HUMAN Myosin-9 OS=Homo sapiens OX=9606 GN=MYH9 PE=1 SV=4	149	159
1310	VLLGSLFSRK	10		B2CL1_HUMAN	sp|Q07817|B2CL1_HUMAN Bcl-2-like protein 1 OS=Homo sapiens OX=9606 GN=BCL2L1 PE=1 SV=1	224	233
1311	RPAFPVKKL	9		CAF1A_HUMAN	sp|Q13111|CAF1A_HUMAN Chromatin assembly factor 1 subunit A OS=Homo sapiens OX=9606 GN=CHAF1A PE=1 SV=3	24	32
1312	ALDTNQVSL	9		ZN274_HUMAN	sp|Q96GC6|ZN274_HUMAN Neurotrophin receptor-interacting factor homolog OS=Homo sapiens OX=9606 GN=ZNF274 PE=1 SV=2	411	419
1313	KVIDGERVIGR	11		LRC61_HUMAN	sp|Q9BV99|LRC61_HUMAN Leucine-rich repeat-containing protein 61 OS=Homo sapiens OX=9606 GN=LRRC61 PE=2 SV=1	158	168
1314	RLISTLENL	9		BLM_HUMAN	sp|P54132|BLM_HUMAN Bloom syndrome protein OS=Homo sapiens OX=9606 GN=BLM PE=1 SV=1	775	783
1315	NPMVTGTSVL	10		PSB4_HUMAN	sp|P28070|PSB4_HUMAN Proteasome subunit beta type-4 OS=Homo sapiens OX=9606 GN=PSMB4 PE=1 SV=4	48	57
1316	GTLTQNEMIFK	11	+Oxid(8)	ATP9A_HUMAN	sp|O75110|ATP9A_HUMAN Probable phospholipid-transporting ATPase IIA OS=Homo sapiens OX=9606 GN=ATP9A PE=1 SV=3	394	404
1317	KLREDLERL	9		RS18_HUMAN	sp|P62269|RS18_HUMAN 40S ribosomal protein S18 OS=Homo sapiens OX=9606 GN=RPS18 PE=1 SV=3	106	114
1318	QESPGAPSRTY	11		F162A_HUMAN	sp|Q96A26|F162A_HUMAN Protein FAM162A OS=Homo sapiens OX=9606 GN=FAM162A PE=1 SV=2	45	55
1319	SPREQDSESQTL	12		CASP8_HUMAN	sp|Q14790|CASP8_HUMAN Caspase-8 OS=Homo sapiens OX=9606 GN=CASP8 PE=1 SV=1	211	222
1320	YYNTITNF	8		HLTF_HUMAN	sp|Q14527|HLTF_HUMAN Helicase-like transcription factor OS=Homo sapiens OX=9606 GN=HLTF PE=1 SV=2	271	278
1321	VLGGVLGQK	9		ADCY3_HUMAN	sp|O60266|ADCY3_HUMAN Adenylate cyclase type 3 OS=Homo sapiens OX=9606 GN=ADCY3 PE=1 SV=3	420	428
1322	HLDEAIHVL	9		TFE2_HUMAN	sp|P15923|TFE2_HUMAN Transcription factor E2-alpha OS=Homo sapiens OX=9606 GN=TCF3 PE=1 SV=1	396	404
1323	VHDLERKY	8		NP1L1_HUMAN	sp|P55209|NP1L1_HUMAN Nucleosome assembly protein 1-like 1 OS=Homo sapiens OX=9606 GN=NAP1L1 PE=1 SV=1	99	106
1324	SPVSGGVNL	9		TRIR_HUMAN	sp|Q9BQ61|TRIR_HUMAN Telomerase RNA component interacting RNase OS=Homo sapiens OX=9606 GN=TRIR PE=1 SV=1	50	58
1325	LLSSGSLVII	10		HMCN1_HUMAN	sp|Q96RW7|HMCN1_HUMAN Hemicentin-1 OS=Homo sapiens OX=9606 GN=HMCN1 PE=1 SV=2	3855	3864
1326	LPLPNFSSL	9		VIME_HUMAN	sp|P08670|VIME_HUMAN Vimentin OS=Homo sapiens OX=9606 GN=VIM PE=1 SV=4	413	421
1327	ALYHDPDPSGK	11		TNPO3_HUMAN	sp|Q9Y5L0|TNPO3_HUMAN Transportin-3 OS=Homo sapiens OX=9606 GN=TNPO3 PE=1 SV=3	17	27
1328	SLAVEYVDSLLPENPLQEP	19		MSMO1_HUMAN	sp|Q15800|MSMO1_HUMAN Methylsterol monooxygenase 1 OS=Homo sapiens OX=9606 GN=MSMO1 PE=1 SV=1	14	32
1329	ALFDGVVSK	9		GUF1_HUMAN	sp|Q8N442|GUF1_HUMAN Translation factor GUF1, mitochondrial OS=Homo sapiens OX=9606 GN=GUF1 PE=1 SV=1	274	282
1330	LDEHVQRV	8		AXIN1_HUMAN	sp|O15169|AXIN1_HUMAN Axin-1 OS=Homo sapiens OX=9606 GN=AXIN1 PE=1 SV=2	471	478
1331	TPGIRDSAF	9		LAT_HUMAN	sp|O43561|LAT_HUMAN Linker for activation of T-cells family member 1 OS=Homo sapiens OX=9606 GN=LAT PE=1 SV=1	184	192
1332	SLFSKEAPK	9		DDX24_HUMAN	sp|Q9GZR7|DDX24_HUMAN ATP-dependent RNA helicase DDX24 OS=Homo sapiens OX=9606 GN=DDX24 PE=1 SV=1	67	75
1333	AVAQVLLQH	9		NYNRI_HUMAN	sp|Q9P2P1|NYNRI_HUMAN Protein NYNRIN OS=Homo sapiens OX=9606 GN=NYNRIN PE=2 SV=3	1658	1666
1334	LIKDDMDLELVL	12		STRBP_HUMAN	sp|Q96SI9|STRBP_HUMAN Spermatid perinuclear RNA-binding protein OS=Homo sapiens OX=9606 GN=STRBP PE=1 SV=1	96	107
1335	FRFDGVTSM	9	+Oxid(9)	GLGB_HUMAN	sp|Q04446|GLGB_HUMAN 1,4-alpha-glucan-branching enzyme OS=Homo sapiens OX=9606 GN=GBE1 PE=1 SV=3	354	362
1336	YIYEGRLEK	9		Z354A_HUMAN	sp|O60765|Z354A_HUMAN Zinc finger protein 354A OS=Homo sapiens OX=9606 GN=ZNF354A PE=1 SV=2	126	134
1337	GIYAGKKLFK	10		ZFP28_HUMAN	sp|Q8NHY6|ZFP28_HUMAN Zinc finger protein 28 homolog OS=Homo sapiens OX=9606 GN=ZFP28 PE=1 SV=1	412	421
1338	IAMATVTAL	9		ALDOA_HUMAN	sp|P04075|ALDOA_HUMAN Fructose-bisphosphate aldolase A OS=Homo sapiens OX=9606 GN=ALDOA PE=1 SV=2	249	257
1339	EEAKQIQNL	9		KAP0_HUMAN	sp|P10644|KAP0_HUMAN cAMP-dependent protein kinase type I-alpha regulatory subunit OS=Homo sapiens OX=9606 GN=PRKAR1A PE=1 SV=1	60	68
1340	GLTDNVERI	9		DPY30_HUMAN	sp|Q9C005|DPY30_HUMAN Protein dpy-30 homolog OS=Homo sapiens OX=9606 GN=DPY30 PE=1 SV=1	22	30
1341	KLEPHIYAV	9		MYO9A_HUMAN	sp|B2RTY4|MYO9A_HUMAN Unconventional myosin-IXa OS=Homo sapiens OX=9606 GN=MYO9A PE=1 SV=2	210	218
1342	RLLDYVATV	9		BIRC6_HUMAN	sp|Q9NR09|BIRC6_HUMAN Baculoviral IAP repeat-containing protein 6 OS=Homo sapiens OX=9606 GN=BIRC6 PE=1 SV=2	2177	2185
1343	LVMTHLILK	9	+Oxid(3)	CND1_HUMAN	sp|Q15021|CND1_HUMAN Condensin complex subunit 1 OS=Homo sapiens OX=9606 GN=NCAPD2 PE=1 SV=3	1114	1122
1344	KADGIVSKNF	10		RS21_HUMAN	sp|P63220|RS21_HUMAN 40S ribosomal protein S21 OS=Homo sapiens OX=9606 GN=RPS21 PE=1 SV=1	74	83
1345	RELLETERRY	10		ARG39_HUMAN	sp|Q8N4T4|ARG39_HUMAN Rho guanine nucleotide exchange factor 39 OS=Homo sapiens OX=9606 GN=ARHGEF39 PE=1 SV=1	28	37
1346	YPKRPLLGL	9		DDX24_HUMAN	sp|Q9GZR7|DDX24_HUMAN ATP-dependent RNA helicase DDX24 OS=Homo sapiens OX=9606 GN=DDX24 PE=1 SV=1	383	391
1347	IVGKVIGTKM	10		RT17_HUMAN	sp|Q9Y2R5|RT17_HUMAN 28S ribosomal protein S17, mitochondrial OS=Homo sapiens OX=9606 GN=MRPS17 PE=1 SV=1	13	22
1348	YRHDAVKIL	9		SETX_HUMAN	sp|Q7Z333|SETX_HUMAN Probable helicase senataxin OS=Homo sapiens OX=9606 GN=SETX PE=1 SV=4	2455	2463
1349	RIYGKFLGLR	10		2A5A_HUMAN	sp|Q15172|2A5A_HUMAN Serine/threonine-protein phosphatase 2A 56 kDa regulatory subunit alpha isoform OS=Homo sapiens OX=9606 GN=PPP2R5A PE=1 SV=1	213	222
1350	KEKQVLVHW	9		SMRC1_HUMAN	sp|Q92922|SMRC1_HUMAN SWI/SNF complex subunit SMARCC1 OS=Homo sapiens OX=9606 GN=SMARCC1 PE=1 SV=3	225	233
1351	ASQAGMTGYGMPRQIL	16		TAGL2_HUMAN	sp|P37802|TAGL2_HUMAN Transgelin-2 OS=Homo sapiens OX=9606 GN=TAGLN2 PE=1 SV=3	184	199
1352	ALIGETVNNYRSTK	14		CENPC_HUMAN	sp|Q03188|CENPC_HUMAN Centromere protein C OS=Homo sapiens OX=9606 GN=CENPC PE=1 SV=2	386	399
1353	TIGPILASR	9		DNPEP_HUMAN	sp|Q9ULA0|DNPEP_HUMAN Aspartyl aminopeptidase OS=Homo sapiens OX=9606 GN=DNPEP PE=1 SV=1	416	424
1354	QPAGHRPAL	9	+Pyro(1)	PCSK7_HUMAN	sp|Q16549|PCSK7_HUMAN Proprotein convertase subtilisin/kexin type 7 OS=Homo sapiens OX=9606 GN=PCSK7 PE=1 SV=2	100	108
1355	EPLQKELIPQ	10		RBIS_HUMAN	sp|Q8N0T1|RBIS_HUMAN Ribosomal biogenesis factor OS=Homo sapiens OX=9606 GN=RBIS PE=1 SV=4	71	80
1356	RPRGVASDGGAVRL	14		KANK3_HUMAN	sp|Q6NY19|KANK3_HUMAN KN motif and ankyrin repeat domain-containing protein 3 OS=Homo sapiens OX=9606 GN=KANK3 PE=1 SV=1	565	578
1357	YPHAAVNGL	9		EMC9_HUMAN	sp|Q9Y3B6|EMC9_HUMAN ER membrane protein complex subunit 9 OS=Homo sapiens OX=9606 GN=EMC9 PE=1 SV=3	21	29
1358	SPASMSAL	8		NFAT5_HUMAN	sp|O94916|NFAT5_HUMAN Nuclear factor of activated T-cells 5 OS=Homo sapiens OX=9606 GN=NFAT5 PE=1 SV=1	1377	1384
1359	AETNSRVSGVDGY	13		MCM6_HUMAN	sp|Q14566|MCM6_HUMAN DNA replication licensing factor MCM6 OS=Homo sapiens OX=9606 GN=MCM6 PE=1 SV=1	264	276
1360	HLADTMIGK	9		SPIN1_HUMAN	sp|Q9Y657|SPIN1_HUMAN Spindlin-1 OS=Homo sapiens OX=9606 GN=SPIN1 PE=1 SV=3	127	135
1361	GAFYKGFIK	9		FXR1_HUMAN	sp|P51114|FXR1_HUMAN Fragile X mental retardation syndrome-related protein 1 OS=Homo sapiens OX=9606 GN=FXR1 PE=1 SV=3	13	21
1362	FLLDSDSKSV	10		RFX7_HUMAN	sp|Q2KHR2|RFX7_HUMAN DNA-binding protein RFX7 OS=Homo sapiens OX=9606 GN=RFX7 PE=1 SV=1	668	677
1363	SLYASSPGGVY	11		VIME_HUMAN	sp|P08670|VIME_HUMAN Vimentin OS=Homo sapiens OX=9606 GN=VIM PE=1 SV=4	51	61
1364	SPNAEIHIL	9		KIF22_HUMAN	sp|Q14807|KIF22_HUMAN Kinesin-like protein KIF22 OS=Homo sapiens OX=9606 GN=KIF22 PE=1 SV=5	543	551
1365	VMDPTKILI	9	+Oxid(2)	PAN3_HUMAN	sp|Q58A45|PAN3_HUMAN PAN2-PAN3 deadenylation complex subunit PAN3 OS=Homo sapiens OX=9606 GN=PAN3 PE=1 SV=3	640	648
1366	YLSKIIPAL	9		RFC5_HUMAN	sp|P40937|RFC5_HUMAN Replication factor C subunit 5 OS=Homo sapiens OX=9606 GN=RFC5 PE=1 SV=1	157	165
1367	SLFWHTFNR	9		SPT13_HUMAN	sp|Q96N96|SPT13_HUMAN Spermatogenesis-associated protein 13 OS=Homo sapiens OX=9606 GN=SPATA13 PE=1 SV=1	638	646
1368	KLITKAEKIRL	11		LARP7_HUMAN	sp|Q4G0J3|LARP7_HUMAN La-related protein 7 OS=Homo sapiens OX=9606 GN=LARP7 PE=1 SV=1	556	566
1369	GLAKAVASV	9		GEMI4_HUMAN	sp|P57678|GEMI4_HUMAN Gem-associated protein 4 OS=Homo sapiens OX=9606 GN=GEMIN4 PE=1 SV=2	541	549
1370	KSIDFPLTK	9		FACE1_HUMAN	sp|O75844|FACE1_HUMAN CAAX prenyl protease 1 homolog OS=Homo sapiens OX=9606 GN=ZMPSTE24 PE=1 SV=2	243	251
1371	RPAEVGGMQL	10	+Oxid(8)	DUT_HUMAN	sp|P33316|DUT_HUMAN Deoxyuridine 5'-triphosphate nucleotidohydrolase, mitochondrial OS=Homo sapiens OX=9606 GN=DUT PE=1 SV=4	105	114
1372	KVFGNEIKL	9		NUCL_HUMAN	sp|P19338|NUCL_HUMAN Nucleolin OS=Homo sapiens OX=9606 GN=NCL PE=1 SV=3	370	378
1373	VEETVKHDW	9		TRXR1_HUMAN	sp|Q16881|TRXR1_HUMAN Thioredoxin reductase 1, cytoplasmic OS=Homo sapiens OX=9606 GN=TXNRD1 PE=1 SV=3	240	248
1374	ATDPNILGR	9		PRKDC_HUMAN	sp|P78527|PRKDC_HUMAN DNA-dependent protein kinase catalytic subunit OS=Homo sapiens OX=9606 GN=PRKDC PE=1 SV=3	4111	4119
1375	VIFKDFVNK	9		RN213_HUMAN	sp|Q63HN8|RN213_HUMAN E3 ubiquitin-protein ligase RNF213 OS=Homo sapiens OX=9606 GN=RNF213 PE=1 SV=3	1305	1313
1376	AETPDIKLF	9		RS5_HUMAN	sp|P46782|RS5_HUMAN 40S ribosomal protein S5 OS=Homo sapiens OX=9606 GN=RPS5 PE=1 SV=4	12	20
1377	VIDAKSFARIK	11		AL4A1_HUMAN	sp|P30038|AL4A1_HUMAN Delta-1-pyrroline-5-carboxylate dehydrogenase, mitochondrial OS=Homo sapiens OX=9606 GN=ALDH4A1 PE=1 SV=3	391	401
1378	KSYFSGLSK	9		HEM1_HUMAN	sp|P13196|HEM1_HUMAN 5-aminolevulinate synthase, nonspecific, mitochondrial OS=Homo sapiens OX=9606 GN=ALAS1 PE=1 SV=2	626	634
1379	KETEIVKKL	9		CEBPZ_HUMAN	sp|Q03701|CEBPZ_HUMAN CCAAT/enhancer-binding protein zeta OS=Homo sapiens OX=9606 GN=CEBPZ PE=1 SV=3	652	660
1380	YEYQRENSSY	10		CLK2_HUMAN	sp|P49760|CLK2_HUMAN Dual specificity protein kinase CLK2 OS=Homo sapiens OX=9606 GN=CLK2 PE=1 SV=1	99	108
1381	RGYIKNKLVFK	11		STT3B_HUMAN	sp|Q8TCJ2|STT3B_HUMAN Dolichyl-diphosphooligosaccharide--protein glycosyltransferase subunit STT3B OS=Homo sapiens OX=9606 GN=STT3B PE=1 SV=1	806	816
1382	LPRFQPRVL	9		CIZ1_HUMAN	sp|Q9ULV3|CIZ1_HUMAN Cip1-interacting zinc finger protein OS=Homo sapiens OX=9606 GN=CIZ1 PE=1 SV=2	308	316
1383	TPAWVRQVL	9		SACS_HUMAN	sp|Q9NZJ4|SACS_HUMAN Sacsin OS=Homo sapiens OX=9606 GN=SACS PE=1 SV=2	627	635
1384	KTIMEEQLVLK	11	+Oxid(4)	ACAD9_HUMAN	sp|Q9H845|ACAD9_HUMAN Acyl-CoA dehydrogenase family member 9, mitochondrial OS=Homo sapiens OX=9606 GN=ACAD9 PE=1 SV=1	521	531
1385	KAYDKAVASFK	11		SMN_HUMAN	sp|Q16637|SMN_HUMAN Survival motor neuron protein OS=Homo sapiens OX=9606 GN=SMN1 PE=1 SV=1	41	51
1386	IQHSEFEEV	9		ZMIZ1_HUMAN	sp|Q9ULJ6|ZMIZ1_HUMAN Zinc finger MIZ domain-containing protein 1 OS=Homo sapiens OX=9606 GN=ZMIZ1 PE=1 SV=3	806	814
1387	SPQKLAIL	8		TP53B_HUMAN	sp|Q12888|TP53B_HUMAN TP53-binding protein 1 OS=Homo sapiens OX=9606 GN=TP53BP1 PE=1 SV=2	727	734
1388	SVISRPIVQK	10		K1958_HUMAN	sp|Q8N8K9|K1958_HUMAN Uncharacterized protein KIAA1958 OS=Homo sapiens OX=9606 GN=KIAA1958 PE=1 SV=1	274	283
1389	SEFDDEPKF	9		TR150_HUMAN	sp|Q9Y2W1|TR150_HUMAN Thyroid hormone receptor-associated protein 3 OS=Homo sapiens OX=9606 GN=THRAP3 PE=1 SV=2	444	452
1390	VIIKGLEEITV	11		KIF11_HUMAN	sp|P52732|KIF11_HUMAN Kinesin-like protein KIF11 OS=Homo sapiens OX=9606 GN=KIF11 PE=1 SV=2	194	204
1391	EELDELKRKY	10		GOGB1_HUMAN	sp|Q14789|GOGB1_HUMAN Golgin subfamily B member 1 OS=Homo sapiens OX=9606 GN=GOLGB1 PE=1 SV=2	2752	2761
1392	RLPEAIEEV	9		GRHPR_HUMAN	sp|Q9UBQ7|GRHPR_HUMAN Glyoxylate reductase/hydroxypyruvate reductase OS=Homo sapiens OX=9606 GN=GRHPR PE=1 SV=1	125	133
1393	QRQDIAFAY	9		ANXA2_HUMAN	sp|P07355|ANXA2_HUMAN Annexin A2 OS=Homo sapiens OX=9606 GN=ANXA2 PE=1 SV=2	67	75
1394	RLYQRALQKL	10		ZC3H1_HUMAN	sp|O60293|ZC3H1_HUMAN Zinc finger C3H1 domain-containing protein OS=Homo sapiens OX=9606 GN=ZFC3H1 PE=1 SV=3	1926	1935
1395	SIFVKILQK	9		NU133_HUMAN	sp|Q8WUM0|NU133_HUMAN Nuclear pore complex protein Nup133 OS=Homo sapiens OX=9606 GN=NUP133 PE=1 SV=2	1099	1107
1396	LPMKVRALGL	10		RM04_HUMAN	sp|Q9BYD3|RM04_HUMAN 39S ribosomal protein L4, mitochondrial OS=Homo sapiens OX=9606 GN=MRPL4 PE=1 SV=1	165	174
1397	TLAAAVPKI	9		HD_HUMAN	sp|P42858|HD_HUMAN Huntingtin OS=Homo sapiens OX=9606 GN=HTT PE=1 SV=2	227	235
1398	IISELVQTV	9		FUCO_HUMAN	sp|P04066|FUCO_HUMAN Tissue alpha-L-fucosidase OS=Homo sapiens OX=9606 GN=FUCA1 PE=1 SV=4	321	329
1399	AITTSLTTK	9		UGGG1_HUMAN	sp|Q9NYU2|UGGG1_HUMAN UDP-glucose:glycoprotein glucosyltransferase 1 OS=Homo sapiens OX=9606 GN=UGGT1 PE=1 SV=3	46	54
1400	LPASPAHQL	9		DOT1L_HUMAN	sp|Q8TEK3|DOT1L_HUMAN Histone-lysine N-methyltransferase, H3 lysine-79 specific OS=Homo sapiens OX=9606 GN=DOT1L PE=1 SV=3	998	1006
1401	APSPAPKQSF	10		P121C_HUMAN	sp|A8CG34|P121C_HUMAN Nuclear envelope pore membrane protein POM 121C OS=Homo sapiens OX=9606 GN=POM121C PE=1 SV=3	1844:695 and 3212:672	1844:704 and 3212:681
1402	HLEDIVRQKK	10		TRIPC_HUMAN	sp|Q14669|TRIPC_HUMAN E3 ubiquitin-protein ligase TRIP12 OS=Homo sapiens OX=9606 GN=TRIP12 PE=1 SV=1	1751	1760
1403	SDTIKPDVQKSKEYFSKQK	19		PRDX1_HUMAN	sp|Q06830|PRDX1_HUMAN Peroxiredoxin-1 OS=Homo sapiens OX=9606 GN=PRDX1 PE=1 SV=1	181	199
1404	RVNKPPYPKL	10		PLSL_HUMAN	sp|P13796|PLSL_HUMAN Plastin-2 OS=Homo sapiens OX=9606 GN=LCP1 PE=1 SV=6	441	450
1405	AEMIREEGY	9		NEUA_HUMAN	sp|Q8NFW8|NEUA_HUMAN N-acylneuraminate cytidylyltransferase OS=Homo sapiens OX=9606 GN=CMAS PE=1 SV=2	158	166
1406	APGGKINRPRTEL	13		CK098_HUMAN	sp|E9PRG8|CK098_HUMAN Uncharacterized protein C11orf98 OS=Homo sapiens OX=9606 GN=C11orf98 PE=4 SV=2	3	15
1407	VVDELDNQM	9		KAD6_HUMAN	sp|Q9Y3D8|KAD6_HUMAN Adenylate kinase isoenzyme 6 OS=Homo sapiens OX=9606 GN=AK6 PE=1 SV=1	61	69
1408	SADKLVAL	8		DNM3B_HUMAN	sp|Q9UBC3|DNM3B_HUMAN DNA (cytosine-5)-methyltransferase 3B OS=Homo sapiens OX=9606 GN=DNMT3B PE=1 SV=1	273	280
1409	ILDAQTAFV	9		MRP1_HUMAN	sp|P33527|MRP1_HUMAN Multidrug resistance-associated protein 1 OS=Homo sapiens OX=9606 GN=ABCC1 PE=1 SV=3	576	584
1410	DADDAVYEL	9		SRSF4_HUMAN	sp|Q08170|SRSF4_HUMAN Serine/arginine-rich splicing factor 4 OS=Homo sapiens OX=9606 GN=SRSF4 PE=1 SV=2	47	55
1411	EEGRVFVYI	9		ITA4_HUMAN	sp|P13612|ITA4_HUMAN Integrin alpha-4 OS=Homo sapiens OX=9606 GN=ITGA4 PE=1 SV=3	335	343
1412	VIDQKVYEI	9		EIF3L_HUMAN	sp|Q9Y262|EIF3L_HUMAN Eukaryotic translation initiation factor 3 subunit L OS=Homo sapiens OX=9606 GN=EIF3L PE=1 SV=1	83	91
1413	VLLSHPDPLHL	11		CPSF2_HUMAN	sp|Q9P2I0|CPSF2_HUMAN Cleavage and polyadenylation specificity factor subunit 2 OS=Homo sapiens OX=9606 GN=CPSF2 PE=1 SV=2	58	68
1414	MMLDDLLQL	9	+Oxid(1)+Oxid(2)	TCPH_HUMAN	sp|Q99832|TCPH_HUMAN T-complex protein 1 subunit eta OS=Homo sapiens OX=9606 GN=CCT7 PE=1 SV=2	184	192
1415	SPANPAHIL	9		WDR76_HUMAN	sp|Q9H967|WDR76_HUMAN WD repeat-containing protein 76 OS=Homo sapiens OX=9606 GN=WDR76 PE=1 SV=2	369	377
1416	KMYGYVDTLLT	11		TF3C3_HUMAN	sp|Q9Y5Q9|TF3C3_HUMAN General transcription factor 3C polypeptide 3 OS=Homo sapiens OX=9606 GN=GTF3C3 PE=1 SV=1	548	558
1417	GLFAGLGGAGASTSGSSGACGFSYK	25		MAGD2_HUMAN	sp|Q9UNF1|MAGD2_HUMAN Melanoma-associated antigen D2 OS=Homo sapiens OX=9606 GN=MAGED2 PE=1 SV=2	582	606
1418	GTRYGASLRKMVKK	14		RL37A_HUMAN	sp|P61513|RL37A_HUMAN 60S ribosomal protein L37a OS=Homo sapiens OX=9606 GN=RPL37A PE=1 SV=2	15	28
1419	AELKTSLAQHF	11		TRM2A_HUMAN	sp|Q8IZ69|TRM2A_HUMAN tRNA (uracil-5-)-methyltransferase homolog A OS=Homo sapiens OX=9606 GN=TRMT2A PE=1 SV=2	343	353
1420	QEMLSRIEKQL	11		MCM5_HUMAN	sp|P33992|MCM5_HUMAN DNA replication licensing factor MCM5 OS=Homo sapiens OX=9606 GN=MCM5 PE=1 SV=5	669	679
1421	AEMAPYMKRL	10		INT1_HUMAN	sp|Q8N201|INT1_HUMAN Integrator complex subunit 1 OS=Homo sapiens OX=9606 GN=INTS1 PE=1 SV=2	2045	2054
1422	KPRPIIPML	9	+Oxid(8)	KDM4B_HUMAN	sp|O94953|KDM4B_HUMAN Lysine-specific demethylase 4B OS=Homo sapiens OX=9606 GN=KDM4B PE=1 SV=4	521	529
1423	FVIDLQTRL	9		RBM39_HUMAN	sp|Q14498|RBM39_HUMAN RNA-binding protein 39 OS=Homo sapiens OX=9606 GN=RBM39 PE=1 SV=2	395	403
1424	KVAPLFLVR	9		ATAD5_HUMAN	sp|Q96QE3|ATAD5_HUMAN ATPase family AAA domain-containing protein 5 OS=Homo sapiens OX=9606 GN=ATAD5 PE=1 SV=4	793	801
1425	APRAAGTVKEL	11		S38AA_HUMAN	sp|Q9HBR0|S38AA_HUMAN Putative sodium-coupled neutral amino acid transporter 10 OS=Homo sapiens OX=9606 GN=SLC38A10 PE=1 SV=2	841	851
1426	SPLTKSISL	9		AKP13_HUMAN	sp|Q12802|AKP13_HUMAN A-kinase anchor protein 13 OS=Homo sapiens OX=9606 GN=AKAP13 PE=1 SV=2	1683	1691
1427	QEAIWQRVY	9		ANAG_HUMAN	sp|P54802|ANAG_HUMAN Alpha-N-acetylglucosaminidase OS=Homo sapiens OX=9606 GN=NAGLU PE=1 SV=2	171	179
1428	RPSGLIRTYL	10		RHBT3_HUMAN	sp|O94955|RHBT3_HUMAN Rho-related BTB domain-containing protein 3 OS=Homo sapiens OX=9606 GN=RHOBTB3 PE=1 SV=2	20	29
1429	STSQTFIYK	9		KDM1A_HUMAN	sp|O60341|KDM1A_HUMAN Lysine-specific histone demethylase 1A OS=Homo sapiens OX=9606 GN=KDM1A PE=1 SV=2	609	617
1430	KPREVFRLP	9		NUDC1_HUMAN	sp|Q96RS6|NUDC1_HUMAN NudC domain-containing protein 1 OS=Homo sapiens OX=9606 GN=NUDCD1 PE=1 SV=2	97	105
1431	RLWGEPVNL	9		USP9Y_HUMAN	sp|O00507|USP9Y_HUMAN Probable ubiquitin carboxyl-terminal hydrolase FAF-Y OS=Homo sapiens OX=9606 GN=USP9Y PE=2 SV=2	1674	1682
1432	RILSPSMASKLEAP	14		TACC3_HUMAN	sp|Q9Y6A5|TACC3_HUMAN Transforming acidic coiled-coil-containing protein 3 OS=Homo sapiens OX=9606 GN=TACC3 PE=1 SV=1	68	81
1433	GSHSMRYFFTSVSR	14		1A80_HUMAN	sp|Q09160|1A80_HUMAN HLA class I histocompatibility antigen, A-80 alpha chain OS=Homo sapiens OX=9606 GN=HLA-A PE=1 SV=1	1910:25 and 5140:25 and 5197:25 and 5475:25 and 6146:25	1910:38 and 5140:38 and 5197:38 and 5475:38 and 6146:38
1434	SLKDTKTTVDAMK	13		CHMP5_HUMAN	sp|Q9NZZ3|CHMP5_HUMAN Charged multivesicular body protein 5 OS=Homo sapiens OX=9606 GN=CHMP5 PE=1 SV=1	98	110
1435	ATLPNQPVEK	10		FANCI_HUMAN	sp|Q9NVI1|FANCI_HUMAN Fanconi anemia group I protein OS=Homo sapiens OX=9606 GN=FANCI PE=1 SV=4	1123	1132
1436	TEIDQDKYAVRF	12		FLNA_HUMAN	sp|P21333|FLNA_HUMAN Filamin-A OS=Homo sapiens OX=9606 GN=FLNA PE=1 SV=4	2381	2392
1437	FILNDLNKI	9		DYH17_HUMAN	sp|Q9UFH2|DYH17_HUMAN Dynein heavy chain 17, axonemal OS=Homo sapiens OX=9606 GN=DNAH17 PE=1 SV=3	3663	3671
1438	KVWQDGILK	9		ZGRF1_HUMAN	sp|Q86YA3|ZGRF1_HUMAN Protein ZGRF1 OS=Homo sapiens OX=9606 GN=ZGRF1 PE=1 SV=3	19	27
1439	VPENKGISL	9		KI67_HUMAN	sp|P46013|KI67_HUMAN Proliferation marker protein Ki-67 OS=Homo sapiens OX=9606 GN=MKI67 PE=1 SV=2	3083	3091
1440	KIRNFVVVF	9		IFIH1_HUMAN	sp|Q9BYX4|IFIH1_HUMAN Interferon-induced helicase C domain-containing protein 1 OS=Homo sapiens OX=9606 GN=IFIH1 PE=1 SV=3	983	991
1441	ATSVITIVK	9		MAFG_HUMAN	sp|O15525|MAFG_HUMAN Transcription factor MafG OS=Homo sapiens OX=9606 GN=MAFG PE=1 SV=1	147	155
1442	AEPDESNARYF	11		UBE2N_HUMAN	sp|P61088|UBE2N_HUMAN Ubiquitin-conjugating enzyme E2 N OS=Homo sapiens OX=9606 GN=UBE2N PE=1 SV=1	975:25 and 4529:25	975:35 and 4529:35
1443	ASLPSESNEPK	11		S23IP_HUMAN	sp|Q9Y6Y8|S23IP_HUMAN SEC23-interacting protein OS=Homo sapiens OX=9606 GN=SEC23IP PE=1 SV=1	736	746
1444	VEQEVQEKL	9		CP250_HUMAN	sp|Q9BV73|CP250_HUMAN Centrosome-associated protein CEP250 OS=Homo sapiens OX=9606 GN=CEP250 PE=1 SV=2	1029	1037
1445	LPNGPTHAF	9		ANR50_HUMAN	sp|Q9ULJ7|ANR50_HUMAN Ankyrin repeat domain-containing protein 50 OS=Homo sapiens OX=9606 GN=ANKRD50 PE=1 SV=4	1153	1161
1446	TLSSPLVGR	9		FBXL6_HUMAN	sp|Q8N531|FBXL6_HUMAN F-box/LRR-repeat protein 6 OS=Homo sapiens OX=9606 GN=FBXL6 PE=2 SV=1	161	169
1447	KPGDFIHTL	9		TYSY_HUMAN	sp|P04818|TYSY_HUMAN Thymidylate synthase OS=Homo sapiens OX=9606 GN=TYMS PE=1 SV=3	244	252
1448	APSPTALKL	9		EPC2_HUMAN	sp|Q52LR7|EPC2_HUMAN Enhancer of polycomb homolog 2 OS=Homo sapiens OX=9606 GN=EPC2 PE=1 SV=2	752	760
1449	ALNELLQHV	9		TLN1_HUMAN	sp|Q9Y490|TLN1_HUMAN Talin-1 OS=Homo sapiens OX=9606 GN=TLN1 PE=1 SV=3	777	785
1450	LPKSPPYTAF	10		IF4B_HUMAN	sp|P23588|IF4B_HUMAN Eukaryotic translation initiation factor 4B OS=Homo sapiens OX=9606 GN=EIF4B PE=1 SV=2	90	99
1451	NESDMIRNW	9		STXB3_HUMAN	sp|O00186|STXB3_HUMAN Syntaxin-binding protein 3 OS=Homo sapiens OX=9606 GN=STXBP3 PE=1 SV=2	434	442
1452	LLYATQQGQAK	11		MTRR_HUMAN	sp|Q9UBK8|MTRR_HUMAN Methionine synthase reductase OS=Homo sapiens OX=9606 GN=MTRR PE=1 SV=4	6	16
1453	KVAPAPAVVK	10		RL7A_HUMAN	sp|P62424|RL7A_HUMAN 60S ribosomal protein L7a OS=Homo sapiens OX=9606 GN=RPL7A PE=1 SV=2	11	20
1454	SEIDMNDIKAF	11		ANXA1_HUMAN	sp|P04083|ANXA1_HUMAN Annexin A1 OS=Homo sapiens OX=9606 GN=ANXA1 PE=1 SV=2	304	314
1455	KVAPLKIKLGGFGSK	15		CHD4_HUMAN	sp|Q14839|CHD4_HUMAN Chromodomain-helicase-DNA-binding protein 4 OS=Homo sapiens OX=9606 GN=CHD4 PE=1 SV=2	290	304
1456	AQFGYYFRV	9		MSH2_HUMAN	sp|P43246|MSH2_HUMAN DNA mismatch repair protein Msh2 OS=Homo sapiens OX=9606 GN=MSH2 PE=1 SV=1	517	525
1457	ISDNAARVL	9		2A5D_HUMAN	sp|Q14738|2A5D_HUMAN Serine/threonine-protein phosphatase 2A 56 kDa regulatory subunit delta isoform OS=Homo sapiens OX=9606 GN=PPP2R5D PE=1 SV=1	435	443
1458	KLLWTTSRVLK	11		CTNB1_HUMAN	sp|P35222|CTNB1_HUMAN Catenin beta-1 OS=Homo sapiens OX=9606 GN=CTNNB1 PE=1 SV=1	335	345
1459	SEAQVQKFL	9		PRC2C_HUMAN	sp|Q9Y520|PRC2C_HUMAN Protein PRRC2C OS=Homo sapiens OX=9606 GN=PRRC2C PE=1 SV=4	867	875
1460	QEYEEQFKF	9		PIP30_HUMAN	sp|Q9GZU8|PIP30_HUMAN PSME3-interacting protein OS=Homo sapiens OX=9606 GN=FAM192A PE=1 SV=1	67	75
1461	MEKSFSDLF	9		TACC3_HUMAN	sp|Q9Y6A5|TACC3_HUMAN Transforming acidic coiled-coil-containing protein 3 OS=Homo sapiens OX=9606 GN=TACC3 PE=1 SV=1	718	726
1462	YYRLLITHL	9		TPGS2_HUMAN	sp|Q68CL5|TPGS2_HUMAN Tubulin polyglutamylase complex subunit 2 OS=Homo sapiens OX=9606 GN=TPGS2 PE=2 SV=2	192	200
1463	AEGFISRMQY	10		CAPG_HUMAN	sp|P40121|CAPG_HUMAN Macrophage-capping protein OS=Homo sapiens OX=9606 GN=CAPG PE=1 SV=2	313	322
1464	NEKPVGSFW	9		CKAP2_HUMAN	sp|Q8WWK9|CKAP2_HUMAN Cytoskeleton-associated protein 2 OS=Homo sapiens OX=9606 GN=CKAP2 PE=1 SV=1	399	407
1465	FLGVAYGA	8		ATP5I_HUMAN	sp|P56385|ATP5I_HUMAN ATP synthase subunit e, mitochondrial OS=Homo sapiens OX=9606 GN=ATP5ME PE=1 SV=2	20	27
1466	KIFSHSFVGR	10		MTMRA_HUMAN	sp|Q9NXD2|MTMRA_HUMAN Myotubularin-related protein 10 OS=Homo sapiens OX=9606 GN=MTMR10 PE=1 SV=3	270	279
1467	QENLPIEAVY	10		HAUS2_HUMAN	sp|Q9NVX0|HAUS2_HUMAN HAUS augmin-like complex subunit 2 OS=Homo sapiens OX=9606 GN=HAUS2 PE=1 SV=1	119	128
1468	SEYAAQDQKF	10		CACL1_HUMAN	sp|Q86Y37|CACL1_HUMAN CDK2-associated and cullin domain-containing protein 1 OS=Homo sapiens OX=9606 GN=CACUL1 PE=1 SV=1	322	331
1469	SLVNVVPKL	9		CDK5_HUMAN	sp|Q00535|CDK5_HUMAN Cyclin-dependent-like kinase 5 OS=Homo sapiens OX=9606 GN=CDK5 PE=1 SV=3	247	255
1470	LPNFGSHVL	9		GAPD1_HUMAN	sp|Q14C86|GAPD1_HUMAN GTPase-activating protein and VPS9 domain-containing protein 1 OS=Homo sapiens OX=9606 GN=GAPVD1 PE=1 SV=2	871	879
1471	SPAARDQFL	9		CCD93_HUMAN	sp|Q567U6|CCD93_HUMAN Coiled-coil domain-containing protein 93 OS=Homo sapiens OX=9606 GN=CCDC93 PE=1 SV=2	552	560
1472	ALLNGEYLL	9		WDR18_HUMAN	sp|Q9BV38|WDR18_HUMAN WD repeat-containing protein 18 OS=Homo sapiens OX=9606 GN=WDR18 PE=1 SV=2	45	53
1473	LVNQNLLHH	9		FOXO3_HUMAN	sp|O43524|FOXO3_HUMAN Forkhead box protein O3 OS=Homo sapiens OX=9606 GN=FOXO3 PE=1 SV=1	528	536
1474	APRLQSEVA	9		IST1_HUMAN	sp|P53990|IST1_HUMAN IST1 homolog OS=Homo sapiens OX=9606 GN=IST1 PE=1 SV=1	107	115
1475	APAGRKVGLIAA	12		RL8_HUMAN	sp|P62917|RL8_HUMAN 60S ribosomal protein L8 OS=Homo sapiens OX=9606 GN=RPL8 PE=1 SV=2	229	240
1476	LLETHSHFL	9		ARHGI_HUMAN	sp|Q6ZSZ5|ARHGI_HUMAN Rho guanine nucleotide exchange factor 18 OS=Homo sapiens OX=9606 GN=ARHGEF18 PE=1 SV=4	498	506
1477	HVMKAMQSL	9		RS10_HUMAN	sp|P46783|RS10_HUMAN 40S ribosomal protein S10 OS=Homo sapiens OX=9606 GN=RPS10 PE=1 SV=1	614:44 and 1139:44	614:52 and 1139:52
1478	KLWDEVLSH	9		UHRF2_HUMAN	sp|Q96PU4|UHRF2_HUMAN E3 ubiquitin-protein ligase UHRF2 OS=Homo sapiens OX=9606 GN=UHRF2 PE=1 SV=1	708	716
1479	KTFGQNSDLLIHK	13		ZN611_HUMAN	sp|Q8N823|ZN611_HUMAN Zinc finger protein 611 OS=Homo sapiens OX=9606 GN=ZNF611 PE=1 SV=2	489	501
1480	MPKGAALHL	9		ADA2_HUMAN	sp|Q9NZK5|ADA2_HUMAN Adenosine deaminase 2 OS=Homo sapiens OX=9606 GN=ADA2 PE=1 SV=2	105	113
1481	SPQDKRTLL	9		TBC15_HUMAN	sp|Q8TC07|TBC15_HUMAN TBC1 domain family member 15 OS=Homo sapiens OX=9606 GN=TBC1D15 PE=1 SV=2	186	194
1482	NLMEQPIKV	9		PLAK_HUMAN	sp|P14923|PLAK_HUMAN Junction plakoglobin OS=Homo sapiens OX=9606 GN=JUP PE=1 SV=3	5	13
1483	VEQGIDAKW	9		EDC3_HUMAN	sp|Q96F86|EDC3_HUMAN Enhancer of mRNA-decapping protein 3 OS=Homo sapiens OX=9606 GN=EDC3 PE=1 SV=1	449	457
1484	QIAPPNAILEK	11		CERS6_HUMAN	sp|Q6ZMG9|CERS6_HUMAN Ceramide synthase 6 OS=Homo sapiens OX=9606 GN=CERS6 PE=1 SV=1	75	85
1485	SPTFHPLL	8		EPG5_HUMAN	sp|Q9HCE0|EPG5_HUMAN Ectopic P granules protein 5 homolog OS=Homo sapiens OX=9606 GN=EPG5 PE=1 SV=2	1003	1010
1486	QENGSLVEIRNF	12		RL9_HUMAN	sp|P32969|RL9_HUMAN 60S ribosomal protein L9 OS=Homo sapiens OX=9606 GN=RPL9 PE=1 SV=1	106	117
1487	YLWDLDHGFAGV	12		CAPZB_HUMAN	sp|P47756|CAPZB_HUMAN F-actin-capping protein subunit beta OS=Homo sapiens OX=9606 GN=CAPZB PE=1 SV=4	120	131
1488	VPNYRTLEF	9		RHG30_HUMAN	sp|Q7Z6I6|RHG30_HUMAN Rho GTPase-activating protein 30 OS=Homo sapiens OX=9606 GN=ARHGAP30 PE=1 SV=3	139	147
1489	KLYQEIISY	9		DOCK5_HUMAN	sp|Q9H7D0|DOCK5_HUMAN Dedicator of cytokinesis protein 5 OS=Homo sapiens OX=9606 GN=DOCK5 PE=1 SV=3	1299	1307
1490	QLCDLETKL	9		DNMT1_HUMAN	sp|P26358|DNMT1_HUMAN DNA (cytosine-5)-methyltransferase 1 OS=Homo sapiens OX=9606 GN=DNMT1 PE=1 SV=2	60	68
1491	IEMPSHQTY	9	+Oxid(3)	AIG1_HUMAN	sp|Q9NVV5|AIG1_HUMAN Androgen-induced gene 1 protein OS=Homo sapiens OX=9606 GN=AIG1 PE=1 SV=2	27	35
1492	KEGDIIKIL	9		VAV_HUMAN	sp|P15498|VAV_HUMAN Proto-oncogene vav OS=Homo sapiens OX=9606 GN=VAV1 PE=1 SV=4	804	812
1493	RLMQMSLATSGVK	13		AMOT_HUMAN	sp|Q4VCS5|AMOT_HUMAN Angiomotin OS=Homo sapiens OX=9606 GN=AMOT PE=1 SV=1	177	189
1494	KLSFSQVFK	9		APC5_HUMAN	sp|Q9UJX4|APC5_HUMAN Anaphase-promoting complex subunit 5 OS=Homo sapiens OX=9606 GN=ANAPC5 PE=1 SV=2	145	153
1495	QEQLIRQQL	9		PCF11_HUMAN	sp|O94913|PCF11_HUMAN Pre-mRNA cleavage complex 2 protein Pcf11 OS=Homo sapiens OX=9606 GN=PCF11 PE=1 SV=3	200	208
1496	QETSFTKEAY	10		TCTP_HUMAN	sp|P13693|TCTP_HUMAN Translationally-controlled tumor protein OS=Homo sapiens OX=9606 GN=TPT1 PE=1 SV=1	79	88
1497	IPLLGKSSL	9		DONS_HUMAN	sp|Q9NYP3|DONS_HUMAN Protein downstream neighbor of Son OS=Homo sapiens OX=9606 GN=DONSON PE=1 SV=2	544	552
1498	LPRPPMLLAL	10		HEXB_HUMAN	sp|P07686|HEXB_HUMAN Beta-hexosaminidase subunit beta OS=Homo sapiens OX=9606 GN=HEXB PE=1 SV=3	8	17
1499	RPIKTEMAHQL	11	+Oxid(7)	ELMO2_HUMAN	sp|Q96JJ3|ELMO2_HUMAN Engulfment and cell motility protein 2 OS=Homo sapiens OX=9606 GN=ELMO2 PE=1 SV=2	276	286
1500	RMFQDIGVSK	10		CUL1_HUMAN	sp|Q13616|CUL1_HUMAN Cullin-1 OS=Homo sapiens OX=9606 GN=CUL1 PE=1 SV=2	506	515
1501	SPAGVSATL	9		GLSK_HUMAN	sp|O94925|GLSK_HUMAN Glutaminase kidney isoform, mitochondrial OS=Homo sapiens OX=9606 GN=GLS PE=1 SV=1	17	25
1502	RLYEMILKR	9	+Oxid(5)	ARL4D_HUMAN	sp|P49703|ARL4D_HUMAN ADP-ribosylation factor-like protein 4D OS=Homo sapiens OX=9606 GN=ARL4D PE=1 SV=2	182	190
1503	YLFERTFNLK	10		H6ST1_HUMAN	sp|O60243|H6ST1_HUMAN Heparan-sulfate 6-O-sulfotransferase 1 OS=Homo sapiens OX=9606 GN=HS6ST1 PE=1 SV=5	302	311
1504	FLTDSNNIKEV	11		SYK_HUMAN	sp|Q15046|SYK_HUMAN Lysine--tRNA ligase OS=Homo sapiens OX=9606 GN=KARS PE=1 SV=3	557	567
1505	RTLYPLLIKK	10		SNPC3_HUMAN	sp|Q92966|SNPC3_HUMAN snRNA-activating protein complex subunit 3 OS=Homo sapiens OX=9606 GN=SNAPC3 PE=1 SV=1	337	346
1506	ILYDHAHVK	9		DCOR_HUMAN	sp|P11926|DCOR_HUMAN Ornithine decarboxylase OS=Homo sapiens OX=9606 GN=ODC1 PE=1 SV=2	329	337
1507	AENDEVKFKSY	11		JADE1_HUMAN	sp|Q6IE81|JADE1_HUMAN Protein Jade-1 OS=Homo sapiens OX=9606 GN=JADE1 PE=1 SV=1	354	364
1508	SPLGHRMQL	9		TF3C2_HUMAN	sp|Q8WUA4|TF3C2_HUMAN General transcription factor 3C polypeptide 2 OS=Homo sapiens OX=9606 GN=GTF3C2 PE=1 SV=2	871	879
1509	VEMYDPTRNEW	11	+Oxid(3)	NS1BP_HUMAN	sp|Q9Y6Y0|NS1BP_HUMAN Influenza virus NS1A-binding protein OS=Homo sapiens OX=9606 GN=IVNS1ABP PE=1 SV=3	576	586
1510	RIYQYIQSRF	10		DYR1B_HUMAN	sp|Q9Y463|DYR1B_HUMAN Dual specificity tyrosine-phosphorylation-regulated kinase 1B OS=Homo sapiens OX=9606 GN=DYRK1B PE=1 SV=1	2011:317 and 2590:269	2011:326 and 2590:278
1511	HPQWYPARQSL	11		TECR_HUMAN	sp|Q9NZ01|TECR_HUMAN Very-long-chain enoyl-CoA reductase OS=Homo sapiens OX=9606 GN=TECR PE=1 SV=1	40	50
1512	LSNLDKGTLKL	11	+Deamid(3)	CDAN1_HUMAN	sp|Q8IWY9|CDAN1_HUMAN Codanin-1 OS=Homo sapiens OX=9606 GN=CDAN1 PE=1 SV=4	381	391
1513	RIAGEASRLAH	11		H2B1K_HUMAN	sp|O60814|H2B1K_HUMAN Histone H2B type 1-K OS=Homo sapiens OX=9606 GN=HIST1H2BK PE=1 SV=3	1328:73 and 2064:73 and 2349:73 and 3106:73 and 3273:73 and 3793:73 and 3984:73 and 4300:73 and 5335:73 and 5471:73	1328:83 and 2064:83 and 2349:83 and 3106:83 and 3273:83 and 3793:83 and 3984:83 and 4300:83 and 5335:83 and 5471:83
1514	VVCEYIVKK	9		IF2GL_HUMAN	sp|Q2VIR3|IF2GL_HUMAN Eukaryotic translation initiation factor 2 subunit 3B OS=Homo sapiens OX=9606 GN=EIF2S3B PE=2 SV=2	2244:234 and 2245:234	2244:242 and 2245:242
1515	SLLENIAKA	9		MED12_HUMAN	sp|Q93074|MED12_HUMAN Mediator of RNA polymerase II transcription subunit 12 OS=Homo sapiens OX=9606 GN=MED12 PE=1 SV=4	1377	1385
1516	EEPTVIKKY	9		SNX5_HUMAN	sp|Q9Y5X3|SNX5_HUMAN Sorting nexin-5 OS=Homo sapiens OX=9606 GN=SNX5 PE=1 SV=1	257	265
1517	FLSHLVDGV	9		XPO7_HUMAN	sp|Q9UIA9|XPO7_HUMAN Exportin-7 OS=Homo sapiens OX=9606 GN=XPO7 PE=1 SV=3	303	311
1518	YLITHPLAV	9		DOCK7_HUMAN	sp|Q96N67|DOCK7_HUMAN Dedicator of cytokinesis protein 7 OS=Homo sapiens OX=9606 GN=DOCK7 PE=1 SV=4	63	71
1519	RLAPRLTGTVEKPPRK	16		SCAI_HUMAN	sp|Q8N9R8|SCAI_HUMAN Protein SCAI OS=Homo sapiens OX=9606 GN=SCAI PE=1 SV=2	14	29
1520	IADLAHLL	8		BUB1B_HUMAN	sp|O60566|BUB1B_HUMAN Mitotic checkpoint serine/threonine-protein kinase BUB1 beta OS=Homo sapiens OX=9606 GN=BUB1B PE=1 SV=3	956	963
1521	LLFDLTNEQSFLNVRNW	17		RB27A_HUMAN	sp|P51159|RB27A_HUMAN Ras-related protein Rab-27A OS=Homo sapiens OX=9606 GN=RAB27A PE=1 SV=3	97	113
1522	LRKDKAKSC	9		RND3_HUMAN	sp|P61587|RND3_HUMAN Rho-related GTP-binding protein RhoE OS=Homo sapiens OX=9606 GN=RND3 PE=1 SV=1	233	241
1523	HVDESPVEF	9		DNM3B_HUMAN	sp|Q9UBC3|DNM3B_HUMAN DNA (cytosine-5)-methyltransferase 3B OS=Homo sapiens OX=9606 GN=DNMT3B PE=1 SV=1	132	140
1524	MLLAHVDLIEK	11		RPAB5_HUMAN	sp|P62875|RPAB5_HUMAN DNA-directed RNA polymerases I, II, and III subunit RPABC5 OS=Homo sapiens OX=9606 GN=POLR2L PE=1 SV=1	48	58
1525	SPPAPHPTL	9		ILK_HUMAN	sp|Q13418|ILK_HUMAN Integrin-linked protein kinase OS=Homo sapiens OX=9606 GN=ILK PE=1 SV=2	259	267
1526	EELLGRSIYEY	11		HIF1A_HUMAN	sp|Q16665|HIF1A_HUMAN Hypoxia-inducible factor 1-alpha OS=Homo sapiens OX=9606 GN=HIF1A PE=1 SV=1	268	278
1527	AEDSEIRYL	9		TTF1_HUMAN	sp|Q15361|TTF1_HUMAN Transcription termination factor 1 OS=Homo sapiens OX=9606 GN=TTF1 PE=1 SV=3	469	477
1528	MHKEEHEVAVLG	12	+Acet(n)	IFM1_HUMAN	sp|P13164|IFM1_HUMAN Interferon-induced transmembrane protein 1 OS=Homo sapiens OX=9606 GN=IFITM1 PE=1 SV=3	1	12
1529	APSRIFWRTV	10		RL13A_HUMAN	sp|P40429|RL13A_HUMAN 60S ribosomal protein L13a OS=Homo sapiens OX=9606 GN=RPL13A PE=1 SV=2	75	84
1530	SPRMSGLL	8		DLL3_HUMAN	sp|Q9NYJ7|DLL3_HUMAN Delta-like protein 3 OS=Homo sapiens OX=9606 GN=DLL3 PE=1 SV=1	3	10
1531	HLAPENFYI	9		HEXB_HUMAN	sp|P07686|HEXB_HUMAN Beta-hexosaminidase subunit beta OS=Homo sapiens OX=9606 GN=HEXB PE=1 SV=3	71	79
1532	FLWVPRKL	8		SETD3_HUMAN	sp|Q86TU7|SETD3_HUMAN Actin-histidine N-methyltransferase OS=Homo sapiens OX=9606 GN=SETD3 PE=1 SV=1	120	127
1533	ALLGDLTKA	9		TNPO1_HUMAN	sp|Q92973|TNPO1_HUMAN Transportin-1 OS=Homo sapiens OX=9606 GN=TNPO1 PE=1 SV=2	697	705
1534	AEVKGVYQF	9		TMED3_HUMAN	sp|Q9Y3Q3|TMED3_HUMAN Transmembrane emp24 domain-containing protein 3 OS=Homo sapiens OX=9606 GN=TMED3 PE=1 SV=1	92	100
1535	KLPDSPALAKK	11		STIM1_HUMAN	sp|Q13586|STIM1_HUMAN Stromal interaction molecule 1 OS=Homo sapiens OX=9606 GN=STIM1 PE=1 SV=3	571	581
1536	QPYNSRPAV	9		EAF1_HUMAN	sp|Q96JC9|EAF1_HUMAN ELL-associated factor 1 OS=Homo sapiens OX=9606 GN=EAF1 PE=1 SV=1	228	236
1537	EEMVQNHMTY	10		C43BP_HUMAN	sp|Q9Y5P4|C43BP_HUMAN Collagen type IV alpha-3-binding protein OS=Homo sapiens OX=9606 GN=COL4A3BP PE=1 SV=1	398	407
1538	RPMSHYTTPMVL	12		BAG6_HUMAN	sp|P46379|BAG6_HUMAN Large proline-rich protein BAG6 OS=Homo sapiens OX=9606 GN=BAG6 PE=1 SV=2	359	370
1539	VYNENLVHM	9		SPF27_HUMAN	sp|O75934|SPF27_HUMAN Pre-mRNA-splicing factor SPF27 OS=Homo sapiens OX=9606 GN=BCAS2 PE=1 SV=1	137	145
1540	GENSAVLHY	9		PEPD_HUMAN	sp|P12955|PEPD_HUMAN Xaa-Pro dipeptidase OS=Homo sapiens OX=9606 GN=PEPD PE=1 SV=3	248	256
1541	QLWNGLLQK	9		KNTC1_HUMAN	sp|P50748|KNTC1_HUMAN Kinetochore-associated protein 1 OS=Homo sapiens OX=9606 GN=KNTC1 PE=1 SV=1	1977	1985
1542	RPAGKGAIIGF	11		ATAT_HUMAN	sp|Q5SQI0|ATAT_HUMAN Alpha-tubulin N-acetyltransferase 1 OS=Homo sapiens OX=9606 GN=ATAT1 PE=1 SV=1	86	96
1543	MEMVNKVGQTAF	12		MYPT1_HUMAN	sp|O14974|MYPT1_HUMAN Protein phosphatase 1 regulatory subunit 12A OS=Homo sapiens OX=9606 GN=PPP1R12A PE=1 SV=1	258	269
1544	RLADSLIGK	9		SPIN4_HUMAN	sp|Q56A73|SPIN4_HUMAN Spindlin-4 OS=Homo sapiens OX=9606 GN=SPIN4 PE=1 SV=1	113	121
1545	GLNQNLTLK	9		SYNE1_HUMAN	sp|Q8NF91|SYNE1_HUMAN Nesprin-1 OS=Homo sapiens OX=9606 GN=SYNE1 PE=1 SV=4	6580	6588
1546	RELESQLHVL	10		T3JAM_HUMAN	sp|Q9Y228|T3JAM_HUMAN TRAF3-interacting JNK-activating modulator OS=Homo sapiens OX=9606 GN=TRAF3IP3 PE=1 SV=2	337	346
1547	AELPLDYKF	9		NT5D1_HUMAN	sp|Q5TFE4|NT5D1_HUMAN 5'-nucleotidase domain-containing protein 1 OS=Homo sapiens OX=9606 GN=NT5DC1 PE=1 SV=1	417	425
1548	EEIDEIRKSY	10		FKB15_HUMAN	sp|Q5T1M5|FKB15_HUMAN FK506-binding protein 15 OS=Homo sapiens OX=9606 GN=FKBP15 PE=1 SV=2	759	768
1549	KLIDRTESL	9		LSP1_HUMAN	sp|P33241|LSP1_HUMAN Lymphocyte-specific protein 1 OS=Homo sapiens OX=9606 GN=LSP1 PE=1 SV=1	197	205
1550	EEMDLFTKY	9		P2R3C_HUMAN	sp|Q969Q6|P2R3C_HUMAN Serine/threonine-protein phosphatase 2A regulatory subunit B'' subunit gamma OS=Homo sapiens OX=9606 GN=PPP2R3C PE=1 SV=1	30	38
1551	APKAWTVL	8		PAPS1_HUMAN	sp|O43252|PAPS1_HUMAN Bifunctional 3'-phosphoadenosine 5'-phosphosulfate synthase 1 OS=Homo sapiens OX=9606 GN=PAPSS1 PE=1 SV=2	607	614
1552	SPEASLRAVL	10		ZBT40_HUMAN	sp|Q9NUA8|ZBT40_HUMAN Zinc finger and BTB domain-containing protein 40 OS=Homo sapiens OX=9606 GN=ZBTB40 PE=1 SV=4	621	630
1553	LPEWKENIM	9		TCAF1_HUMAN	sp|Q9Y4C2|TCAF1_HUMAN TRPM8 channel-associated factor 1 OS=Homo sapiens OX=9606 GN=TCAF1 PE=1 SV=3	903	911
1554	TPIQGTSEL	9		RUNX3_HUMAN	sp|Q13761|RUNX3_HUMAN Runt-related transcription factor 3 OS=Homo sapiens OX=9606 GN=RUNX3 PE=1 SV=2	231	239
1555	MIRAAPPPL	9		PPGB_HUMAN	sp|P10619|PPGB_HUMAN Lysosomal protective protein OS=Homo sapiens OX=9606 GN=CTSA PE=1 SV=2	1	9
1556	SEVMREVAW	9		MTREX_HUMAN	sp|P42285|MTREX_HUMAN Exosome RNA helicase MTR4 OS=Homo sapiens OX=9606 GN=MTREX PE=1 SV=3	240	248
1557	KSFPGIPLHH	10		CDK7_HUMAN	sp|P50613|CDK7_HUMAN Cyclin-dependent kinase 7 OS=Homo sapiens OX=9606 GN=CDK7 PE=1 SV=1	250	259
1558	VPVSGTQGL	9		NFYA_HUMAN	sp|P23511|NFYA_HUMAN Nuclear transcription factor Y subunit alpha OS=Homo sapiens OX=9606 GN=NFYA PE=1 SV=2	93	101
1559	SEIELFRVF	9		U520_HUMAN	sp|O75643|U520_HUMAN U5 small nuclear ribonucleoprotein 200 kDa helicase OS=Homo sapiens OX=9606 GN=SNRNP200 PE=1 SV=2	1010	1018
1560	KLLGPKINFV	10		TTI1_HUMAN	sp|O43156|TTI1_HUMAN TELO2-interacting protein 1 homolog OS=Homo sapiens OX=9606 GN=TTI1 PE=1 SV=3	409	418
1561	VPKSGTPQL	9		LEG8_HUMAN	sp|O00214|LEG8_HUMAN Galectin-8 OS=Homo sapiens OX=9606 GN=LGALS8 PE=1 SV=4	175	183
1562	KQLALRDALLK	11		SDA1_HUMAN	sp|Q9NVU7|SDA1_HUMAN Protein SDA1 homolog OS=Homo sapiens OX=9606 GN=SDAD1 PE=1 SV=3	671	681
1563	SESVKMSTY	9		LCAP_HUMAN	sp|Q9UIQ6|LCAP_HUMAN Leucyl-cystinyl aminopeptidase OS=Homo sapiens OX=9606 GN=LNPEP PE=1 SV=3	349	357
1564	SPRDPLGFKVSDL	13		PKHG2_HUMAN	sp|Q9H7P9|PKHG2_HUMAN Pleckstrin homology domain-containing family G member 2 OS=Homo sapiens OX=9606 GN=PLEKHG2 PE=1 SV=3	370	382
1565	AEILALQKQF	10		ASTRA_HUMAN	sp|Q96CP6|ASTRA_HUMAN Protein Aster-A OS=Homo sapiens OX=9606 GN=GRAMD1A PE=1 SV=2	664	673
1566	APSKREIAQL	10		MY18A_HUMAN	sp|Q92614|MY18A_HUMAN Unconventional myosin-XVIIIa OS=Homo sapiens OX=9606 GN=MYO18A PE=1 SV=3	1679	1688
1567	AEMEVKRESY	10	+Oxid(3)	UBXN4_HUMAN	sp|Q92575|UBXN4_HUMAN UBX domain-containing protein 4 OS=Homo sapiens OX=9606 GN=UBXN4 PE=1 SV=2	303	312
1568	NPREWTPEI	9		ELP2_HUMAN	sp|Q6IA86|ELP2_HUMAN Elongator complex protein 2 OS=Homo sapiens OX=9606 GN=ELP2 PE=1 SV=2	374	382
1569	FLHDEKEGIYI	11		TACT_HUMAN	sp|P40200|TACT_HUMAN T-cell surface protein tactile OS=Homo sapiens OX=9606 GN=CD96 PE=1 SV=2	309	319
1570	FLLAEDTKV	9		SMC2_HUMAN	sp|O95347|SMC2_HUMAN Structural maintenance of chromosomes protein 2 OS=Homo sapiens OX=9606 GN=SMC2 PE=1 SV=2	239	247
1571	RPYGSDKPWPSL	12		NKAP_HUMAN	sp|Q8N5F7|NKAP_HUMAN NF-kappa-B-activating protein OS=Homo sapiens OX=9606 GN=NKAP PE=1 SV=1	106	117
1572	RLQDQHMFY	9	+Oxid(7)	MFTC_HUMAN	sp|Q9H2D1|MFTC_HUMAN Mitochondrial folate transporter/carrier OS=Homo sapiens OX=9606 GN=SLC25A32 PE=1 SV=2	251	259
1573	KVDNAMSRLLK	11		RB_HUMAN	sp|P06400|RB_HUMAN Retinoblastoma-associated protein OS=Homo sapiens OX=9606 GN=RB1 PE=1 SV=2	143	153
1574	SEIEDSTKQVF	11		BRCA2_HUMAN	sp|P51587|BRCA2_HUMAN Breast cancer type 2 susceptibility protein OS=Homo sapiens OX=9606 GN=BRCA2 PE=1 SV=3	2001	2011
1575	IPRSITVLV	9		MCM7_HUMAN	sp|P33993|MCM7_HUMAN DNA replication licensing factor MCM7 OS=Homo sapiens OX=9606 GN=MCM7 PE=1 SV=4	249	257
1576	GLAKRVWSL	9		PAXX_HUMAN	sp|Q9BUH6|PAXX_HUMAN Protein PAXX OS=Homo sapiens OX=9606 GN=PAXX PE=1 SV=2	127	135
1577	RPRATVMVMV	10		RENR_HUMAN	sp|O75787|RENR_HUMAN Renin receptor OS=Homo sapiens OX=9606 GN=ATP6AP2 PE=1 SV=2	71	80
1578	AEEWYKSKF	9		VIME_HUMAN	sp|P08670|VIME_HUMAN Vimentin OS=Homo sapiens OX=9606 GN=VIM PE=1 SV=4	287	295
1579	LPDKHSLAF	9		RL7L_HUMAN	sp|Q6DKI1|RL7L_HUMAN 60S ribosomal protein L7-like 1 OS=Homo sapiens OX=9606 GN=RPL7L1 PE=1 SV=2	90	98
1580	AENIGDGRSPEF	12		CTBL1_HUMAN	sp|Q8WYA6|CTBL1_HUMAN Beta-catenin-like protein 1 OS=Homo sapiens OX=9606 GN=CTNNBL1 PE=1 SV=1	537	548
1581	QAAAVRHVL	9	+Pyro(1)	HGH1_HUMAN	sp|Q9BTY7|HGH1_HUMAN Protein HGH1 homolog OS=Homo sapiens OX=9606 GN=HGH1 PE=1 SV=1	38	46
1582	WLLDNVRKV	9		GLPK3_HUMAN	sp|Q14409|GLPK3_HUMAN Glycerol kinase 3 OS=Homo sapiens OX=9606 GN=GK3P PE=2 SV=2	3406:156 and 3868:156	3406:164 and 3868:164
1583	RADDARQLF	9		GNAI2_HUMAN	sp|P04899|GNAI2_HUMAN Guanine nucleotide-binding protein G(i) subunit alpha-2 OS=Homo sapiens OX=9606 GN=GNAI2 PE=1 SV=3	100	108
1584	VPNWHRDLV	9		RAN_HUMAN	sp|P62826|RAN_HUMAN GTP-binding nuclear protein Ran OS=Homo sapiens OX=9606 GN=RAN PE=1 SV=3	101	109
1585	ALLKGLAAV	9		UBP38_HUMAN	sp|Q8NB14|UBP38_HUMAN Ubiquitin carboxyl-terminal hydrolase 38 OS=Homo sapiens OX=9606 GN=USP38 PE=1 SV=2	292	300
1586	RLYPLRKYAVKA	12		RL35_HUMAN	sp|P42766|RL35_HUMAN 60S ribosomal protein L35 OS=Homo sapiens OX=9606 GN=RPL35 PE=1 SV=2	112	123
1587	AEYLIKEGY	9		PPCE_HUMAN	sp|P48147|PPCE_HUMAN Prolyl endopeptidase OS=Homo sapiens OX=9606 GN=PREP PE=1 SV=2	534	542
1588	KLLPGKGTTGTQLNGRQAQPSSK	23		LS14B_HUMAN	sp|Q9BX40|LS14B_HUMAN Protein LSM14 homolog B OS=Homo sapiens OX=9606 GN=LSM14B PE=1 SV=1	173	195
1589	QETSFTKEAY	10	+Pyro(1)	TCTP_HUMAN	sp|P13693|TCTP_HUMAN Translationally-controlled tumor protein OS=Homo sapiens OX=9606 GN=TPT1 PE=1 SV=1	79	88
1590	ITYETLKYISK	11		RPC9_HUMAN	sp|O75575|RPC9_HUMAN DNA-directed RNA polymerase III subunit RPC9 OS=Homo sapiens OX=9606 GN=CRCP PE=1 SV=1	45	55
1591	ILDDTAKNLRV	11		TGO1_HUMAN	sp|Q5JRA6|TGO1_HUMAN Transport and Golgi organization protein 1 homolog OS=Homo sapiens OX=9606 GN=MIA3 PE=1 SV=1	1278	1288
1592	RPRAVYAVEASEM	13		ANM2_HUMAN	sp|P55345|ANM2_HUMAN Protein arginine N-methyltransferase 2 OS=Homo sapiens OX=9606 GN=PRMT2 PE=1 SV=1	160	172
1593	KMDEVLYSI	9		TXN4A_HUMAN	sp|P83876|TXN4A_HUMAN Thioredoxin-like protein 4A OS=Homo sapiens OX=9606 GN=TXNL4A PE=1 SV=1	40	48
1594	PEGSVDPEGQGS	12		RBBP4_HUMAN	sp|Q09028|RBBP4_HUMAN Histone-binding protein RBBP4 OS=Homo sapiens OX=9606 GN=RBBP4 PE=1 SV=3	414	425
1595	KPDQQKLQAL	10		TKT_HUMAN	sp|P29401|TKT_HUMAN Transketolase OS=Homo sapiens OX=9606 GN=TKT PE=1 SV=3	6	15
1596	VPHVITLGL	9		PUR1_HUMAN	sp|Q06203|PUR1_HUMAN Amidophosphoribosyltransferase OS=Homo sapiens OX=9606 GN=PPAT PE=1 SV=1	29	37
1597	AENPHSEYGL	10		DPY30_HUMAN	sp|Q9C005|DPY30_HUMAN Protein dpy-30 homolog OS=Homo sapiens OX=9606 GN=DPY30 PE=1 SV=1	14	23
1598	SPEAPKPQL	9		TB10B_HUMAN	sp|Q4KMP7|TB10B_HUMAN TBC1 domain family member 10B OS=Homo sapiens OX=9606 GN=TBC1D10B PE=1 SV=3	97	105
1599	KLIEKNYFL	9		DDX18_HUMAN	sp|Q9NVP1|DDX18_HUMAN ATP-dependent RNA helicase DDX18 OS=Homo sapiens OX=9606 GN=DDX18 PE=1 SV=2	567	575
1600	ALNGKLYIV	9		NS1BP_HUMAN	sp|Q9Y6Y0|NS1BP_HUMAN Influenza virus NS1A-binding protein OS=Homo sapiens OX=9606 GN=IVNS1ABP PE=1 SV=3	460	468
1601	APMIKKIAF	9		RIF1_HUMAN	sp|Q5UIP0|RIF1_HUMAN Telomere-associated protein RIF1 OS=Homo sapiens OX=9606 GN=RIF1 PE=1 SV=2	286	294
1602	HIRESLPALR	10		DYN2_HUMAN	sp|P50570|DYN2_HUMAN Dynamin-2 OS=Homo sapiens OX=9606 GN=DNM2 PE=1 SV=2	288	297
1603	HLLSNDGYPFK	11		THAP9_HUMAN	sp|Q9H5L6|THAP9_HUMAN DNA transposase THAP9 OS=Homo sapiens OX=9606 GN=THAP9 PE=1 SV=2	893	903
1604	KVDKATFMV	9		GDIR2_HUMAN	sp|P52566|GDIR2_HUMAN Rho GDP-dissociation inhibitor 2 OS=Homo sapiens OX=9606 GN=ARHGDIB PE=1 SV=3	135	143
1605	LEMGHDITRLF	11		RPB1_HUMAN	sp|P24928|RPB1_HUMAN DNA-directed RNA polymerase II subunit RPB1 OS=Homo sapiens OX=9606 GN=POLR2A PE=1 SV=2	658	668
1606	RVRDLDRVL	9		NISCH_HUMAN	sp|Q9Y2I1|NISCH_HUMAN Nischarin OS=Homo sapiens OX=9606 GN=NISCH PE=1 SV=3	1412	1420
1607	SEFALRPTF	9		HERC5_HUMAN	sp|Q9UII4|HERC5_HUMAN E3 ISG15--protein ligase HERC5 OS=Homo sapiens OX=9606 GN=HERC5 PE=1 SV=2	673	681
1608	AAMKLMTAL	9		STAG2_HUMAN	sp|Q8N3U4|STAG2_HUMAN Cohesin subunit SA-2 OS=Homo sapiens OX=9606 GN=STAG2 PE=1 SV=3	5913:225 and 6004:222	5913:233 and 6004:230
1609	AADPLASKL	9		COPB_HUMAN	sp|P53618|COPB_HUMAN Coatomer subunit beta OS=Homo sapiens OX=9606 GN=COPB1 PE=1 SV=3	705	713
1610	GMRNQIRPDVRQDESQK	17		ATG2B_HUMAN	sp|Q96BY7|ATG2B_HUMAN Autophagy-related protein 2 homolog B OS=Homo sapiens OX=9606 GN=ATG2B PE=1 SV=5	2056	2072
1611	YLADVTNAL	9		UBR4_HUMAN	sp|Q5T4S7|UBR4_HUMAN E3 ubiquitin-protein ligase UBR4 OS=Homo sapiens OX=9606 GN=UBR4 PE=1 SV=1	1602	1610
1612	RLRDYISSL	9		RGPS2_HUMAN	sp|Q86X27|RGPS2_HUMAN Ras-specific guanine nucleotide-releasing factor RalGPS2 OS=Homo sapiens OX=9606 GN=RALGPS2 PE=1 SV=1	185	193
1613	SMMDVDHQIAK	11	+Oxid(2)	TCPE_HUMAN	sp|P48643|TCPE_HUMAN T-complex protein 1 subunit epsilon OS=Homo sapiens OX=9606 GN=CCT5 PE=1 SV=1	79	89
1614	QEPWSQEHTY	10		MPND_HUMAN	sp|Q8N594|MPND_HUMAN MPN domain-containing protein OS=Homo sapiens OX=9606 GN=MPND PE=1 SV=1	429	438
1615	ATLPSPDKLPGFK	13		UBA1_HUMAN	sp|P22314|UBA1_HUMAN Ubiquitin-like modifier-activating enzyme 1 OS=Homo sapiens OX=9606 GN=UBA1 PE=1 SV=3	831	843
1616	VVDPNDPQM	9	+Oxid(9)	PARP8_HUMAN	sp|Q8N3A8|PARP8_HUMAN Protein mono-ADP-ribosyltransferase PARP8 OS=Homo sapiens OX=9606 GN=PARP8 PE=1 SV=1	584	592
1617	RSIPRDPSDLSHSRK	15		EEPD1_HUMAN	sp|Q7L9B9|EEPD1_HUMAN Endonuclease/exonuclease/phosphatase family domain-containing protein 1 OS=Homo sapiens OX=9606 GN=EEPD1 PE=1 SV=2	9	23
1618	DEQTPIHISW	10		CDKN3_HUMAN	sp|Q16667|CDKN3_HUMAN Cyclin-dependent kinase inhibitor 3 OS=Homo sapiens OX=9606 GN=CDKN3 PE=1 SV=1	22	31
1619	RPMSYDEKRQL	11		BRD2_HUMAN	sp|P25440|BRD2_HUMAN Bromodomain-containing protein 2 OS=Homo sapiens OX=9606 GN=BRD2 PE=1 SV=2	640	650
1620	SELDRINAQY	10		HAUS4_HUMAN	sp|Q9H6D7|HAUS4_HUMAN HAUS augmin-like complex subunit 4 OS=Homo sapiens OX=9606 GN=HAUS4 PE=1 SV=1	258	267
1621	ALAFHLISQK	10		EPS15_HUMAN	sp|P42566|EPS15_HUMAN Epidermal growth factor receptor substrate 15 OS=Homo sapiens OX=9606 GN=EPS15 PE=1 SV=2	283	292
1622	QEMLFKETGF	10		PTN2_HUMAN	sp|P17706|PTN2_HUMAN Tyrosine-protein phosphatase non-receptor type 2 OS=Homo sapiens OX=9606 GN=PTPN2 PE=1 SV=2	132	141
1623	RTITPPAAPKPK	12		PF21A_HUMAN	sp|Q96BD5|PF21A_HUMAN PHD finger protein 21A OS=Homo sapiens OX=9606 GN=PHF21A PE=1 SV=1	347	358
1624	FEADSTVIEKW	11		UTRO_HUMAN	sp|P46939|UTRO_HUMAN Utrophin OS=Homo sapiens OX=9606 GN=UTRN PE=1 SV=2	1021	1031
1625	SQVEDLERV	9		KIF22_HUMAN	sp|Q14807|KIF22_HUMAN Kinesin-like protein KIF22 OS=Homo sapiens OX=9606 GN=KIF22 PE=1 SV=5	629	637
1626	TELTTAIRTY	10		EXOC4_HUMAN	sp|Q96A65|EXOC4_HUMAN Exocyst complex component 4 OS=Homo sapiens OX=9606 GN=EXOC4 PE=1 SV=1	67	76
1627	GLFQGKTPLRK	11		TPX2_HUMAN	sp|Q9ULW0|TPX2_HUMAN Targeting protein for Xklp2 OS=Homo sapiens OX=9606 GN=TPX2 PE=1 SV=2	53	63
1628	TPKLGLLL	8		MAGD1_HUMAN	sp|Q9Y5V3|MAGD1_HUMAN Melanoma-associated antigen D1 OS=Homo sapiens OX=9606 GN=MAGED1 PE=1 SV=3	557	564
1629	HPRMPLQRL	9		RNF44_HUMAN	sp|Q7L0R7|RNF44_HUMAN RING finger protein 44 OS=Homo sapiens OX=9606 GN=RNF44 PE=2 SV=1	210	218
1630	QEFERNLARF	10		UBF1_HUMAN	sp|P17480|UBF1_HUMAN Nucleolar transcription factor 1 OS=Homo sapiens OX=9606 GN=UBTF PE=1 SV=1	170	179
1631	TLVGVFTITL	10		ADCY5_HUMAN	sp|O95622|ADCY5_HUMAN Adenylate cyclase type 5 OS=Homo sapiens OX=9606 GN=ADCY5 PE=1 SV=3	835	844
1632	LLAKVILSK	9		STR3N_HUMAN	sp|O95772|STR3N_HUMAN STARD3 N-terminal-like protein OS=Homo sapiens OX=9606 GN=STARD3NL PE=1 SV=1	137	145
1633	EENMRSVITF	10		SORL_HUMAN	sp|Q92673|SORL_HUMAN Sortilin-related receptor OS=Homo sapiens OX=9606 GN=SORL1 PE=1 SV=2	435	444
1634	FADENNEKL	9		TRAM2_HUMAN	sp|Q15035|TRAM2_HUMAN Translocating chain-associated membrane protein 2 OS=Homo sapiens OX=9606 GN=TRAM2 PE=1 SV=1	236	244
1635	LPKTGTVSL	9		FAS_HUMAN	sp|P49327|FAS_HUMAN Fatty acid synthase OS=Homo sapiens OX=9606 GN=FASN PE=1 SV=3	925	933
1636	MLSEVLQYI	9	+Oxid(1)	TAD2A_HUMAN	sp|O75478|TAD2A_HUMAN Transcriptional adapter 2-alpha OS=Homo sapiens OX=9606 GN=TADA2A PE=1 SV=3	319	327
1637	QPRADRAAIEL	11		E2AK1_HUMAN	sp|Q9BQI3|E2AK1_HUMAN Eukaryotic translation initiation factor 2-alpha kinase 1 OS=Homo sapiens OX=9606 GN=EIF2AK1 PE=1 SV=2	241	251
1638	HLEEQIAKV	9		NDC80_HUMAN	sp|O14777|NDC80_HUMAN Kinetochore protein NDC80 homolog OS=Homo sapiens OX=9606 GN=NDC80 PE=1 SV=1	599	607
1639	HEKIVQFHW	9		NUFP1_HUMAN	sp|Q9UHK0|NUFP1_HUMAN Nuclear fragile X mental retardation-interacting protein 1 OS=Homo sapiens OX=9606 GN=NUFIP1 PE=1 SV=2	209	217
1640	RVLEELEGV	9		PI4KA_HUMAN	sp|P42356|PI4KA_HUMAN Phosphatidylinositol 4-kinase alpha OS=Homo sapiens OX=9606 GN=PI4KA PE=1 SV=4	218	226
1641	EELPTMMQHF	10		GSTM4_HUMAN	sp|Q03013|GSTM4_HUMAN Glutathione S-transferase Mu 4 OS=Homo sapiens OX=9606 GN=GSTM4 PE=1 SV=3	129	138
1642	KLFNLSKEDDVRQY	14		RS6_HUMAN	sp|P62753|RS6_HUMAN 40S ribosomal protein S6 OS=Homo sapiens OX=9606 GN=RPS6 PE=1 SV=1	143	156
1643	AENIDAQLKRM	11		NUP62_HUMAN	sp|P37198|NUP62_HUMAN Nuclear pore glycoprotein p62 OS=Homo sapiens OX=9606 GN=NUP62 PE=1 SV=3	437	447
1644	QLIDGKVTV	9		GCP5_HUMAN	sp|Q96RT8|GCP5_HUMAN Gamma-tubulin complex component 5 OS=Homo sapiens OX=9606 GN=TUBGCP5 PE=1 SV=1	288	296
1645	NNGSIYYVDVQK	12		SHKB1_HUMAN	sp|Q8TBC3|SHKB1_HUMAN SH3KBP1-binding protein 1 OS=Homo sapiens OX=9606 GN=SHKBP1 PE=1 SV=2	342	353
1646	QENDDLVQRL	10		MARE2_HUMAN	sp|Q15555|MARE2_HUMAN Microtubule-associated protein RP/EB family member 2 OS=Homo sapiens OX=9606 GN=MAPRE2 PE=1 SV=1	284	293
1647	VIYVSPVNTVK	11		LRIF1_HUMAN	sp|Q5T3J3|LRIF1_HUMAN Ligand-dependent nuclear receptor-interacting factor 1 OS=Homo sapiens OX=9606 GN=LRIF1 PE=1 SV=1	229	239
1648	RILESSPGV	9		TPGS2_HUMAN	sp|Q68CL5|TPGS2_HUMAN Tubulin polyglutamylase complex subunit 2 OS=Homo sapiens OX=9606 GN=TPGS2 PE=2 SV=2	26	34
1649	RTGPPMGSRF	10		IF4H_HUMAN	sp|Q15056|IF4H_HUMAN Eukaryotic translation initiation factor 4H OS=Homo sapiens OX=9606 GN=EIF4H PE=1 SV=5	175	184
1650	RQASIELPSM	10	+Phospho(4)+Oxid(10)	LSP1_HUMAN	sp|P33241|LSP1_HUMAN Lymphocyte-specific protein 1 OS=Homo sapiens OX=9606 GN=LSP1 PE=1 SV=1	249	258
1651	GTFNRAMLRL	10		DYHC1_HUMAN	sp|Q14204|DYHC1_HUMAN Cytoplasmic dynein 1 heavy chain 1 OS=Homo sapiens OX=9606 GN=DYNC1H1 PE=1 SV=5	2749	2758
1652	IRPENVIIY	9		AB17B_HUMAN	sp|Q5VST6|AB17B_HUMAN Alpha/beta hydrolase domain-containing protein 17B OS=Homo sapiens OX=9606 GN=ABHD17B PE=1 SV=1	159	167
1653	SPMSSQDTSQL	11		VMA5A_HUMAN	sp|O00534|VMA5A_HUMAN von Willebrand factor A domain-containing protein 5A OS=Homo sapiens OX=9606 GN=VWA5A PE=2 SV=2	294	304
1654	ALASLIRSV	9		CBPQ_HUMAN	sp|Q9Y646|CBPQ_HUMAN Carboxypeptidase Q OS=Homo sapiens OX=9606 GN=CPQ PE=1 SV=1	199	207
1655	HLRQEEKEEVTVGSLK	16		STING_HUMAN	sp|Q86WV6|STING_HUMAN Stimulator of interferon genes protein OS=Homo sapiens OX=9606 GN=TMEM173 PE=1 SV=1	332	347
1656	FLAEHDYGL	9		VIR_HUMAN	sp|Q69YN4|VIR_HUMAN Protein virilizer homolog OS=Homo sapiens OX=9606 GN=VIRMA PE=1 SV=2	1353	1361
1657	RVFAAEALLK	10		CBX8_HUMAN	sp|Q9HC52|CBX8_HUMAN Chromobox protein homolog 8 OS=Homo sapiens OX=9606 GN=CBX8 PE=1 SV=3	9	18
1658	RMLHFLTAV	9		ATX2L_HUMAN	sp|Q8WWM7|ATX2L_HUMAN Ataxin-2-like protein OS=Homo sapiens OX=9606 GN=ATXN2L PE=1 SV=2	122	130
1659	HLYEQPKINR	10		PNRC1_HUMAN	sp|Q12796|PNRC1_HUMAN Proline-rich nuclear receptor coactivator 1 OS=Homo sapiens OX=9606 GN=PNRC1 PE=1 SV=1	204	213
1660	NENQLRILL	9		ZCCHL_HUMAN	sp|Q96H79|ZCCHL_HUMAN Zinc finger CCCH-type antiviral protein 1-like OS=Homo sapiens OX=9606 GN=ZC3HAV1L PE=1 SV=2	149	157
1661	QPVAGRPSL	9		NEUL_HUMAN	sp|Q9BYT8|NEUL_HUMAN Neurolysin, mitochondrial OS=Homo sapiens OX=9606 GN=NLN PE=1 SV=1	478	486
1662	FVYTETVHV	9		KLH12_HUMAN	sp|Q53G59|KLH12_HUMAN Kelch-like protein 12 OS=Homo sapiens OX=9606 GN=KLHL12 PE=1 SV=2	90	98
1663	ARPLEGTSF	9		ZYX_HUMAN	sp|Q15942|ZYX_HUMAN Zyxin OS=Homo sapiens OX=9606 GN=ZYX PE=1 SV=1	474	482
1664	HEGEILQAF	9		WDR6_HUMAN	sp|Q9NNW5|WDR6_HUMAN WD repeat-containing protein 6 OS=Homo sapiens OX=9606 GN=WDR6 PE=1 SV=1	285	293
1665	FTQDSNYLL	9		STRAP_HUMAN	sp|Q9Y3F4|STRAP_HUMAN Serine-threonine kinase receptor-associated protein OS=Homo sapiens OX=9606 GN=STRAP PE=1 SV=1	108	116
1666	LPRPRWQAL	9		DCAF8_HUMAN	sp|Q5TAQ9|DCAF8_HUMAN DDB1- and CUL4-associated factor 8 OS=Homo sapiens OX=9606 GN=DCAF8 PE=1 SV=1	147	155
1667	GLPEHRQPPRLQ	12		SPY2_HUMAN	sp|O43597|SPY2_HUMAN Protein sprouty homolog 2 OS=Homo sapiens OX=9606 GN=SPRY2 PE=1 SV=1	84	95
1668	SEFDRQAEI	9		SHLB1_HUMAN	sp|Q9Y371|SHLB1_HUMAN Endophilin-B1 OS=Homo sapiens OX=9606 GN=SH3GLB1 PE=1 SV=1	200	208
1669	LRPPIMIM	8		CP51A_HUMAN	sp|Q16850|CP51A_HUMAN Lanosterol 14-alpha demethylase OS=Homo sapiens OX=9606 GN=CYP51A1 PE=1 SV=3	373	380
1670	TLDAGNIKL	9		PR40A_HUMAN	sp|O75400|PR40A_HUMAN Pre-mRNA-processing factor 40 homolog A OS=Homo sapiens OX=9606 GN=PRPF40A PE=1 SV=2	711	719
1671	YIHNILYEV	9		DEN5B_HUMAN	sp|Q6ZUT9|DEN5B_HUMAN DENN domain-containing protein 5B OS=Homo sapiens OX=9606 GN=DENND5B PE=1 SV=2	228	236
1672	AENDFVHRI	9		R3HC1_HUMAN	sp|Q9Y3T6|R3HC1_HUMAN R3H and coiled-coil domain-containing protein 1 OS=Homo sapiens OX=9606 GN=R3HCC1 PE=1 SV=3	14	22
1673	RMLEKLGVPK	10		AIF1_HUMAN	sp|P55008|AIF1_HUMAN Allograft inflammatory factor 1 OS=Homo sapiens OX=9606 GN=AIF1 PE=1 SV=1	72	81
1674	RILAQITGTEHLK	13		PDLI5_HUMAN	sp|Q96HC4|PDLI5_HUMAN PDZ and LIM domain protein 5 OS=Homo sapiens OX=9606 GN=PDLIM5 PE=1 SV=5	284	296
1675	EEDELLEQKF	10		PTN23_HUMAN	sp|Q9H3S7|PTN23_HUMAN Tyrosine-protein phosphatase non-receptor type 23 OS=Homo sapiens OX=9606 GN=PTPN23 PE=1 SV=1	464	473
1676	SIASSASMPYK	11		UBR5_HUMAN	sp|O95071|UBR5_HUMAN E3 ubiquitin-protein ligase UBR5 OS=Homo sapiens OX=9606 GN=UBR5 PE=1 SV=2	622	632
1677	APAGGSPRML	10		RNF44_HUMAN	sp|Q7L0R7|RNF44_HUMAN RING finger protein 44 OS=Homo sapiens OX=9606 GN=RNF44 PE=2 SV=1	74	83
1678	KLPVKIVQK	9		ARI1A_HUMAN	sp|O14497|ARI1A_HUMAN AT-rich interactive domain-containing protein 1A OS=Homo sapiens OX=9606 GN=ARID1A PE=1 SV=3	1811	1819
1679	SLYGGNAVVEL	11		RENR_HUMAN	sp|O75787|RENR_HUMAN Renin receptor OS=Homo sapiens OX=9606 GN=ATP6AP2 PE=1 SV=2	253	263
1680	HLIDTNKIQL	10		DOC10_HUMAN	sp|Q96BY6|DOC10_HUMAN Dedicator of cytokinesis protein 10 OS=Homo sapiens OX=9606 GN=DOCK10 PE=1 SV=3	1004	1013
1681	GEAAISRSF	9		PDLI2_HUMAN	sp|Q96JY6|PDLI2_HUMAN PDZ and LIM domain protein 2 OS=Homo sapiens OX=9606 GN=PDLIM2 PE=1 SV=1	147	155
1682	KLYLADPMK	9		SRP09_HUMAN	sp|P49458|SRP09_HUMAN Signal recognition particle 9 kDa protein OS=Homo sapiens OX=9606 GN=SRP9 PE=1 SV=2	16	24
1683	ALLDRIVSV	9		NU205_HUMAN	sp|Q92621|NU205_HUMAN Nuclear pore complex protein Nup205 OS=Homo sapiens OX=9606 GN=NUP205 PE=1 SV=3	1498	1506
1684	LPTHLQSAL	9		NCOA6_HUMAN	sp|Q14686|NCOA6_HUMAN Nuclear receptor coactivator 6 OS=Homo sapiens OX=9606 GN=NCOA6 PE=1 SV=3	1616	1624
1685	RPTDKPLRL	9		EF1A1_HUMAN	sp|P68104|EF1A1_HUMAN Elongation factor 1-alpha 1 OS=Homo sapiens OX=9606 GN=EEF1A1 PE=1 SV=1	1626:240 and 2740:240	1626:248 and 2740:248
1686	RPRGLPPLLVV	11		TECT1_HUMAN	sp|Q2MV58|TECT1_HUMAN Tectonic-1 OS=Homo sapiens OX=9606 GN=TCTN1 PE=2 SV=2	2	12
1687	YPAAVPQAL	9		RBM38_HUMAN	sp|Q9H0Z9|RBM38_HUMAN RNA-binding protein 38 OS=Homo sapiens OX=9606 GN=RBM38 PE=1 SV=2	207	215
1688	YSDAESLEL	9		NFE2_HUMAN	sp|Q16621|NFE2_HUMAN Transcription factor NF-E2 45 kDa subunit OS=Homo sapiens OX=9606 GN=NFE2 PE=1 SV=1	152	160
1689	MPRQPSATRL	10		MZT2A_HUMAN	sp|Q6P582|MZT2A_HUMAN Mitotic-spindle organizing protein 2A OS=Homo sapiens OX=9606 GN=MZT2A PE=1 SV=2	134	143
1690	SYIGLGHIY	9		CLCN6_HUMAN	sp|P51797|CLCN6_HUMAN Chloride transport protein 6 OS=Homo sapiens OX=9606 GN=CLCN6 PE=1 SV=2	509	517
1691	SPEPSKIML	9	+Oxid(8)	SON_HUMAN	sp|P18583|SON_HUMAN Protein SON OS=Homo sapiens OX=9606 GN=SON PE=1 SV=4	283	291
1692	KLEGDFRFK	9		ABCD4_HUMAN	sp|O14678|ABCD4_HUMAN ATP-binding cassette sub-family D member 4 OS=Homo sapiens OX=9606 GN=ABCD4 PE=1 SV=1	217	225
1693	RTLQQMLLK	9		ITPR3_HUMAN	sp|Q14573|ITPR3_HUMAN Inositol 1,4,5-trisphosphate receptor type 3 OS=Homo sapiens OX=9606 GN=ITPR3 PE=1 SV=2	1667	1675
1694	EELERILVY	9		VPP2_HUMAN	sp|Q9Y487|VPP2_HUMAN V-type proton ATPase 116 kDa subunit a isoform 2 OS=Homo sapiens OX=9606 GN=ATP6V0A2 PE=1 SV=2	59	67
1695	HSLGGGTGSGMGTLLISK	18	+Oxid(11)	TBB4B_HUMAN	sp|P68371|TBB4B_HUMAN Tubulin beta-4B chain OS=Homo sapiens OX=9606 GN=TUBB4B PE=1 SV=1	871:137 and 873:137	871:154 and 873:154
1696	EEELIHHLL	9		ADNP2_HUMAN	sp|Q6IQ32|ADNP2_HUMAN Activity-dependent neuroprotector homeobox protein 2 OS=Homo sapiens OX=9606 GN=ADNP2 PE=1 SV=1	758	766
1697	SPTYKGLLM	9		CEP70_HUMAN	sp|Q8NHQ1|CEP70_HUMAN Centrosomal protein of 70 kDa OS=Homo sapiens OX=9606 GN=CEP70 PE=1 SV=2	252	260
1698	ALSAVIATEK	10		GOG8Q_HUMAN	sp|H3BV12|GOG8Q_HUMAN Golgin subfamily A member 8Q OS=Homo sapiens OX=9606 GN=GOLGA8Q PE=3 SV=1	1934:183 and 5419:183	1934:192 and 5419:192
1699	GEDFTEVHQNW	11		NAF1_HUMAN	sp|Q96HR8|NAF1_HUMAN H/ACA ribonucleoprotein complex non-core subunit NAF1 OS=Homo sapiens OX=9606 GN=NAF1 PE=1 SV=2	345	355
1700	RMYAKEFDLLK	11		FMO5_HUMAN	sp|P49326|FMO5_HUMAN Dimethylaniline monooxygenase [N-oxide-forming] 5 OS=Homo sapiens OX=9606 GN=FMO5 PE=1 SV=2	93	103
1701	VLLSHLSYL	9		FLI1_HUMAN	sp|Q01543|FLI1_HUMAN Friend leukemia integration 1 transcription factor OS=Homo sapiens OX=9606 GN=FLI1 PE=1 SV=1	186	194
1702	RPYADVRVI	9		NKTR_HUMAN	sp|P30414|NKTR_HUMAN NK-tumor recognition protein OS=Homo sapiens OX=9606 GN=NKTR PE=1 SV=2	163	171
1703	RILSGVVTKMK	11		RS11_HUMAN	sp|P62280|RS11_HUMAN 40S ribosomal protein S11 OS=Homo sapiens OX=9606 GN=RPS11 PE=1 SV=3	71	81
1704	NEFRASFNHF	10		ACTN2_HUMAN	sp|P35609|ACTN2_HUMAN Alpha-actinin-2 OS=Homo sapiens OX=9606 GN=ACTN2 PE=1 SV=1	756	765
1705	ILMEHIHKL	9		RL19_HUMAN	sp|P84098|RL19_HUMAN 60S ribosomal protein L19 OS=Homo sapiens OX=9606 GN=RPL19 PE=1 SV=1	137	145
1706	LLYDLADQLHAA	12		ETFA_HUMAN	sp|P13804|ETFA_HUMAN Electron transfer flavoprotein subunit alpha, mitochondrial OS=Homo sapiens OX=9606 GN=ETFA PE=1 SV=1	233	244
1707	QVAEAVLTSQLK	12		SYHM_HUMAN	sp|P49590|SYHM_HUMAN Probable histidine--tRNA ligase, mitochondrial OS=Homo sapiens OX=9606 GN=HARS2 PE=1 SV=1	36	47
1708	GSHSMRYFYTSVSRPGRG	18		1A68_HUMAN	sp|P01891|1A68_HUMAN HLA class I histocompatibility antigen, A-68 alpha chain OS=Homo sapiens OX=9606 GN=HLA-A PE=1 SV=4	265:25 and 1911:25 and 4352:25 and 5340:25	265:42 and 1911:42 and 4352:42 and 5340:42
1709	KPYNPILGETF	11		OSBL5_HUMAN	sp|Q9H0X9|OSBL5_HUMAN Oxysterol-binding protein-related protein 5 OS=Homo sapiens OX=9606 GN=OSBPL5 PE=1 SV=1	1390:446 and 6610:482	1390:456 and 6610:492
1710	IPKFAVATL	9		PSB6_HUMAN	sp|P28072|PSB6_HUMAN Proteasome subunit beta type-6 OS=Homo sapiens OX=9606 GN=PSMB6 PE=1 SV=4	228	236
1711	SEQQAKSLL	9		STA5A_HUMAN	sp|P42229|STA5A_HUMAN Signal transducer and activator of transcription 5A OS=Homo sapiens OX=9606 GN=STAT5A PE=1 SV=1	6010:375 and 6061:375	6010:383 and 6061:383
1712	TPSPPGTVL	9		NOTC2_HUMAN	sp|Q04721|NOTC2_HUMAN Neurogenic locus notch homolog protein 2 OS=Homo sapiens OX=9606 GN=NOTCH2 PE=1 SV=3	2068	2076
1713	FEYIRSETY	9		RSU1_HUMAN	sp|Q15404|RSU1_HUMAN Ras suppressor protein 1 OS=Homo sapiens OX=9606 GN=RSU1 PE=1 SV=3	234	242
1714	YPRDASPANTGL	12		HECD4_HUMAN	sp|Q9Y4D8|HECD4_HUMAN Probable E3 ubiquitin-protein ligase HECTD4 OS=Homo sapiens OX=9606 GN=HECTD4 PE=1 SV=5	2641	2652
1715	IEFNKPQYF	9		VP13A_HUMAN	sp|Q96RL7|VP13A_HUMAN Vacuolar protein sorting-associated protein 13A OS=Homo sapiens OX=9606 GN=VPS13A PE=1 SV=2	288	296
1716	KLMDEVIKSM	10		EXOS8_HUMAN	sp|Q96B26|EXOS8_HUMAN Exosome complex component RRP43 OS=Homo sapiens OX=9606 GN=EXOSC8 PE=1 SV=1	264	273
1717	VESALSSLKNF	11		NSE2_HUMAN	sp|Q96MF7|NSE2_HUMAN E3 SUMO-protein ligase NSE2 OS=Homo sapiens OX=9606 GN=NSMCE2 PE=1 SV=2	20	30
1718	NIRNIGKTL	9		RS3A_HUMAN	sp|P61247|RS3A_HUMAN 40S ribosomal protein S3a OS=Homo sapiens OX=9606 GN=RPS3A PE=1 SV=2	40	48
1719	YASGINVNL	9		T131L_HUMAN	sp|A2VDJ0|T131L_HUMAN Transmembrane protein 131-like OS=Homo sapiens OX=9606 GN=TMEM131L PE=1 SV=2	1034	1042
1720	GPALRLAGL	9		RTKN2_HUMAN	sp|Q8IZC4|RTKN2_HUMAN Rhotekin-2 OS=Homo sapiens OX=9606 GN=RTKN2 PE=2 SV=1	8	16
1721	RLTDTDAAI	9		BUB1_HUMAN	sp|O43683|BUB1_HUMAN Mitotic checkpoint serine/threonine-protein kinase BUB1 OS=Homo sapiens OX=9606 GN=BUB1 PE=1 SV=1	699	707
1722	TVLGGVYILGK	11		PEX3_HUMAN	sp|P56589|PEX3_HUMAN Peroxisomal biogenesis factor 3 OS=Homo sapiens OX=9606 GN=PEX3 PE=1 SV=1	21	31
1723	TPNPVGRLAL	10		KIF14_HUMAN	sp|Q15058|KIF14_HUMAN Kinesin-like protein KIF14 OS=Homo sapiens OX=9606 GN=KIF14 PE=1 SV=1	81	90
1724	EPRPTGMSL	9		CC117_HUMAN	sp|Q8IWD4|CC117_HUMAN Coiled-coil domain-containing protein 117 OS=Homo sapiens OX=9606 GN=CCDC117 PE=1 SV=1	255	263
1725	KINPYVLSDK	10		LCAP_HUMAN	sp|Q9UIQ6|LCAP_HUMAN Leucyl-cystinyl aminopeptidase OS=Homo sapiens OX=9606 GN=LNPEP PE=1 SV=3	717	726
1726	EPAVQRTLL	9		CD99_HUMAN	sp|P14209|CD99_HUMAN CD99 antigen OS=Homo sapiens OX=9606 GN=CD99 PE=1 SV=1	175	183
1727	LPRNIGNAGM	10	+Oxid(10)	LRMP_HUMAN	sp|Q12912|LRMP_HUMAN Lymphoid-restricted membrane protein OS=Homo sapiens OX=9606 GN=LRMP PE=1 SV=3	379	388
1728	VADAFLSKF	9		COG6_HUMAN	sp|Q9Y2V7|COG6_HUMAN Conserved oligomeric Golgi complex subunit 6 OS=Homo sapiens OX=9606 GN=COG6 PE=1 SV=2	152	160
1729	YLLHEKLNL	9		PARI_HUMAN	sp|Q9NWS1|PARI_HUMAN PCNA-interacting partner OS=Homo sapiens OX=9606 GN=PARPBP PE=1 SV=3	69	77
1730	KLLEVYEQL	9		FGD3_HUMAN	sp|Q5JSP0|FGD3_HUMAN FYVE, RhoGEF and PH domain-containing protein 3 OS=Homo sapiens OX=9606 GN=FGD3 PE=1 SV=1	350	358
1731	ISDGPSKVTL	10		COIL_HUMAN	sp|P38432|COIL_HUMAN Coilin OS=Homo sapiens OX=9606 GN=COIL PE=1 SV=1	257	266
1732	NEVVAGIKEY	10		MO4L2_HUMAN	sp|Q15014|MO4L2_HUMAN Mortality factor 4-like protein 2 OS=Homo sapiens OX=9606 GN=MORF4L2 PE=1 SV=1	180	189
1733	SENPAKRLY	9		BUD23_HUMAN	sp|O43709|BUD23_HUMAN Probable 18S rRNA (guanine-N(7))-methyltransferase OS=Homo sapiens OX=9606 GN=BUD23 PE=1 SV=2	135	143
1734	SPLSSRQSF	9		TBC9B_HUMAN	sp|Q66K14|TBC9B_HUMAN TBC1 domain family member 9B OS=Homo sapiens OX=9606 GN=TBC1D9B PE=1 SV=3	435	443
1735	VTMSKKLLIEK	11		TLK2_HUMAN	sp|Q86UE8|TLK2_HUMAN Serine/threonine-protein kinase tousled-like 2 OS=Homo sapiens OX=9606 GN=TLK2 PE=1 SV=2	267	277
1736	TLADVLYHV	9		ASH2L_HUMAN	sp|Q9UBL3|ASH2L_HUMAN Set1/Ash2 histone methyltransferase complex subunit ASH2 OS=Homo sapiens OX=9606 GN=ASH2L PE=1 SV=1	606	614
1737	EENSPDISATRAY	13		UBP37_HUMAN	sp|Q86T82|UBP37_HUMAN Ubiquitin carboxyl-terminal hydrolase 37 OS=Homo sapiens OX=9606 GN=USP37 PE=1 SV=2	459	471
1738	LPQKAGGFL	9		PGK1_HUMAN	sp|P00558|PGK1_HUMAN Phosphoglycerate kinase 1 OS=Homo sapiens OX=9606 GN=PGK1 PE=1 SV=3	181	189
1739	GTFHWSGNEQMTK	13		MAT2B_HUMAN	sp|Q9NZL9|MAT2B_HUMAN Methionine adenosyltransferase 2 subunit beta OS=Homo sapiens OX=9606 GN=MAT2B PE=1 SV=1	246	258
1740	RPDGRSVSESL	11		NIPBL_HUMAN	sp|Q6KC79|NIPBL_HUMAN Nipped-B-like protein OS=Homo sapiens OX=9606 GN=NIPBL PE=1 SV=2	804	814
1741	SVYENGLSQK	10	+Deamid(5)	ATAD2_HUMAN	sp|Q6PL18|ATAD2_HUMAN ATPase family AAA domain-containing protein 2 OS=Homo sapiens OX=9606 GN=ATAD2 PE=1 SV=1	757	766
1742	KPLSNMKIL	9		PARP1_HUMAN	sp|P09874|PARP1_HUMAN Poly [ADP-ribose] polymerase 1 OS=Homo sapiens OX=9606 GN=PARP1 PE=1 SV=4	388	396
1743	ALWSVGGEVHV	11		GP146_HUMAN	sp|Q96CH1|GP146_HUMAN Probable G-protein coupled receptor 146 OS=Homo sapiens OX=9606 GN=GPR146 PE=2 SV=1	93	103
1744	KVRYPDRITL	10		PP4C_HUMAN	sp|P60510|PP4C_HUMAN Serine/threonine-protein phosphatase 4 catalytic subunit OS=Homo sapiens OX=9606 GN=PPP4C PE=1 SV=1	101	110
1745	APRNSVLGLAQPG	13		CPXM1_HUMAN	sp|Q96SM3|CPXM1_HUMAN Probable carboxypeptidase X1 OS=Homo sapiens OX=9606 GN=CPXM1 PE=2 SV=2	21	33
1746	AINDRTVNY	9		PKHG4_HUMAN	sp|Q58EX7|PKHG4_HUMAN Puratrophin-1 OS=Homo sapiens OX=9606 GN=PLEKHG4 PE=1 SV=1	1060	1068
1747	AMAPTSPQI	9		RM09_HUMAN	sp|Q9BYD2|RM09_HUMAN 39S ribosomal protein L9, mitochondrial OS=Homo sapiens OX=9606 GN=MRPL9 PE=1 SV=2	259	267
1748	KMFAEIMMK	9		PRP31_HUMAN	sp|Q8WWY3|PRP31_HUMAN U4/U6 small nuclear ribonucleoprotein Prp31 OS=Homo sapiens OX=9606 GN=PRPF31 PE=1 SV=2	58	66
1749	IGFGSFVEK	9		ITB1_HUMAN	sp|P05556|ITB1_HUMAN Integrin beta-1 OS=Homo sapiens OX=9606 GN=ITGB1 PE=1 SV=2	182	190
1750	YPRQPNYNAL	10		ARI1A_HUMAN	sp|O14497|ARI1A_HUMAN AT-rich interactive domain-containing protein 1A OS=Homo sapiens OX=9606 GN=ARID1A PE=1 SV=3	809	818
1751	RSIPQSATWK	10		P66A_HUMAN	sp|Q86YP4|P66A_HUMAN Transcriptional repressor p66-alpha OS=Homo sapiens OX=9606 GN=GATAD2A PE=1 SV=1	624	633
1752	YLITGNLEKL	10		COPA_HUMAN	sp|P53621|COPA_HUMAN Coatomer subunit alpha OS=Homo sapiens OX=9606 GN=COPA PE=1 SV=2	707	716
1753	AVFNRIVQK	9		B3GL2_HUMAN	sp|Q8NCR0|B3GL2_HUMAN UDP-GalNAc:beta-1,3-N-acetylgalactosaminyltransferase 2 OS=Homo sapiens OX=9606 GN=B3GALNT2 PE=1 SV=1	365	373
1754	AEVTLKTYW	9		SYFA_HUMAN	sp|Q9Y285|SYFA_HUMAN Phenylalanine--tRNA ligase alpha subunit OS=Homo sapiens OX=9606 GN=FARSA PE=1 SV=3	166	174
1755	EELALLRRF	9		TP8L1_HUMAN	sp|Q8WVP5|TP8L1_HUMAN Tumor necrosis factor alpha-induced protein 8-like protein 1 OS=Homo sapiens OX=9606 GN=TNFAIP8L1 PE=1 SV=2	82	90
1756	FLLQLQEEL	9		SP16H_HUMAN	sp|Q9Y5B9|SP16H_HUMAN FACT complex subunit SPT16 OS=Homo sapiens OX=9606 GN=SUPT16H PE=1 SV=1	304	312
1757	TPYGGQFERM	10		DDX21_HUMAN	sp|Q9NR30|DDX21_HUMAN Nucleolar RNA helicase 2 OS=Homo sapiens OX=9606 GN=DDX21 PE=1 SV=5	296	305
1758	SPSKMPEI	8		HERP1_HUMAN	sp|Q15011|HERP1_HUMAN Homocysteine-responsive endoplasmic reticulum-resident ubiquitin-like domain member 1 protein OS=Homo sapiens OX=9606 GN=HERPUD1 PE=1 SV=1	90	97
1759	LALDKQWHL	9		ABLM1_HUMAN	sp|O14639|ABLM1_HUMAN Actin-binding LIM protein 1 OS=Homo sapiens OX=9606 GN=ABLIM1 PE=1 SV=3	240	248
1760	AVIPAKVVREVLK	13		HMDH_HUMAN	sp|P04035|HMDH_HUMAN 3-hydroxy-3-methylglutaryl-coenzyme A reductase OS=Homo sapiens OX=9606 GN=HMGCR PE=1 SV=1	710	722
1761	TLADIIARL	9		NYNRI_HUMAN	sp|Q9P2P1|NYNRI_HUMAN Protein NYNRIN OS=Homo sapiens OX=9606 GN=NYNRIN PE=2 SV=3	1487	1495
1762	MPLPGTKAL	9		SYNRG_HUMAN	sp|Q9UMZ2|SYNRG_HUMAN Synergin gamma OS=Homo sapiens OX=9606 GN=SYNRG PE=1 SV=2	500	508
1763	VPTDAGPTL	9		NYNRI_HUMAN	sp|Q9P2P1|NYNRI_HUMAN Protein NYNRIN OS=Homo sapiens OX=9606 GN=NYNRIN PE=2 SV=3	686	694
1764	THETGTTHTATTVTSNMSSNQD	22		HCFC1_HUMAN	sp|P51610|HCFC1_HUMAN Host cell factor 1 OS=Homo sapiens OX=9606 GN=HCFC1 PE=1 SV=2	1424	1445
1765	IMAELLTGR	9		MK14_HUMAN	sp|Q16539|MK14_HUMAN Mitogen-activated protein kinase 14 OS=Homo sapiens OX=9606 GN=MAPK14 PE=1 SV=3	212	220
1766	SLQEEKLIYV	10		HYCCI_HUMAN	sp|Q9BYI3|HYCCI_HUMAN Hyccin OS=Homo sapiens OX=9606 GN=FAM126A PE=1 SV=2	485	494
1767	FLDNAIMIV	9		TMM65_HUMAN	sp|Q6PI78|TMM65_HUMAN Transmembrane protein 65 OS=Homo sapiens OX=9606 GN=TMEM65 PE=1 SV=2	130	138
1768	TLLSDITRL	9		CD3D_HUMAN	sp|P04234|CD3D_HUMAN T-cell surface glycoprotein CD3 delta chain OS=Homo sapiens OX=9606 GN=CD3D PE=1 SV=1	50	58
1769	EEMLNLKKL	9		UBP10_HUMAN	sp|Q14694|UBP10_HUMAN Ubiquitin carboxyl-terminal hydrolase 10 OS=Homo sapiens OX=9606 GN=USP10 PE=1 SV=2	537	545
1770	TEVDNYHFY	9		NF2L2_HUMAN	sp|Q16236|NF2L2_HUMAN Nuclear factor erythroid 2-related factor 2 OS=Homo sapiens OX=9606 GN=NFE2L2 PE=1 SV=3	221	229
1771	TVADKIHSV	9		DUS14_HUMAN	sp|O95147|DUS14_HUMAN Dual specificity protein phosphatase 14 OS=Homo sapiens OX=9606 GN=DUSP14 PE=1 SV=1	92	100
1772	VLQEKIEVV	9		SLMAP_HUMAN	sp|Q14BN4|SLMAP_HUMAN Sarcolemmal membrane-associated protein OS=Homo sapiens OX=9606 GN=SLMAP PE=1 SV=1	261	269
1773	AEQFPRQVL	9		BT3L4_HUMAN	sp|Q96K17|BT3L4_HUMAN Transcription factor BTF3 homolog 4 OS=Homo sapiens OX=9606 GN=BTF3L4 PE=1 SV=1	117	125
1774	RLFTDVLLH	9		ENC1_HUMAN	sp|O14682|ENC1_HUMAN Ectoderm-neural cortex protein 1 OS=Homo sapiens OX=9606 GN=ENC1 PE=1 SV=2	43	51
1775	VPNVGKSSLINSL	13		MTG1_HUMAN	sp|Q9BT17|MTG1_HUMAN Mitochondrial ribosome-associated GTPase 1 OS=Homo sapiens OX=9606 GN=MTG1 PE=1 SV=2	151	163
1776	KVNPIQGLASK	11		COX41_HUMAN	sp|P13073|COX41_HUMAN Cytochrome c oxidase subunit 4 isoform 1, mitochondrial OS=Homo sapiens OX=9606 GN=COX4I1 PE=1 SV=1	149	159
1777	APRPVDEPAM	10		MED16_HUMAN	sp|Q9Y2X0|MED16_HUMAN Mediator of RNA polymerase II transcription subunit 16 OS=Homo sapiens OX=9606 GN=MED16 PE=1 SV=2	410	419
1778	ALFKNLLLKK	10		STAT6_HUMAN	sp|P42226|STAT6_HUMAN Signal transducer and activator of transcription 6 OS=Homo sapiens OX=9606 GN=STAT6 PE=1 SV=1	358	367
1779	REAERLVKY	9		NDUBB_HUMAN	sp|Q9NX14|NDUBB_HUMAN NADH dehydrogenase [ubiquinone] 1 beta subcomplex subunit 11, mitochondrial OS=Homo sapiens OX=9606 GN=NDUFB11 PE=1 SV=1	120	128
1780	SPGPQRSLSAL	11		NPTXR_HUMAN	sp|O95502|NPTXR_HUMAN Neuronal pentraxin receptor OS=Homo sapiens OX=9606 GN=NPTXR PE=3 SV=2	52	62
1781	RIASEASRLAH	11		H2B1A_HUMAN	sp|Q96A08|H2B1A_HUMAN Histone H2B type 1-A OS=Homo sapiens OX=9606 GN=HIST1H2BA PE=1 SV=3	74	84
1782	QEMPEPKFMY	10		FAN_HUMAN	sp|Q92636|FAN_HUMAN Protein FAN OS=Homo sapiens OX=9606 GN=NSMAF PE=1 SV=2	379	388
1783	ALYFPKNGDPSGLAK	15		LPIN1_HUMAN	sp|Q14693|LPIN1_HUMAN Phosphatidate phosphatase LPIN1 OS=Homo sapiens OX=9606 GN=LPIN1 PE=1 SV=2	411	425
1784	QPRSPGPDYSL	11		GFI1_HUMAN	sp|Q99684|GFI1_HUMAN Zinc finger protein Gfi-1 OS=Homo sapiens OX=9606 GN=GFI1 PE=1 SV=2	17	27
1785	KLLFEIASA	9		SNX20_HUMAN	sp|Q7Z614|SNX20_HUMAN Sorting nexin-20 OS=Homo sapiens OX=9606 GN=SNX20 PE=1 SV=1	75	83
1786	VTNDGATILK	10		TCPB_HUMAN	sp|P78371|TCPB_HUMAN T-complex protein 1 subunit beta OS=Homo sapiens OX=9606 GN=CCT2 PE=1 SV=4	63	72
1787	PPAENSSAPEAEQGGAE	17		YBOX1_HUMAN	sp|P67809|YBOX1_HUMAN Nuclease-sensitive element-binding protein 1 OS=Homo sapiens OX=9606 GN=YBX1 PE=1 SV=3	308	324
1788	LLAETHYQL	9		NASP_HUMAN	sp|P49321|NASP_HUMAN Nuclear autoantigenic sperm protein OS=Homo sapiens OX=9606 GN=NASP PE=1 SV=2	582	590
1789	SPSVLRPIVL	10		CTC1_HUMAN	sp|Q2NKJ3|CTC1_HUMAN CST complex subunit CTC1 OS=Homo sapiens OX=9606 GN=CTC1 PE=1 SV=2	1148	1157
1790	YRVHSIFVL	9		ALG3_HUMAN	sp|Q92685|ALG3_HUMAN Dol-P-Man:Man(5)GlcNAc(2)-PP-Dol alpha-1,3-mannosyltransferase OS=Homo sapiens OX=9606 GN=ALG3 PE=1 SV=1	162	170
1791	SLNDANMLK	9		MYO5C_HUMAN	sp|Q9NQX4|MYO5C_HUMAN Unconventional myosin-Vc OS=Homo sapiens OX=9606 GN=MYO5C PE=1 SV=2	1409	1417
1792	LPALRSKL	8		DYN2_HUMAN	sp|P50570|DYN2_HUMAN Dynamin-2 OS=Homo sapiens OX=9606 GN=DNM2 PE=1 SV=2	293	300
1793	QETPYLVKL	9		DVL3_HUMAN	sp|Q92997|DVL3_HUMAN Segment polarity protein dishevelled homolog DVL-3 OS=Homo sapiens OX=9606 GN=DVL3 PE=1 SV=2	13	21
1794	RTAHVILRY	9		AMFR_HUMAN	sp|Q9UKV5|AMFR_HUMAN E3 ubiquitin-protein ligase AMFR OS=Homo sapiens OX=9606 GN=AMFR PE=1 SV=2	229	237
1795	TVGTSVLTVL	10		CAD23_HUMAN	sp|Q9H251|CAD23_HUMAN Cadherin-23 OS=Homo sapiens OX=9606 GN=CDH23 PE=1 SV=2	474	483
1796	EESDQIREKF	10		PRP16_HUMAN	sp|Q92620|PRP16_HUMAN Pre-mRNA-splicing factor ATP-dependent RNA helicase PRP16 OS=Homo sapiens OX=9606 GN=DHX38 PE=1 SV=2	992	1001
1797	LMLDKIIGEK	10		RHG05_HUMAN	sp|Q13017|RHG05_HUMAN Rho GTPase-activating protein 5 OS=Homo sapiens OX=9606 GN=ARHGAP5 PE=1 SV=2	816	825
1798	MPRIVNVTSL	10		MGAP_HUMAN	sp|Q8IWI9|MGAP_HUMAN MAX gene-associated protein OS=Homo sapiens OX=9606 GN=MGA PE=1 SV=4	2648	2657
1799	RLLAYISQV	9		TP4AP_HUMAN	sp|Q8TEL6|TP4AP_HUMAN Short transient receptor potential channel 4-associated protein OS=Homo sapiens OX=9606 GN=TRPC4AP PE=1 SV=2	654	662
1800	RLFDDVPQV	9		DAAF5_HUMAN	sp|Q86Y56|DAAF5_HUMAN Dynein assembly factor 5, axonemal OS=Homo sapiens OX=9606 GN=DNAAF5 PE=1 SV=4	253	261
1801	RAYQKQPTIFQNK	13		RS11_HUMAN	sp|P62280|RS11_HUMAN 40S ribosomal protein S11 OS=Homo sapiens OX=9606 GN=RPS11 PE=1 SV=3	8	20
1802	SPMALFLKM	9	+Oxid(3)+Oxid(9)	JAK1_HUMAN	sp|P23458|JAK1_HUMAN Tyrosine-protein kinase JAK1 OS=Homo sapiens OX=9606 GN=JAK1 PE=1 SV=2	1083	1091
1803	SIFYKGVYY	9		GATD1_HUMAN	sp|Q8WUU5|GATD1_HUMAN GATA zinc finger domain-containing protein 1 OS=Homo sapiens OX=9606 GN=GATAD1 PE=1 SV=1	141	149
1804	KSIDTFFGV	9		RNH2B_HUMAN	sp|Q5TBB1|RNH2B_HUMAN Ribonuclease H2 subunit B OS=Homo sapiens OX=9606 GN=RNASEH2B PE=1 SV=1	295	303
1805	KLFVGFLNR	9		NSMA3_HUMAN	sp|Q9NXE4|NSMA3_HUMAN Sphingomyelin phosphodiesterase 4 OS=Homo sapiens OX=9606 GN=SMPD4 PE=1 SV=3	482	490
1806	RLGDSSGPALK	11		SEPT9_HUMAN	sp|Q9UHD8|SEPT9_HUMAN Septin-9 OS=Homo sapiens OX=9606 GN=SEPTIN9 PE=1 SV=2	18	28
1807	APPRGPLPTL	10		CIKS_HUMAN	sp|O43734|CIKS_HUMAN Adapter protein CIKS OS=Homo sapiens OX=9606 GN=TRAF3IP2 PE=1 SV=3	560	569
1808	QEGHTAVVSF	10		CDN2D_HUMAN	sp|P55273|CDN2D_HUMAN Cyclin-dependent kinase 4 inhibitor D OS=Homo sapiens OX=9606 GN=CDKN2D PE=1 SV=1	116	125
1809	ELMEQVPHI	9		PP4R1_HUMAN	sp|Q8TF05|PP4R1_HUMAN Serine/threonine-protein phosphatase 4 regulatory subunit 1 OS=Homo sapiens OX=9606 GN=PPP4R1 PE=1 SV=1	105	113
1810	IPRITSDRL	9		DPYL2_HUMAN	sp|Q16555|DPYL2_HUMAN Dihydropyrimidinase-related protein 2 OS=Homo sapiens OX=9606 GN=DPYSL2 PE=1 SV=1	4003:9 and 5254:9	4003:17 and 5254:17
1811	SELDEEQHL	9		INCE_HUMAN	sp|Q9NQS7|INCE_HUMAN Inner centromere protein OS=Homo sapiens OX=9606 GN=INCENP PE=1 SV=3	458	466
1812	VADLQLIDF	9		CAB39_HUMAN	sp|Q9Y376|CAB39_HUMAN Calcium-binding protein 39 OS=Homo sapiens OX=9606 GN=CAB39 PE=1 SV=1	84	92
1813	FPRPVTVEP	9		NONO_HUMAN	sp|Q15233|NONO_HUMAN Non-POU domain-containing octamer-binding protein OS=Homo sapiens OX=9606 GN=NONO PE=1 SV=4	218	226
1814	VLIDHDVDL	9		SIN1_HUMAN	sp|Q9BPZ7|SIN1_HUMAN Target of rapamycin complex 2 subunit MAPKAP1 OS=Homo sapiens OX=9606 GN=MAPKAP1 PE=1 SV=2	30	38
1815	MENEMRTQL	9		MIC60_HUMAN	sp|Q16891|MIC60_HUMAN MICOS complex subunit MIC60 OS=Homo sapiens OX=9606 GN=IMMT PE=1 SV=1	475	483
1816	ILGGPGTVQGV	11		CCS_HUMAN	sp|O14618|CCS_HUMAN Copper chaperone for superoxide dismutase OS=Homo sapiens OX=9606 GN=CCS PE=1 SV=1	92	102
1817	ALMEEILKL	9		BICD1_HUMAN	sp|Q96G01|BICD1_HUMAN Protein bicaudal D homolog 1 OS=Homo sapiens OX=9606 GN=BICD1 PE=1 SV=3	669	677
1818	SPQAPLSSL	9		PRR36_HUMAN	sp|Q9H6K5|PRR36_HUMAN Proline-rich protein 36 OS=Homo sapiens OX=9606 GN=PRR36 PE=1 SV=2	698	706
1819	VIYFPPLQK	9		AT2C1_HUMAN	sp|P98194|AT2C1_HUMAN Calcium-transporting ATPase type 2C member 1 OS=Homo sapiens OX=9606 GN=ATP2C1 PE=1 SV=3	858	866
1820	RVNVTGIYR	9		MCM4_HUMAN	sp|P33991|MCM4_HUMAN DNA replication licensing factor MCM4 OS=Homo sapiens OX=9606 GN=MCM4 PE=1 SV=5	387	395
1821	FIDEELEKM	9		SETB1_HUMAN	sp|Q15047|SETB1_HUMAN Histone-lysine N-methyltransferase SETDB1 OS=Homo sapiens OX=9606 GN=SETDB1 PE=1 SV=1	43	51
1822	KPQDYKKRLSV	11		CTNB1_HUMAN	sp|P35222|CTNB1_HUMAN Catenin beta-1 OS=Homo sapiens OX=9606 GN=CTNNB1 PE=1 SV=1	666	676
1823	KELGGADNIRKY	12		ARL15_HUMAN	sp|Q9NXU5|ARL15_HUMAN ADP-ribosylation factor-like protein 15 OS=Homo sapiens OX=9606 GN=ARL15 PE=1 SV=1	81	92
1824	TPREVTLHFL	10		PTN7_HUMAN	sp|P35236|PTN7_HUMAN Tyrosine-protein phosphatase non-receptor type 7 OS=Homo sapiens OX=9606 GN=PTPN7 PE=1 SV=3	66	75
1825	LPEAKKPRL	9		INT11_HUMAN	sp|Q5TA45|INT11_HUMAN Integrator complex subunit 11 OS=Homo sapiens OX=9606 GN=INTS11 PE=1 SV=2	470	478
1826	VLDNVKMNL	9	+Oxid(7)	HEAT3_HUMAN	sp|Q7Z4Q2|HEAT3_HUMAN HEAT repeat-containing protein 3 OS=Homo sapiens OX=9606 GN=HEATR3 PE=1 SV=2	656	664
1827	FLQPELVKL	9		PSME4_HUMAN	sp|Q14997|PSME4_HUMAN Proteasome activator complex subunit 4 OS=Homo sapiens OX=9606 GN=PSME4 PE=1 SV=2	787	795
1828	VYVNMPTNF	9		SHSA2_HUMAN	sp|Q6UWI4|SHSA2_HUMAN Protein shisa-2 homolog OS=Homo sapiens OX=9606 GN=SHISA2 PE=1 SV=1	216	224
1829	HLHFRQLRY	9		ZN197_HUMAN	sp|O14709|ZN197_HUMAN Zinc finger protein 197 OS=Homo sapiens OX=9606 GN=ZNF197 PE=2 SV=1	42	50
1830	ILVDLGHLEGADA	13		M1IP1_HUMAN	sp|Q9NPA3|M1IP1_HUMAN Mid1-interacting protein 1 OS=Homo sapiens OX=9606 GN=MID1IP1 PE=1 SV=1	126	138
1831	IEKPPVGTW	9		SASH3_HUMAN	sp|O75995|SASH3_HUMAN SAM and SH3 domain-containing protein 3 OS=Homo sapiens OX=9606 GN=SASH3 PE=1 SV=2	205	213
1832	KLLSENTNL	9		CMIP_HUMAN	sp|Q8IY22|CMIP_HUMAN C-Maf-inducing protein OS=Homo sapiens OX=9606 GN=CMIP PE=1 SV=3	209	217
1833	ILYSSKLYR	9		KCD20_HUMAN	sp|Q7Z5Y7|KCD20_HUMAN BTB/POZ domain-containing protein KCTD20 OS=Homo sapiens OX=9606 GN=KCTD20 PE=1 SV=1	286	294
1834	SGYQRDGYQQNFK	13		CAPR1_HUMAN	sp|Q14444|CAPR1_HUMAN Caprin-1 OS=Homo sapiens OX=9606 GN=CAPRIN1 PE=1 SV=2	663	675
1835	ALYDENTKLWYA	12		JAK1_HUMAN	sp|P23458|JAK1_HUMAN Tyrosine-protein kinase JAK1 OS=Homo sapiens OX=9606 GN=JAK1 PE=1 SV=2	79	90
1836	TSIVKGTPP	9	+Acet(n)	TITIN_HUMAN	sp|Q8WZ42|TITIN_HUMAN Titin OS=Homo sapiens OX=9606 GN=TTN PE=1 SV=4	8722	8730
1837	GPSLRGPAL	9		RTKN2_HUMAN	sp|Q8IZC4|RTKN2_HUMAN Rhotekin-2 OS=Homo sapiens OX=9606 GN=RTKN2 PE=2 SV=1	3	11
1838	LADHPDAPM	9		MO4L1_HUMAN	sp|Q9UBU8|MO4L1_HUMAN Mortality factor 4-like protein 1 OS=Homo sapiens OX=9606 GN=MORF4L1 PE=1 SV=2	285	293
1839	GGKAFLEHL	9		CEP76_HUMAN	sp|Q8TAP6|CEP76_HUMAN Centrosomal protein of 76 kDa OS=Homo sapiens OX=9606 GN=CEP76 PE=1 SV=1	114	122
1840	RTSPALKTTRL	11		CE170_HUMAN	sp|Q5SW79|CE170_HUMAN Centrosomal protein of 170 kDa OS=Homo sapiens OX=9606 GN=CEP170 PE=1 SV=1	1258	1268
1841	SPEGRYSAL	9		PCX1_HUMAN	sp|Q96RV3|PCX1_HUMAN Pecanex-like protein 1 OS=Homo sapiens OX=9606 GN=PCNX1 PE=1 SV=2	635	643
1842	FPNYSSEL	8	+Deamid(3)	TVB55_HUMAN	sp|A0A597|TVB55_HUMAN T cell receptor beta variable 5-5 OS=Homo sapiens OX=9606 GN=TRBV5-5 PE=3 SV=1	88	95
1843	ILQQHIATV	9		ASB3_HUMAN	sp|Q9Y575|ASB3_HUMAN Ankyrin repeat and SOCS box protein 3 OS=Homo sapiens OX=9606 GN=ASB3 PE=1 SV=1	451	459
1844	KNDVPVHL	8		RPGR_HUMAN	sp|Q92834|RPGR_HUMAN X-linked retinitis pigmentosa GTPase regulator OS=Homo sapiens OX=9606 GN=RPGR PE=1 SV=2	33	40
1845	RPLFPGSTV	9		CDK18_HUMAN	sp|Q07002|CDK18_HUMAN Cyclin-dependent kinase 18 OS=Homo sapiens OX=9606 GN=CDK18 PE=1 SV=4	338	346
1846	SLIKHKIML	9		VATA_HUMAN	sp|P38606|VATA_HUMAN V-type proton ATPase catalytic subunit A OS=Homo sapiens OX=9606 GN=ATP6V1A PE=1 SV=2	160	168
1847	QEDAARLQAAY	11	+Pyro(1)	SPTB2_HUMAN	sp|Q01082|SPTB2_HUMAN Spectrin beta chain, non-erythrocytic 1 OS=Homo sapiens OX=9606 GN=SPTBN1 PE=1 SV=2	1864	1874
1848	TLAKYLMEL	9	+Oxid(7)	CCNB2_HUMAN	sp|O95067|CCNB2_HUMAN G2/mitotic-specific cyclin-B2 OS=Homo sapiens OX=9606 GN=CCNB2 PE=1 SV=1	285	293
1849	TELDLHKRL	9		RBM27_HUMAN	sp|Q9P2N5|RBM27_HUMAN RNA-binding protein 27 OS=Homo sapiens OX=9606 GN=RBM27 PE=1 SV=2	905	913
1850	QETAYERLY	9		COG6_HUMAN	sp|Q9Y2V7|COG6_HUMAN Conserved oligomeric Golgi complex subunit 6 OS=Homo sapiens OX=9606 GN=COG6 PE=1 SV=2	219	227
1851	VLDQVEARL	9		DCTN2_HUMAN	sp|Q13561|DCTN2_HUMAN Dynactin subunit 2 OS=Homo sapiens OX=9606 GN=DCTN2 PE=1 SV=4	275	283
1852	ALTDYITRL	9		AKAP9_HUMAN	sp|Q99996|AKAP9_HUMAN A-kinase anchor protein 9 OS=Homo sapiens OX=9606 GN=AKAP9 PE=1 SV=4	3875	3883
1853	QVTQPTVGMNFKTPRGPV	18		RS17_HUMAN	sp|P08708|RS17_HUMAN 40S ribosomal protein S17 OS=Homo sapiens OX=9606 GN=RPS17 PE=1 SV=2	118	135
1854	EYACRVNHVTLSQPKIVKWDRDM	23		B2MG_HUMAN	sp|P61769|B2MG_HUMAN Beta-2-microglobulin OS=Homo sapiens OX=9606 GN=B2M PE=1 SV=1	97	119
1855	AEMENIKAI	9		RABE1_HUMAN	sp|Q15276|RABE1_HUMAN Rab GTPase-binding effector protein 1 OS=Homo sapiens OX=9606 GN=RABEP1 PE=1 SV=2	83	91
1856	YLMEGSYNKV	10		PSMD8_HUMAN	sp|P48556|PSMD8_HUMAN 26S proteasome non-ATPase regulatory subunit 8 OS=Homo sapiens OX=9606 GN=PSMD8 PE=1 SV=2	235	244
1857	RLAEVVHEL	9		DMTF1_HUMAN	sp|Q9Y222|DMTF1_HUMAN Cyclin-D-binding Myb-like transcription factor 1 OS=Homo sapiens OX=9606 GN=DMTF1 PE=1 SV=1	283	291
1858	RLSNLALVK	9		PDCD5_HUMAN	sp|O14737|PDCD5_HUMAN Programmed cell death protein 5 OS=Homo sapiens OX=9606 GN=PDCD5 PE=1 SV=3	55	63
1859	GIKDWVTPYK	10		APC5_HUMAN	sp|Q9UJX4|APC5_HUMAN Anaphase-promoting complex subunit 5 OS=Homo sapiens OX=9606 GN=ANAPC5 PE=1 SV=2	25	34
1860	LIYDPAKRISGK	12		CDK1_HUMAN	sp|P06493|CDK1_HUMAN Cyclin-dependent kinase 1 OS=Homo sapiens OX=9606 GN=CDK1 PE=1 SV=3	268	279
1861	FLKEKVPGI	9		CDKAL_HUMAN	sp|Q5VV42|CDKAL_HUMAN Threonylcarbamoyladenosine tRNA methylthiotransferase OS=Homo sapiens OX=9606 GN=CDKAL1 PE=1 SV=1	348	356
1862	RVGTVIGSNKL	11		PARP1_HUMAN	sp|P09874|PARP1_HUMAN Poly [ADP-ribose] polymerase 1 OS=Homo sapiens OX=9606 GN=PARP1 PE=1 SV=4	591	601
1863	SPAATKAQIVKAL	13		DJC13_HUMAN	sp|O75165|DJC13_HUMAN DnaJ homolog subfamily C member 13 OS=Homo sapiens OX=9606 GN=DNAJC13 PE=1 SV=5	2151	2163
1864	YQEDGSVLL	9		CD3G_HUMAN	sp|P09693|CD3G_HUMAN T-cell surface glycoprotein CD3 gamma chain OS=Homo sapiens OX=9606 GN=CD3G PE=1 SV=1	36	44
1865	SEINKPNFY	9		TDIF2_HUMAN	sp|Q5QJE6|TDIF2_HUMAN Deoxynucleotidyltransferase terminal-interacting protein 2 OS=Homo sapiens OX=9606 GN=DNTTIP2 PE=1 SV=2	253	261
1866	QEYPDLIHIY	10		SP100_HUMAN	sp|P23497|SP100_HUMAN Nuclear autoantigen Sp-100 OS=Homo sapiens OX=9606 GN=SP100 PE=1 SV=3	132	141
1867	FRQGLIRVL	9		DPOLQ_HUMAN	sp|O75417|DPOLQ_HUMAN DNA polymerase theta OS=Homo sapiens OX=9606 GN=POLQ PE=1 SV=2	432	440
1868	VLFSYSFSYK	10		ATPK_HUMAN	sp|P56134|ATPK_HUMAN ATP synthase subunit f, mitochondrial OS=Homo sapiens OX=9606 GN=ATP5MF PE=1 SV=3	74	83
1869	QLAPVFQRV	9		COG8_HUMAN	sp|Q96MW5|COG8_HUMAN Conserved oligomeric Golgi complex subunit 8 OS=Homo sapiens OX=9606 GN=COG8 PE=1 SV=2	366	374
1870	WLDSVVTQV	9		RFX2_HUMAN	sp|P48378|RFX2_HUMAN DNA-binding protein RFX2 OS=Homo sapiens OX=9606 GN=RFX2 PE=1 SV=2	587	595
1871	SVTSHIYQV	9		KDM4B_HUMAN	sp|O94953|KDM4B_HUMAN Lysine-specific demethylase 4B OS=Homo sapiens OX=9606 GN=KDM4B PE=1 SV=4	1000	1008
1872	RLPEMGSNVEL	11		TRRAP_HUMAN	sp|Q9Y4A5|TRRAP_HUMAN Transformation/transcription domain-associated protein OS=Homo sapiens OX=9606 GN=TRRAP PE=1 SV=3	696	706
1873	SLLERNPNL	9		RANB9_HUMAN	sp|Q96S59|RANB9_HUMAN Ran-binding protein 9 OS=Homo sapiens OX=9606 GN=RANBP9 PE=1 SV=1	432	440
1874	IVRDIKEKL	9		ACTH_HUMAN	sp|P63267|ACTH_HUMAN Actin, gamma-enteric smooth muscle OS=Homo sapiens OX=9606 GN=ACTG2 PE=1 SV=1	268:209 and 2142:210 and 2695:210 and 3393:210	268:217 and 2142:218 and 2695:218 and 3393:218
1875	AVAKHFVAL	9		G6PI_HUMAN	sp|P06744|G6PI_HUMAN Glucose-6-phosphate isomerase OS=Homo sapiens OX=9606 GN=GPI PE=1 SV=4	238	246
1876	QLFHPEQLITGK	12		TBA3C_HUMAN	sp|P0DPH7|TBA3C_HUMAN Tubulin alpha-3C chain OS=Homo sapiens OX=9606 GN=TUBA3C PE=1 SV=1	535:85 and 986:85	535:96 and 986:96
1877	KLNDRTLAEKF	11		IPMK_HUMAN	sp|Q8NFU5|IPMK_HUMAN Inositol polyphosphate multikinase OS=Homo sapiens OX=9606 GN=IPMK PE=1 SV=1	267	277
1878	AENVPASKF	9		RIC1_HUMAN	sp|Q4ADV7|RIC1_HUMAN RAB6A-GEF complex partner protein 1 OS=Homo sapiens OX=9606 GN=RIC1 PE=1 SV=2	1022	1030
1879	SEDGSLHVF	9		WDR6_HUMAN	sp|Q9NNW5|WDR6_HUMAN WD repeat-containing protein 6 OS=Homo sapiens OX=9606 GN=WDR6 PE=1 SV=1	1002	1010
1880	APPEYHRKAV	10		MO4L1_HUMAN	sp|Q9UBU8|MO4L1_HUMAN Mortality factor 4-like protein 1 OS=Homo sapiens OX=9606 GN=MORF4L1 PE=1 SV=2	353	362
1881	VVAPVLMSKL	10		PAIP1_HUMAN	sp|Q9H074|PAIP1_HUMAN Polyadenylate-binding protein-interacting protein 1 OS=Homo sapiens OX=9606 GN=PAIP1 PE=1 SV=1	119	128
1882	AENMQIIQL	9		CE152_HUMAN	sp|O94986|CE152_HUMAN Centrosomal protein of 152 kDa OS=Homo sapiens OX=9606 GN=CEP152 PE=1 SV=4	233	241
1883	ALTSSVPTTK	10		HLTF_HUMAN	sp|Q14527|HLTF_HUMAN Helicase-like transcription factor OS=Homo sapiens OX=9606 GN=HLTF PE=1 SV=2	443	452
1884	IENESDMIRNW	11		STXB3_HUMAN	sp|O00186|STXB3_HUMAN Syntaxin-binding protein 3 OS=Homo sapiens OX=9606 GN=STXBP3 PE=1 SV=2	432	442
1885	IQRTPKIQVYSRHPAENGKSNF	22		B2MG_HUMAN	sp|P61769|B2MG_HUMAN Beta-2-microglobulin OS=Homo sapiens OX=9606 GN=B2M PE=1 SV=1	21	42
1886	VLYNESLQLK	10		BRE1A_HUMAN	sp|Q5VTR2|BRE1A_HUMAN E3 ubiquitin-protein ligase BRE1A OS=Homo sapiens OX=9606 GN=RNF20 PE=1 SV=2	390	399
1887	PPAPPHASF	9		PER2_HUMAN	sp|O15055|PER2_HUMAN Period circadian protein homolog 2 OS=Homo sapiens OX=9606 GN=PER2 PE=1 SV=2	868	876
1888	YLYPSTLVR	9		KIF11_HUMAN	sp|P52732|KIF11_HUMAN Kinesin-like protein KIF11 OS=Homo sapiens OX=9606 GN=KIF11 PE=1 SV=2	932	940
1889	SEREEVSSW	9		EIF3A_HUMAN	sp|Q14152|EIF3A_HUMAN Eukaryotic translation initiation factor 3 subunit A OS=Homo sapiens OX=9606 GN=EIF3A PE=1 SV=1	1302	1310
1890	AVWAAVQAV	9		ZN777_HUMAN	sp|Q9ULD5|ZN777_HUMAN Zinc finger protein 777 OS=Homo sapiens OX=9606 GN=ZNF777 PE=1 SV=3	187	195
1891	QEGMLEKHEY	10		MD12L_HUMAN	sp|Q86YW9|MD12L_HUMAN Mediator of RNA polymerase II transcription subunit 12-like protein OS=Homo sapiens OX=9606 GN=MED12L PE=1 SV=2	242	251
1892	RVQEIVGALRK	11		5NT3B_HUMAN	sp|Q969T7|5NT3B_HUMAN 7-methylguanosine phosphate-specific 5'-nucleotidase OS=Homo sapiens OX=9606 GN=NT5C3B PE=1 SV=4	20	30
1893	AYRDARVEL	9		P4HTM_HUMAN	sp|Q9NXG6|P4HTM_HUMAN Transmembrane prolyl 4-hydroxylase OS=Homo sapiens OX=9606 GN=P4HTM PE=1 SV=2	494	502
1894	EEYYYAKDY	9		TPC11_HUMAN	sp|Q7Z392|TPC11_HUMAN Trafficking protein particle complex subunit 11 OS=Homo sapiens OX=9606 GN=TRAPPC11 PE=1 SV=2	461	469
1895	EEWLRLHTY	9		SYVC_HUMAN	sp|P26640|SYVC_HUMAN Valine--tRNA ligase OS=Homo sapiens OX=9606 GN=VARS PE=1 SV=4	143	151
1896	EEIVSFQHL	9		LRC8C_HUMAN	sp|Q8TDW0|LRC8C_HUMAN Volume-regulated anion channel subunit LRRC8C OS=Homo sapiens OX=9606 GN=LRRC8C PE=1 SV=2	628	636
1897	AEMLRDLNL	9		PDCD4_HUMAN	sp|Q53EL6|PDCD4_HUMAN Programmed cell death protein 4 OS=Homo sapiens OX=9606 GN=PDCD4 PE=1 SV=2	185	193
1898	TEFKVDSDDQW	11		BASI_HUMAN	sp|P35613|BASI_HUMAN Basigin OS=Homo sapiens OX=9606 GN=BSG PE=1 SV=2	188	198
1899	QELREAQLY	9		TRI27_HUMAN	sp|P14373|TRI27_HUMAN Zinc finger protein RFP OS=Homo sapiens OX=9606 GN=TRIM27 PE=1 SV=1	306	314
1900	FLVEPQEDTRL	11		UBP11_HUMAN	sp|P51784|UBP11_HUMAN Ubiquitin carboxyl-terminal hydrolase 11 OS=Homo sapiens OX=9606 GN=USP11 PE=1 SV=3	232	242
1901	VLMDRLPSL	9		NPA1P_HUMAN	sp|O60287|NPA1P_HUMAN Nucleolar pre-ribosomal-associated protein 1 OS=Homo sapiens OX=9606 GN=URB1 PE=1 SV=4	1340	1348
1902	IPKSKFLAL	9		41_HUMAN	sp|P11171|41_HUMAN Protein 4.1 OS=Homo sapiens OX=9606 GN=EPB41 PE=1 SV=4	495	503
1903	RELKHPNIVRY	11		NEK2_HUMAN	sp|P51955|NEK2_HUMAN Serine/threonine-protein kinase Nek2 OS=Homo sapiens OX=9606 GN=NEK2 PE=1 SV=1	60	70
1904	SPGPSRPGL	9		ARHG1_HUMAN	sp|Q92888|ARHG1_HUMAN Rho guanine nucleotide exchange factor 1 OS=Homo sapiens OX=9606 GN=ARHGEF1 PE=1 SV=2	10	18
1905	QAPGPGAAG	9		TOPZ1_HUMAN	sp|Q8N9V7|TOPZ1_HUMAN Protein TOPAZ1 OS=Homo sapiens OX=9606 GN=TOPAZ1 PE=2 SV=3	26	34
1906	VENTEENRRLY	11		ALDOC_HUMAN	sp|P09972|ALDOC_HUMAN Fructose-bisphosphate aldolase C OS=Homo sapiens OX=9606 GN=ALDOC PE=1 SV=2	49	59
1907	KLMELYERL	9		ABCF2_HUMAN	sp|Q9UG63|ABCF2_HUMAN ATP-binding cassette sub-family F member 2 OS=Homo sapiens OX=9606 GN=ABCF2 PE=1 SV=2	188	196
1908	AVATALGLK	9		SFXN3_HUMAN	sp|Q9BWM7|SFXN3_HUMAN Sideroflexin-3 OS=Homo sapiens OX=9606 GN=SFXN3 PE=1 SV=3	157	165
1909	RIYQYIQSR	9	+Phospho(5)	DYR1B_HUMAN	sp|Q9Y463|DYR1B_HUMAN Dual specificity tyrosine-phosphorylation-regulated kinase 1B OS=Homo sapiens OX=9606 GN=DYRK1B PE=1 SV=1	2011:317 and 2590:269	2011:325 and 2590:277
1910	HLIEFTYTA	9		ZN131_HUMAN	sp|P52739|ZN131_HUMAN Zinc finger protein 131 OS=Homo sapiens OX=9606 GN=ZNF131 PE=1 SV=2	84	92
1911	KELESIKETY	10		FMNL3_HUMAN	sp|Q8IVF7|FMNL3_HUMAN Formin-like protein 3 OS=Homo sapiens OX=9606 GN=FMNL3 PE=1 SV=3	435	444
1912	RLPEHCIEY	9		UBA3_HUMAN	sp|Q8TBC4|UBA3_HUMAN NEDD8-activating enzyme E1 catalytic subunit OS=Homo sapiens OX=9606 GN=UBA3 PE=1 SV=2	244	252
1913	HLAIKLEQV	9		DCAF1_HUMAN	sp|Q9Y4B6|DCAF1_HUMAN DDB1- and CUL4-associated factor 1 OS=Homo sapiens OX=9606 GN=DCAF1 PE=1 SV=3	531	539
1914	ALESFLKQV	9		PRKDC_HUMAN	sp|P78527|PRKDC_HUMAN DNA-dependent protein kinase catalytic subunit OS=Homo sapiens OX=9606 GN=PRKDC PE=1 SV=3	315	323
1915	ALYGGSLQK	9		PGAP1_HUMAN	sp|Q75T13|PGAP1_HUMAN GPI inositol-deacylase OS=Homo sapiens OX=9606 GN=PGAP1 PE=1 SV=1	134	142
1916	EEEPHLVEQF	10		PEX19_HUMAN	sp|P40855|PEX19_HUMAN Peroxisomal biogenesis factor 19 OS=Homo sapiens OX=9606 GN=PEX19 PE=1 SV=1	96	105
1917	LPKPPPGVGL	10		ZC3H6_HUMAN	sp|P61129|ZC3H6_HUMAN Zinc finger CCCH domain-containing protein 6 OS=Homo sapiens OX=9606 GN=ZC3H6 PE=1 SV=2	389	398
1918	RPRPDPSPEI	10		NDUA8_HUMAN	sp|P51970|NDUA8_HUMAN NADH dehydrogenase [ubiquinone] 1 alpha subcomplex subunit 8 OS=Homo sapiens OX=9606 GN=NDUFA8 PE=1 SV=3	145	154
1919	FLDKVLVAA	9		HTR5B_HUMAN	sp|Q9P2D3|HTR5B_HUMAN HEAT repeat-containing protein 5B OS=Homo sapiens OX=9606 GN=HEATR5B PE=1 SV=2	32	40
1920	RPDDPRAQTL	10		CBPC5_HUMAN	sp|Q8NDL9|CBPC5_HUMAN Cytosolic carboxypeptidase-like protein 5 OS=Homo sapiens OX=9606 GN=AGBL5 PE=1 SV=1	271	280
1921	APTLLPEL	8		APC1_HUMAN	sp|Q9H1A4|APC1_HUMAN Anaphase-promoting complex subunit 1 OS=Homo sapiens OX=9606 GN=ANAPC1 PE=1 SV=1	1653	1660
1922	ATLEVSSIIKK	11		ARFG3_HUMAN	sp|Q9NP61|ARFG3_HUMAN ADP-ribosylation factor GTPase-activating protein 3 OS=Homo sapiens OX=9606 GN=ARFGAP3 PE=1 SV=1	206	216
1923	MVDKYIPNI	9		CNDD3_HUMAN	sp|P42695|CNDD3_HUMAN Condensin-2 complex subunit D3 OS=Homo sapiens OX=9606 GN=NCAPD3 PE=1 SV=2	975	983
1924	RENDEEKVTF	10		KIN17_HUMAN	sp|O60870|KIN17_HUMAN DNA/RNA-binding protein KIN17 OS=Homo sapiens OX=9606 GN=KIN PE=1 SV=2	196	205
1925	GTIFAELATKK	11		CDK1_HUMAN	sp|P06493|CDK1_HUMAN Cyclin-dependent kinase 1 OS=Homo sapiens OX=9606 GN=CDK1 PE=1 SV=3	191	201
1926	YIDLPPPRL	9		PATZ1_HUMAN	sp|Q9HBE1|PATZ1_HUMAN POZ-, AT hook-, and zinc finger-containing protein 1 OS=Homo sapiens OX=9606 GN=PATZ1 PE=1 SV=1	323	331
1927	MLLPVFTLK	9		BBS2_HUMAN	sp|Q9BXC9|BBS2_HUMAN Bardet-Biedl syndrome 2 protein OS=Homo sapiens OX=9606 GN=BBS2 PE=1 SV=1	1	9
1928	RIRDGDFVVLK	11		TRM6_HUMAN	sp|Q9UJA5|TRM6_HUMAN tRNA (adenine(58)-N(1))-methyltransferase non-catalytic subunit TRM6 OS=Homo sapiens OX=9606 GN=TRMT6 PE=1 SV=1	19	29
1929	YSDDIPHAL	9		EIF3E_HUMAN	sp|P60228|EIF3E_HUMAN Eukaryotic translation initiation factor 3 subunit E OS=Homo sapiens OX=9606 GN=EIF3E PE=1 SV=1	62	70
1930	SDKPDMAEIEKFDKSK	16	+Acet(n)+Oxid(6)	TYB4_HUMAN	sp|P62328|TYB4_HUMAN Thymosin beta-4 OS=Homo sapiens OX=9606 GN=TMSB4X PE=1 SV=2	2	17
1931	KTLKSGLTMVGK	12	+Oxid(9)	BCAS3_HUMAN	sp|Q9H6U6|BCAS3_HUMAN Breast carcinoma-amplified sequence 3 OS=Homo sapiens OX=9606 GN=BCAS3 PE=1 SV=3	274	285
1932	KTGFAEGFLK	10		YMEL1_HUMAN	sp|Q96TA2|YMEL1_HUMAN ATP-dependent zinc metalloprotease YME1L1 OS=Homo sapiens OX=9606 GN=YME1L1 PE=1 SV=2	269	278
1933	VPRPVLRALSF	11		DDX24_HUMAN	sp|Q9GZR7|DDX24_HUMAN ATP-dependent RNA helicase DDX24 OS=Homo sapiens OX=9606 GN=DDX24 PE=1 SV=1	199	209
1934	GLSSFDSKL	9		TULP3_HUMAN	sp|O75386|TULP3_HUMAN Tubby-related protein 3 OS=Homo sapiens OX=9606 GN=TULP3 PE=1 SV=2	431	439
1935	LEADFAKRGY	10		PSB7_HUMAN	sp|Q99436|PSB7_HUMAN Proteasome subunit beta type-7 OS=Homo sapiens OX=9606 GN=PSMB7 PE=1 SV=1	25	34
1936	RPYAAGGKKLAL	12		CCSE2_HUMAN	sp|Q9H7U1|CCSE2_HUMAN Serine-rich coiled-coil domain-containing protein 2 OS=Homo sapiens OX=9606 GN=CCSER2 PE=1 SV=2	292	303
1937	VLYDWKERL	9		MYCPP_HUMAN	sp|Q7Z401|MYCPP_HUMAN C-myc promoter-binding protein OS=Homo sapiens OX=9606 GN=DENND4A PE=1 SV=2	105	113
1938	TPRGGVGIATVM	12	+Oxid(12)	KLHL8_HUMAN	sp|Q9P2G9|KLHL8_HUMAN Kelch-like protein 8 OS=Homo sapiens OX=9606 GN=KLHL8 PE=1 SV=4	542	553
1939	KEMDEEDKAF	10		TMA7_HUMAN	sp|Q9Y2S6|TMA7_HUMAN Translation machinery-associated protein 7 OS=Homo sapiens OX=9606 GN=TMA7 PE=1 SV=1	20	29
1940	AVMEMMSQK	9		PFD5_HUMAN	sp|Q99471|PFD5_HUMAN Prefoldin subunit 5 OS=Homo sapiens OX=9606 GN=PFDN5 PE=1 SV=2	130	138
1941	NELNIIHKF	9		PRP31_HUMAN	sp|Q8WWY3|PRP31_HUMAN U4/U6 small nuclear ribonucleoprotein Prp31 OS=Homo sapiens OX=9606 GN=PRPF31 PE=1 SV=2	105	113
1942	TWQRDGEDQTQD	12		1B13_HUMAN	sp|P30461|1B13_HUMAN HLA class I histocompatibility antigen, B-13 alpha chain OS=Homo sapiens OX=9606 GN=HLA-B PE=1 SV=1	1:240 and 162:240 and 375:240 and 424:240 and 1612:240 and 1614:240 and 1615:240 and 1908:240 and 2095:240 and 2097:240 and 2098:240 and 2099:240 and 2512:240 and 2767:240 and 2785:240 and 2790:240 and 2821:240 and 2823:240 and 2824:240 and 3234:240 and 3384:240 and 3386:240 and 3391:240 and 3392:240 and 3940:240 and 4351:240 and 5135:240 and 5138:240 and 5140:240 and 5165:240 and 5190:240 and 51…	1:251 and 162:251 and 375:251 and 424:251 and 1612:251 and 1614:251 and 1615:251 and 1908:251 and 2095:251 and 2097:251 and 2098:251 and 2099:251 and 2512:251 and 2767:251 and 2785:251 and 2790:251 and 2821:251 and 2823:251 and 2824:251 and 3234:251 and 3384:251 and 3386:251 and 3391:251 and 3392:251 and 3940:251 and 4351:251 and 5135:251 and 5138:251 and 5140:251 and 5165:251 and 5190:251 and 51…
1943	ALFDQDKSSMRL	12	+Oxid(10)	CPNE2_HUMAN	sp|Q96FN4|CPNE2_HUMAN Copine-2 OS=Homo sapiens OX=9606 GN=CPNE2 PE=1 SV=3	94	105
1944	RLLHEMILV	9	+Oxid(6)	COPB_HUMAN	sp|P53618|COPB_HUMAN Coatomer subunit beta OS=Homo sapiens OX=9606 GN=COPB1 PE=1 SV=3	93	101
1945	IQLNGRYYL	9		RPGF6_HUMAN	sp|Q8TEU7|RPGF6_HUMAN Rap guanine nucleotide exchange factor 6 OS=Homo sapiens OX=9606 GN=RAPGEF6 PE=1 SV=2	822	830
1946	AGAGAGAGARGGAAAGVEARARD	23		MTCH1_HUMAN	sp|Q9NZJ7|MTCH1_HUMAN Mitochondrial carrier homolog 1 OS=Homo sapiens OX=9606 GN=MTCH1 PE=1 SV=1	20	42
1947	RLQEDPPAGV	10		UBE2A_HUMAN	sp|P49459|UBE2A_HUMAN Ubiquitin-conjugating enzyme E2 A OS=Homo sapiens OX=9606 GN=UBE2A PE=1 SV=2	15	24
1948	RILNQILYY	9		FGD6_HUMAN	sp|Q6ZV73|FGD6_HUMAN FYVE, RhoGEF and PH domain-containing protein 6 OS=Homo sapiens OX=9606 GN=FGD6 PE=1 SV=2	916	924
1949	KPKLMYQEL	9		PLD3_HUMAN	sp|Q8IV08|PLD3_HUMAN Phospholipase D3 OS=Homo sapiens OX=9606 GN=PLD3 PE=1 SV=1	2	10
1950	LLPPPPCPA	9		FUCO2_HUMAN	sp|Q9BTY2|FUCO2_HUMAN Plasma alpha-L-fucosidase OS=Homo sapiens OX=9606 GN=FUCA2 PE=1 SV=2	20	28
1951	LADAVVKI	8		MIC10_HUMAN	sp|Q5TGZ0|MIC10_HUMAN MICOS complex subunit MIC10 OS=Homo sapiens OX=9606 GN=MICOS10 PE=1 SV=1	14	21
1952	KVLDVLWEL	9		UBP24_HUMAN	sp|Q9UPU5|UBP24_HUMAN Ubiquitin carboxyl-terminal hydrolase 24 OS=Homo sapiens OX=9606 GN=USP24 PE=1 SV=3	550	558
1953	TPLSTGGTL	9		P66A_HUMAN	sp|Q86YP4|P66A_HUMAN Transcriptional repressor p66-alpha OS=Homo sapiens OX=9606 GN=GATAD2A PE=1 SV=1	586	594
1954	RPYPQVQML	9		SP130_HUMAN	sp|Q9H0E3|SP130_HUMAN Histone deacetylase complex subunit SAP130 OS=Homo sapiens OX=9606 GN=SAP130 PE=1 SV=1	99	107
1955	QEIDGKSLL	9		SAMD1_HUMAN	sp|Q6SPF0|SAMD1_HUMAN Atherin OS=Homo sapiens OX=9606 GN=SAMD1 PE=1 SV=1	486	494
1956	SPRTPTPFKHAL	12	+Phospho(6)	MYB_HUMAN	sp|P10242|MYB_HUMAN Transcriptional activator Myb OS=Homo sapiens OX=9606 GN=MYB PE=1 SV=2	463	474
1957	IIDKSGSTVF	10		AP3M1_HUMAN	sp|Q9Y2T2|AP3M1_HUMAN AP-3 complex subunit mu-1 OS=Homo sapiens OX=9606 GN=AP3M1 PE=1 SV=1	190	199
1958	ALQSLATVF	9		SNX9_HUMAN	sp|Q9Y5X1|SNX9_HUMAN Sorting nexin-9 OS=Homo sapiens OX=9606 GN=SNX9 PE=1 SV=1	441	449
1959	KLLQEQLTK	9		CE295_HUMAN	sp|Q9C0D2|CE295_HUMAN Centrosomal protein of 295 kDa OS=Homo sapiens OX=9606 GN=CEP295 PE=1 SV=4	1058	1066
1960	TEQLMRQTF	9		TIA1_HUMAN	sp|P31483|TIA1_HUMAN Nucleolysin TIA-1 isoform p40 OS=Homo sapiens OX=9606 GN=TIA1 PE=1 SV=3	226	234
1961	APLPPDIPSFNLI	13		MERL_HUMAN	sp|P35240|MERL_HUMAN Merlin OS=Homo sapiens OX=9606 GN=NF2 PE=1 SV=1	489	501
1962	FPRFPHRGL	9		HEXA_HUMAN	sp|P06865|HEXA_HUMAN Beta-hexosaminidase subunit alpha OS=Homo sapiens OX=9606 GN=HEXA PE=1 SV=2	164	172
1963	GTGAWGVLVL	10		DQX1_HUMAN	sp|Q8TE96|DQX1_HUMAN ATP-dependent RNA helicase DQX1 OS=Homo sapiens OX=9606 GN=DQX1 PE=2 SV=2	160	169
1964	EEIKLEKAL	9		ZC11A_HUMAN	sp|O75152|ZC11A_HUMAN Zinc finger CCCH domain-containing protein 11A OS=Homo sapiens OX=9606 GN=ZC3H11A PE=1 SV=3	475	483
1965	ALLAYTLGV	9		EF1A1_HUMAN	sp|P68104|EF1A1_HUMAN Elongation factor 1-alpha 1 OS=Homo sapiens OX=9606 GN=EEF1A1 PE=1 SV=1	1626:137 and 2673:137 and 2740:137	1626:145 and 2673:145 and 2740:145
1966	ALAVFLANK	9		T3JAM_HUMAN	sp|Q9Y228|T3JAM_HUMAN TRAF3-interacting JNK-activating modulator OS=Homo sapiens OX=9606 GN=TRAF3IP3 PE=1 SV=2	538	546
1967	AENGLTVRL	9		TF3C1_HUMAN	sp|Q12789|TF3C1_HUMAN General transcription factor 3C polypeptide 1 OS=Homo sapiens OX=9606 GN=GTF3C1 PE=1 SV=4	1148	1156
1968	LSLGSLLKLS	10		TM260_HUMAN	sp|Q9NX78|TM260_HUMAN Transmembrane protein 260 OS=Homo sapiens OX=9606 GN=TMEM260 PE=1 SV=3	214	223
1969	VLLHGLASL	9		PD2R2_HUMAN	sp|Q9Y5Y4|PD2R2_HUMAN Prostaglandin D2 receptor 2 OS=Homo sapiens OX=9606 GN=PTGDR2 PE=1 SV=3	36	44
1970	KVPEIEVTV	9		GTF2I_HUMAN	sp|P78347|GTF2I_HUMAN General transcription factor II-I OS=Homo sapiens OX=9606 GN=GTF2I PE=1 SV=2	680	688
1971	VIDVGINRV	9		MTDC_HUMAN	sp|P13995|MTDC_HUMAN Bifunctional methylenetetrahydrofolate dehydrogenase/cyclohydrolase, mitochondrial OS=Homo sapiens OX=9606 GN=MTHFD2 PE=1 SV=2	271	279
1972	EERPKQYSW	9		XRP2_HUMAN	sp|O75695|XRP2_HUMAN Protein XRP2 OS=Homo sapiens OX=9606 GN=RP2 PE=1 SV=4	21	29
1973	RISTPLTGV	9	+Phospho(4)	RBL2_HUMAN	sp|Q08999|RBL2_HUMAN Retinoblastoma-like protein 2 OS=Homo sapiens OX=9606 GN=RBL2 PE=1 SV=3	398	406
1974	LTDDHVQF	8		MK14_HUMAN	sp|Q16539|MK14_HUMAN Mitogen-activated protein kinase 14 OS=Homo sapiens OX=9606 GN=MAPK14 PE=1 SV=3	122	129
1975	VPAVGGIKF	9		SNRK_HUMAN	sp|Q9NRH2|SNRK_HUMAN SNF-related serine/threonine-protein kinase OS=Homo sapiens OX=9606 GN=SNRK PE=1 SV=2	698	706
1976	LILEPSLYTVK	11		COPZ1_HUMAN	sp|P61923|COPZ1_HUMAN Coatomer subunit zeta-1 OS=Homo sapiens OX=9606 GN=COPZ1 PE=1 SV=1	4	14
1977	QIREMETLILK	11		CCNB2_HUMAN	sp|O95067|CCNB2_HUMAN G2/mitotic-specific cyclin-B2 OS=Homo sapiens OX=9606 GN=CCNB2 PE=1 SV=1	245	255
1978	ARYVFSNF	8		TSC2_HUMAN	sp|P49815|TSC2_HUMAN Tuberin OS=Homo sapiens OX=9606 GN=TSC2 PE=1 SV=2	1031	1038
1979	SPAPVPLPLL	10		TAF3_HUMAN	sp|Q5VWG9|TAF3_HUMAN Transcription initiation factor TFIID subunit 3 OS=Homo sapiens OX=9606 GN=TAF3 PE=1 SV=1	809	818
1980	MEELENERW	9		FCSD2_HUMAN	sp|O94868|FCSD2_HUMAN F-BAR and double SH3 domains protein 2 OS=Homo sapiens OX=9606 GN=FCHSD2 PE=1 SV=3	414	422
1981	RLKNLVLTY	9		GBP5_HUMAN	sp|Q96PP8|GBP5_HUMAN Guanylate-binding protein 5 OS=Homo sapiens OX=9606 GN=GBP5 PE=1 SV=1	290	298
1982	APNYRLKSL	9		TAF9B_HUMAN	sp|Q9HBM6|TAF9B_HUMAN Transcription initiation factor TFIID subunit 9B OS=Homo sapiens OX=9606 GN=TAF9B PE=1 SV=1	124	132
1983	RPDDRSQGAII	11		IF4G1_HUMAN	sp|Q04637|IF4G1_HUMAN Eukaryotic translation initiation factor 4 gamma 1 OS=Homo sapiens OX=9606 GN=EIF4G1 PE=1 SV=4	231	241
1984	KLFDYSKPSAK	11		CSTF1_HUMAN	sp|Q05048|CSTF1_HUMAN Cleavage stimulation factor subunit 1 OS=Homo sapiens OX=9606 GN=CSTF1 PE=1 SV=1	198	208
1985	KLFPGSPAIY	10		RBP2_HUMAN	sp|P49792|RBP2_HUMAN E3 SUMO-protein ligase RanBP2 OS=Homo sapiens OX=9606 GN=RANBP2 PE=1 SV=2	123	132
1986	TEAMRVIGF	9	+Oxid(4)	MYO1G_HUMAN	sp|B0I1T2|MYO1G_HUMAN Unconventional myosin-Ig OS=Homo sapiens OX=9606 GN=MYO1G PE=1 SV=2	256	264
1987	QEFEHINGRW	10		CHD3_HUMAN	sp|Q12873|CHD3_HUMAN Chromodomain-helicase-DNA-binding protein 3 OS=Homo sapiens OX=9606 GN=CHD3 PE=1 SV=3	1503	1512
1988	KTIHAELSKLVK	12		FKBP8_HUMAN	sp|Q14318|FKBP8_HUMAN Peptidyl-prolyl cis-trans isomerase FKBP8 OS=Homo sapiens OX=9606 GN=FKBP8 PE=1 SV=2	340	351
1989	RPHAPHSPIKF	11		EFNA3_HUMAN	sp|P52797|EFNA3_HUMAN Ephrin-A3 OS=Homo sapiens OX=9606 GN=EFNA3 PE=1 SV=1	112	122
1990	VVWPQPATTKK	11		HIPK3_HUMAN	sp|Q9H422|HIPK3_HUMAN Homeodomain-interacting protein kinase 3 OS=Homo sapiens OX=9606 GN=HIPK3 PE=1 SV=1	752	762
1991	AEIEKEYEY	9		MB12B_HUMAN	sp|Q9H7P6|MB12B_HUMAN Multivesicular body subunit 12B OS=Homo sapiens OX=9606 GN=MVB12B PE=1 SV=2	286	294
1992	KVRGLIDSL	9		SC24C_HUMAN	sp|P53992|SC24C_HUMAN Protein transport protein Sec24C OS=Homo sapiens OX=9606 GN=SEC24C PE=1 SV=3	1031	1039
1993	ILSMQIPFV	9	+Oxid(4)	STT3B_HUMAN	sp|Q8TCJ2|STT3B_HUMAN Dolichyl-diphosphooligosaccharide--protein glycosyltransferase subunit STT3B OS=Homo sapiens OX=9606 GN=STT3B PE=1 SV=1	303	311
1994	LPAFKRKTL	9		EM55_HUMAN	sp|Q00013|EM55_HUMAN 55 kDa erythrocyte membrane protein OS=Homo sapiens OX=9606 GN=MPP1 PE=1 SV=2	277	285
1995	HPRYFGPNL	9		RPB7_HUMAN	sp|P62487|RPB7_HUMAN DNA-directed RNA polymerase II subunit RPB7 OS=Homo sapiens OX=9606 GN=POLR2G PE=1 SV=1	14	22
1996	EEMLSKKQEF	10		CHM4B_HUMAN	sp|Q9H444|CHM4B_HUMAN Charged multivesicular body protein 4b OS=Homo sapiens OX=9606 GN=CHMP4B PE=1 SV=1	33	42
1997	QEVFGRVERY	10		SYNE1_HUMAN	sp|Q8NF91|SYNE1_HUMAN Nesprin-1 OS=Homo sapiens OX=9606 GN=SYNE1 PE=1 SV=4	8197	8206
[truncated: 18,186 more rows]
