# Supplementary material for: Digging deeper into the immunopeptidome: characterization of post-translationally modified peptides presented by MHC I
Source: J Proteins Proteom. 2021 Jun 4;12(3):151–60. doi: 10.1007/s42485-021-00066-x (PMC9807509; doi:10.1007/s42485-021-00066-x)
Supplement: Supplementary file 7 — Supplementary file7 (XLSX 223 kb) [file 42485_2021_66_MOESM7_ESM.xlsx]

## Sheet: Replicate 1
Mangalaparthi et. al., 2021. Digging deeper into the HLA peptidome – Characterization of the post-translationally modified peptides
Supplementary Table 5: List of spliced peptides identified in A375 cell line
Peptide	Tag Length	Denovo Score	ALC (%)	length	m/z	z	Scan	RT	Area	Mass	ppm	PTM	local confidence (%)	tag (>=0%)	mode	Protein	Donor	Acceptor	Start	End	Source File
EEAELLRKTF	10	88	88	10	412.559	3	7876	26.4	1226400	1234.66	-1.2		99 100 100 100 99 94 50 55 94 97	EEAELLRKTF	HCD	MTCL1;PARP1:7	EEAELLR	KTF	642	494	A375_MHC_IP_R1.raw
HLLDDKGTLKL	11	98	98	11	418.247	3	16330	46.52	958000	1251.72	0.2		95 100 100 100 100 99 95 96 100 100 100	HLLDDKGTLKL	HCD	CDK1:1	H	LLDDKGTLKL	22	134	A375_MHC_IP_R1.raw
TLGPPPVGV	9	84	84	9	418.748	2	28559	78.18	288360	835.48	0.7		49 56 89 93 99 86 88 98 99	TLGPPPVGV	HCD	CIZ1:1	T	LGPPPVGV	73	159	A375_MHC_IP_R1.raw
QTSELLVRKW	10	98	98	10	420.576	3	12319	36.96	10570000	1258.7	1.3		95 98 99 100 100 100 99 97 98 99	QTSELLVRKW	HCD	DPCD:1	Q	TSELLVRKW	13	43	A375_MHC_IP_R1.raw
WVGLDLYKKF	10	81	81	10	423.571	3	14875	42.92	1154200	1267.7	-3.8		37 37 51 88 100 100 100 100 100 100	WVGLDLYKKF	HCD	PICALM:2	WV	GLDLYKKF	71	232	A375_MHC_IP_R1.raw
REELFERKY	9	90	90	9	423.891	3	8428	27.66	1678400	1268.65	-0.8		66 69 89 99 100 100 96 99 100	REELFERKY	HCD	GTF2I:1	R	EELFERKY	19	365	A375_MHC_IP_R1.raw
YTDFDGTHRY	10	98	98	10	425.519	3	8610	28.06	993600	1273.54	0.2		99 100 100 100 100 97 97 94 96 99	YTDFDGTHRY	HCD	PIM3;PIM1:7	YTDFDGT	HRY	200	218	A375_MHC_IP_R1.raw
ALVSGLHGV	9	98	98	9	426.75	2	18891	53.07	2554100	851.486	-0.7		99 100 100 100 97 97 95 96 99	ALVSGLHGV	HCD	NLRP1:3	ALV	SGLHGV	1347	-1324	A375_MHC_IP_R1.raw
EEERLPQLRL	10	87	87	10	428.241	3	17969	50.74	1324000	1281.7	-1.3		99 98 97 90 91 68 46 90 94 99	EEERLPQLRL	HCD	PTPRD;PTPRF:3	EEE	RLPQLRL	1262	-81	A375_MHC_IP_R1.raw
DEARDLLQWF	10	83	83	10	431.546	3	17428	49.26	326880	1291.62	-3.7		82 92 91 78 71 86 95 82 63 91	DEARDLLQWF	HCD	LAMB2;PRPF8:8	DEARDLLQ	WF	1735	-1082	A375_MHC_IP_R1.raw
APGPAVRTV	9	88	88	9	434.256	2	7842	26.35	2529200	866.497	-0.4		93 60 85 99 97 94 88 82 91	APGPAVRTV	HCD	SZT2;SARG;REPS1:5	APGPA	VRTV	3240	-455	A375_MHC_IP_R1.raw
LLGPALMGV	9	88	88	9	435.756	2	34928	95.24	2765300	869.505	-7.5		99 99 99 98 94 61 50 97 99	LLGPALMGV	HCD	ABCB8:3	LLG	PALMGV	94	302	A375_MHC_IP_R1.raw
AEAGVRLGV	9	81	81	9	436.253	2	14967	43.02	283860	870.492	-0.2		96 97 97 88 85 43 51 85 93	AEAGVRLGV	HCD	PLXNA1:4	AEAG	VRLGV	25	895	A375_MHC_IP_R1.raw
AETPDLKRF	9	82	82	9	359.53	3	10935	33.47	1125300	1075.57	0.8		70 82 99 98 99 97 89 43 65	AETPDLKRF	HCD	SOS2:4	AETP	DLKRF	1327	670	A375_MHC_IP_R1.raw
QEGSVALAV	9	82	82	9	437.237	2	7775	26.25	23129000	872.46	-1.1		93 99 100 100 99 99 56 33 59	QEGSVALAV	HCD	TBC1D9B;ERMAP:4	QEGS	VALAV	423	701	A375_MHC_IP_R1.raw
VSLTACGKV	9	98	98	9	439.244	2	11667	35.24	1357700	876.474	-0.5		100 100 100 100 98 94 94 98 99	VSLTACGKV	HCD	TECPR2:4	VSLT	ACGKV	1025	874	A375_MHC_IP_R1.raw
LGPPAGRLP	9	81	81	9	439.266	2	12911	38.86	210910000	876.518	-0.2		89 92 99 99 97 56 51 63 80	LGPPAGRLP	HCD	AMTN;RADIL:3	LGP	PAGRLP	61	167	A375_MHC_IP_R1.raw
KLLGPAALP	9	81	81	9	440.287	2	24738	68.29	1044300	878.559	0.2		95 98 100 97 60 56 62 70 96	KLLGPAALP	HCD	FER1L5;CEP170B;PCDH8:3	KLL	GPAALP	301	870	A375_MHC_IP_R1.raw
MEVHDLERKY	10	95	95	10	440.554	3	5912	22.19	1249000	1318.63	4.9		79 92 98 99 100 99 98 94 95 98	MEVHDLERKY	HCD	NAP1L1;NAP1L4:1	M	EVHDLERKY	0	97	A375_MHC_IP_R1.raw
AESGALRLA	9	80	80	9	444.251	2	11616	35.09	4046800	886.487	-0.2		80 88 90 83 85 87 54 69 82	AESGALRLA	HCD	CERCAM:3	AES	GALRLA	25	-477	A375_MHC_IP_R1.raw
LALGTLVHA	9	81	81	9	447.774	2	27365	75.19	868920	893.533	-1.1		81 85 99 87 84 89 91 39 73	LALGTLVHA	HCD	GCN1:3	LAL	GTLVHA	114	400	A375_MHC_IP_R1.raw
TVAPSLTNV	9	87	87	9	451.253	2	27964	76.7	638290	900.492	0.4		56 67 99 95 85 90 99 97 97	TVAPSLTNV	HCD	CFAP54:3	TVA	PSLTNV	2563	1962	A375_MHC_IP_R1.raw
AELARLAGT	9	85	85	9	451.259	2	20341	56.68	506140	900.503	0.6		66 76 98 96 66 76 97 94 96	AELARLAGT	HCD	GOT2;NLRX1;SPTBN2;ASCC3:4	AELA	RLAGT	109	-134	A375_MHC_IP_R1.raw
LLTELVHVR	9	85	85	9	360.558	3	18533	52.1	344720	1078.65	0.8		68 63 93 97 95 93 81 86 92	LLTELVHVR	HCD	TBX22:3	LLT	ELVHVR	112	-222	A375_MHC_IP_R1.raw
LRPLLVKLK	9	85	85	9	360.593	3	13548	39.57	683170	1078.76	-0.7		94 45 49 82 100 100 100 98 99	LRPLLVKLK	HCD	GTF3C5:2	LR	PLLVKLK	17	-278	A375_MHC_IP_R1.raw
AAADGPRVF	9	98	98	9	452.238	2	13752	40.13	2852900	902.461	0		100 100 100 100 99 97 96 98 100	AAADGPRVF	HCD	FARSA:1	A	AADGPRVF	1	118	A375_MHC_IP_R1.raw
TLLGKVSSV	9	97	97	9	452.279	2	17557	49.57	512790	902.544	0		100 99 100 98 95 92 94 97 99	TLLGKVSSV	HCD	NIPAL1:2	TL	LGKVSSV	140	-250	A375_MHC_IP_R1.raw
SAADPKVAF	9	99	99	9	453.24	2	14440	41.8	2027500	904.465	-0.4		97 99 100 100 99 99 100 100 100	SAADPKVAF	HCD	NUP50:1	S	AADPKVAF	27	105	A375_MHC_IP_R1.raw
ALLPRLAGV	9	82	82	9	455.297	2	31707	86.45	639290	908.581	-0.4		96 98 99 93 48 55 63 95 98	ALLPRLAGV	HCD	OTUD7A:3	ALL	PRLAGV	16	-787	A375_MHC_IP_R1.raw
TDLARLASA	9	88	88	9	459.256	2	16554	47.13	1337900	916.498	0.3		97 99 99 98 72 79 82 82 89	TDLARLASA	HCD	CSPG4:2	TD	LARLASA	46	22	A375_MHC_IP_R1.raw
TAADPKVAF	9	85	85	9	460.248	2	14695	42.36	478620	918.481	0.2		98 97 98 97 79 49 59 94 99	TAADPKVAF	HCD	NUP50:1	T	AADPKVAF	10	105	A375_MHC_IP_R1.raw
LRTPKVEKL	9	86	86	9	361.901	3	8154	27.1	2991700	1082.68	-0.1		83 35 61 99 100 99 99 97 99	LRTPKVEKL	HCD	ACSBG2:2	LR	TPKVEKL	37	-308	A375_MHC_IP_R1.raw
VALPGGLQAV	10	89	89	10	462.781	2	42012	114.59	838570	923.544	3.5		85 90 99 86 67 69 96 97 100 100	VALPGGLQAV	HCD	APC2:4	VALP	GGLQAV	1123	434	A375_MHC_IP_R1.raw
KGSKKPGLL	9	83	83	9	464.303	2	19728	55.3	1253900	926.591	0.2		97 86 65 65 71 77 90 100 100	KGSKKPGLL	HCD	INO80:3	KGS	KKPGLL	1434	-203	A375_MHC_IP_R1.raw
VAADGPRVF	9	97	97	9	466.253	2	15762	45.16	1389400	930.492	0		99 99 100 100 99 94 91 94 97	VAADGPRVF	HCD	FARSA:1	V	AADGPRVF	5	118	A375_MHC_IP_R1.raw
PLAPPRPAL	9	85	85	9	466.289	2	20048	56.02	895220	930.565	-0.9		98 99 100 100 98 90 41 48 95	PLAPPRPAL	HCD	INPP5E:2	PL	APPRPAL	68	-69	A375_MHC_IP_R1.raw
NAADPKVAF	9	82	82	9	466.745	2	14443	41.75	414660	931.476	-0.7		91 97 99 99 49 44 60 97 99	NAADPKVAF	HCD	NUP50:1	N	AADPKVAF	4	105	A375_MHC_IP_R1.raw
TAADGRPVF	9	92	92	9	467.243	2	13907	40.48	1199800	932.472	-0.4		99 100 100 100 98 75 67 96 99	TAADGRPVF	HCD	KMT2C:3	TAA	DGRPVF	4088	4605	A375_MHC_IP_R1.raw
LGLGTYAKL	9	83	83	9	468.28	2	50638	131.3	1363900	934.549	-3		95 97 100 99 93 44 44 75 99	LGLGTYAKL	HCD	PRAG1:3	LGL	GTYAKL	390	949	A375_MHC_IP_R1.raw
KSSLTACKV	9	86	86	9	468.761	2	21592	59.73	349540	935.511	-4.2		66 59 96 96 96 95 93 90 90	KSSLTACKV	HCD	HLA-A:2	KS	SLTACKV	334	358	A375_MHC_IP_R1.raw
AAGLRTVCF	9	80	80	9	469.25	2	23312	64.32	764760	936.485	0.2		99 99 97 72 56 52 54 96 99	AAGLRTVCF	HCD	TLE1:6	AAGLRT	VCF	354	587	A375_MHC_IP_R1.raw
TGEAGTLKY	9	88	88	9	470.242	2	9109	29.12	446880	938.471	-1.4		57 62 100 100 93 90 98 99 99	TGEAGTLKY	HCD	RELN;MYH3;MYH4;MYH13;MYH6;MYH1;MYH7;MYH2;MYH8;MYH15:3	TGE	AGTLKY	226	-1462	A375_MHC_IP_R1.raw
SLLDLRKKL	9	84	84	9	362.573	3	16089	45.96	2240500	1084.7	-0.3		98 99 100 98 90 38 46 90 97	SLLDLRKKL	HCD	GMIP:2	SL	LDLRKKL	23	377	A375_MHC_IP_R1.raw
LGLSTVRVV	9	87	87	9	472.3	2	32198	87.77	1057200	942.586	-1.5		59 69 100 100 91 77 92 97 99	LGLSTVRVV	HCD	EP300;CEACAM18:4	LGLS	TVRVV	2392	1321	A375_MHC_IP_R1.raw
TLLGSLLKV	9	81	81	9	472.313	2	36008	97.41	2867200	942.611	-0.2		96 95 97 88 49 51 83 81 90	TLLGSLLKV	HCD	CDH23;CABIN1;APOB;AP4M1;ITSN1;JADE1;NKPD1;WDR62:3	TLL	GSLLKV	448	3211	A375_MHC_IP_R1.raw
ATAGPRLGCV	10	81	81	10	472.751	2	16020	45.71	866610	943.491	-3.3		99 98 98 77 55 54 91 90 65 91	ATAGPRLGCV	HCD	PPFIBP1:8	ATAGPRLG	CV	620	-287	A375_MHC_IP_R1.raw
KLSKLLHTF	9	84	84	9	362.894	3	14115	40.89	187620	1085.66	-0.8		94 45 51 89 96 98 93 95 96	KLSKLLHTF	HCD	TENM4:4	KLSK	LLHTF	2015	1997	A375_MHC_IP_R1.raw
LAADGRPVF	9	80	80	9	473.261	2	18453	51.96	393140	944.508	0.2		98 97 97 97 90 50 40 54 95	LAADGRPVF	HCD	KMT2C:3	LAA	DGRPVF	1998	4605	A375_MHC_IP_R1.raw
LSLTCDPSL	9	88	88	9	474.738	2	49136	127.95	1080800	947.463	-1.4		96 92 89 90 75 72 93 94 96	LSLTCDPSL	HCD	TEP1;SMARCAL1;HYDIN:4	LSLT	CDPSL	2464	-1766	A375_MHC_IP_R1.raw
TLTEVHLKF	9	86	86	9	363.213	3	18908	52.72	7236400	1086.61	9.3		44 62 75 99 99 98 99 99 99	TLTEVHLKF	HCD	WDR11;GAS7:3	TLT	EVHLKF	13	448	A375_MHC_IP_R1.raw
QNLGSAHEV	9	82	82	9	477.733	2	13150	38.6	404130	953.457	-5		37 33 92 97 97 96 92 98 98	QNLGSAHEV	HCD	SPTAN1:2	QN	LGSAHEV	534	1228	A375_MHC_IP_R1.raw
SLLEPPEAV	9	89	89	9	477.759	2	37505	102.18	1794000	953.507	-4.6		77 89 99 99 80 71 90 99 99	SLLEPPEAV	HCD	EDC4:3	SLL	EPPEAV	808	-942	A375_MHC_IP_R1.raw
VLGLDELPV	9	92	92	9	477.778	2	51738	134.09	592310	953.543	-1.6		90 92 92 95 96 97 98 81 92	VLGLDELPV	HCD	DNAH10;DDX51;SCN2A;RYR1:3	VLG	LDELPV	2929	9	A375_MHC_IP_R1.raw
VSSPVVRVL	9	83	83	9	478.301	2	23728	65.54	401460	954.586	0.5		79 88 100 99 98 94 51 48 93	VSSPVVRVL	HCD	PDZK1;NBEAL2;PTGFRN:4	VSSP	VVRVL	361	-33	A375_MHC_IP_R1.raw
TDGSLNKLL	9	92	92	9	480.772	2	17247	48.81	294950	959.529	0.3		60 79 99 97 98 98 99 100 100	TDGSLNKLL	HCD	CDC14A;MPP6:2	TD	GSLNKLL	237	349	A375_MHC_IP_R1.raw
FGLGEAQKL	9	81	81	9	481.769	2	21074	58.21	1693600	961.523	-0.2		89 87 97 91 93 46 45 85 95	FGLGEAQKL	HCD	SPEN:3	FGL	GEAQKL	334	1859	A375_MHC_IP_R1.raw
SESLFAVVL	9	86	86	9	482.769	2	43179	117.69	3043200	963.528	-3.3		91 96 98 92 45 57 98 100 100	SESLFAVVL	HCD	ELAC2:3	SES	LFAVVL	214	-238	A375_MHC_IP_R1.raw
FAADPKVAF	9	89	89	9	483.258	2	23670	65.34	304560	964.502	0.1		99 99 99 99 62 63 82 99 100	FAADPKVAF	HCD	NUP50:1	F	AADPKVAF	26	105	A375_MHC_IP_R1.raw
LYASSKGEL	9	82	82	9	484.258	2	9587	30.23	257660	966.502	-0.5		95 94 95 94 92 57 48 65 95	LYASSKGEL	HCD	ZNF235:3	LYA	SSKGEL	361	-125	A375_MHC_IP_R1.raw
TTTTAVKVF	9	99	99	9	484.276	2	16721	47.59	3412200	966.539	-0.3		100 100 100 100 99 99 100 100 100	TTTTAVKVF	HCD	TTN;BMPR2:4	TTTT	AVKVF	452	-14208	A375_MHC_IP_R1.raw
KLLKLSPAV	9	90	90	9	484.828	2	16721	47.44	512020	967.643	-0.9		99 99 99 98 96 61 63 98 99	KLLKLSPAV	HCD	SOHLH2:3	KLL	KLSPAV	84	254	A375_MHC_IP_R1.raw
KALPTQQAL	9	90	90	9	485.29	2	11089	33.82	755800	968.565	-0.2		62 77 97 96 95 88 94 100 100	KALPTQQAL	HCD	RIPOR3:3	KAL	PTQQAL	629	363	A375_MHC_IP_R1.raw
AFLAVLHSL	9	87	87	9	485.788	2	21755	60.7	2221400	969.565	-4.4		54 66 99 99 99 99 91 90 91	AFLAVLHSL	HCD	TBC1D12;TOR1AIP2:4	AFLA	VLHSL	606	569	A375_MHC_IP_R1.raw
NELPGLKVC	9	89	89	9	486.76	2	29496	80.82	1764100	971.511	-4.9		83 96 100 98 96 98 98 62 71	NELPGLKVC	HCD	PIWIL1:4	NELP	GLKVC	198	673	A375_MHC_IP_R1.raw
NELPGLKCV	9	92	92	9	486.761	2	17855	50.38	920720	971.511	-3.7		75 93 99 99 96 97 98 74 96	NELPGLKCV	HCD	NSUN2:7	NELPGLK	CV	349	-500	A375_MHC_IP_R1.raw
NELPGLKCV	9	94	94	9	486.761	2	24947	69.2	10775000	971.511	-3.2		83 94 100 99 95 96 97 89 98	NELPGLKCV	HCD	NSUN2:7	NELPGLK	CV	349	-500	A375_MHC_IP_R1.raw
ESSTVRPSL	9	83	83	9	488.259	2	10312	31.9	1505100	974.503	-0.8		51 46 96 98 97 96 91 81 90	ESSTVRPSL	HCD	MDN1;SPEG:3	ESS	TVRPSL	128	-262	A375_MHC_IP_R1.raw
LSLPALYSL	9	80	80	9	488.788	2	50868	131.91	699090	975.564	-2.5		87 93 99 95 88 82 39 46 97	LSLPALYSL	HCD	CXCR3:2	LS	LPALYSL	78	55	A375_MHC_IP_R1.raw
VRPPPPESV	9	81	81	9	489.273	2	9951	31.22	718600	976.534	-2.8		54 63 98 98 79 65 80 95 97	VRPPPPESV	HCD	HMCN1:3	VRP	PPPESV	1069	-515	A375_MHC_IP_R1.raw
SAAERLLAF	9	93	93	9	489.274	2	29650	81.27	2605100	976.534	0		96 98 99 98 67 88 99 100 100	SAAERLLAF	HCD	PSMD4;PIPSL:4	SAAE	RLLAF	241	107	A375_MHC_IP_R1.raw
ALYDGVLKV	9	99	99	9	489.287	2	29191	80.01	1348800	976.559	-0.2		99 100 100 100 97 98 100 99 100	ALYDGVLKV	HCD	CFL1:3	ALY	DGVLKV	82	8	A375_MHC_IP_R1.raw
LRPPPPTTV	9	85	85	9	489.293	2	15181	43.63	2294000	976.571	0		49 56 99 100 99 85 83 97 98	LRPPPPTTV	HCD	SLITRK6:5	LRPPP	PTTV	357	-583	A375_MHC_IP_R1.raw
QELVSKAGF	9	97	97	9	489.767	2	15888	45.41	1635500	977.518	0.3		86 98 100 100 99 97 97 98 100	QELVSKAGF	HCD	PIK3R5:5	QELVS	KAGF	44	262	A375_MHC_IP_R1.raw
TVLPLLAAW	9	86	86	9	492.297	2	27250	74.53	8111800	982.585	-5.2		44 54 97 97 96 98 98 98 98	TVLPLLAAW	HCD	C2CD2L:4	TVLP	LLAAW	217	-11	A375_MHC_IP_R1.raw
EEAVVLRGL	9	99	99	9	493.288	2	24995	69.25	33370000	984.56	0		100 100 100 100 100 100 98 96 98	EEAVVLRGL	HCD	VWA5B2;PLXNB3:3	EEA	VVLRGL	590	840	A375_MHC_IP_R1.raw
SLPLHTRLR	9	81	81	9	364.893	3	10455	32.46	10490000	1091.66	1		95 96 97 96 84 49 39 81 92	SLPLHTRLR	HCD	FBXL20:2	SL	PLHTRLR	96	-398	A375_MHC_IP_R1.raw
KLKGRLHKL	9	80	80	9	364.914	3	5481	21.02	423350	1091.73	-9.2		51 90 94 54 57 94 92 95 97	KLKGRLHKL	HCD	MYBPC1:2	KL	KGRLHKL	223	481	A375_MHC_IP_R1.raw
NELPGLKSM	9	82	82	9	494.759	2	29500	80.82	4042700	987.506	-3.5		79 94 100 92 80 97 98 56 49	NELPGLKSM	HCD	POLR2A;ASTN2:5	NELPG	LKSM	319	864	A375_MHC_IP_R1.raw
VSFVHSLSL	9	86	86	9	494.776	2	30529	83.51	889660	987.539	-1.2		100 99 99 97 54 65 72 97 99	VSFVHSLSL	HCD	UBOX5:3	VSF	VHSLSL	54	-164	A375_MHC_IP_R1.raw
LVLGLVHQL	9	95	95	9	496.318	2	33458	91.07	509200	990.623	-0.9		96 100 100 99 97 96 88 89 96	LVLGLVHQL	HCD	UQCRC2;SMPD2:3	LVL	GLVHQL	46	-288	A375_MHC_IP_R1.raw
DVSLTACGKV	10	80	80	10	496.757	2	16258	46.37	557210	991.501	-1.4		62 57 98 99 99 97 56 44 92 98	DVSLTACGKV	HCD	HLA-A:7	DVSLTAC	GKV	356	1	A375_MHC_IP_R1.raw
EALDLPTHV	9	88	88	9	497.764	2	23277	64.27	867590	993.513	-0.2		82 80 100 100 98 91 85 67 89	EALDLPTHV	HCD	SNX15:5	EALDL	PTHV	183	227	A375_MHC_IP_R1.raw
TLLEYSLGV	9	93	93	9	497.775	2	51711	134.09	4839700	993.538	-3.3		99 100 100 99 70 74 99 100 100	TLLEYSLGV	HCD	GRIP1;MYO1F:3	TLL	EYSLGV	923	-859	A375_MHC_IP_R1.raw
LLAAGFCWD	9	95	95	9	498.237	2	28579	78.43	2245400	994.458	1.8		100 100 100 99 95 96 89 86 95	LLAAGFCWD	HCD	WDR43:7	LLAAGFC	WD	334	620	A375_MHC_IP_R1.raw
TENAFLMGL	9	81	81	9	498.245	2	38097	103.74	406100	994.479	-4.3		92 95 90 41 40 87 92 93 96	TENAFLMGL	HCD	MYH15:3	TEN	AFLMGL	389	396	A375_MHC_IP_R1.raw
QTDYLGLSV	9	87	87	9	498.255	2	32233	87.87	2116800	994.497	-2.8		87 98 99 76 60 65 99 100 100	QTDYLGLSV	HCD	MALRD1:2	QT	DYLGLSV	163	-794	A375_MHC_IP_R1.raw
GTTELLKSF	9	82	82	9	498.273	2	17274	48.76	279570	994.534	-1.8		45 57 97 99 98 94 80 76 90	GTTELLKSF	HCD	ERCC6L2:2	GT	TELLKSF	140	-805	A375_MHC_IP_R1.raw
LSLEHLVNA	9	90	90	9	498.279	2	30549	83.71	28124000	994.545	-1.1		81 86 99 100 85 94 98 78 88	LSLEHLVNA	HCD	ZNF644;DNAH10:4	LSLE	HLVNA	957	1286	A375_MHC_IP_R1.raw
SGLSLHTPW	9	93	93	9	499.258	2	28715	78.63	1208700	996.503	-0.6		73 75 100 100 99 99 100 100 100	SGLSLHTPW	HCD	CLCN4;CLCN5;CLCN3:5	SGLSL	HTPW	216	323	A375_MHC_IP_R1.raw
VSLTVPLLGV	10	82	82	10	499.318	2	32252	87.77	358500	996.622	-0.1		93 97 99 95 92 54 46 80 74 89	VSLTVPLLGV	HCD	APOB:4	VSLT	VPLLGV	3413	1349	A375_MHC_IP_R1.raw
EAGGPLLTKL	10	92	92	10	499.798	2	22545	62.48	662490	997.581	0		85 77 85 84 97 98 99 98 99 100	EAGGPLLTKL	HCD	SCRIB:6	EAGGPL	LTKL	948	310	A375_MHC_IP_R1.raw
LSDKVSHTL	9	90	90	9	500.276	2	8603	28.12	1934300	998.54	-1.4		85 90 98 96 91 80 75 99 100	LSDKVSHTL	HCD	LAMA3:5	LSDKV	SHTL	2121	245	A375_MHC_IP_R1.raw
TAFPSRLPL	9	86	86	9	501.293	2	30031	82.09	795400	1000.57	-0.1		97 98 100 98 96 62 67 60 97	TAFPSRLPL	HCD	ZNF638:2	TA	FPSRLPL	725	-378	A375_MHC_IP_R1.raw
SYVDLHTGL	9	90	90	9	502.755	2	22949	63.5	1021400	1003.5	-1.3		86 88 96 96 93 83 89 85 96	SYVDLHTGL	HCD	PYCR3:1	S	YVDLHTGL	6	168	A375_MHC_IP_R1.raw
NSSFVLPKL	9	98	98	9	502.792	2	32344	88.23	942380	1003.57	-0.1		95 97 100 100 100 100 97 97 99	NSSFVLPKL	HCD	RIN2:1	N	SSFVLPKL	40	484	A375_MHC_IP_R1.raw
GTVKLVRSF	9	97	97	9	503.805	2	12501	37.17	1038400	1005.6	-0.8		93 95 100 100 100 98 95 96 98	GTVKLVRSF	HCD	PREX2:3	GTV	KLVRSF	704	-905	A375_MHC_IP_R1.raw
LASQSYPEL	9	81	81	9	504.255	2	34375	93.65	1634300	1006.5	-1.5		96 92 92 73 32 49 97 100 100	LASQSYPEL	HCD	TULP4:5	LASQS	YPEL	1061	960	A375_MHC_IP_R1.raw
ALLSSLADGY	10	90	90	10	505.262	2	27335	75.19	8147500	1008.51	-3.7		98 99 100 100 99 97 90 67 52 98	ALLSSLADGY	HCD	ST18:8	ALLSSLAD	GY	987	-562	A375_MHC_IP_R1.raw
EALMLVSTF	9	84	84	9	505.767	2	18138	51.24	292260	1009.52	3.3		96 96 98 45 54 69 98 99 100	EALMLVSTF	HCD	CELSR2:4	EALM	LVSTF	1094	-830	A375_MHC_IP_R1.raw
LRTPKLEKL	9	88	88	9	366.573	3	10843	33.07	34299000	1096.7	1.4		89 44 66 98 100 100 100 99 99	LRTPKLEKL	HCD	GP1BA:2	LR	TPKLEKL	135	162	A375_MHC_IP_R1.raw
KELLLLQKL	9	90	90	9	366.579	3	11181	33.37	13805000	1096.72	-6		85 65 80 97 97 98 95 95 97	KELLLLQKL	HCD	TANC1;NPC1L1;LRRC53;MSL1;ABCA13:2	KE	LLLLQKL	17	1285	A375_MHC_IP_R1.raw
STSTLLRSF	9	97	97	9	506.277	2	22345	62.07	11514000	1010.54	-0.4		93 99 100 100 100 99 94 93 97	STSTLLRSF	HCD	TBC1D32;RNF213:2	ST	STLLRSF	319	-1090	A375_MHC_IP_R1.raw
ALPEVQKQV	9	96	96	9	506.295	2	12444	37.08	3882600	1010.58	-0.1		99 99 98 98 95 92 95 94 98	ALPEVQKQV	HCD	ATM:3	ALP	EVQKQV	1109	1532	A375_MHC_IP_R1.raw
SAAWDRPPL	9	99	99	9	506.764	2	22937	63.25	12053000	1011.51	0.2		97 99 100 100 99 99 99 99 99	SAAWDRPPL	HCD	NEMF:5	SAAWD	RPPL	600	-584	A375_MHC_IP_R1.raw
LLAQELVKV	9	98	98	9	506.823	2	26810	73.71	2206800	1011.63	-0.9		99 99 99 97 98 98 98 97 98	LLAQELVKV	HCD	CROCC2;MYH9;CKAP5;SPTBN5;RYR3:4	LLAQ	ELVKV	105	-1616	A375_MHC_IP_R1.raw
AESPLKPSW	9	96	96	9	507.765	2	18640	52.46	4474800	1013.52	-1.6		97 98 100 99 99 97 90 93 97	AESPLKPSW	HCD	ATP1A3:3	AES	PLKPSW	816	971	A375_MHC_IP_R1.raw
ASSTAFRLY	9	99	99	9	508.264	2	20175	56.37	16973000	1014.51	0.5		99 99 100 100 100 99 97 99 100	ASSTAFRLY	HCD	MYOF:5	ASSTA	FRLY	1034	1523	A375_MHC_IP_R1.raw
APDPDLKLF	9	88	88	9	508.276	2	31743	86.66	1366400	1014.54	-1.5		92 39 73 97 99 99 100 100 100	APDPDLKLF	HCD	FCHSD1:4	APDP	DLKLF	679	281	A375_MHC_IP_R1.raw
FLDPATRPV	9	95	95	9	508.282	2	22009	61.2	2189000	1014.55	-0.5		96 98 100 98 97 95 91 86 96	FLDPATRPV	HCD	BRWD1:6	FLDPAT	RPV	1025	8	A375_MHC_IP_R1.raw
VLDSVDRLV	9	94	94	9	508.292	2	27114	74.48	1041800	1014.57	-1.6		97 98 99 94 89 93 86 94 97	VLDSVDRLV	HCD	TTN;DHX9;MAP10:4	VLDS	VDRLV	26121	-2136	A375_MHC_IP_R1.raw
HCLAQKLGF	9	83	83	9	508.775	2	41020	111.85	259230	1015.53	8.3		29 61 98 99 95 86 90 94 99	HCLAQKLGF	HCD	ZC3H7A:2	HC	LAQKLGF	519	165	A375_MHC_IP_R1.raw
ASELHTSLY	9	98	98	9	510.753	2	15074	43.48	15645000	1019.49	-0.6		99 99 100 99 97 96 98 100 100	ASELHTSLY	HCD	NPR3:3	ASE	LHTSLY	252	228	A375_MHC_IP_R1.raw
LALDFQNSL	9	93	93	9	510.772	2	42622	116.32	2381600	1019.53	0.3		85 79 98 98 98 92 95 99 100	LALDFQNSL	HCD	TJP1:2	LA	LDFQNSL	35	1462	A375_MHC_IP_R1.raw
CHAAAKKFF	9	83	83	9	511.769	2	20453	57.13	1939100	1021.52	5.9		44 39 91 93 96 92 96 98 100	CHAAAKKFF	HCD	PLK2:2	CH	AAAKKFF	347	-362	A375_MHC_IP_R1.raw
SLANYLDKV	9	98	98	9	511.78	2	25682	70.77	3830700	1021.54	0.3		98 99 100 99 100 100 99 96 98	SLANYLDKV	HCD	KRT24:1	S	LANYLDKV	1	150	A375_MHC_IP_R1.raw
KGDEVFTKV	9	84	84	9	511.783	2	27430	75.14	1608300	1021.54	6.4		52 46 97 96 93 94 95 89 94	KGDEVFTKV	HCD	NENF:2	KG	DEVFTKV	68	125	A375_MHC_IP_R1.raw
EATSEFKVL	9	80	80	9	512.271	2	19266	53.99	707900	1022.53	-1.2		82 78 98 67 57 49 94 96 98	EATSEFKVL	HCD	HERC2:5	EATSE	FKVL	4589	3846	A375_MHC_IP_R1.raw
VLLPLVRTL	9	81	81	9	512.35	2	42651	115.86	11377000	1022.69	-0.6		98 99 100 97 86 44 40 79 92	VLLPLVRTL	HCD	BCL3;NBEAL1:1	V	LLPLVRTL	13	320	A375_MHC_IP_R1.raw
LSLPLRVLL	9	88	88	9	512.35	2	48588	126.99	1526600	1022.69	-0.6		65 81 100 97 94 72 89 100 100	LSLPLRVLL	HCD	LRCH4;LPCAT2:2	LS	LPLRVLL	48	135	A375_MHC_IP_R1.raw
ETTKFLKSF	9	85	85	9	367.536	3	7856	26.35	422010	1099.59	-4.5		98 78 85 98 98 96 93 51 70	ETTKFLKSF	HCD	CSE1L:1	E	TTKFLKSF	1	782	A375_MHC_IP_R1.raw
KLSKLVKKL	9	99	99	9	352.922	3	4814	19.39	1412500	1055.74	1		99 99 99 99 99 100 100 100 99	KLSKLVKKL	HCD	NTN4:2	KL	SKLVKKL	45	-547	A375_MHC_IP_R1.raw
KADNVVRLL	9	83	83	9	514.316	2	15724	44.85	808120	1026.62	-0.4		88 79 92 85 84 80 77 78 90	KADNVVRLL	HCD	NUP205:6	KADNVV	RLL	891	83	A375_MHC_IP_R1.raw
YVDLFATSL	9	88	88	9	514.768	2	37721	102.69	849060	1027.52	-2		98 99 100 94 50 56 96 99 99	YVDLFATSL	HCD	RNF213:4	YVDL	FATSL	3127	4417	A375_MHC_IP_R1.raw
VGAGEGGLRNV	11	93	93	11	514.778	2	9590	30.28	1774800	1027.54	-0.1		83 87 100 100 100 98 92 94 91 88 96	VGAGEGGLRNV	HCD	MCL1:4	VGAG	EGGLRNV	340	324	A375_MHC_IP_R1.raw
AELDFANSY	9	88	88	9	515.229	2	22672	62.74	492360	1028.45	-2.3		99 100 100 99 57 46 92 99 100	AELDFANSY	HCD	DOP1A:4	AELD	FANSY	387	-2424	A375_MHC_IP_R1.raw
LELMGLLQL	9	84	84	9	515.306	2	17362	49.26	21329000	1028.59	2.5		95 95 88 77 44 67 98 96 99	LELMGLLQL	HCD	MARF1;LAMB1:3	LEL	MGLLQL	456	-1156	A375_MHC_IP_R1.raw
KSWGGLLRL	9	82	82	9	515.317	2	48079	126.03	181270	1028.61	6.7		59 61 96 92 79 80 86 88 98	KSWGGLLRL	HCD	TMEM9B:2	KS	WGGLLRL	187	4	A375_MHC_IP_R1.raw
KSTNVVRLL	9	93	93	9	515.324	2	15656	44.85	868390	1028.63	-1.6		98 95 96 91 90 91 87 91 97	KSTNVVRLL	HCD	UGGT2:2	KS	TNVVRLL	32	6	A375_MHC_IP_R1.raw
TTLPLGRSW	9	97	97	9	515.787	2	25938	71.44	7780600	1029.56	-0.9		100 100 100 100 98 91 93 98 99	TTLPLGRSW	HCD	C2orf81:2	TT	LPLGRSW	126	160	A375_MHC_IP_R1.raw
LSTPEKLFV	9	91	91	9	517.3	2	28816	78.78	2111800	1032.59	-0.3		96 97 98 91 75 71 92 100 100	LSTPEKLFV	HCD	SYCP1:4	LSTP	EKLFV	846	971	A375_MHC_IP_R1.raw
TLLEKMLSV	9	91	91	9	517.305	2	29229	79.8	2816800	1032.59	6.8		95 95 96 95 89 76 90 93 96	TLLEKMLSV	HCD	RWDD3;GDPD5:3	TLL	EKMLSV	141	212	A375_MHC_IP_R1.raw
LLAPVLHLY	9	86	86	9	519.826	2	37673	102.53	434880	1037.63	9.9		93 98 99 94 90 90 32 86 93	LLAPVLHLY	HCD	OR1N1:1	L	LAPVLHLY	6	-215	A375_MHC_IP_R1.raw
KLLLKLLTV	9	80	80	9	520.875	2	28292	77.56	620230	1039.74	-1.2		91 92 71 51 45 79 98 98 99	KLLLKLLTV	HCD	IL1RAPL1;USP38;DMXL1:3	KLL	LKLLTV	242	530	A375_MHC_IP_R1.raw
TGDTFNLLY	9	83	83	9	522.252	2	38870	105.63	49944000	1042.5	-6.5		85 82 92 55 49 85 99 100 100	TGDTFNLLY	HCD	SLC27A4:5	TGDTF	NLLY	504	-339	A375_MHC_IP_R1.raw
QLYSGHLQV	9	98	98	9	522.777	2	19030	53.43	8386000	1043.54	0		95 99 100 100 98 97 100 98 99	QLYSGHLQV	HCD	MIB1:4	QLYS	GHLQV	373	540	A375_MHC_IP_R1.raw
LSTPVLVRY	9	94	94	9	524.313	2	26691	73.46	17669000	1046.61	0.2		99 100 100 100 99 97 88 79 93	LSTPVLVRY	HCD	PCDH1;MXRA5:4	LSTP	VLVRY	1039	871	A375_MHC_IP_R1.raw
QDTLSFKVL	9	83	83	9	525.795	2	25177	68.94	9948900	1049.58	-0.1		83 93 92 93 48 50 92 99 100	QDTLSFKVL	HCD	TRAPPC11:3	QDT	LSFKVL	237	50	A375_MHC_IP_R1.raw
NLDSLLLTY	9	88	88	9	526.287	2	28756	79.13	2945400	1050.56	-1.2		67 89 96 94 67 85 99 100 100	NLDSLLLTY	HCD	LRP4:4	NLDS	LLLTY	1164	-459	A375_MHC_IP_R1.raw
VSMLVQVLY	9	81	81	9	526.293	2	20161	56.32	4442800	1050.58	-6.4		93 91 45 92 89 50 76 99 100	VSMLVQVLY	HCD	IL31RA;MTCH1;NBEAL2:4	VSML	VQVLY	299	-489	A375_MHC_IP_R1.raw
DVLPKLQKL	9	85	85	9	527.336	2	9413	29.68	22649000	1052.66	-1.4		62 60 98 93 88 88 87 92 98	DVLPKLQKL	HCD	HUWE1;HSPA2;HSPA8;DUSP3:2	DV	LPKLQKL	310	-1045	A375_MHC_IP_R1.raw
KGLEDEHNL	9	81	81	9	527.765	2	16893	48.37	3148600	1053.51	6.5		56 49 96 98 94 93 68 85 95	KGLEDEHNL	HCD	CCDC14:2	KG	LEDEHNL	893	767	A375_MHC_IP_R1.raw
HCNNLLKTL	9	82	82	9	528.289	2	36622	99.69	457620	1054.56	3.1		27 43 82 91 100 100 100 100 100	HCNNLLKTL	HCD	ABCA13:2	HC	NNLLKTL	1144	2768	A375_MHC_IP_R1.raw
FVFVGFDLL	9	83	83	9	528.79	2	52393	135.97	2167000	1055.57	-3.3		99 99 99 74 45 51 78 98 100	FVFVGFDLL	HCD	HYDIN:4	FVFV	GFDLL	2635	-1597	A375_MHC_IP_R1.raw
QSEGKAYLY	9	80	80	9	529.76	2	29768	81.63	1007700	1057.51	-2.6		83 88 96 86 52 50 66 99 100	QSEGKAYLY	HCD	MGA:4	QSEG	KAYLY	1994	-2515	A375_MHC_IP_R1.raw
AELLQESRL	9	92	92	9	529.795	2	18388	51.79	1258100	1057.58	-0.8		94 97 99 99 95 93 84 78 93	AELLQESRL	HCD	NUMA1:4	AELL	QESRL	1396	-679	A375_MHC_IP_R1.raw
QTELSQLLK	9	95	95	9	530.305	2	23870	65.95	511810	1058.6	-0.8		90 95 99 98 93 91 96 98 99	QTELSQLLK	HCD	AKAP13;CDK5RAP2;PROX1:3	QTE	LSQLLK	348	1492	A375_MHC_IP_R1.raw
KLQYVLSTL	9	83	83	9	532.82	2	19887	55.56	364570	1063.63	-1.3		93 93 93 91 54 50 85 90 96	KLQYVLSTL	HCD	KIF15:5	KLQYV	LSTL	1351	350	A375_MHC_IP_R1.raw
TSEPNNLKY	9	91	91	9	533.264	2	8446	27.81	4001400	1064.51	-0.8		85 88 100 89 82 87 94 96 98	TSEPNNLKY	HCD	ANK3:5	TSEPN	NLKY	3594	2047	A375_MHC_IP_R1.raw
NELDLPVRL	9	95	95	9	534.805	2	34582	94.17	1268900	1067.6	-1.5		86 96 100 100 100 94 91 90 97	NELDLPVRL	HCD	EPM2A:2	NE	LDLPVRL	112	1	A375_MHC_IP_R1.raw
AEDLVVTHW	9	94	94	9	535.273	2	17266	48.97	1724300	1068.52	7.9		95 97 99 99 100 99 97 63 98	AEDLVVTHW	HCD	MUC17:6	AEDLVV	THW	2499	4373	A375_MHC_IP_R1.raw
AQAERVDLR	9	84	84	9	353.198	3	12641	37.38	3615300	1056.57	4.2		59 57 95 97 89 88 92 88 93	AQAERVDLR	HCD	LRRC14:4	AQAE	RVDLR	418	167	A375_MHC_IP_R1.raw
LCHAFLKKL	9	86	86	9	536.823	2	37518	102.03	181160	1071.63	5.7		82 52 62 99 98 96 95 96 98	LCHAFLKKL	HCD	DST;TTC3:3	LCH	AFLKKL	6991	5215	A375_MHC_IP_R1.raw
KLLDPLFKV	9	94	94	9	536.842	2	29468	80.77	2268900	1071.67	-0.1		99 99 99 99 74 85 99 96 99	KLLDPLFKV	HCD	EEF2:1	K	LLDPLFKV	14	292	A375_MHC_IP_R1.raw
LLFPERLSV	9	83	83	9	537.321	2	37872	102.99	3139500	1072.63	0		100 100 100 98 96 54 56 55 95	LLFPERLSV	HCD	MIP:4	LLFP	ERLSV	221	231	A375_MHC_IP_R1.raw
KSTELVREL	9	91	91	9	537.811	2	10161	31.69	2086300	1073.61	-0.1		100 99 99 99 98 97 67 71 96	KSTELVREL	HCD	FANCG:2	KS	TELVREL	503	-99	A375_MHC_IP_R1.raw
LLLENVARF	9	95	95	9	537.823	2	30523	83.51	2801700	1073.62	7.7		90 100 100 100 96 98 98 82 98	LLLENVARF	HCD	DPP10;SYNE2:5	LLLEN	VARF	114	595	A375_MHC_IP_R1.raw
VTDSAGHLLY	10	95	95	10	538.274	2	16558	47.13	1245500	1074.53	-0.1		99 100 100 99 96 91 73 98 100 100	VTDSAGHLLY	HCD	TMED10:1	V	TDSAGHLLY	28	76	A375_MHC_IP_R1.raw
SSDYNQLSY	9	85	85	9	538.729	2	18975	53.33	7867900	1075.45	-2.2		100 100 99 84 37 55 98 100 100	SSDYNQLSY	HCD	STAB2:3	SSD	YNQLSY	1078	2229	A375_MHC_IP_R1.raw
TSQDVLHNY	9	99	99	9	538.754	2	20729	57.7	2534900	1075.49	0.3		100 100 99 100 100 100 99 98 98	TSQDVLHNY	HCD	HPSE2:2	TS	QDVLHNY	384	-427	A375_MHC_IP_R1.raw
HVVDLVRQL	9	97	97	9	539.822	2	21935	61	2023700	1077.63	-0.8		100 100 100 100 99 97 93 92 98	HVVDLVRQL	HCD	SNRPB2:6	HVVDLV	RQL	35	66	A375_MHC_IP_R1.raw
FLLEKFSPV	9	87	87	9	540.31	2	37565	102.38	522150	1078.61	-0.8		98 98 99 97 92 52 59 92 97	FLLEKFSPV	HCD	HAUS6:4	FLLE	KFSPV	638	911	A375_MHC_IP_R1.raw
PVQDFLSKF	9	86	86	9	540.787	2	25795	70.98	357850	1079.57	-4.8		45 49 94 98 97 99 99 99 98	PVQDFLSKF	HCD	EXOC1:2	PV	QDFLSKF	46	529	A375_MHC_IP_R1.raw
LSDLTATVDF	10	80	80	10	541.27	2	20912	58.15	434480	1080.53	-7		83 88 94 85 49 54 69 79 99 99	LSDLTATVDF	HCD	PGRMC1:6	LSDLTA	TVDF	141	-97	A375_MHC_IP_R1.raw
FANYLDKVL	9	98	98	9	541.797	2	32447	88.38	473200	1081.58	-0.7		98 99 99 99 99 99 97 98 99	FANYLDKVL	HCD	XRN1:4	FANY	LDKVL	1518	-831	A375_MHC_IP_R1.raw
LLWPVELTL	9	97	97	9	542.325	2	52109	135.11	1188400	1082.64	-1.9		93 92 99 98 98 99 100 100 100	LLWPVELTL	HCD	MOV10:3	LLW	PVELTL	467	-376	A375_MHC_IP_R1.raw
KLLEKVRVK	9	84	84	9	371.588	3	5702	21.83	9328700	1111.74	-0.6		98 99 99 99 96 93 82 33 56	KLLEKVRVK	HCD	PHLDB1:2	KL	LEKVRVK	393	-730	A375_MHC_IP_R1.raw
LLLETVFHL	9	98	98	9	542.825	2	49317	128.35	785980	1083.63	3		94 100 100 100 100 100 99 97 99	LLLETVFHL	HCD	TRPM7:4	LLLE	TVFHL	456	378	A375_MHC_IP_R1.raw
NTDFKALDY	9	89	89	9	543.758	2	21040	58.56	688680	1085.5	-0.6		74 81 99 98 92 73 89 100 100	NTDFKALDY	HCD	CSNK2A2;CSNK2A3;CSNK2A1:4	NTDF	KALDY	118	142	A375_MHC_IP_R1.raw
YTSRLSTEM	9	88	88	9	544.256	2	6577	23.71	1268200	1086.5	-2.9		98 97 90 65 93 79 96 97 79	YTSRLSTEM	HCD	PATZ1:5	YTSRL	STEM	121	22	A375_MHC_IP_R1.raw
YSTSRLLTF	9	90	90	9	544.291	2	27222	74.83	2432500	1086.57	-2.6		100 99 97 87 46 80 99 100 100	YSTSRLLTF	HCD	ADGRV1:4	YSTS	RLLTF	2388	-1268	A375_MHC_IP_R1.raw
YTESAVQKY	9	96	96	9	544.766	2	7624	25.84	315270	1087.52	-0.5		99 100 100 98 96 93 92 97 99	YTESAVQKY	HCD	NAPA:4	YTES	AVQKY	258	223	A375_MHC_IP_R1.raw
LALDFRLQN	9	86	86	9	545.305	2	31704	86.4	1422500	1088.6	-2		95 95 99 99 97 82 94 50 67	LALDFRLQN	HCD	HYDIN:4	LALD	FRLQN	3040	-1211	A375_MHC_IP_R1.raw
LLEAKLQEF	9	84	84	9	545.811	2	35046	95.08	12433000	1089.61	-0.4		93 75 68 49 85 96 93 99 100	LLEAKLQEF	HCD	CNTLN;HELZ:3	LLE	AKLQEF	103	170	A375_MHC_IP_R1.raw
QTELTPLKY	9	86	86	9	546.8	2	20068	55.97	313810	1091.59	-0.4		85 86 97 97 99 67 57 90 95	QTELTPLKY	HCD	WDR26:2	QT	ELTPLKY	27	238	A375_MHC_IP_R1.raw
STEPNNLRY	9	95	95	9	547.267	2	8950	28.92	4368100	1092.52	0.1		97 98 100 98 93 90 93 94 99	STEPNNLRY	HCD	MUC16:4	STEP	NNLRY	7734	13932	A375_MHC_IP_R1.raw
TLSDYNLRL	9	96	96	9	547.795	2	27342	75.24	5803000	1093.58	-0.8		100 100 100 100 97 92 92 91 98	TLSDYNLRL	HCD	UBC;RPS27A;UBB;UBA52:6	TLSDYN	LRL	54	70	A375_MHC_IP_R1.raw
LSEHKELEL	9	80	80	9	549.297	2	28634	77.77	11738000	1096.58	2.8		93 94 99 41 50 90 93 67 93	LSEHKELEL	HCD	C10orf67:3	LSE	HKELEL	266	-149	A375_MHC_IP_R1.raw
LVDPEPPLGY	10	82	82	10	550.287	2	20847	58.1	1668200	1098.56	-0.5		97 98 100 98 73 44 65 69 82 98	LVDPEPPLGY	HCD	VWF:6	LVDPEP	PLGY	239	2405	A375_MHC_IP_R1.raw
PKDEHLHKL	9	81	81	9	372.878	3	10040	31.49	1472700	1115.61	3.4		33 48 96 96 84 93 86 93 97	PKDEHLHKL	HCD	DNAH8:3	PKD	EHLHKL	3233	2343	A375_MHC_IP_R1.raw
EAASYHLSNL	10	97	97	10	552.769	2	27487	75.54	3065400	1103.52	-0.7		92 93 100 100 98 97 100 100 100 100	EAASYHLSNL	HCD	CAND1:2	EA	ASYHLSNL	152	3	A375_MHC_IP_R1.raw
KSFEAPLKW	9	98	98	9	553.305	2	21340	59.37	2373400	1104.6	-0.9		100 98 99 99 99 96 98 100 100	KSFEAPLKW	HCD	HM13:8	KSFEAPLK	W	233	174	A375_MHC_IP_R1.raw
EETEGSRLW	9	98	98	9	553.759	2	16951	48.1	951710	1105.5	0.3		99 99 100 100 98 97 96 99 100	EETEGSRLW	HCD	CFAP46:5	EETEG	SRLW	2369	-720	A375_MHC_IP_R1.raw
LERAFLKKL	9	90	90	9	373.241	3	16831	47.94	5761100	1116.7	-1.2		90 61 69 99 100 100 100 99 99	LERAFLKKL	HCD	VIM;DST;DYNC2H1;TTC3:3	LER	AFLKKL	219	231	A375_MHC_IP_R1.raw
GSSDGTLRLMA	11	89	89	11	554.277	2	28094	76.7	2746000	1106.54	-0.2		75 85 99 99 97 97 99 99 99 56 76	GSSDGTLRLMA	HCD	WDR48:9	GSSDGTLRL	MA	227	0	A375_MHC_IP_R1.raw
EEDTNLLLY	9	80	80	9	555.267	2	25557	70.37	108770	1108.53	-9.2		56 55 56 88 81 90 98 95 98	EEDTNLLLY	HCD	NSMCE3:3	EED	TNLLLY	161	-151	A375_MHC_IP_R1.raw
VTELDEDKY	9	99	99	9	556.261	2	10093	31.54	1679100	1110.51	-0.6		100 100 100 100 100 100 100 100 100	VTELDEDKY	HCD	IFT88:2	VT	ELDEDKY	69	345	A375_MHC_IP_R1.raw
KLFEKVSLGV	10	80	80	10	373.897	3	9224	29.58	35497000	1118.67	0.2		98 99 98 98 93 92 44 41 48 95	KLFEKVSLGV	HCD	CHRNA9;CHRNA10:3	KLF	EKVSLGV	32	266	A375_MHC_IP_R1.raw
YDYRGPKAF	9	88	88	9	558.777	2	11586	34.94	900430	1115.54	0.1		90 88 89 88 66 73 99 100 100	YDYRGPKAF	HCD	SF3A3:2	YD	YRGPKAF	60	415	A375_MHC_IP_R1.raw
VGLPAAGKTTVC	12	80	80	12	558.805	2	22554	62.38	906190	1115.6	-4.3		91 95 99 99 99 93 84 50 52 88 45 62	VGLPAAGKTTVC	HCD	HNRNPUL1:10	VGLPAAGKTT	VC	426	256	A375_MHC_IP_R1.raw
LLWEEKLSV	9	99	99	9	558.819	2	34011	92.64	2850100	1115.62	0.1		100 100 100 100 99 98 98 99 100	LLWEEKLSV	HCD	DIP2C:3	LLW	EEKLSV	465	692	A375_MHC_IP_R1.raw
SLLAEAWRL	9	80	80	9	353.537	3	12641	37.43	2676500	1057.59	-3.4		93 97 99 96 92 70 28 57 86	SLLAEAWRL	HCD	DNAH17;CEP250:4	SLLA	EAWRL	3597	-3335	A375_MHC_IP_R1.raw
ETDPLLLRY	9	98	98	9	560.306	2	29494	80.72	367970	1118.6	-0.3		98 97 100 99 100 100 99 95 96	ETDPLLLRY	HCD	MED12;RYR1:3	ETD	PLLLRY	788	277	A375_MHC_IP_R1.raw
LVDPGYLGKY	10	96	96	10	562.803	2	23316	64.42	249420	1123.59	-0.8		99 99 100 99 82 90 99 96 96 99	LVDPGYLGKY	HCD	IL13RA2:8	LVDPGYLG	KY	39	71	A375_MHC_IP_R1.raw
QVTEDMYKL	9	90	90	9	563.779	2	22517	62.27	356460	1125.54	5.8		90 94 97 98 91 75 85 88 97	QVTEDMYKL	HCD	CAPN3:4	QVTE	DMYKL	389	246	A375_MHC_IP_R1.raw
FWVPGKKLF	9	81	81	9	374.554	3	12589	37.38	1549800	1120.64	-3.8		71 29 46 96 98 98 94 95 100	FWVPGKKLF	HCD	EFL1:4	FWVP	GKKLF	1064	518	A375_MHC_IP_R1.raw
LKDRLLHNL	9	80	80	9	374.564	3	14900	43.02	2956000	1120.67	-0.4		74 71 44 54 99 100 97 87 91	LKDRLLHNL	HCD	HAUS3;ERC2:4	LKDR	LLHNL	330	-541	A375_MHC_IP_R1.raw
FANYLDKVY	9	99	99	9	566.786	2	24998	68.84	1028800	1131.56	-1.7		99 99 100 100 100 100 100 100 100	FANYLDKVY	HCD	KCNU1:5	FANYL	DKVY	303	941	A375_MHC_IP_R1.raw
SVTELQEKPC	10	84	84	10	567.277	2	15282	43.88	513980	1132.54	-2.8		71 82 100 100 99 97 99 92 40 66	SVTELQEKPC	HCD	DDX21:8	SVTELQEK	PC	688	-377	A375_MHC_IP_R1.raw
DPESQQLRY	9	83	83	9	568.272	2	15743	44.95	2247600	1134.53	-1.6		45 32 84 99 95 95 99 99 99	DPESQQLRY	HCD	ATP13A3:2	DP	ESQQLRY	557	132	A375_MHC_IP_R1.raw
VSDPLSDLKY	10	92	92	10	568.795	2	28887	79.09	456400	1135.58	0.3		100 100 100 100 99 89 71 76 97 98	VSDPLSDLKY	HCD	PPP2R5C;PPP2R5D:7	VSDPLSD	LKY	55	289	A375_MHC_IP_R1.raw
RDFDSKPSW	9	96	96	9	569.269	2	11916	35.8	10901000	1136.53	-1.2		89 93 91 96 99 100 100 100 100	RDFDSKPSW	HCD	EIF3G:1	R	DFDSKPSW	82	4	A375_MHC_IP_R1.raw
HELLQSHEF	9	96	96	9	570.277	2	12176	36.31	478430	1138.54	-1.6		99 100 100 97 86 97 97 97 99	HELLQSHEF	HCD	RMND5A:7	HELLQSH	EF	40	190	A375_MHC_IP_R1.raw
FSELDKYEL	9	83	83	9	572.283	2	27338	74.58	14440000	1142.55	0.9		97 98 99 91 50 44 74 99 99	FSELDKYEL	HCD	SYCP2:3	FSE	LDKYEL	577	287	A375_MHC_IP_R1.raw
FLFSKELFL	9	96	96	9	572.325	2	49363	128.51	984190	1142.64	-1.9		99 99 100 100 97 92 86 98 100	FLFSKELFL	HCD	LYST:3	FLF	SKELFL	1815	-1363	A375_MHC_IP_R1.raw
LTFQLTKKF	9	99	99	9	375.894	3	22125	61.41	1014500	1124.66	0.6		99 99 100 99 99 99 99 99 99	LTFQLTKKF	HCD	UNC13C:3	LTF	QLTKKF	1521	-1080	A375_MHC_IP_R1.raw
KSLDLLQKCV	10	83	83	10	573.829	2	18117	51.14	2090300	1145.65	-3.4		96 82 89 92 90 94 94 91 40 57	KSLDLLQKCV	HCD	PCYT1A:8	KSLDLLQK	CV	269	-111	A375_MHC_IP_R1.raw
KEETEKVAVD	10	95	95	10	574.295	2	7495	25.59	1393400	1146.58	-0.8		80 93 88 99 99 98 98 99 100 100	KEETEKVAVD	HCD	DST:7	KEETEKV	AVD	3759	947	A375_MHC_IP_R1.raw
HCENLKLKY	9	84	84	9	574.304	2	18631	52.36	302210	1146.59	6.3		38 68 97 91 93 92 91 93 97	HCENLKLKY	HCD	DNAH7:3	HCE	NLKLKY	551	1513	A375_MHC_IP_R1.raw
VLEEQSGHSY	10	84	84	10	574.764	2	6338	23.15	205680	1147.51	-1.4		98 99 99 94 81 84 55 43 93 97	VLEEQSGHSY	HCD	DLG2:7	VLEEQSG	HSY	852	294	A375_MHC_IP_R1.raw
LFSQRSYSY	9	95	95	9	575.78	2	14957	43.22	43921000	1149.55	0.8		100 100 100 96 75 85 99 100 100	LFSQRSYSY	HCD	LRP6:4	LFSQ	RSYSY	936	1512	A375_MHC_IP_R1.raw
LELLLHKNF	9	97	97	9	376.226	3	24306	67.06	659880	1125.65	0.9		93 99 100 100 100 97 97 96 96	LELLLHKNF	HCD	TRANK1:3	LEL	LLHKNF	509	346	A375_MHC_IP_R1.raw
CHQPFKFSY	9	80	80	9	578.769	2	37989	103.5	645820	1155.52	5.8		43 25 63 97 99 98 99 100 100	CHQPFKFSY	HCD	ETV1:2	CH	QPFKFSY	271	106	A375_MHC_IP_R1.raw
TEEPPPLLVY	10	85	85	10	579.308	2	41877	114.14	327740	1156.6	-0.5		40 57 82 97 96 82 97 99 100 100	TEEPPPLLVY	HCD	PRPF8:2	TE	EPPPLLVY	309	945	A375_MHC_IP_R1.raw
KLLYKYLGY	9	85	85	9	580.837	2	23703	65.64	659930	1159.66	-4.2		59 70 97 93 82 81 91 93 99	KLLYKYLGY	HCD	GNA11:6	KLLYKY	LGY	97	169	A375_MHC_IP_R1.raw
LATRKYTYL	9	86	86	9	376.885	3	10898	33.42	1306600	1127.63	-1.1		95 96 97 66 60 74 90 97 100	LATRKYTYL	HCD	NCLN:2	LA	TRKYTYL	134	-257	A375_MHC_IP_R1.raw
KTLERLQKL	9	83	83	9	376.908	3	9341	29.63	11636000	1127.7	-0.7		46 48 90 95 90 92 94 97 99	KTLERLQKL	HCD	USP9Y;DUPD1;KANK1;USP9X;DENND4C:2	KT	LERLQKL	1327	-570	A375_MHC_IP_R1.raw
LTELEQRKL	9	88	88	9	377.224	3	10725	32.91	282520	1128.65	-0.5		94 93 96 97 95 86 68 73 92	LTELEQRKL	HCD	CMYA5;MYO5A;MYO5B:2	LT	ELEQRKL	82	1264	A375_MHC_IP_R1.raw
LLWEQQHLL	9	97	97	9	590.33	2	36102	98.23	273380	1178.64	0.1		100 100 100 100 94 91 91 98 100	LLWEQQHLL	HCD	SPTBN2:3	LLW	EQQHLL	182	658	A375_MHC_IP_R1.raw
KVLDLLRKF	9	99	99	9	377.913	3	25046	69.04	583550	1130.72	0		100 100 100 100 100 100 98 98 98	KVLDLLRKF	HCD	CFAP46;UGT2B4:3	KVL	DLLRKF	1131	647	A375_MHC_IP_R1.raw
REVDPLGHLY	10	83	83	10	599.814	2	18127	51.14	1773200	1197.61	0		70 41 39 91 93 97 99 100 100 100	REVDPLGHLY	HCD	MAGEA3:1	R	EVDPLGHLY	5	167	A375_MHC_IP_R1.raw
EENLYFKNF	9	97	97	9	602.288	2	28256	77.51	650570	1202.56	1.4		90 88 98 100 100 100 99 99 100	EENLYFKNF	HCD	RXFP2:3	EEN	LYFKNF	76	381	A375_MHC_IP_R1.raw
KYLCQLLVLD	10	83	83	10	604.338	2	24396	67.43	3479700	1206.67	-5.6		82 65 90 79 50 75 92 99 99 99	KYLCQLLVLD	HCD	TTN:5	KYLCQ	LLVLD	6606	26408	A375_MHC_IP_R1.raw
FLWDKRGLT	9	83	83	9	379.213	3	26362	72.5	1151000	1134.62	-1.1		99 99 99 99 95 85 37 81 59	FLWDKRGLT	HCD	TENM2:4	FLWD	KRGLT	1123	-2636	A375_MHC_IP_R1.raw
ASDPDAETTRY	11	98	98	11	613.27	2	6527	23.61	928010	1224.53	-0.3		96 98 100 100 100 100 100 99 96 95 99	ASDPDAETTRY	HCD	CEP41:9	ASDPDAETT	RY	97	21	A375_MHC_IP_R1.raw
EEFLLAGRQY	10	85	85	10	613.314	2	26031	71.64	671840	1224.61	-0.8		98 97 100 100 100 99 88 37 43 95	EEFLLAGRQY	HCD	TIMP1:7	EEFLLAG	RQY	103	-57	A375_MHC_IP_R1.raw
KSLEELYLHL	10	93	93	10	622.843	2	26887	73.87	669270	1243.68	-8.4		96 87 94 98 98 96 91 92 86 97	KSLEELYLHL	HCD	RPS2:8	KSLEELYL	HL	75	271	A375_MHC_IP_R1.raw
VLDELKNMGFC	11	83	83	11	634.806	2	19923	55.66	1014600	1267.59	3.2		99 99 100 98 97 98 92 83 41 40 63	VLDELKNMGFC	HCD	CYFIP2;CYFIP1:8	VLDELKNM	GFC	169	-1175	A375_MHC_IP_R1.raw
QNEVEEERLK	10	86	86	10	637.317	2	14223	41.14	367610	1272.63	-8.7		48 55 99 99 99 97 92 80 92 97	QNEVEEERLK	HCD	LCA5:4	QNEV	EEERLK	115	457	A375_MHC_IP_R1.raw
FLFQDFLRQA	10	93	93	10	642.84	2	48559	126.94	3558100	1283.67	-0.7		100 100 100 99 100 100 99 95 62 80	FLFQDFLRQA	HCD	MYO1G:6	FLFQDF	LRQA	537	-853	A375_MHC_IP_R1.raw
LRFPKLQKL	9	90	90	9	381.585	3	19257	54.04	1411700	1141.73	-0.3		95 55 76 92 99 99 98 98 99	LRFPKLQKL	HCD	HUWE1:3	LRF	PKLQKL	1238	-1045	A375_MHC_IP_R1.raw
FTDTSGYGQSSY	12	87	87	12	656.77	2	16599	47.24	868330	1311.53	-0.5		43 44 76 97 99 99 100 99 98 100 100 100	FTDTSGYGQSSY	HCD	FUS:1	F	TDTSGYGQSSY	261	44	A375_MHC_IP_R1.raw
ESSEEVSWLSW	11	88	88	11	669.795	2	53356	138.79	1659800	1337.58	-1		72 59 69 85 95 98 98 98 99 100 100	ESSEEVSWLSW	HCD	CSNK2B:1	E	SSEEVSWLSW	4	2	A375_MHC_IP_R1.raw
YTEFEDLKSGY	11	99	99	11	676.306	2	21476	59.73	1222100	1350.6	-1.1		100 100 100 100 100 100 100 100 100 100 100	YTEFEDLKSGY	HCD	SETSIP;SET:1	Y	TEFEDLKSGY	82	135	A375_MHC_IP_R1.raw
EFTPPVQAAYEK	12	95	95	12	690.345	2	20078	56.17	1894000	1378.68	-1.3		96 96 100 100 97 93 89 93 90 91 98 98	EFTPPVQAAYEK	HCD	HBB:10	EFTPPVQAAY	EK	121	7	A375_MHC_IP_R1.raw
FTEFPAKAVSEY	12	97	97	12	694.84	2	25496	70.31	913440	1387.67	-0.6		99 100 100 100 99 97 89 95 98 100 100 100	FTEFPAKAVSEY	HCD	TFAP2B:1	F	TEFPAKAVSEY	64	328	A375_MHC_IP_R1.raw
YTEFPAKAVSEY	12	97	97	12	702.837	2	22085	61.36	1184400	1403.66	-0.6		100 100 100 100 100 99 91 92 95 99 100 100	YTEFPAKAVSEY	HCD	TFAP2B:1	Y	TEFPAKAVSEY	21	328	A375_MHC_IP_R1.raw
AEFELPRKY	9	95	95	9	384.873	3	16453	46.93	4263100	1151.6	0.9		95 96 98 99 99 93 89 91 98	AEFELPRKY	HCD	IGBP1:6	AEFELP	RKY	121	274	A375_MHC_IP_R1.raw
KSKKDFSRY	9	80	80	9	386.881	3	6724	23.86	1973000	1157.62	0.8		50 54 77 98 98 93 89 74 92	KSKKDFSRY	HCD	DDX60:7	KSKKDFS	RY	559	69	A375_MHC_IP_R1.raw
LYRPKLQKL	9	89	89	9	386.917	3	14421	41.85	2026300	1157.73	0.3		96 62 71 88 97 99 97 98 99	LYRPKLQKL	HCD	HUWE1;MYO1A:3	LYR	PKLQKL	456	-1045	A375_MHC_IP_R1.raw
LAGASLDPA	9	86	86	9	814.431	1	36621	99.55	1718300	813.423	0.4		97 95 96 98 96 95 92 40 70	LAGASLDPA	HCD	PLXNA2:2	LA	GASLDPA	27	-584	A375_MHC_IP_R1.raw
LERELMKKL	9	86	86	9	387.234	3	12649	37.48	694380	1158.68	1.3		85 50 51 92 99 99 99 99 99	LERELMKKL	HCD	SETX;JAKMIP3:3	LER	ELMKKL	1040	2014	A375_MHC_IP_R1.raw
LGSTVLTGV	9	84	84	9	846.493	1	32925	89.7	867490	845.486	-0.5		49 41 86 95 98 99 99 92 96	LGSTVLTGV	HCD	FAT3:4	LGST	VLTGV	2722	-1411	A375_MHC_IP_R1.raw
QLGPPPVGV	9	90	90	9	863.498	1	27886	76.34	1418900	862.491	-1		87 94 98 99 99 80 79 85 94	QLGPPPVGV	HCD	CIZ1:1	Q	LGPPPVGV	3	159	A375_MHC_IP_R1.raw
LGVEGLTAL	9	85	85	9	872.508	1	40479	109.35	3335300	871.501	-1.1		57 51 95 97 87 93 90 96 98	LGVEGLTAL	HCD	TANC2;EIF4E3;R3HCC1L;MTOR;PLS1;SREK1;ANKMY1;DOP1A;XPO7:3	LGV	EGLTAL	1650	1131	A375_MHC_IP_R1.raw
SEDRSVRLVC	10	83	83	10	388.531	3	10966	33.57	1165900	1162.58	-3.9		97 99 99 92 82 86 88 89 39 57	SEDRSVRLVC	HCD	WDR6:7	SEDRSVR	LVC	227	505	A375_MHC_IP_R1.raw
ADGEGQLCV	9	86	86	9	891.385	1	16543	46.93	737830	890.38	-2.8		85 86 95 98 95 96 98 61 65	ADGEGQLCV	HCD	DCHS2:4	ADGE	GQLCV	307	115	A375_MHC_IP_R1.raw
LEREELHKL	9	89	89	9	389.556	3	8014	27.25	53437000	1165.65	0.5		84 55 65 100 100 100 100 100 100	LEREELHKL	HCD	CEP57L1;TPR:3	LER	EELHKL	70	-195	A375_MHC_IP_R1.raw
LFADDLGGL	9	90	90	9	920.473	1	43320	117.94	2570300	919.465	0.5		72 67 95 95 98 99 99 94 97	LFADDLGGL	HCD	KLHL8;FMO5:3	LFA	DDLGGL	555	-417	A375_MHC_IP_R1.raw
MTLEVLRKW	9	86	86	9	392.556	3	18795	52.57	579260	1174.65	-5.4		51 63 96 99 98 97 88 88 97	MTLEVLRKW	HCD	SIN3B:4	MTLE	VLRKW	965	-1041	A375_MHC_IP_R1.raw
HTDLLKETGY	10	82	82	10	392.868	3	7029	24.62	1651700	1175.58	-0.7		49 57 79 98 99 98 98 80 74 95	HTDLLKETGY	HCD	CRYBG1:4	HTDL	LKETGY	286	1344	A375_MHC_IP_R1.raw
FSHKTLERY	9	82	82	9	394.21	3	10712	32.96	768000	1179.6	3.8		87 48 39 96 97 98 93 86 97	FSHKTLERY	HCD	ZBTB20:6	FSHKTL	ERY	670	298	A375_MHC_IP_R1.raw
CTSLDKVRFL	10	84	84	10	394.548	3	26676	73.36	906150	1180.63	-3.3		40 49 77 100 100 98 98 91 92 95	CTSLDKVRFL	HCD	KRT78:3	CTS	LDKVRFL	427	125	A375_MHC_IP_R1.raw
KRVPLVKVL	9	93	93	9	351.25	3	11931	35.75	841280	1050.73	-0.6		97 91 72 77 99 100 100 100 100	KRVPLVKVL	HCD	GALNT7;PKHD1L1:5	KRVPL	VKVL	362	-267	A375_MHC_IP_R1.raw
QELSSLVNF	9	82	82	9	1036.53	1	39609	108.03	400110	1035.52	-0.4		43 70 98 98 75 82 99 85 93	QELSSLVNF	HCD	PRUNE2;ATM:6	QELSSL	VNF	1362	399	A375_MHC_IP_R1.raw
KFRVLFKFT	9	81	81	9	395.912	3	16093	45.97	179330	1184.71	5.9		90 86 67 85 91 70 83 69 90	KFRVLFKFT	HCD	TTN:5	KFRVL	FKFT	16192	30817	A375_MHC_IP_R1.raw
REVQPNGKLF	10	82	82	10	396.556	3	10518	32.6	3253200	1186.65	-0.7		34 59 72 69 96 95 96 98 99 100	REVQPNGKLF	HCD	ACSL3:1	R	EVQPNGKLF	47	115	A375_MHC_IP_R1.raw
RRSGPLAPTL	10	91	91	10	356.549	3	6665	23.91	3422500	1066.62	0.6		86 95 100 99 95 63 73 98 100 100	RRSGPLAPTL	HCD	EXPH5:3	RRS	GPLAPTL	907	1337	A375_MHC_IP_R1.raw
EEPTVLKKTF	10	96	96	10	397.892	3	5791	21.83	444020	1190.65	0.3		91 92 99 99 99 98 91 98 98 99	EEPTVLKKTF	HCD	SNX5:8	EEPTVLKK	TF	256	56	A375_MHC_IP_R1.raw
NTCGGKFFRY	10	88	88	10	398.191	3	12728	37.68	644420	1191.55	0.6		87 90 68 63 95 97 98 97 93 98	NTCGGKFFRY	HCD	ZNF548:4	NTCG	GKFFRY	283	286	A375_MHC_IP_R1.raw
FRELKPEKF	9	83	83	9	398.56	3	11009	33.67	1754400	1192.66	-0.8		82 30 59 86 100 99 99 99 99	FRELKPEKF	HCD	DNAH10:6	FRELKP	EKF	3250	1008	A375_MHC_IP_R1.raw
LAGPPPVGV	9	89	89	9	403.742	2	28321	77.61	582870	805.47	0.6		57 57 94 99 100 100 100 100 100	LAGPPPVGV	HCD	CIZ1:2	LA	GPPPVGV	131	160	A375_MHC_IP_R1.raw
QEHPDLAKKF	10	91	91	10	404.884	3	6640	23.81	916180	1211.63	0.5		50 72 97 99 99 100 100 100 100 99	QEHPDLAKKF	HCD	DDX5:7	QEHPDLA	KKF	59	31	A375_MHC_IP_R1.raw
LLDQLLEKLK	10	96	96	10	404.924	3	27763	76.14	300810	1211.75	1.5		99 98 97 96 99 98 96 90 94 93	LLDQLLEKLK	HCD	KIF5A;SMG1;ABCA13;CWC25:3	LLD	QLLEKLK	145	439	A375_MHC_IP_R1.raw
AEELNRPKL	9	80	80	9	357.205	3	9032	29.07	1988100	1068.59	0.6		98 98 97 92 77 32 41 92 97	AEELNRPKL	HCD	RAPGEF1:3	AEE	LNRPKL	1049	-1060	A375_MHC_IP_R1.raw

## Sheet: Replicate 2
Mangalaparthi et. al., 2021. Digging deeper into the HLA peptidome – Characterization of the post-translationally modified peptides
Supplementary Table 5: List of spliced peptides identified in A375 cell line
Peptide	Tag Length	Denovo Score	ALC (%)	length	m/z	z	Scan	RT	Area	Mass	ppm	PTM	local confidence (%)	tag (>=0%)	mode	Protein	Donor	Acceptor	Start	End	Source File
EEAELLRKFT	10	81	81	10	412.559	3	8656	25.76	1197400	1234.66	-1.1		99 100 100 100 99 94 52 50 51 71	EEAELLRKFT	HCD	PARP1:8	EEAELLRK	FT	808	630	A375_MHC_IP_R2.raw
AAALKAAAF	9	98	98	9	417.248	2	15905	42.77	1695000	832.481	0.3		99 100 100 100 99 94 97 100 100	AAALKAAAF	HCD	SLC7A5;SLC39A6:3	AAA	LKAAAF	200	-199	A375_MHC_IP_R2.raw
TLGPPPVGV	9	92	92	9	418.747	2	29407	77.34	334260	835.48	-1.3		66 70 97 98 99 99 99 100 100	TLGPPPVGV	HCD	CIZ1:1	T	LGPPPVGV	73	159	A375_MHC_IP_R2.raw
EEVTLFEKKF	10	87	87	10	423.896	3	23383	61.65	353830	1268.67	-0.4		84 81 98 99 99 97 98 96 55 70	EEVTLFEKKF	HCD	CRNKL1:3	EEV	TLFEKKF	481	455	A375_MHC_IP_R2.raw
ALVSGLHGV	9	97	97	9	426.75	2	19639	52.15	2590800	851.486	-0.5		100 100 100 100 97 96 94 96 98	ALVSGLHGV	HCD	NLRP1:3	ALV	SGLHGV	1347	-1324	A375_MHC_IP_R2.raw
DELERVLKNY	10	91	91	10	426.894	3	21893	57.85	318780	1277.66	-0.7		98 97 98 92 79 79 89 92 92 96	DELERVLKNY	HCD	MAGEA4:2	DE	LERVLKNY	114	136	A375_MHC_IP_R2.raw
AETPDLKFR	9	93	93	9	359.53	3	11674	32.75	1277300	1075.57	1		94 96 100 99 99 98 93 76 88	AETPDLKFR	HCD	RXFP1:4	AETP	DLKFR	89	464	A375_MHC_IP_R2.raw
GELRLLPAKKY	11	81	81	11	429.931	3	11269	31.79	1128000	1286.77	-0.6		32 52 89 57 81 94 97 97 97 96 97	GELRLLPAKKY	HCD	DHCR24:1	G	ELRLLPAKKY	21	227	A375_MHC_IP_R2.raw
QLGPPPVGV	9	84	84	9	432.253	2	28673	75.57	936340	862.491	-0.2		33 44 92 97 100 99 100 100 100	QLGPPPVGV	HCD	CIZ1:1	Q	LGPPPVGV	3	159	A375_MHC_IP_R2.raw
ALAPAPVEV	9	83	83	9	433.752	2	28756	75.77	348360	865.491	-0.9		44 55 95 95 98 77 83 99 99	ALAPAPVEV	HCD	MGMT:2	AL	APAPVEV	74	-43	A375_MHC_IP_R2.raw
ALGDVNGKV	9	82	82	9	436.745	2	17573	46.98	2754900	871.476	0		99 98 97 98 93 46 37 79 92	ALGDVNGKV	HCD	BCHE:5	ALGDV	NGKV	415	37	A375_MHC_IP_R2.raw
QEGSVALGL	9	86	86	9	437.237	2	8601	25.66	16730000	872.46	-0.9		94 100 100 100 99 99 59 33 91	QEGSVALGL	HCD	KIDINS220;OC90:3	QEG	SVALGL	197	-523	A375_MHC_IP_R2.raw
VSLTACGKV	9	98	98	9	439.244	2	12403	34.38	1098600	876.474	-0.3		100 100 100 100 99 95 95 99 100	VSLTACGKV	HCD	TECPR2:4	VSLT	ACGKV	1025	874	A375_MHC_IP_R2.raw
SELRLLPAKKY	11	88	88	11	439.934	3	11309	31.89	587220	1316.78	-0.3		80 91 92 60 84 98 88 85 98 97 98	SELRLLPAKKY	HCD	DHCR24:1	S	ELRLLPAKKY	5	227	A375_MHC_IP_R2.raw
KLLGPAALP	9	93	93	9	440.286	2	25427	67.24	1392300	878.559	-1		97 99 100 99 82 81 83 97 98	KLLGPAALP	HCD	FER1L5;CEP170B;PCDH8:3	KLL	GPAALP	301	870	A375_MHC_IP_R2.raw
LLTELVHVR	9	92	92	9	360.558	3	19289	51.19	399660	1078.65	0.9		99 97 99 99 99 97 78 77 86	LLTELVHVR	HCD	TBX22:3	LLT	ELVHVR	112	-222	A375_MHC_IP_R2.raw
AESGALRLA	9	91	91	9	444.25	2	12326	34.28	4016600	886.487	-1		97 98 99 98 98 98 80 73 81	AESGALRLA	HCD	CERCAM:3	AES	GALRLA	25	-477	A375_MHC_IP_R2.raw
ALLGTLVHA	9	85	85	9	447.774	2	28140	74.19	890350	893.533	-0.7		81 91 99 97 94 94 94 40 74	ALLGTLVHA	HCD	GCN1:3	ALL	GTLVHA	112	400	A375_MHC_IP_R2.raw
TVGKSGRPV	9	81	81	9	450.767	2	13760	37.58	580000	899.519	-0.1		97 97 96 88 79 35 45 92 98	TVGKSGRPV	HCD	OBSCN:5	TVGKS	GRPV	2451	5395	A375_MHC_IP_R2.raw
TVAPSLTNV	9	82	82	9	451.253	2	28808	75.93	920300	900.492	-0.6		52 63 99 89 73 78 97 95 97	TVAPSLTNV	HCD	CFAP54:3	TVA	PSLTNV	2563	1962	A375_MHC_IP_R2.raw
AAADGPRVF	9	98	98	9	452.237	2	14495	39.32	3359000	902.461	-1.2		100 100 100 100 99 96 96 98 100	AAADGPRVF	HCD	FARSA:1	A	AADGPRVF	1	118	A375_MHC_IP_R2.raw
SAADPKVAF	9	99	99	9	453.24	2	15190	41.04	2107500	904.465	-0.3		98 99 100 100 99 99 100 100 100	SAADPKVAF	HCD	NUP50:1	S	AADPKVAF	27	105	A375_MHC_IP_R2.raw
VLQGAVYGV	9	82	82	9	453.257	2	26560	70.08	567260	904.502	-3.2		97 98 94 82 81 79 52 59 98	VLQGAVYGV	HCD	ZMYM4:6	VLQGAV	YGV	906	1208	A375_MHC_IP_R2.raw
LTRPKVEKL	9	84	84	9	361.901	3	8860	26.42	3156300	1082.68	0		83 29 50 97 99 100 100 99 99	LTRPKVEKL	HCD	CCDC169:4	LTRP	KVEKL	202	81	A375_MHC_IP_R2.raw
AVLGKPEPV	9	87	87	9	455.273	2	22111	58.36	281160	908.533	-0.8		50 66 99 97 94 90 96 93 97	AVLGKPEPV	HCD	PAXIP1;FAM71E2:3	AVL	GKPEPV	385	-140	A375_MHC_IP_R2.raw
TDLARLASA	9	88	88	9	459.256	2	17319	46.32	1215000	916.498	-0.8		95 98 99 99 75 80 82 80 88	TDLARLASA	HCD	CSPG4:2	TD	LARLASA	46	22	A375_MHC_IP_R2.raw
LTDAALKSV	9	90	90	9	459.269	2	17945	48.05	10063000	916.523	0.2		83 82 92 90 90 91 92 95 98	LTDAALKSV	HCD	DNAH11:4	LTDA	ALKSV	2911	2068	A375_MHC_IP_R2.raw
GTLSGHAYN	9	80	80	9	460.217	2	12668	35.04	2348300	918.42	-0.5		50 72 100 99 98 94 79 56 70	GTLSGHAYN	HCD	CPAMD8:4	GTLS	GHAYN	764	211	A375_MHC_IP_R2.raw
TAADPKVAF	9	87	87	9	460.248	2	15440	41.55	310770	918.481	0.2		98 98 99 98 82 55 63 96 99	TAADPKVAF	HCD	NUP50:1	T	AADPKVAF	10	105	A375_MHC_IP_R2.raw
TMPKLVRKL	9	87	87	9	362.565	3	7859	23.47	39668000	1084.68	-4.3		61 45 96 97 97 96 96 97 97	TMPKLVRKL	HCD	UNC13C;C16orf96:3	TMP	KLVRKL	146	-1911	A375_MHC_IP_R2.raw
VALPGGLQAV	10	90	90	10	462.78	2	42883	113.75	1069100	923.544	0.8		83 87 99 90 78 77 97 97 100 100	VALPGGLQAV	HCD	APC2:4	VALP	GGLQAV	1123	434	A375_MHC_IP_R2.raw
AVDAAFLGY	9	80	80	9	463.733	2	36194	95.36	654070	925.455	-3.2		85 90 98 70 48 49 91 90 96	AVDAAFLGY	HCD	ZDHHC16:6	AVDAAF	LGY	59	21	A375_MHC_IP_R2.raw
LLTEAKAAL	9	81	81	9	465.287	2	17742	47.24	263800	928.559	0.1		100 99 95 94 89 50 51 56 95	LLTEAKAAL	HCD	TPR:3	LLT	EAKAAL	256	666	A375_MHC_IP_R2.raw
EELDLVKKL	9	84	84	9	362.885	3	21454	56.68	431080	1085.63	-0.2		43 45 91 94 94 98 99 99 99	EELDLVKKL	HCD	ECT2;CHEK2:2	EE	LDLVKKL	42	-737	A375_MHC_IP_R2.raw
VAADGRPVF	9	86	86	9	466.253	2	16516	44.34	1592300	930.492	-1		99 99 100 100 97 59 45 84 95	VAADGRPVF	HCD	KMT2C:3	VAA	DGRPVF	4097	4605	A375_MHC_IP_R2.raw
PLAPPRPAL	9	84	84	9	466.289	2	20821	55.15	783910	930.565	-0.8		97 99 100 100 97 88 39 44 94	PLAPPRPAL	HCD	INPP5E:2	PL	APPRPAL	68	-69	A375_MHC_IP_R2.raw
NAADPKVAF	9	93	93	9	466.745	2	15188	40.94	375880	931.476	-1.8		93 97 99 99 93 75 85 99 100	NAADPKVAF	HCD	NUP50:1	N	AADPKVAF	4	105	A375_MHC_IP_R2.raw
TAADGRPVF	9	91	91	9	467.243	2	14651	39.67	1472200	932.472	0		99 100 100 100 98 70 61 94 99	TAADGRPVF	HCD	KMT2C:3	TAA	DGRPVF	4088	4605	A375_MHC_IP_R2.raw
LGLGTYAKL	9	84	84	9	468.28	2	51566	131.07	770110	934.549	-3		96 98 100 98 93 48 49 80 100	LGLGTYAKL	HCD	PRAG1:3	LGL	GTYAKL	390	949	A375_MHC_IP_R2.raw
SLQEPPLGV	9	80	80	9	470.259	2	39006	103.05	1433700	938.507	-3.4		75 78 82 55 46 86 100 100 100	SLQEPPLGV	HCD	ACTR3;ACTR3C;ACTR3B:2	SL	QEPPLGV	219	-212	A375_MHC_IP_R2.raw
KMAELVKRL	9	85	85	9	363.229	3	5831	19.42	67883000	1086.66	5.8		55 37 95 98 98 99 98 94 97	KMAELVKRL	HCD	TLE4:2	KM	AELVKRL	6	84	A375_MHC_IP_R2.raw
LGLSTVRVV	9	86	86	9	472.3	2	32964	86.75	1234400	942.586	0.1		56 68 100 100 93 79 91 95 98	LGLSTVRVV	HCD	EP300;CEACAM18:4	LGLS	TVRVV	2392	1321	A375_MHC_IP_R2.raw
STLPTVTKV	9	91	91	9	473.284	2	16759	44.75	4595600	944.554	-0.4		99 99 100 100 97 93 68 67 97	STLPTVTKV	HCD	ALDH1L1;CTNND1;ARVCF:4	STLP	TVTKV	542	-894	A375_MHC_IP_R2.raw
LSLTDCPSL	9	85	85	9	474.74	2	50108	127.63	392200	947.463	1.9		96 92 94 90 52 51 96 99 99	LSLTDCPSL	HCD	BRCA2:4	LSLT	DCPSL	656	-1944	A375_MHC_IP_R2.raw
SYGTAVTHL	9	84	84	9	474.743	2	14319	38.65	4814200	947.471	-0.6		66 69 93 90 85 85 89 81 96	SYGTAVTHL	HCD	OR5T1;OR5T2:3	SYG	TAVTHL	228	-169	A375_MHC_IP_R2.raw
LLGSVVHDL	9	83	83	9	476.777	2	22187	58.56	215890	951.539	0.3		100 99 93 92 91 92 35 54 90	LLGSVVHDL	HCD	OR11H1;KIAA0556;OR11H12;OR11H2:4	LLGS	VVHDL	228	-188	A375_MHC_IP_R2.raw
QNLGSAHEV	9	83	83	9	477.733	2	13840	37.78	1031300	953.457	-4.9		38 37 93 97 98 97 93 98 98	QNLGSAHEV	HCD	SPTAN1:2	QN	LGSAHEV	534	1228	A375_MHC_IP_R2.raw
SLLEEPPAV	9	86	86	9	477.759	2	38345	101.27	1993300	953.507	-3.1		85 94 99 98 63 50 86 99 100	SLLEEPPAV	HCD	SPINDOC:3	SLL	EEPPAV	336	330	A375_MHC_IP_R2.raw
VSSPVVRVL	9	81	81	9	478.3	2	24478	64.54	396000	954.586	-0.4		82 89 100 99 98 93 45 37 90	VSSPVVRVL	HCD	PDZK1;NBEAL2;PTGFRN:4	VSSP	VVRVL	361	-33	A375_MHC_IP_R2.raw
LAVDGTRLL	9	96	96	9	479.29	2	27095	71.45	1597000	956.565	-0.3		100 100 100 100 92 89 93 99 100	LAVDGTRLL	HCD	HCFC1:3	LAV	DGTRLL	1611	89	A375_MHC_IP_R2.raw
LLSELKSGL	9	84	84	9	480.292	2	25584	67.34	876310	958.57	-0.3		98 94 88 90 88 59 59 86 95	LLSELKSGL	HCD	ASXL1;USH2A:3	LLS	ELKSGL	763	380	A375_MHC_IP_R2.raw
NELPGKFGV	9	80	80	9	480.761	2	30385	79.99	2888100	959.508	-0.8		82 96 100 99 96 69 48 35 91	NELPGKFGV	HCD	TENM4:4	NELP	GKFGV	1005	2120	A375_MHC_IP_R2.raw
NGFQGKTPL	9	88	88	9	481.262	2	25141	65.81	7546500	960.503	6.8		63 74 99 95 86 92 97 95 98	NGFQGKTPL	HCD	TPX2:2	NG	FQGKTPL	48	54	A375_MHC_IP_R2.raw
KCGSTDLKL	9	86	86	9	482.758	2	15159	40.38	19125000	963.506	-4.3		51 51 91 97 96 97 97 98 99	KCGSTDLKL	HCD	DPP10:4	KCGS	TDLKL	668	677	A375_MHC_IP_R2.raw
SESLFAVVL	9	84	84	9	482.77	2	44093	116.59	2926000	963.528	-1.4		92 97 98 89 44 52 88 100 100	SESLFAVVL	HCD	ELAC2:3	SES	LFAVVL	214	-238	A375_MHC_IP_R2.raw
FAADPKVAF	9	93	93	9	483.258	2	24476	64.54	276580	964.502	0.2		99 99 99 99 90 70 82 98 99	FAADPKVAF	HCD	NUP50:1	F	AADPKVAF	26	105	A375_MHC_IP_R2.raw
KQLKPLAAP	9	80	80	9	483.315	2	10205	28.76	6975400	964.607	9.4		91 91 98 97 95 96 61 41 55	KQLKPLAAP	HCD	C1orf167;CEP170B:3	KQL	KPLAAP	724	-202	A375_MHC_IP_R2.raw
TLLSYVDGV	9	91	91	9	483.765	2	35543	93.49	893540	965.507	8.5		95 97 97 91 66 82 94 98 99	TLLSYVDGV	HCD	SORCS1;CPED1:5	TLLSY	VDGV	227	631	A375_MHC_IP_R2.raw
TTTTAVKVF	9	99	99	9	484.276	2	17467	46.72	3292100	966.539	-0.2		100 100 100 100 100 100 100 100 100	TTTTAVKVF	HCD	TTN;BMPR2:4	TTTT	AVKVF	452	-14208	A375_MHC_IP_R2.raw
KALPTQQAL	9	90	90	9	485.29	2	11822	33.06	757280	968.565	-0.2		67 80 97 96 94 83 94 100 100	KALPTQQAL	HCD	RIPOR3:3	KAL	PTQQAL	629	363	A375_MHC_IP_R2.raw
VTVLAWPAL	9	90	90	9	485.295	2	22332	58.97	443290	968.569	6.3		89 88 83 88 82 83 98 100 100	VTVLAWPAL	HCD	PXDNL:5	VTVLA	WPAL	1352	1196	A375_MHC_IP_R2.raw
TSLPDLEPV	9	81	81	9	485.755	2	20486	54.19	366240	969.502	-7.6		56 59 95 92 95 71 91 81 93	TSLPDLEPV	HCD	HERC1:3	TSL	PDLEPV	811	3952	A375_MHC_IP_R2.raw
EGPTNARLL	9	81	81	9	485.769	2	22141	58.46	1283200	969.524	-1.1		49 30 56 99 98 99 100 100 100	EGPTNARLL	HCD	SPARCL1:2	EG	PTNARLL	116	17	A375_MHC_IP_R2.raw
AFLAVLHSL	9	84	84	9	485.788	2	22514	59.78	2796000	969.565	-4.2		52 62 98 99 99 98 79 80 91	AFLAVLHSL	HCD	TBC1D12;TOR1AIP2:4	AFLA	VLHSL	606	569	A375_MHC_IP_R2.raw
NELPGLKVC	9	87	87	9	486.76	2	30405	80.04	1761800	971.511	-6.1		80 95 100 98 93 95 97 60 70	NELPGLKVC	HCD	PIWIL1:4	NELP	GLKVC	198	673	A375_MHC_IP_R2.raw
NELPGLKCV	9	96	96	9	486.761	2	25811	68.47	11586000	971.511	-3.2		86 97 100 99 96 97 99 93 99	NELPGLKCV	HCD	NSUN2:7	NELPGLK	CV	349	-500	A375_MHC_IP_R2.raw
KLLDFSTRL	9	83	83	9	364.885	3	27502	72.46	842070	1091.63	-0.1		71 78 84 93 99 96 78 68 85	KLLDFSTRL	HCD	INSR;SIRPD:3	KLL	DFSTRL	79	-504	A375_MHC_IP_R2.raw
GTSGTLRPW	9	91	91	9	487.757	2	17636	47.13	1000100	973.498	0.4		62 81 100 99 97 98 97 91 96	GTSGTLRPW	HCD	PAX6:5	GTSGT	LRPW	386	-417	A375_MHC_IP_R2.raw
SYAVSVNHV	9	94	94	9	488.248	2	13389	36.61	549260	974.482	-1.1		98 99 100 100 96 93 90 82 95	SYAVSVNHV	HCD	SMG1:6	SYAVSV	NHV	3606	598	A375_MHC_IP_R2.raw
RLPPPPTTV	9	85	85	9	489.292	2	15926	42.93	2201900	976.571	-1.2		43 61 99 100 99 87 85 97 98	RLPPPPTTV	HCD	COL12A1;MORN1:4	RLPP	PPTTV	3	-767	A375_MHC_IP_R2.raw
QELVSKAGF	9	97	97	9	489.766	2	16632	44.6	1562300	977.518	-1		86 98 100 100 99 98 98 99 100	QELVSKAGF	HCD	PIK3R5:5	QELVS	KAGF	44	262	A375_MHC_IP_R2.raw
SYNRLKSLL	9	85	85	9	365.217	3	18145	48.4	2797800	1092.63	0.1		98 96 75 55 70 85 90 99 100	SYNRLKSLL	HCD	SACS:3	SYN	RLKSLL	1637	2530	A375_MHC_IP_R2.raw
ALLGELPRL	9	97	97	9	491.308	2	38237	101.02	4832300	980.602	0.7		99 99 100 100 100 99 93 91 97	ALLGELPRL	HCD	CD55:1	A	LLGELPRL	3	13	A375_MHC_IP_R2.raw
LSLPTSRPL	9	83	83	9	492.297	2	27893	73.64	9227300	982.581	-0.9		65 79 100 99 98 96 66 54 96	LSLPTSRPL	HCD	CAMTA2;PDE4DIP;CEP350;TENM1:4	LSLP	TSRPL	619	-691	A375_MHC_IP_R2.raw
VSFVHSLSL	9	83	83	9	494.777	2	31333	82.53	656330	987.539	0.5		99 99 99 97 45 56 65 95 98	VSFVHSLSL	HCD	UBOX5:3	VSF	VHSLSL	54	-164	A375_MHC_IP_R2.raw
VVLDSTQEV	9	81	81	9	495.26	2	20475	54.29	821480	988.508	-1.7		93 79 63 63 70 74 92 98 99	VVLDSTQEV	HCD	IMPDH2;NF1;TENM2:5	VVLDS	TQEV	270	332	A375_MHC_IP_R2.raw
SLLDAFPEV	9	88	88	9	495.759	2	42963	114.05	2762900	989.507	-4.3		84 92 99 99 60 66 98 100 100	SLLDAFPEV	HCD	DHCR24:3	SLL	DAFPEV	42	500	A375_MHC_IP_R2.raw
TTTSLRTLV	9	81	81	9	496.292	2	25042	66.17	225300	990.571	-1.2		95 97 98 93 91 41 41 86 91	TTTSLRTLV	HCD	MUC16:2	TT	TSLRTLV	74	-9060	A375_MHC_IP_R2.raw
EELLVPKRL	9	94	94	9	366.229	3	18541	49.36	616910	1095.66	0		95 96 99 100 99 97 87 82 95	EELLVPKRL	HCD	CCDC146:3	EEL	LVPKRL	182	-944	A375_MHC_IP_R2.raw
EALDLPTHV	9	88	88	9	497.764	2	24142	63.63	450320	993.513	0		82 80 99 99 97 89 86 66 91	EALDLPTHV	HCD	SNX15:5	EALDL	PTHV	183	227	A375_MHC_IP_R2.raw
TLLEYSLGV	9	93	93	9	497.775	2	52704	133.97	5653200	993.538	-2.5		99 100 100 99 69 74 99 100 100	TLLEYSLGV	HCD	GRIP1;MYO1F:3	TLL	EYSLGV	923	-859	A375_MHC_IP_R2.raw
TENFALMGL	9	81	81	9	498.245	2	38949	102.79	432180	994.479	-4.2		95 97 93 46 40 66 97 99 99	TENFALMGL	HCD	A2ML1:4	TENF	ALMGL	1268	-6	A375_MHC_IP_R2.raw
AAASFPLRY	9	84	84	9	498.269	2	24794	65.46	757520	994.524	-0.6		100 100 100 100 99 88 45 33 90	AAASFPLRY	HCD	LTBP1:3	AAA	SFPLRY	66	328	A375_MHC_IP_R2.raw
LSLEHLVNA	9	94	94	9	498.279	2	31331	82.68	25700000	994.545	-1.2		86 93 100 100 99 99 99 81 90	LSLEHLVNA	HCD	ZNF644;DNAH10:4	LSLE	HLVNA	957	1286	A375_MHC_IP_R2.raw
QATTVLHLL	9	98	98	9	498.298	2	29472	77.75	2586600	994.581	0		95 97 99 98 98 98 98 99 100	QATTVLHLL	HCD	CDH23;ZDBF2;LYST;RNF213:3	QAT	TVLHLL	1231	-2116	A375_MHC_IP_R2.raw
TLLMCFLGV	9	90	90	9	498.763	2	52715	133.97	364300	995.518	-6.8		88 98 99 90 65 78 99 99 99	TLLMCFLGV	HCD	NPFFR2:3	TLL	MCFLGV	203	-195	A375_MHC_IP_R2.raw
EELTTGSNF	9	85	85	9	499.227	2	24848	65.61	731600	996.44	-0.8		74 75 98 99 98 82 75 74 89	EELTTGSNF	HCD	RGPD4;RGPD5;RGPD3;RGPD8:3	EEL	TTGSNF	1652	1288	A375_MHC_IP_R2.raw
SGLSLHTPW	9	91	91	9	499.259	2	29535	77.8	917710	996.503	-0.5		66 66 99 99 99 98 100 100 100	SGLSLHTPW	HCD	CLCN4;CLCN5;CLCN3:5	SGLSL	HTPW	216	323	A375_MHC_IP_R2.raw
EAGGPLLTKL	10	88	88	10	499.797	2	23298	61.5	691760	997.581	-1.2		79 70 79 79 90 94 97 96 98 100	EAGGPLLTKL	HCD	SCRIB:6	EAGGPL	LTKL	948	310	A375_MHC_IP_R2.raw
ALAQQLQKV	9	97	97	9	499.803	2	13599	37.17	642170	997.592	-0.5		100 100 100 97 95 99 96 92 96	ALAQQLQKV	HCD	EIF4A2;EIF4A1:1	A	LAQQLQKV	5	112	A375_MHC_IP_R2.raw
NNLLDFSKF	9	86	86	9	366.525	3	9015	26.58	515550	1096.56	-0.8		56 59 95 88 94 95 96 98 99	NNLLDFSKF	HCD	TBC1D21;RP1:4	NNLL	DFSKF	300	-247	A375_MHC_IP_R2.raw
NRTPKLQKL	9	89	89	9	366.562	3	10666	30.22	355640	1096.67	-6.4		89 56 71 97 98 99 96 97 98	NRTPKLQKL	HCD	C18orf21:2	NR	TPKLQKL	73	65	A375_MHC_IP_R2.raw
LTRPKLEKL	9	87	87	9	366.572	3	11331	32.15	34694000	1096.7	-1		88 46 65 92 100 100 100 99 99	LTRPKLEKL	HCD	HMGN2P46:2	LT	RPKLEKL	136	-79	A375_MHC_IP_R2.raw
KELLLLQKL	9	90	90	9	366.579	3	12125	32.65	12530000	1096.72	-5.9		84 63 80 97 97 98 95 97 99	KELLLLQKL	HCD	TANC1;NPC1L1;LRRC53;MSL1;ABCA13:2	KE	LLLLQKL	17	1285	A375_MHC_IP_R2.raw
VLDVWGVLR	9	82	82	9	352.877	3	15577	41.96	3620300	1055.61	-4.4		99 96 96 90 68 56 78 70 84	VLDVWGVLR	HCD	PSMD7:4	VLDV	WGVLR	46	-89	A375_MHC_IP_R2.raw
VTARLQSEV	9	82	82	9	501.782	2	15597	42.11	42533000	1001.55	-0.2		71 51 54 73 92 97 100 100 100	VTARLQSEV	HCD	SH3TC1:2	VT	ARLQSEV	6	-981	A375_MHC_IP_R2.raw
KGYSAVHKL	9	80	80	9	501.795	2	20418	53.63	4735000	1001.57	8.7		41 33 88 94 90 90 92 96 98	KGYSAVHKL	HCD	ART1:4	KGYS	AVHKL	229	-204	A375_MHC_IP_R2.raw
YSYAEPQKL	9	82	82	9	366.854	3	10888	30.98	1826900	1097.54	1.6		97 96 95 52 62 61 90 89 92	YSYAEPQKL	HCD	CACNA2D2:4	YSYA	EPQKL	202	110	A375_MHC_IP_R2.raw
SYVDLHTGL	9	95	95	9	502.755	2	23801	62.82	990970	1003.5	-1.1		99 99 100 100 98 91 93 87 96	SYVDLHTGL	HCD	PYCR3:1	S	YVDLHTGL	6	168	A375_MHC_IP_R2.raw
NSSFVLPKL	9	90	90	9	502.792	2	33189	87.36	782720	1003.57	-1.2		63 75 99 99 100 99 91 91 97	NSSFVLPKL	HCD	RIN2:1	N	SSFVLPKL	40	484	A375_MHC_IP_R2.raw
GTVKLVRSF	9	96	96	9	503.805	2	13142	36.16	1026600	1005.6	-0.6		93 95 99 100 100 97 94 95 98	GTVKLVRSF	HCD	PREX2:3	GTV	KLVRSF	704	-905	A375_MHC_IP_R2.raw
GLLERVSLGL	10	84	84	10	352.886	3	24454	64.59	4025100	1055.63	1		83 92 99 99 93 73 72 66 62 97	GLLERVSLGL	HCD	PCDHGB1:2	GL	LERVSLGL	52	-51	A375_MHC_IP_R2.raw
ALLSSLADGY	10	92	92	10	505.262	2	28130	74.25	9533900	1008.51	-3.5		98 99 100 100 99 98 93 78 57 97	ALLSSLADGY	HCD	ST18:8	ALLSSLAD	GY	987	-562	A375_MHC_IP_R2.raw
SAAERLLSY	9	94	94	9	505.269	2	20995	55.56	1052900	1008.52	-1		95 98 99 98 71 90 99 100 100	SAAERLLSY	HCD	KIF7;RTN1:3	SAA	ERLLSY	397	-419	A375_MHC_IP_R2.raw
VTLQSKSTF	9	87	87	9	505.784	2	18887	50.18	383070	1009.54	9.6		86 96 99 94 46 63 99 100 100	VTLQSKSTF	HCD	ZNF585A:2	VT	LQSKSTF	341	-446	A375_MHC_IP_R2.raw
STSTLLRSF	9	97	97	9	506.276	2	23112	61.15	12914000	1010.54	-1.6		92 99 100 100 100 99 95 93 97	STSTLLRSF	HCD	TBC1D32;RNF213:2	ST	STLLRSF	319	-1090	A375_MHC_IP_R2.raw
ALPEVQKQV	9	96	96	9	506.295	2	13184	36.26	4302000	1010.58	0		98 98 98 98 95 92 94 94 99	ALPEVQKQV	HCD	ATM:3	ALP	EVQKQV	1109	1532	A375_MHC_IP_R2.raw
SAAWDRPPL	9	98	98	9	506.764	2	23775	62.46	11647000	1011.51	-1.1		96 99 100 100 100 99 99 98 97	SAAWDRPPL	HCD	NEMF:5	SAAWD	RPPL	600	-584	A375_MHC_IP_R2.raw
LLAQELVKV	9	97	97	9	506.823	2	27603	72.82	2271700	1011.63	-0.6		100 98 97 94 96 98 99 98 98	LLAQELVKV	HCD	CROCC2;MYH9;CKAP5;SPTBN5;RYR3:4	LLAQ	ELVKV	105	-1616	A375_MHC_IP_R2.raw
VALELLKVK	9	91	91	9	506.842	2	33694	87.96	15562000	1011.67	-0.1		93 96 99 99 96 89 79 79 91	VALELLKVK	HCD	GOLGA6B;GOLGA6C;GOLGA6D;GOLGA6A;GOLGA2:2	VA	LELLKVK	75	-599	A375_MHC_IP_R2.raw
TLLEKLPSL	9	85	85	9	507.315	2	26452	69.73	892180	1012.62	-0.7		97 98 99 93 75 60 67 80 98	TLLEKLPSL	HCD	TBCE;SGIP1;SOSTDC1:2	TL	LEKLPSL	3	327	A375_MHC_IP_R2.raw
AESPLKPSW	9	95	95	9	507.766	2	19443	51.75	4352500	1013.52	-1.4		96 98 98 97 98 95 90 92 98	AESPLKPSW	HCD	ATP1A3:3	AES	PLKPSW	816	971	A375_MHC_IP_R2.raw
ASSTAFRLY	9	99	99	9	508.264	2	20915	55.51	18545000	1014.51	-0.9		99 99 100 100 99 99 97 99 100	ASSTAFRLY	HCD	MYOF:5	ASSTA	FRLY	1034	1523	A375_MHC_IP_R2.raw
APDPDLKLF	9	89	89	9	508.275	2	32597	85.78	1957100	1014.54	-2.5		93 43 77 97 99 100 100 100 100	APDPDLKLF	HCD	FCHSD1:4	APDP	DLKLF	679	281	A375_MHC_IP_R2.raw
MATNVVRLL	9	95	95	9	508.802	2	16263	43.74	874710	1015.58	5		96 98 97 94 95 95 92 96 99	MATNVVRLL	HCD	UGGT2:1	M	ATNVVRLL	0	5	A375_MHC_IP_R2.raw
TKAENLRSV	9	83	83	9	509.289	2	21891	58.21	29775000	1016.56	2.6		52 52 96 96 86 89 89 92 97	TKAENLRSV	HCD	SLC30A1:6	TKAENL	RSV	482	-27	A375_MHC_IP_R2.raw
GSVSVGNLQKL	11	83	83	11	367.877	3	23489	61.9	373390	1100.62	-9.2		87 97 98 86 96 79 43 72 75 83 94	GSVSVGNLQKL	HCD	MUC5B:5	GSVSV	GNLQKL	5439	231	A375_MHC_IP_R2.raw
ASELHTSLY	9	96	96	9	510.753	2	15842	42.67	16845000	1019.49	-0.4		98 99 100 99 83 92 96 100 100	ASELHTSLY	HCD	NPR3:3	ASE	LHTSLY	252	228	A375_MHC_IP_R2.raw
LALDFQNSL	9	92	92	9	510.771	2	43500	115.52	2686500	1019.53	-0.9		85 76 90 95 99 93 95 99 99	LALDFQNSL	HCD	TJP1:2	LA	LDFQNSL	35	1462	A375_MHC_IP_R2.raw
DEALLFLSL	9	95	95	9	510.789	2	15499	41.35	34733000	1019.55	9.2		94 98 99 100 100 84 86 99 99	DEALLFLSL	HCD	ABCA2;HEATR1;EPPK1;CA6:3	DEA	LLFLSL	1181	-1875	A375_MHC_IP_R2.raw
CHAAAKKFF	9	86	86	9	511.768	2	21257	56.33	2097300	1021.52	4.6		49 44 98 96 97 95 98 99 100	CHAAAKKFF	HCD	PLK2:2	CH	AAAKKFF	347	-362	A375_MHC_IP_R2.raw
FVLPTYPSV	9	80	80	9	511.78	2	50955	129.65	2719300	1021.55	-3.5		96 98 99 85 34 37 80 91 98	FVLPTYPSV	HCD	NKRF:3	FVL	PTYPSV	339	413	A375_MHC_IP_R2.raw
LSLPLRVLL	9	83	83	9	512.35	2	49561	126.56	961700	1022.69	-0.4		59 74 99 95 90 59 75 99 100	LSLPLRVLL	HCD	LRCH4;LPCAT2:2	LS	LPLRVLL	48	135	A375_MHC_IP_R2.raw
GEVEGHPVCV	10	82	82	10	513.237	2	12573	34.84	1845600	1024.46	-4.9		40 84 99 99 96 94 98 95 54 66	GEVEGHPVCV	HCD	NUP93:8	GEVEGHPV	CV	310	568	A375_MHC_IP_R2.raw
VGAGEGGLRNV	11	94	94	11	514.777	2	10320	29.56	1852200	1027.54	-1.6		87 89 100 100 100 99 93 93 90 89 96	VGAGEGGLRNV	HCD	MCL1:4	VGAG	EGGLRNV	340	324	A375_MHC_IP_R2.raw
TVLELVKDL	9	92	92	9	515.312	2	29759	78.32	34495	1028.61	-2.4		65 74 100 100 100 99 98 98 99	TVLELVKDL	HCD	CTNNAL1:1	T	VLELVKDL	33	-268	A375_MHC_IP_R2.raw
TTLPLGRSW	9	98	98	9	515.787	2	26744	70.64	8388600	1029.56	-0.9		100 100 100 100 98 94 95 98 99	TTLPLGRSW	HCD	C2orf81:2	TT	LPLGRSW	126	160	A375_MHC_IP_R2.raw
LSTPEKLFV	9	86	86	9	517.3	2	29504	77.85	2481800	1032.59	-0.4		90 91 94 89 72 60 81 99 100	LSTPEKLFV	HCD	SYCP1:4	LSTP	EKLFV	846	971	A375_MHC_IP_R2.raw
LSTPVLHPGL	10	82	82	10	517.305	2	18220	48.55	4359800	1032.6	-0.6		98 99 100 99 98 92 29 32 77 95	LSTPVLHPGL	HCD	ADAMTSL1:5	LSTPV	LHPGL	1579	-1622	A375_MHC_IP_R2.raw
DSTPVLRTF	9	96	96	9	518.276	2	27460	72.62	711810	1034.54	-1.4		99 99 100 99 99 96 91 89 94	DSTPVLRTF	HCD	FAM120A:1	D	STPVLRTF	7	989	A375_MHC_IP_R2.raw
CVTPDLKLF	9	94	94	9	518.284	2	33115	87.26	758420	1034.55	6.6		85 86 97 97 98 95 96 98 99	CVTPDLKLF	HCD	RAD54B:3	CVT	PDLKLF	820	38	A375_MHC_IP_R2.raw
LLSSVLFGSL	10	80	80	10	518.307	2	29303	77.09	613380	1034.6	-1.1		98 95 73 68 92 86 77 37 86 96	LLSSVLFGSL	HCD	HLTF:3	LLS	SVLFGSL	519	56	A375_MHC_IP_R2.raw
KLLLKLLTV	9	80	80	9	520.875	2	29005	76.33	373630	1039.74	-1		89 90 66 49 49 82 98 99 99	KLLLKLLTV	HCD	IL1RAPL1;USP38;DMXL1:3	KLL	LKLLTV	242	530	A375_MHC_IP_R2.raw
EEARAFLNR	9	91	91	9	369.196	3	9225	27.14	2292500	1104.57	-0.5		98 98 97 95 95 92 85 77 90	EEARAFLNR	HCD	PUF60:6	EEARAF	LNR	219	-197	A375_MHC_IP_R2.raw
QLYSGHLQV	9	97	97	9	522.777	2	19798	52.67	7930100	1043.54	0.2		95 99 100 100 97 95 99 96 98	QLYSGHLQV	HCD	MIB1:4	QLYS	GHLQV	373	540	A375_MHC_IP_R2.raw
EELSKVASW	9	84	84	9	524.768	2	26098	68.92	2423700	1047.52	-1.4		98 99 94 60 43 66 99 100 100	EELSKVASW	HCD	RGS12:5	EELSK	VASW	196	708	A375_MHC_IP_R2.raw
FGSELRHGF	9	87	87	9	525.261	2	15492	41.7	349580	1048.51	-0.5		95 85 80 74 80 89 85 95 100	FGSELRHGF	HCD	ITGAE:5	FGSEL	RHGF	513	961	A375_MHC_IP_R2.raw
QDTLSFKVL	9	85	85	9	525.794	2	25956	68.05	10396000	1049.58	-1.5		82 91 92 97 56 54 96 99 100	QDTLSFKVL	HCD	TRAPPC11:3	QDT	LSFKVL	237	50	A375_MHC_IP_R2.raw
EELAYLKKL	9	90	90	9	369.553	3	26766	70.65	493270	1105.64	-0.7		77 78 97 95 90 93 95 95 97	EELAYLKKL	HCD	PCF11:2	EE	LAYLKKL	44	-127	A375_MHC_IP_R2.raw
FGFPEGREL	9	92	92	9	526.264	2	27443	72.47	6248500	1050.51	-0.1		99 99 100 100 98 90 63 83 98	FGFPEGREL	HCD	DNMT3B;NLRP9;KMT2C;AOX1:4	FGFP	EGREL	808	482	A375_MHC_IP_R2.raw
DVLPKLQKL	9	88	88	9	527.337	2	10059	28.86	25491000	1052.66	-1		67 66 99 95 92 92 90 93 97	DVLPKLQKL	HCD	HUWE1;HSPA2;HSPA8;DUSP3:2	DV	LPKLQKL	310	-1045	A375_MHC_IP_R2.raw
KGLEDEHNL	9	82	82	9	527.765	2	17699	47.59	3629900	1053.51	6.2		57 52 98 99 95 92 68 86 96	KGLEDEHNL	HCD	CCDC14:2	KG	LEDEHNL	893	767	A375_MHC_IP_R2.raw
ALPEGQPTEL	10	80	80	10	527.775	2	51241	130.36	5614500	1053.53	1.1		98 99 99 98 46 43 49 78 97 100	ALPEGQPTEL	HCD	HMCN2:4	ALPE	GQPTEL	3065	3507	A375_MHC_IP_R2.raw
FVFPGYTLL	9	82	82	9	528.79	2	53369	135.8	1855000	1055.57	-3		99 99 99 95 46 41 59 99 100	FVFPGYTLL	HCD	CSMD3:2	FV	FPGYTLL	326	2250	A375_MHC_IP_R2.raw
EEPLARGTW	9	86	86	9	529.766	2	19006	50.53	528260	1057.52	-0.7		99 98 99 98 95 72 61 67 91	EEPLARGTW	HCD	RTN4R:4	EEPL	ARGTW	326	-319	A375_MHC_IP_R2.raw
SEKLAWPEV	9	83	83	9	529.78	2	30098	78.76	38272000	1057.54	0.3		73 68 68 95 91 92 82 89 93	SEKLAWPEV	HCD	RELN:5	SEKLA	WPEV	2765	1816	A375_MHC_IP_R2.raw
AELLQESRL	9	95	95	9	529.795	2	19173	51.04	1077500	1057.58	-0.7		97 99 100 100 98 97 88 83 95	AELLQESRL	HCD	NUMA1:4	AELL	QESRL	1396	-679	A375_MHC_IP_R2.raw
QTELSQLLK	9	96	96	9	530.305	2	24654	65.05	492810	1058.6	-0.8		92 96 99 99 95 92 95 96 98	QTELSQLLK	HCD	AKAP13;CDK5RAP2;PROX1:3	QTE	LSQLLK	348	1492	A375_MHC_IP_R2.raw
LALNLSRYL	9	93	93	9	531.818	2	41115	108.9	219580	1061.62	-1.2		83 85 99 98 98 93 91 95 98	LALNLSRYL	HCD	AMN1;SLC26A8;EPC1;DSP:3	LAL	NLSRYL	135	20	A375_MHC_IP_R2.raw
TLLDYLQVV	9	86	86	9	532.304	2	52064	132.34	2509000	1062.6	-2		62 63 77 85 88 99 99 100 100	TLLDYLQVV	HCD	DCN:4	TLLD	YLQVV	83	292	A375_MHC_IP_R2.raw
STEPNNLKY	9	91	91	9	533.264	2	9243	27.19	3789700	1064.51	-0.7		90 92 98 91 85 84 93 96 98	STEPNNLKY	HCD	RPL28:7	STEPNNL	KY	25	100	A375_MHC_IP_R2.raw
VLFDRFLGV	9	81	81	9	533.308	2	43445	115.17	638680	1064.6	-0.8		98 98 96 90 41 49 70 95 98	VLFDRFLGV	HCD	FAM160B1:5	VLFDR	FLGV	637	390	A375_MHC_IP_R2.raw
HLAHRSLAY	9	80	80	9	534.295	2	16083	43.23	3264600	1066.57	7.9		96 98 98 86 44 44 62 95 99	HLAHRSLAY	HCD	OTOG:4	HLAH	RSLAY	2174	-1975	A375_MHC_IP_R2.raw
QDLDLPVRL	9	83	83	9	534.806	2	35436	93.29	1102900	1067.6	0.1		35 68 99 99 98 90 88 82 94	QDLDLPVRL	HCD	MARCH6:3	QDL	DLPVRL	75	-746	A375_MHC_IP_R2.raw
AEDLVVTHW	9	93	93	9	535.274	2	18064	48.15	1575100	1068.52	8.1		95 97 99 99 99 99 96 60 97	AEDLVVTHW	HCD	MUC17:6	AEDLVV	THW	2499	4373	A375_MHC_IP_R2.raw
ERSLLAKKL	9	81	81	9	353.229	3	7604	23.52	324730	1056.67	0.2		50 35 59 89 100 100 100 98 98	ERSLLAKKL	HCD	DHX32;CCT2:2	ER	SLLAKKL	57	-615	A375_MHC_IP_R2.raw
AVQDKPLDW	9	80	80	9	536.276	2	36340	95.67	576210	1070.54	-1.2		84 79 87 97 76 74 59 63 97	AVQDKPLDW	HCD	LCT:5	AVQDK	PLDW	1778	-497	A375_MHC_IP_R2.raw
KLLDPLFKV	9	93	93	9	536.841	2	30268	79.73	2114800	1071.67	-1.5		99 100 99 99 68 80 99 98 99	KLLDPLFKV	HCD	EEF2:1	K	LLDPLFKV	14	292	A375_MHC_IP_R2.raw
KSTELVREL	9	87	87	9	537.811	2	10885	30.93	1861800	1073.61	-1.5		100 99 99 99 98 94 51 57 88	KSTELVREL	HCD	FANCG:2	KS	TELVREL	503	-99	A375_MHC_IP_R2.raw
VTDSAGHLLY	10	95	95	10	538.274	2	17331	46.32	1368600	1074.53	-0.1		99 100 100 99 96 91 69 97 100 100	VTDSAGHLLY	HCD	TMED10:1	V	TDSAGHLLY	28	76	A375_MHC_IP_R2.raw
NSLQFAQRL	9	80	80	9	538.8	2	23592	62.26	267240	1075.58	6.8		34 35 91 96 97 95 93 83 95	NSLQFAQRL	HCD	RRP1B:2	NS	LQFAQRL	86	9	A375_MHC_IP_R2.raw
KLLEKVRVK	9	95	95	9	371.589	3	5860	19.41	14555000	1111.74	-0.4		97 99 99 99 97 93 90 87 93	KLLEKVRVK	HCD	PHLDB1:2	KL	LEKVRVK	393	-730	A375_MHC_IP_R2.raw
HVVDLVRQL	9	98	98	9	539.821	2	22671	59.98	2272400	1077.63	-1		100 100 100 100 99 98 96 94 98	HVVDLVRQL	HCD	SNRPB2:6	HVVDLV	RQL	35	66	A375_MHC_IP_R2.raw
FLLEKFSPV	9	92	92	9	540.309	2	38457	101.42	236220	1078.61	-2.1		96 99 99 98 94 84 83 86 94	FLLEKFSPV	HCD	HAUS6:4	FLLE	KFSPV	638	911	A375_MHC_IP_R2.raw
LSQKLLHQL	9	96	96	9	540.331	2	22458	59.38	379610	1078.65	-1.9		94 94 96 96 98 99 95 94 98	LSQKLLHQL	HCD	CCNG1:1	L	SQKLLHQL	1	9	A375_MHC_IP_R2.raw
FLLQHLPLV	9	99	99	9	540.333	2	44059	116.49	2495200	1078.65	-2.2		99 100 99 98 97 100 100 100 100	FLLQHLPLV	HCD	ABCA2;ANK1;POLA1;SYNE2;CACNA1C;RUSC2:4	FLLQ	HLPLV	1922	984	A375_MHC_IP_R2.raw
QLLEKLPEL	9	91	91	9	541.826	2	33495	87.96	2156400	1081.64	-0.4		92 97 99 79 61 97 96 99 100	QLLEKLPEL	HCD	ABCF3:2	QL	LEKLPEL	91	460	A375_MHC_IP_R2.raw
LLWPVELTL	9	94	94	9	542.326	2	53081	134.99	888330	1082.64	-0.1		94 92 99 85 79 98 100 100 100	LLWPVELTL	HCD	MOV10:3	LLW	PVELTL	467	-376	A375_MHC_IP_R2.raw
LLLETVFHL	9	96	96	9	542.823	2	50302	128.08	554490	1083.63	-1.5		92 100 100 100 97 95 96 90 98	LLLETVFHL	HCD	TRPM7:4	LLLE	TVFHL	456	378	A375_MHC_IP_R2.raw
YTSRLSTEM	9	85	85	9	544.256	2	7317	22.97	1546300	1086.5	-4.2		98 97 90 59 90 67 95 96 76	YTSRLSTEM	HCD	PATZ1:5	YTSRL	STEM	121	22	A375_MHC_IP_R2.raw
YSTSRLLTF	9	92	92	9	544.292	2	28048	73.94	2064000	1086.57	-0.8		100 99 98 90 55 88 100 100 100	YSTSRLLTF	HCD	ADGRV1:4	YSTS	RLLTF	2388	-1268	A375_MHC_IP_R2.raw
HCLLGKKEY	9	80	80	9	545.792	2	15716	42.22	443660	1089.56	4.7		27 62 98 99 96 91 66 83 99	HCLLGKKEY	HCD	MIS18BP1:2	HC	LLGKKEY	888	583	A375_MHC_IP_R2.raw
KLSNLLKEF	9	96	96	9	546.326	2	21861	57.85	1674800	1090.64	-0.9		100 99 98 90 85 99 99 99 100	KLSNLLKEF	HCD	DNAH2:3	KLS	NLLKEF	1059	-2256	A375_MHC_IP_R2.raw
STEPNNLRY	9	97	97	9	547.266	2	9721	28.26	4463500	1092.52	-1.5		97 98 100 98 95 93 96 97 99	STEPNNLRY	HCD	MUC16:4	STEP	NNLRY	7734	13932	A375_MHC_IP_R2.raw
TLSDYNLRL	9	96	96	9	547.795	2	28206	74.45	7040400	1093.58	-0.6		100 100 100 100 98 91 90 92 99	TLSDYNLRL	HCD	UBC;RPS27A;UBB;UBA52:6	TLSDYN	LRL	54	70	A375_MHC_IP_R2.raw
DPENVHLYL	9	82	82	9	550.274	2	27262	71.6	4097400	1098.53	-1.1		88 78 91 90 92 44 67 92 98	DPENVHLYL	HCD	KBTBD4;ZNF18:2	DP	ENVHLYL	158	235	A375_MHC_IP_R2.raw
LLDETKAFY	9	96	96	9	550.287	2	25651	67.66	1102400	1098.56	-0.4		100 100 100 99 97 81 90 99 100	LLDETKAFY	HCD	HSPA1A;HSPA1B:3	LLD	ETKAFY	392	109	A375_MHC_IP_R2.raw
FAFTPRSLY	9	85	85	9	551.29	2	31274	82.33	743010	1100.57	-0.8		99 100 100 100 96 54 48 78 93	FAFTPRSLY	HCD	LRRN3:2	FA	FTPRSLY	670	40	A375_MHC_IP_R2.raw
LERAFLKKL	9	87	87	9	373.242	3	17506	46.78	6319700	1116.7	1.5		82 49 55 99 100 100 100 99 99	LERAFLKKL	HCD	VIM;DST;DYNC2H1;TTC3:3	LER	AFLKKL	219	231	A375_MHC_IP_R2.raw
FYFPQTTSL	9	88	88	9	552.273	2	41734	110.63	615690	1102.53	-1.1		61 67 98 90 79 99 100 99 99	FYFPQTTSL	HCD	RELN:6	FYFPQT	TSL	1897	1836	A375_MHC_IP_R2.raw
KSFEAPLKW	9	98	98	9	553.305	2	22133	58.51	2226700	1104.6	-1		99 96 97 99 99 99 99 99 99	KSFEAPLKW	HCD	HM13:8	KSFEAPLK	W	233	174	A375_MHC_IP_R2.raw
EETEGSRLW	9	98	98	9	553.76	2	17733	47.34	1037000	1105.5	0.4		99 98 100 100 98 98 97 99 100	EETEGSRLW	HCD	CFAP46:5	EETEG	SRLW	2369	-720	A375_MHC_IP_R2.raw
VTELDEDKY	9	99	99	9	556.261	2	10895	30.93	1880900	1110.51	-0.4		100 100 100 100 100 100 100 100 100	VTELDEDKY	HCD	IFT88:2	VT	ELDEDKY	69	345	A375_MHC_IP_R2.raw
EEPLSLHTW	9	97	97	9	556.274	2	27958	73.69	2645000	1110.53	-0.7		93 95 100 100 99 99 96 97 99	EEPLSLHTW	HCD	ZZEF1;TTN;DOCK2:5	EEPLS	LHTW	1513	1091	A375_MHC_IP_R2.raw
FSDGRVLCGY	10	89	89	10	558.76	2	20779	55.05	1665200	1115.51	-0.8		96 98 99 88 60 82 98 85 87 100	FSDGRVLCGY	HCD	ASPM:8	FSDGRVLC	GY	1137	1355	A375_MHC_IP_R2.raw
VGLPAAGKTTVC	12	87	87	12	558.805	2	19814	52.41	5720200	1115.6	-4.2		97 98 100 100 100 99 72 66 92 92 57 73	VGLPAAGKTTVC	HCD	HNRNPUL1:10	VGLPAAGKTT	VC	426	256	A375_MHC_IP_R2.raw
VGLPAAGKTTVC	12	88	88	12	558.805	2	23332	61.6	990700	1115.6	-4.1		96 97 99 100 100 99 94 78 79 94 55 69	VGLPAAGKTTVC	HCD	HNRNPUL1:10	VGLPAAGKTT	VC	426	256	A375_MHC_IP_R2.raw
LLWEEKLSV	9	98	98	9	558.819	2	34892	91.87	2783700	1115.62	0.1		100 100 100 99 98 97 98 99 99	LLWEEKLSV	HCD	DIP2C:3	LLW	EEKLSV	465	692	A375_MHC_IP_R2.raw
TLLLAWWTL	9	84	84	9	558.824	2	39990	105.59	523200	1115.64	-4.1		73 82 99 92 72 76 85 89 94	TLLLAWWTL	HCD	SLC12A3:4	TLLL	AWWTL	842	-583	A375_MHC_IP_R2.raw
TELPKAEKAM	10	87	87	10	559.298	2	12232	33.98	218410	1116.59	-3.8		99 99 100 97 87 90 83 77 88 51	TELPKAEKAM	HCD	ISY1:5	TELPK	AEKAM	36	4	A375_MHC_IP_R2.raw
TEDPLLLRY	9	93	93	9	560.306	2	30340	79.89	360190	1118.6	-0.3		72 85 100 100 100 100 98 91 95	TEDPLLLRY	HCD	MED12;RYR1:3	TED	PLLLRY	1798	277	A375_MHC_IP_R2.raw
VLMPYCQLY	9	83	83	9	565.275	2	30043	79.33	2094400	1128.53	1.5		95 97 98 89 85 50 50 90 96	VLMPYCQLY	HCD	LAMB1:6	VLMPYC	QLY	704	-574	A375_MHC_IP_R2.raw
QQVTEHLNY	9	80	80	9	566.27	2	15123	40.74	3454300	1130.54	-9.6		72 78 95 95 71 40 72 98 100	QQVTEHLNY	HCD	TBC1D32:4	QQVT	EHLNY	94	-632	A375_MHC_IP_R2.raw
FANYLDKVY	9	99	99	9	566.787	2	25826	68.21	1166600	1131.56	0.1		100 100 100 100 100 100 100 100 100	FANYLDKVY	HCD	KCNU1:5	FANYL	DKVY	303	941	A375_MHC_IP_R2.raw
DPESQQLRY	9	89	89	9	568.272	2	16554	44.29	2438900	1134.53	-1.4		59 50 100 100 98 97 100 100 100	DPESQQLRY	HCD	ATP13A3:2	DP	ESQQLRY	557	132	A375_MHC_IP_R2.raw
SVTELQEKAM	10	88	88	10	568.285	2	15427	41.3	7523300	1134.56	-2.7		86 92 100 100 100 99 100 98 54 52	SVTELQEKAM	HCD	DDX21:8	SVTELQEK	AM	688	15	A375_MHC_IP_R2.raw
HELLQSHEF	9	97	97	9	570.277	2	12863	35.39	396300	1138.54	-1.4		96 99 100 98 94 97 97 99 100	HELLQSHEF	HCD	RMND5A:7	HELLQSH	EF	40	190	A375_MHC_IP_R2.raw
EESDLSRSSM	10	86	86	10	570.743	2	8809	26.07	436230	1139.48	-4.2		96 95 99 100 99 98 91 77 69 38	EESDLSRSSM	HCD	GTF3C1:7	EESDLSR	SSM	434	1594	A375_MHC_IP_R2.raw
LTFQLTKKF	9	99	99	9	375.893	3	22866	60.39	1276700	1124.66	-1.8		99 99 99 99 99 99 99 99 99	LTFQLTKKF	HCD	UNC13C:3	LTF	QLTKKF	1521	-1080	A375_MHC_IP_R2.raw
LLRDRKVLL	9	85	85	9	375.921	3	19083	50.78	6558500	1124.74	0.3		86 79 82 94 65 73 92 100 100	LLRDRKVLL	HCD	EIF4A3;VPS8:3	LLR	DRKVLL	48	-238	A375_MHC_IP_R2.raw
FLFSKELFL	9	95	95	9	572.326	2	50342	128.24	567710	1142.64	0.1		98 98 99 99 93 90 81 97 100	FLFSKELFL	HCD	LYST:3	FLF	SKELFL	1815	-1363	A375_MHC_IP_R2.raw
LELLLHKNF	9	87	87	9	376.226	3	25060	66.12	699480	1125.65	1.1		97 99 100 100 100 97 60 44 92	LELLLHKNF	HCD	TRANK1:3	LEL	LLHKNF	509	346	A375_MHC_IP_R2.raw
VLEEQSGHSY	10	81	81	10	574.765	2	6521	20.83	222500	1147.51	0.3		98 99 100 98 81 79 39 29 90 98	VLEEQSGHSY	HCD	DLG2:7	VLEEQSG	HSY	852	294	A375_MHC_IP_R2.raw
LFSQRSYSY	9	96	96	9	575.78	2	15836	42.52	45763000	1149.55	-0.6		100 100 100 97 81 91 100 100 100	LFSQRSYSY	HCD	LRP6:4	LFSQ	RSYSY	936	1512	A375_MHC_IP_R2.raw
CHQPFKFSY	9	80	80	9	578.768	2	38942	102.84	694300	1155.52	4.4		41 24 61 97 99 99 100 100 100	CHQPFKFSY	HCD	ETV1:2	CH	QPFKFSY	271	106	A375_MHC_IP_R2.raw
TEEPPPLLVY	10	83	83	10	579.308	2	42782	113.44	683530	1156.6	-0.2		44 62 86 97 78 74 95 99 100 100	TEEPPPLLVY	HCD	PRPF8:2	TE	EPPPLLVY	309	945	A375_MHC_IP_R2.raw
LATRKYTYL	9	84	84	9	376.885	3	11606	32.6	1538800	1127.63	-0.9		96 97 98 61 52 68 90 97 100	LATRKYTYL	HCD	NCLN:2	LA	TRKYTYL	134	-257	A375_MHC_IP_R2.raw
FLLDGPNLYL	10	88	88	10	582.824	2	42234	112.17	2544400	1163.62	9.7		97 99 100 100 99 57 56 81 98 99	FLLDGPNLYL	HCD	CDC42BPA:6	FLLDGP	NLYL	12	148	A375_MHC_IP_R2.raw
EEAELLRTGY	10	90	90	10	590.795	2	10465	29.76	1865700	1179.58	-1.6		97 99 100 100 100 98 95 67 55 93	EEAELLRTGY	HCD	PARP1:7	EEAELLR	TGY	808	886	A375_MHC_IP_R2.raw
KVLDLLRKF	9	99	99	9	377.913	3	25761	68	665950	1130.72	0.2		99 99 100 100 100 100 98 99 99	KVLDLLRKF	HCD	CFAP46;UGT2B4:3	KVL	DLLRKF	1131	647	A375_MHC_IP_R2.raw
YTEPPPLLVY	10	80	80	10	596.318	2	44911	118.42	1598400	1190.62	0.1		34 49 85 84 79 72 95 100 100 100	YTEPPPLLVY	HCD	PRPF8:1	Y	TEPPPLLVY	6	944	A375_MHC_IP_R2.raw
EENPLVLEHL	10	80	80	10	596.808	2	33740	88.78	2369400	1191.61	-9.7		93 91 99 100 100 100 94 46 16 60	EENPLVLEHL	HCD	NUP205:6	EENPLV	LEHL	1380	438	A375_MHC_IP_R2.raw
EENLYFKNF	9	96	96	9	602.289	2	29166	76.84	480470	1202.56	1.6		86 83 98 100 100 99 99 99 100	EENLYFKNF	HCD	RXFP2:3	EEN	LYFKNF	76	381	A375_MHC_IP_R2.raw
YVDDTQFRY	9	97	97	9	603.774	2	19721	52.36	1794300	1205.54	-0.9		99 100 100 100 98 92 93 94 99	YVDDTQFRY	HCD	HLA-B;HLA-C;HLA-A;HLA-E;HLA-F;HLA-H;HLA-G:7	YVDDTQF	RY	50	29	A375_MHC_IP_R2.raw
ASDPDAETTRY	11	98	98	11	613.27	2	7298	22.92	1008300	1224.53	-0.1		98 99 100 100 100 100 100 99 96 95 98	ASDPDAETTRY	HCD	CEP41:9	ASDPDAETT	RY	97	21	A375_MHC_IP_R2.raw
EEFLLAGQRY	10	94	94	10	613.313	2	26944	71	637430	1224.61	-1.1		99 98 100 100 100 99 89 80 85 97	EEFLLAGQRY	HCD	TIMP1:7	EEFLLAG	QRY	103	58	A375_MHC_IP_R2.raw
VLDEGKLLGEY	11	93	93	11	618.33	2	27763	73.07	567210	1234.64	0.5		99 100 100 98 85 60 91 98 95 99 100	VLDEGKLLGEY	HCD	RPS9:5	VLDEG	KLLGEY	85	29	A375_MHC_IP_R2.raw
KSLEELYLHL	10	81	81	10	622.842	2	27691	72.92	617070	1243.68	-9.1		96 88 93 76 69 65 79 83 71 93	KSLEELYLHL	HCD	RPS2:8	KSLEELYL	HL	75	271	A375_MHC_IP_R2.raw
EEKKQPVDLGL	11	89	89	11	628.348	2	21589	57.19	3484600	1254.68	-0.3		76 60 91 97 96 72 87 100 100 100 100	EEKKQPVDLGL	HCD	SEM1:1	E	EKKQPVDLGL	46	1	A375_MHC_IP_R2.raw
VLDELKNMFCG	11	85	85	11	634.805	2	20732	54.95	913860	1267.59	1.6		100 100 100 100 99 98 91 79 54 50 67	VLDELKNMFCG	HCD	CYFIP1:8	VLDELKNM	FCG	169	135	A375_MHC_IP_R2.raw
MLPDLLRHF	9	83	83	9	381.212	3	11013	31.18	3674300	1140.61	2.7		55 82 48 90 92 93 93 97 100	MLPDLLRHF	HCD	MYCBP2:4	MLPD	LLRHF	449	-3652	A375_MHC_IP_R2.raw
QNEVEEERLK	10	85	85	10	637.317	2	15044	40.54	281610	1272.63	-8.7		54 60 98 99 99 94 88 77 82 97	QNEVEEERLK	HCD	LCA5:4	QNEV	EEERLK	115	457	A375_MHC_IP_R2.raw
PLLEHVVVR	9	86	86	9	354.554	3	9808	28.41	1481900	1060.64	0		33 65 97 99 99 100 99 93 94	PLLEHVVVR	HCD	PCSK5;PCSK6:2	PL	LEHVVVR	285	504	A375_MHC_IP_R2.raw
FLFQDFLRQA	10	96	96	10	642.84	2	49559	126.56	3788700	1283.67	-0.7		100 100 100 99 100 100 100 98 80 92	FLFQDFLRQA	HCD	MYO1G:6	FLFQDF	LRQA	537	-853	A375_MHC_IP_R2.raw
LFRPKLQKL	9	93	93	9	381.585	3	19948	52.96	1552100	1141.73	-0.1		97 68 79 98 99 100 98 98 99	LFRPKLQKL	HCD	UBE3B;HUWE1;HSPA2;HSPA8;MYO1A:3	LFR	PKLQKL	85	-144	A375_MHC_IP_R2.raw
EELQELNRVY	10	98	98	10	646.828	2	20959	55.46	662720	1291.64	-0.1		95 97 100 99 100 100 97 95 100 100	EELQELNRVY	HCD	ANXA2P2;ANXA2:1	E	ELQELNRVY	5	138	A375_MHC_IP_R2.raw
AELDLRWKL	9	82	82	9	381.887	3	12461	34.69	6201600	1142.64	-4.1		98 98 94 92 91 82 40 46 98	AELDLRWKL	HCD	MON2:6	AELDLR	WKL	1567	1458	A375_MHC_IP_R2.raw
YTDTSGYGQSSY	12	81	81	12	664.767	2	13959	37.99	1044600	1327.52	-0.6		33 35 67 69 82 98 99 98 97 100 100 100	YTDTSGYGQSSY	HCD	FUS:1	Y	TDTSGYGQSSY	5	44	A375_MHC_IP_R2.raw
ESSEEVSWLSW	11	87	87	11	669.796	2	54400	138.82	1557900	1337.58	0.1		69 56 72 88 96 94 98 94 98 100 100	ESSEEVSWLSW	HCD	CSNK2B:1	E	SSEEVSWLSW	4	2	A375_MHC_IP_R2.raw
YTEFEDLKSGY	11	99	99	11	676.306	2	22376	59.12	1118200	1350.6	-1		100 100 100 100 100 100 100 100 100 100 100	YTEFEDLKSGY	HCD	SETSIP;SET:1	Y	TEFEDLKSGY	82	135	A375_MHC_IP_R2.raw
EAHLQWMVVRN	11	91	91	11	691.852	2	30941	81.41	263330	1381.69	-1.3		98 98 99 100 98 96 92 96 92 60 78	EAHLQWMVVRN	HCD	RPL28:1	E	AHLQWMVVRN	27	2	A375_MHC_IP_R2.raw
FTEFPAKAVSEY	12	99	99	12	694.84	2	26367	69.57	952710	1387.67	-0.5		99 99 100 100 100 100 98 98 99 100 100 100	FTEFPAKAVSEY	HCD	TFAP2B:1	F	TEFPAKAVSEY	64	328	A375_MHC_IP_R2.raw
KTMKELVRF	9	95	95	9	384.558	3	13440	36.82	1967100	1150.65	0.3		97 93 91 98 99 98 97 88 96	KTMKELVRF	HCD	SECISBP2:3	KTM	KELVRF	773	649	A375_MHC_IP_R2.raw
AEFELPRKY	9	97	97	9	384.873	3	17244	46.17	4139700	1151.6	1		97 99 99 100 99 96 94 95 98	AEFELPRKY	HCD	IGBP1:6	AEFELP	RKY	121	274	A375_MHC_IP_R2.raw
LERELMKKL	9	89	89	9	387.233	3	13260	36.31	762800	1158.68	-1.2		90 56 60 99 100 100 100 99 100	LERELMKKL	HCD	SETX;JAKMIP3:3	LER	ELMKKL	1040	2014	A375_MHC_IP_R2.raw
ALGPPPVGV	9	94	94	9	806.477	1	29263	76.84	5538500	805.47	0.5		93 95 99 100 100 91 86 90 96	ALGPPPVGV	HCD	CIZ1:1	A	LGPPPVGV	48	159	A375_MHC_IP_R2.raw
YLKDGLVTR	9	87	87	9	355.541	3	10080	29.01	3348700	1063.6	-1.6		87 91 97 97 89 91 83 69 84	YLKDGLVTR	HCD	PRPF8:5	YLKDG	LVTR	793	1861	A375_MHC_IP_R2.raw
LALGTLLSA	9	87	87	9	858.531	1	42663	113.04	1117900	857.522	1.6		62 68 97 92 95 99 94 88 92	LALGTLLSA	HCD	AMFR;SGSH;UTS2R:2	LA	LGTLLSA	22	25	A375_MHC_IP_R2.raw
AAAAGARLY	9	89	89	9	863.472	1	10087	28.91	915500	862.466	-2.1		65 70 95 97 96 98 98 92 93	AAAAGARLY	HCD	ADRA2C;SIX5;XKR7;HELZ2;MAP3K1;USP24;EXOC8:5	AAAAG	ARLY	12	230	A375_MHC_IP_R2.raw
QLGPPPVGV	9	93	93	9	863.498	1	28653	75.62	1464400	862.491	-1.1		86 94 99 100 99 90 90 90 95	QLGPPPVGV	HCD	CIZ1:1	Q	LGPPPVGV	3	159	A375_MHC_IP_R2.raw
LLSGFVTGV	9	93	93	9	892.513	1	41352	109.56	332210	891.506	-1.4		81 76 96 96 98 100 100 97 98	LLSGFVTGV	HCD	FZD10:6	LLSGFV	TGV	412	380	A375_MHC_IP_R2.raw
TVTSLLSSV	9	86	86	9	906.515	1	41198	109.26	1192400	905.507	0.5		45 57 96 96 98 99 99 93 94	TVTSLLSSV	HCD	PLA2R1:2	TV	TSLLSSV	136	561	A375_MHC_IP_R2.raw
EEFEKALRF	9	82	82	9	390.205	3	22540	59.48	274410	1167.59	0.6		90 88 87 90 89 92 85 44 74	EEFEKALRF	HCD	TTN;PTPRF;DYNC1H1;UTP6:5	EEFEK	ALRF	1035	-17614	A375_MHC_IP_R2.raw
AESGLLTEL	9	90	90	9	932.494	1	37978	100.2	5650100	931.486	0.1		63 74 97 90 96 100 100 98 98	AESGLLTEL	HCD	POLE2;KCNN2:2	AE	SGLLTEL	126	-167	A375_MHC_IP_R2.raw
QSDPLLFSV	9	80	80	9	1005.53	1	43191	114.55	746600	1004.52	0.7		28 38 97 82 92 99 99 94 97	QSDPLLFSV	HCD	BMS1;PITRM1:2	QS	DPLLFSV	47	939	A375_MHC_IP_R2.raw
VVPFPLQEP	9	83	83	9	1025.57	1	39557	104.57	286190	1024.56	0.8		92 85 90 86 84 55 80 88 91	VVPFPLQEP	HCD	AJM1:3	VVP	FPLQEP	413	333	A375_MHC_IP_R2.raw
TSFGPFVSW	9	88	88	9	1027.49	1	50370	128.29	1404300	1026.48	0.9		69 69 94 85 85 97 100 100 100	TSFGPFVSW	HCD	TG:4	TSFG	PFVSW	308	-1253	A375_MHC_IP_R2.raw
EKGPAVGLDLG	11	84	84	11	1055.57	1	30508	80.45	494070	1054.57	0.3		99 97 97 66 74 86 76 80 86 82 85	EKGPAVGLDLG	HCD	HSPA8:1	E	KGPAVGLDLG	26	2	A375_MHC_IP_R2.raw
RRSGPLAPTL	10	91	91	10	356.549	3	7384	23.12	3137600	1066.62	0.8		86 95 100 99 96 65 73 98 100 100	RRSGPLAPTL	HCD	EXPH5:3	RRS	GPLAPTL	907	1337	A375_MHC_IP_R2.raw
NTCGGKFFRY	10	84	84	10	398.191	3	13418	36.77	668290	1191.55	0.8		80 85 63 63 96 98 98 92 79 92	NTCGGKFFRY	HCD	ZNF548:4	NTCG	GKFFRY	283	286	A375_MHC_IP_R2.raw
FERLKPEKF	9	85	85	9	398.56	3	11668	32.71	2065600	1192.66	-1.9		83 49 45 96 100 99 99 99 99	FERLKPEKF	HCD	ETFDH:6	FERLKP	EKF	492	-123	A375_MHC_IP_R2.raw
ALGCPHLKTL	10	83	83	10	351.534	3	14630	39.52	383890	1051.58	-5.3		71 63 49 68 99 96 98 97 97 97	ALGCPHLKTL	HCD	ZFYVE16:3	ALG	CPHLKTL	584	1462	A375_MHC_IP_R2.raw
AEADGPLRLK	10	90	90	10	357.204	3	11477	32.35	663880	1068.59	-1.7		96 97 97 98 92 83 88 82 82 91	AEADGPLRLK	HCD	HYDIN:3	AEA	DGPLRLK	3035	-599	A375_MHC_IP_R2.raw
KTFRLRKLF	9	87	87	9	403.592	3	13742	37.68	14012000	1207.76	-0.5		99 96 96 95 95 63 59 88 94	KTFRLRKLF	HCD	TTN;ITIH2:4	KTFR	LRKLF	12794	-6914	A375_MHC_IP_R2.raw
LAGPPPVGV	9	91	91	9	403.742	2	29169	76.84	593410	805.47	0.7		63 65 97 99 100 99 99 100 100	LAGPPPVGV	HCD	CIZ1:2	LA	GPPPVGV	131	160	A375_MHC_IP_R2.raw
QEHPDLAKKF	10	89	89	10	404.884	3	7350	22.97	735080	1211.63	-0.5		46 66 95 98 99 99 99 99 99 98	QEHPDLAKKF	HCD	DDX5:7	QEHPDLA	KKF	59	31	A375_MHC_IP_R2.raw
EEFEHQQLR	9	82	82	9	405.863	3	7700	23.83	482800	1214.57	-0.6		95 94 97 99 95 91 86 32 49	EEFEHQQLR	HCD	HSPA8:7	EEFEHQQ	LR	589	169	A375_MHC_IP_R2.raw
RLWASERLW	9	86	86	9	406.224	3	28510	75.11	957180	1215.65	0		49 55 80 100 100 100 99 100 100	RLWASERLW	HCD	GLDN:3	RLW	ASERLW	333	-322	A375_MHC_IP_R2.raw
LLFPLLEVK	9	83	83	9	357.897	3	6702	21.76	10420000	1070.67	-3		99 98 95 93 60 79 78 65 85	LLFPLLEVK	HCD	GALNT8;KIFC1;ACCSL;F8:3	LLF	PLLEVK	186	-397	A375_MHC_IP_R2.raw
