# Supplementary material for: Digging deeper into the immunopeptidome: characterization of post-translationally modified peptides presented by MHC I
Source: J Proteins Proteom. 2021 Jun 4;12(3):151–60. doi: 10.1007/s42485-021-00066-x (PMC9807509; doi:10.1007/s42485-021-00066-x)
Supplement: Supplementary file 8 — Supplementary file8 (XLSX 266 kb) [file 42485_2021_66_MOESM8_ESM.xlsx]

## Sheet: Replicate 1
Mangalaparthi et. al., 2021. Digging deeper into the HLA peptidome – Characterization of the post-translationally modified peptides
Supplementary Table 4: List of spliced peptides identified in Loucy cell line
Peptide	Tag Length	Denovo Score	ALC (%)	length	m/z	z	Scan	RT	Area	Mass	ppm	PTM	local confidence (%)	tag (>=0%)	mode	Protein	Donor	Acceptor	Start	End	Source File
VLYWMLVRK	9	91	91	9	403.244	3	109987	107.81	9801200	1206.69	14		96 98 99 100 97 95 77 70 88	VLYWMLVRK	HCD	IL18R1:5	VLYWM	LVRK	245	312	LOUCY_MHC_IP_5e8_061320_R1.raw
KSLSQVHRL	9	85	85	9	356.547	3	59231	66.72	13723000	1066.62	-5.8		55 59 96 95 92 94 91 87 95	KSLSQVHRL	HCD	ADPRHL2;RPTOR:2	KS	LSQVHRL	361	-51	LOUCY_MHC_IP_5e8_061320_R1.raw
KVLDGYLKFK	10	99	99	10	404.25	3	67746	73.53	12890000	1209.71	14.4		100 100 100 100 100 100 100 100 100 100	KVLDGYLKFK	HCD	VPS13A:4	KVLD	GYLKFK	642	-762	LOUCY_MHC_IP_5e8_061320_R1.raw
VPTSPKRVAL	10	80	80	10	356.562	3	35406	48.48	55699000	1066.65	14.2		90 89 94 95 94 93 41 37 79 92	VPTSPKRVAL	HCD	CAND2:5	VPTSP	KRVAL	226	-188	LOUCY_MHC_IP_5e8_061320_R1.raw
LPQKLSLGVL	10	81	81	10	356.566	3	53604	62.19	13889000	1066.67	0.5		89 89 55 85 89 89 92 57 71 97	LPQKLSLGVL	HCD	SPAM1;ITGA2B:7	LPQKLSL	GVL	113	1	LOUCY_MHC_IP_5e8_061320_R1.raw
ELYWSHPRK	9	93	93	9	405.886	3	25387	41.41	10582000	1214.62	14.3		88 89 99 98 99 96 89 86 94	ELYWSHPRK	HCD	USH2A:5	ELYWS	HPRK	3698	2554	LOUCY_MHC_IP_5e8_061320_R1.raw
DAETHVLRK	9	81	81	9	356.863	3	55005	63.77	19880000	1067.57	-5.7		87 61 93 95 88 95 72 48 87	DAETHVLRK	HCD	DYNC1H1:3	DAE	THVLRK	3901	2280	LOUCY_MHC_IP_5e8_061320_R1.raw
LVAWPHRGL	9	81	81	9	350.207	3	73634	77.84	11501000	1047.6	0.1		71 73 92 96 97 93 83 35 89	LVAWPHRGL	HCD	NSUN5:2	LV	AWPHRGL	23	388	LOUCY_MHC_IP_5e8_061320_R1.raw
AAAAFVAPV	9	84	84	9	408.739	2	77457	80.94	6037000	815.454	12.3		98 99 99 89 56 59 82 79 94	AAAAFVAPV	HCD	KIAA1549L:3	AAA	AFVAPV	355	-1708	LOUCY_MHC_IP_5e8_061320_R1.raw
YLLYDRLRL	9	94	94	9	408.913	3	126708	122.52	164630000	1223.7	13.2		99 99 98 92 95 92 93 86 95	YLLYDRLRL	HCD	CHST15:2	YL	LYDRLRL	95	268	LOUCY_MHC_IP_5e8_061320_R1.raw
FLHDGLVRL	9	95	95	9	357.215	3	92224	92.93	31633000	1068.61	13.2		97 97 95 98 94 95 94 90 95	FLHDGLVRL	HCD	KIAA0895L;NBAS:3	FLH	DGLVRL	186	394	LOUCY_MHC_IP_5e8_061320_R1.raw
HAAAGGARL	9	84	84	9	412.231	2	35850	49.24	23329000	822.446	1.2		48 90 100 100 97 79 71 75 96	HAAAGGARL	HCD	FDX1;TFAP2E;FAM43B:1	H	AAAGGARL	25	1	LOUCY_MHC_IP_5e8_061320_R1.raw
KVLLSLLRK	9	97	97	9	357.258	3	53689	62.54	17445000	1068.74	13.2		94 97 100 100 100 100 97 93 94	KVLLSLLRK	HCD	ALDH3A2:2	KV	LLSLLRK	325	-288	LOUCY_MHC_IP_5e8_061320_R1.raw
LGGLPGSPK	9	89	89	9	413.252	2	44927	55.95	128430000	824.476	15.5		63 66 98 99 97 95 96 95 98	LGGLPGSPK	HCD	SUV39H1:2	LG	GLPGSPK	32	386	LOUCY_MHC_IP_5e8_061320_R1.raw
GPLGARAAL	9	85	85	9	413.257	2	50067	59.7	5587100	824.487	14.3		96 97 99 98 93 54 59 69 98	GPLGARAAL	HCD	ACSF2;PNMA6F;SYNM:2	GP	LGARAAL	130	20	LOUCY_MHC_IP_5e8_061320_R1.raw
GMLPPELVKQK	11	90	90	11	413.906	3	35141	48.62	3879400	1238.71	-7.1		57 50 97 100 100 100 99 98 97 96 99	GMLPPELVKQK	HCD	RIOK2:2	GM	LPPELVKQK	25	495	LOUCY_MHC_IP_5e8_061320_R1.raw
WNVDPAKLK	9	85	85	9	357.531	3	39847	52.07	9289300	1069.59	-19.4		51 45 82 99 98 98 98 99 99	WNVDPAKLK	HCD	KDM3A:3	WNV	DPAKLK	962	515	LOUCY_MHC_IP_5e8_061320_R1.raw
APGGKLTAL	9	87	87	9	414.259	2	45939	56.75	12267000	826.491	15.5		99 98 95 65 67 76 90 99 100	APGGKLTAL	HCD	ATG16L1:3	APG	GKLTAL	527	488	LOUCY_MHC_IP_5e8_061320_R1.raw
RLLEKVLLEK	10	81	81	10	414.277	3	68774	74.38	13157000	1239.79	14.6		33 41 60 85 97 100 100 99 98 98	RLLEKVLLEK	HCD	CENPF;PCLO:3	RLL	EKVLLEK	1784	-2064	LOUCY_MHC_IP_5e8_061320_R1.raw
LLFLGGHWK	9	84	84	9	357.547	3	95022	95.03	1679000	1069.61	12.3		55 60 98 98 92 85 82 95 93	LLFLGGHWK	HCD	B4GALT5:3	LLF	LGGHWK	229	148	LOUCY_MHC_IP_5e8_061320_R1.raw
LSLDLLKLR	9	84	84	9	357.575	3	68180	73.73	14105000	1069.69	15.2		96 52 56 92 90 93 95 91 94	LSLDLLKLR	HCD	SLC25A48;HPS5;ASB2;MYLK;DAPK1:3	LSL	DLLKLR	296	124	LOUCY_MHC_IP_5e8_061320_R1.raw
APAAAVGYL	9	80	80	9	416.737	2	83836	86.26	3189600	831.449	12.7		90 97 99 98 75 63 44 61 97	APAAAVGYL	HCD	ADGRA2:3	APA	AAVGYL	10	-1052	LOUCY_MHC_IP_5e8_061320_R1.raw
LVQLSRSRL	9	93	93	9	357.898	3	25952	41.71	564860000	1070.66	15.1		99 96 90 88 92 93 92 88 97	LVQLSRSRL	HCD	LYST:3	LVQ	LSRSRL	431	-2100	LOUCY_MHC_IP_5e8_061320_R1.raw
SPGGRPPAL	9	81	81	9	426.246	2	26392	42.07	3221300	850.466	14.2		99 99 99 98 62 52 57 68 97	SPGGRPPAL	HCD	BRF1:2	SP	GGRPPAL	397	401	LOUCY_MHC_IP_5e8_061320_R1.raw
RGPPAALAV	9	84	84	9	426.265	2	40513	52.84	112910000	850.502	15.6		94 96 97 89 51 61 72 96 97	RGPPAALAV	HCD	C15orf40;HSD11B2;ADCY9:2	RG	PPAALAV	17	-87	LOUCY_MHC_IP_5e8_061320_R1.raw
ALVSGLHGV	9	85	85	9	426.756	2	67092	73.03	16181000	851.486	13.4		98 99 100 100 95 94 50 56 78	ALVSGLHGV	HCD	NLRP1:3	ALV	SGLHGV	1347	-1324	LOUCY_MHC_IP_5e8_061320_R1.raw
ATAPPVLGK	9	95	95	9	427.267	2	27015	42.69	12166000	852.507	13.9		97 98 100 99 88 94 94 92 98	ATAPPVLGK	HCD	NUP214:1	A	TAPPVLGK	6	1374	LOUCY_MHC_IP_5e8_061320_R1.raw
ALAPGVARV	9	82	82	9	427.273	2	42766	54.09	200050000	852.518	14.6		97 98 100 99 95 89 41 32 90	ALAPGVARV	HCD	SOCS6:2	AL	APGVARV	156	350	LOUCY_MHC_IP_5e8_061320_R1.raw
LVASGPALK	9	90	90	9	428.275	2	30050	44.76	4946500	854.523	14.6		98 98 99 90 79 67 90 91 97	LVASGPALK	HCD	C2orf81;PI4KA;HECTD1:4	LVAS	GPALK	246	-534	LOUCY_MHC_IP_5e8_061320_R1.raw
VTAGPSLSK	9	82	82	9	430.254	2	23178	39.78	3161200	858.481	14		56 71 98 96 62 71 95 95 97	VTAGPSLSK	HCD	ARFGEF3;CDC42BPA:5	VTAGP	SLSK	1592	392	LOUCY_MHC_IP_5e8_061320_R1.raw
SVAGLTALK	9	89	89	9	430.272	2	45543	56.35	4300800	858.518	13.5		67 73 98 93 91 90 92 96 98	SVAGLTALK	HCD	PPWD1:3	SVA	GLTALK	191	-293	LOUCY_MHC_IP_5e8_061320_R1.raw
TTMSKKLLLEK	11	98	98	11	431.252	3	34764	48.07	103650000	1290.76	-19.4		100 100 99 99 99 99 99 100 99 99 94	TTMSKKLLLEK	HCD	TLK2:1	T	TMSKKLLLEK	20	267	LOUCY_MHC_IP_5e8_061320_R1.raw
KLRDPTDSTLR	11	96	96	11	434.583	3	16247	34.05	9153000	1300.71	13.7		100 95 90 96 99 100 100 99 94 94 95	KLRDPTDSTLR	HCD	TTN:4	KLRD	PTDSTLR	32931	32714	LOUCY_MHC_IP_5e8_061320_R1.raw
ALASLSHGL	9	90	90	9	434.754	2	42517	54.04	8699800	867.481	14.4		96 97 99 99 98 97 59 70 98	ALASLSHGL	HCD	JCAD;SLC40A1;CTBP1;USP20:3	ALA	SLSHGL	52	-1313	LOUCY_MHC_IP_5e8_061320_R1.raw
NVAPGKAVL	9	81	81	9	434.763	2	74448	78.42	9012800	867.518	-6.3		73 82 98 97 94 63 60 69 99	NVAPGKAVL	HCD	TG:4	NVAP	GKAVL	2290	-957	LOUCY_MHC_IP_5e8_061320_R1.raw
LLGPALMGV	9	87	87	9	435.763	2	111956	109.35	43261000	869.505	7.5		98 98 99 97 91 57 48 96 99	LLGPALMGV	HCD	ABCB8:3	LLG	PALMGV	94	302	LOUCY_MHC_IP_5e8_061320_R1.raw
VGGTALLLK	9	84	84	9	436.29	2	83111	85.86	43891000	870.554	13.4		85 79 91 90 82 70 71 92 95	VGGTALLLK	HCD	TFRC:2	VG	GTALLLK	404	421	LOUCY_MHC_IP_5e8_061320_R1.raw
KLAEFRLAK	9	80	80	9	359.23	3	30365	44.98	41963000	1074.65	12.8		96 97 87 73 32 67 81 92 98	KLAEFRLAK	HCD	PDGFD:5	KLAEF	RLAK	212	-30	LOUCY_MHC_IP_5e8_061320_R1.raw
LVNKFTLLK	9	95	95	9	359.239	3	77873	81.47	4928400	1074.68	13.3		85 91 93 97 98 99 99 99 99	LVNKFTLLK	HCD	DDR2:3	LVN	KFTLLK	525	-560	LOUCY_MHC_IP_5e8_061320_R1.raw
EVAGLKKQFYK	11	99	99	11	437.594	3	59397	66.92	58134000	1309.74	15.1		100 100 100 99 100 100 99 96 97 99 100	EVAGLKKQFYK	HCD	SH3GL1:1	E	VAGLKKQFYK	18	2	LOUCY_MHC_IP_5e8_061320_R1.raw
SPAGFVVSL	9	88	88	9	438.75	2	121493	117.67	2567100	875.475	11.1		99 99 100 99 65 56 77 99 100	SPAGFVVSL	HCD	SLC10A3;MAGEB2:3	SPA	GFVVSL	170	129	LOUCY_MHC_IP_5e8_061320_R1.raw
VSLTACGKV	9	99	99	9	439.25	2	36673	49.78	33516000	876.474	13.8		100 100 100 100 99 98 97 99 100	VSLTACGKV	HCD	TECPR2:4	VSLT	ACGKV	1025	874	LOUCY_MHC_IP_5e8_061320_R1.raw
VLFDHVGGCLKK	12	85	85	12	439.251	3	52879	61.84	24848000	1314.71	15.1		100 100 100 100 99 99 89 40 43 63 98 100	VLFDHVGGCLKK	HCD	TOP2A:7	VLFDHVG	GCLKK	1000	1006	LOUCY_MHC_IP_5e8_061320_R1.raw
KVSHAGLLKV	10	84	84	10	351.221	3	75693	79.97	26176000	1050.65	-13.2		78 86 99 94 90 38 67 98 97 97	KVSHAGLLKV	HCD	CDK11B;CDK11A:2	KV	SHAGLLKV	8	570	LOUCY_MHC_IP_5e8_061320_R1.raw
APPSPPMAL	9	84	84	9	440.737	2	110296	108.1	12083000	879.452	7.1		95 95 75 63 79 78 76 95 98	APPSPPMAL	HCD	NFATC1;PRRC2C;USH2A:4	APPS	PPMAL	827	-733	LOUCY_MHC_IP_5e8_061320_R1.raw
TTAPVPLGK	9	82	82	9	442.272	2	27883	43.28	9941300	882.518	14.5		99 99 100 98 68 41 79 68 89	TTAPVPLGK	HCD	MUC16:4	TTAP	VPLGK	2876	-2845	LOUCY_MHC_IP_5e8_061320_R1.raw
LPARGTRAPL	10	85	85	10	351.222	3	24674	40.7	385980000	1050.63	13.2		100 96 95 89 82 72 69 70 81 97	LPARGTRAPL	HCD	ZXDA;CTNND2;ZXDB:6	LPARGT	RAPL	6	-6	LOUCY_MHC_IP_5e8_061320_R1.raw
LSLPGGRSV	9	83	83	9	443.262	2	20571	37.78	1951600	884.508	0.5		91 87 98 90 82 40 61 99 100	LSLPGGRSV	HCD	OR52B6;OBSCN:4	LSLP	GGRSV	46	283	LOUCY_MHC_IP_5e8_061320_R1.raw
SPAEKVAAL	9	89	89	9	443.262	2	42669	54.04	139600000	884.497	14.6		99 99 98 94 51 65 99 100 100	SPAEKVAAL	HCD	ACACA;ACACB:4	SPAE	KVAAL	103	-127	LOUCY_MHC_IP_5e8_061320_R1.raw
GPGTRLTAL	9	90	90	9	443.267	2	52966	62.04	10241000	884.508	13.2		99 99 98 88 59 70 97 100 100	GPGTRLTAL	HCD	ARHGEF17;ALOX15B;BRWD3:4	GPGT	RLTAL	681	1922	LOUCY_MHC_IP_5e8_061320_R1.raw
SPAALRGTL	9	82	82	9	443.268	2	50942	60.44	3273000	884.508	14.4		98 99 100 100 97 40 35 80 95	SPAALRGTL	HCD	PHLDB1:4	SPAA	LRGTL	333	89	LOUCY_MHC_IP_5e8_061320_R1.raw
LPASASKVL	9	94	94	9	443.28	2	48315	58.6	9422400	884.533	14.9		98 96 98 95 92 92 92 89 94	LPASASKVL	HCD	TLN2:2	LP	ASASKVL	267	-2359	LOUCY_MHC_IP_5e8_061320_R1.raw
SLATSLGLK	9	92	92	9	445.278	2	65138	71.54	29212000	888.528	15.1		95 97 99 98 87 84 83 93 97	SLATSLGLK	HCD	ZNFX1:1	S	LATSLGLK	14	163	LOUCY_MHC_IP_5e8_061320_R1.raw
APAPTHALL	9	87	87	9	445.765	2	60326	67.71	2855900	889.502	15.3		95 99 100 94 60 43 94 98 99	APAPTHALL	HCD	RASGRF2;NFATC3:3	APA	PTHALL	828	-397	LOUCY_MHC_IP_5e8_061320_R1.raw
VPPLGKPAL	9	80	80	9	446.293	2	68949	74.63	12294000	890.559	14.8		98 98 96 96 63 50 40 87 96	VPPLGKPAL	HCD	C9orf50:2	VP	PLGKPAL	245	-12	LOUCY_MHC_IP_5e8_061320_R1.raw
AHLTPGPSL	9	86	86	9	446.748	2	112194	109.9	16748000	891.481	0.7		55 43 89 100 100 100 99 98 98	AHLTPGPSL	HCD	LINC01006;POLG;TRIO;ATXN7L2;PCDHGC3:3	AHL	TPGPSL	105	170	LOUCY_MHC_IP_5e8_061320_R1.raw
HALTPGPSL	9	82	82	9	446.748	2	70481	75.76	5350800	891.481	1.3		52 44 65 97 99 99 90 92 99	HALTPGPSL	HCD	LINC01006;TRIO:3	HAL	TPGPSL	15	170	LOUCY_MHC_IP_5e8_061320_R1.raw
NPRLPGGAL	9	84	84	9	447.768	2	54853	63.57	162150000	893.508	14.8		92 94 95 85 35 60 99 100 100	NPRLPGGAL	HCD	OR7A17;ABCA7:3	NPR	LPGGAL	136	-205	LOUCY_MHC_IP_5e8_061320_R1.raw
LHLEAVLRK	9	85	85	9	360.234	3	33731	47.43	31408000	1077.67	13.6		67 70 95 98 95 92 80 74 92	LHLEAVLRK	HCD	PDIK1L;R3HCC1:3	LHL	EAVLRK	67	23	LOUCY_MHC_IP_5e8_061320_R1.raw
LFPPAPAAL	9	96	96	9	448.771	2	122800	118.47	39052000	895.517	13		90 88 99 95 95 98 100 100 100	LFPPAPAAL	HCD	ZNF692;IER5L;FMN1;PATJ:2	LF	PPAPAAL	337	242	LOUCY_MHC_IP_5e8_061320_R1.raw
LSLVSPPAL	9	87	87	9	448.782	2	138898	131.84	9361600	895.538	13.3		56 54 96 94 90 95 100 100 100	LSLVSPPAL	HCD	BRD4;AP3B2;DSTYK:3	LSL	VSPPAL	617	856	LOUCY_MHC_IP_5e8_061320_R1.raw
LPGARSSPL	9	93	93	9	449.268	2	40410	52.6	700520000	896.508	14.1		100 99 98 95 68 83 99 98 99	LPGARSSPL	HCD	KLK11:1	L	PGARSSPL	3	22	LOUCY_MHC_IP_5e8_061320_R1.raw
AVLELHERL	9	91	91	9	360.551	3	65197	71.54	14875000	1078.61	15.2		87 90 98 98 94 86 96 82 93	AVLELHERL	HCD	RNF20;ABCA6;PKD1L3:3	AVL	ELHERL	931	-71	LOUCY_MHC_IP_5e8_061320_R1.raw
ETVLLLHVR	9	83	83	9	360.555	3	66330	72.33	4728600	1078.65	-5.7		71 56 76 99 99 99 87 78 88	ETVLLLHVR	HCD	CFAP46:3	ETV	LLLHVR	848	-1302	LOUCY_MHC_IP_5e8_061320_R1.raw
MLRLPQPPK	9	84	84	9	360.556	3	57874	65.63	35077000	1078.63	13.3		92 95 92 93 45 54 96 95 96	MLRLPQPPK	HCD	CNGB1;LAMA5:3	MLR	LPQPPK	1082	169	LOUCY_MHC_IP_5e8_061320_R1.raw
MAATPAPLK	9	82	82	9	450.261	2	28359	43.55	1586300	898.495	14		90 97 98 96 83 82 40 55 96	MAATPAPLK	HCD	TET1:2	MA	ATPAPLK	103	1856	LOUCY_MHC_IP_5e8_061320_R1.raw
QPLRGLLVR	9	82	82	9	351.234	3	58134	66.02	4736900	1050.67	14		85 91 96 91 85 82 71 61 81	QPLRGLLVR	HCD	MAOB:3	QPL	RGLLVR	474	513	LOUCY_MHC_IP_5e8_061320_R1.raw
VLLHLSGVNK	10	81	81	10	360.562	3	69886	75.22	6816700	1078.65	14.7		98 99 100 95 90 85 79 41 38 90	VLLHLSGVNK	HCD	GJB3:4	VLLH	LSGVNK	90	9	LOUCY_MHC_IP_5e8_061320_R1.raw
TPLSSTVVP	9	90	90	9	450.761	2	96292	96.17	7433600	899.496	13.1		96 96 99 99 99 99 97 60 67	TPLSSTVVP	HCD	ANK2:2	TP	LSSTVVP	131	1170	LOUCY_MHC_IP_5e8_061320_R1.raw
LLPPPPPGL	9	94	94	9	450.776	2	93698	93.58	56720000	899.548	-11.2		91 91 99 99 99 99 91 88 95	LLPPPPPGL	HCD	NPEPPS;NPEPPSL1;FOXO6;FHDC1;RNF32:1	L	LPPPPPGL	2	-16	LOUCY_MHC_IP_5e8_061320_R1.raw
LRRVVARPL	9	88	88	9	360.582	3	38390	50.9	72076000	1078.71	13.8		90 79 92 99 99 87 69 85 94	LRRVVARPL	HCD	HERC1:4	LRRV	VARPL	1910	1076	LOUCY_MHC_IP_5e8_061320_R1.raw
VLFLGAGPK	9	97	97	9	451.285	2	80581	83.72	13158000	900.543	14.2		99 99 100 99 95 95 95 95 98	VLFLGAGPK	HCD	NOA1;MPI:6	VLFLGA	GPK	535	238	LOUCY_MHC_IP_5e8_061320_R1.raw
LAWATAAAK	9	94	94	9	451.765	2	46774	57.42	48507000	901.502	15.1		83 84 99 99 97 98 98 97 99	LAWATAAAK	HCD	HACD2:3	LAW	ATAAAK	138	5	LOUCY_MHC_IP_5e8_061320_R1.raw
RLPRGLRAL	9	92	92	9	351.238	3	37515	50.73	402960000	1050.68	13.3		90 92 90 94 92 94 91 94 98	RLPRGLRAL	HCD	MYO15B;SCN10A;TM2D3;SCN8A;SCN5A:3	RLP	RGLRAL	139	-217	LOUCY_MHC_IP_5e8_061320_R1.raw
VLQGAVYGV	9	80	80	9	453.263	2	80788	83.67	7100400	904.502	10.6		96 96 90 65 68 79 67 65 98	VLQGAVYGV	HCD	ZMYM4:6	VLQGAV	YGV	906	1208	LOUCY_MHC_IP_5e8_061320_R1.raw
SVASLSLTK	9	99	99	9	453.276	2	43007	54.34	1355800000	904.523	15.1		99 99 100 100 99 99 99 99 100	SVASLSLTK	HCD	NPC1L1;UNC13C:2	SV	ASLSLTK	292	100	LOUCY_MHC_IP_5e8_061320_R1.raw
VATVALHPV	9	92	92	9	453.781	2	54995	63.66	8402900	905.533	14.5		97 98 98 94 94 98 98 71 85	VATVALHPV	HCD	RALGAPA2;L3MBTL3:5	VATVA	LHPV	1233	1275	LOUCY_MHC_IP_5e8_061320_R1.raw
FPVSKKVYL	9	81	81	9	360.887	3	36134	49.24	5256800	1079.64	1.4		95 95 97 94 62 49 50 91 97	FPVSKKVYL	HCD	ATP13A5:5	FPVSK	KVYL	99	-992	LOUCY_MHC_IP_5e8_061320_R1.raw
SLASALSMK	9	94	94	9	454.256	2	54896	63.43	11484000	906.484	15		81 90 99 98 99 99 97 92 97	SLASALSMK	HCD	NPAP1:5	SLASA	LSMK	864	-328	LOUCY_MHC_IP_5e8_061320_R1.raw
ALFSKLASA	9	80	80	9	454.272	2	84255	86.31	12793000	906.517	13.9		97 98 99 99 95 62 52 46 71	ALFSKLASA	HCD	RXFP3:3	ALF	SKLASA	232	-184	LOUCY_MHC_IP_5e8_061320_R1.raw
LALTPPKAP	9	90	90	9	454.29	2	32450	47.09	38336000	906.554	13.8		89 88 100 99 98 86 82 82 90	LALTPPKAP	HCD	PCLO:3	LAL	TPPKAP	2347	-406	LOUCY_MHC_IP_5e8_061320_R1.raw
TLVSTTSSL	9	84	84	9	454.752	2	53043	61.99	5044800	907.486	3.9		60 67 97 79 76 89 95 99 99	TLVSTTSSL	HCD	CNTN6;BNC2;CNTFR;MUC5AC;LRP1B;C12orf56;ATP10B:3	TLV	STTSSL	792	-608	LOUCY_MHC_IP_5e8_061320_R1.raw
LLGPKANPV	9	80	80	9	454.788	2	38040	50.61	8239700	907.549	13.5		98 99 85 73 93 88 51 44 88	LLGPKANPV	HCD	NCKAP1;OBSCN:6	LLGPKA	NPV	362	-691	LOUCY_MHC_IP_5e8_061320_R1.raw
VLLGPPQGK	9	89	89	9	454.789	2	46490	57.59	196320000	907.549	15		99 99 100 99 94 70 72 74 94	VLLGPPQGK	HCD	ILF3:3	VLL	GPPQGK	112	767	LOUCY_MHC_IP_5e8_061320_R1.raw
ALGNLVHSV	9	86	86	9	455.267	2	66991	72.8	2464100	908.508	13.7		96 96 98 94 92 94 79 54 72	ALGNLVHSV	HCD	NSUN6;PLXNC1:3	ALG	NLVHSV	28	-225	LOUCY_MHC_IP_5e8_061320_R1.raw
AHTGGKARL	9	85	85	9	455.765	2	20276	37.41	3700600	909.514	1.4		60 49 97 95 91 92 94 95 98	AHTGGKARL	HCD	DMXL1:3	AHT	GGKARL	328	2629	LOUCY_MHC_IP_5e8_061320_R1.raw
PGSRPSPTL	9	86	86	9	456.257	2	24850	40.95	10139000	910.487	14.2		83 80 91 91 60 79 98 99 100	PGSRPSPTL	HCD	OBSL1;RGPD5;RGPD8;ROBO2;SHANK1:3	PGS	RPSPTL	120	-1667	LOUCY_MHC_IP_5e8_061320_R1.raw
LVFHPLLDK	9	89	89	9	361.211	3	88334	90.04	27617000	1080.63	-19.7		62 70 90 97 98 98 98 98 95	LVFHPLLDK	HCD	ABCA12:3	LVF	HPLLDK	240	684	LOUCY_MHC_IP_5e8_061320_R1.raw
VPAEARGTL	9	86	86	9	457.265	2	24850	41	23958000	912.503	13.4		99 97 99 98 79 68 61 83 93	VPAEARGTL	HCD	FAT4:2	VP	AEARGTL	258	-332	LOUCY_MHC_IP_5e8_061320_R1.raw
ATSLPALKL	9	89	89	9	457.296	2	79985	83.37	44178000	912.564	13.3		95 97 99 98 83 71 70 95 98	ATSLPALKL	HCD	IWS1:2	AT	SLPALKL	15	626	LOUCY_MHC_IP_5e8_061320_R1.raw
LTALSALPK	9	96	96	9	457.296	2	78624	82.08	4667300	912.564	14.6		99 99 99 97 96 96 95 90 93	LTALSALPK	HCD	HIVEP2;FRAS1;CIC:3	LTA	LSALPK	1699	990	LOUCY_MHC_IP_5e8_061320_R1.raw
DPEAKKGGL	9	83	83	9	457.748	2	72562	77.54	40549000	913.487	-6.5		99 95 96 89 62 70 56 84 93	DPEAKKGGL	HCD	ERICH3:3	DPE	AKKGGL	538	-199	LOUCY_MHC_IP_5e8_061320_R1.raw
LPSGRGQSL	9	81	81	9	457.763	2	19960	37.09	19008000	913.498	13.7		99 99 99 92 41 33 78 90 96	LPSGRGQSL	HCD	SMTNL2:2	LP	SGRGQSL	191	128	LOUCY_MHC_IP_5e8_061320_R1.raw
RGSPVLTGK	9	80	80	9	457.77	2	39297	51.38	14648000	913.534	-9		48 49 96 92 92 89 84 82 89	RGSPVLTGK	HCD	SDF2L1:4	RGSP	VLTGK	93	108	LOUCY_MHC_IP_5e8_061320_R1.raw
LTSGVPTKL	9	80	80	9	458.285	2	39341	51.73	4241000	914.544	13.9		94 96 95 87 80 37 46 87 96	LTSGVPTKL	HCD	TTN:4	LTSG	VPTKL	31453	-21548	LOUCY_MHC_IP_5e8_061320_R1.raw
LLSEALAAK	9	94	94	9	458.285	2	42956	54.39	5171400	914.544	13.9		99 98 92 92 89 95 95 92 96	LLSEALAAK	HCD	ZBTB38;LGR4;GFRA3;GCOM2;POLR2M;AQR;GOLGA3:3	LLS	EALAAK	355	253	LOUCY_MHC_IP_5e8_061320_R1.raw
LLSSGRVAL	9	83	83	9	458.291	2	45637	56.2	54206000	914.555	14.3		98 96 96 92 63 43 61 99 100	LLSSGRVAL	HCD	AGBL5;DSG1;UNC13A:3	LLS	SGRVAL	463	497	LOUCY_MHC_IP_5e8_061320_R1.raw
TGQSAALRL	9	81	81	9	458.765	2	59017	66.42	6442200	915.514	3		46 39 82 95 95 94 93 89 92	TGQSAALRL	HCD	MUC19:6	TGQSAA	LRL	3136	3845	LOUCY_MHC_IP_5e8_061320_R1.raw
LPKLKLELK	9	80	80	9	361.255	3	71417	75.9	27366000	1080.73	14.2		97 97 98 97 88 34 45 78 90	LPKLKLELK	HCD	SUGT1;CCDC30:2	LP	KLKLELK	211	-240	LOUCY_MHC_IP_5e8_061320_R1.raw
QVAGLTVTK	9	96	96	9	458.783	2	26597	42.28	12365000	915.539	13.7		85 97 99 98 99 99 98 98 97	QVAGLTVTK	HCD	TTN:4	QVAG	LTVTK	7027	-30380	LOUCY_MHC_IP_5e8_061320_R1.raw
VVAQPGFSL	9	93	93	9	459.263	2	24202	40.15	369350000	916.502	9.9		97 98 98 91 89 89 81 100 100	VVAQPGFSL	HCD	AARS2:3	VVA	QPGFSL	322	-200	LOUCY_MHC_IP_5e8_061320_R1.raw
TLDAALKSV	9	98	98	9	459.275	2	56973	64.85	79139000	916.523	14.6		93 97 99 99 99 99 99 99 99	TLDAALKSV	HCD	FSIP2;DYNC1H1;CEP76:4	TLDA	ALKSV	6341	-4891	LOUCY_MHC_IP_5e8_061320_R1.raw
LATSTKPSL	9	83	83	9	459.276	2	66694	72.53	2644200	916.523	15.6		85 82 86 85 90 71 62 90 94	LATSTKPSL	HCD	MUC16:2	LA	TSTKPSL	63	-38	LOUCY_MHC_IP_5e8_061320_R1.raw
LLSAEFAPA	9	90	90	9	459.755	2	71724	76.8	96922000	917.486	11.1		100 99 97 92 94 85 88 68 87	LLSAEFAPA	HCD	AGBL1:5	LLSAE	FAPA	1059	-948	LOUCY_MHC_IP_5e8_061320_R1.raw
SLVAHELWK	9	91	91	9	361.543	3	88071	89.54	6939300	1081.59	14.4		73 86 95 98 95 97 90 93 96	SLVAHELWK	HCD	TNRC6A;ALDH4A1:3	SLV	AHELWK	705	1713	LOUCY_MHC_IP_5e8_061320_R1.raw
SVLDSTKGL	9	85	85	9	460.265	2	41177	53.09	20086000	918.502	13.5		86 85 94 95 88 73 62 85 95	SVLDSTKGL	HCD	WDR17:2	SV	LDSTKGL	269	121	LOUCY_MHC_IP_5e8_061320_R1.raw
LASPPLPPK	9	96	96	9	460.291	2	49487	59.03	12946000	918.554	14.5		96 95 100 99 93 94 97 96 98	LASPPLPPK	HCD	PHACTR1;PHACTR4;NHSL1:2	LA	SPPLPPK	71	236	LOUCY_MHC_IP_5e8_061320_R1.raw
LLDVYGAAV	9	80	80	9	460.763	2	111552	109.3	17283000	919.501	10.9		100 99 99 95 45 37 59 96 98	LLDVYGAAV	HCD	HSPA5;TARBP1;HSPA1A;HSPA6;HSPA2;HSPA1L;HSPA8;HSPA1B:4	LLDV	YGAAV	415	395	LOUCY_MHC_IP_5e8_061320_R1.raw
ALGLPQPPK	9	97	97	9	460.788	2	58392	66.2	249050000	919.549	14.4		94 95 99 99 98 96 98 98 99	ALGLPQPPK	HCD	SCN4A;LAMA5;GLRA2:3	ALG	LPQPPK	698	-951	LOUCY_MHC_IP_5e8_061320_R1.raw
SPALKACMT	9	80	80	9	461.237	2	39781	52.17	35390000	920.446	13.8		99 99 100 100 99 96 66 14 48	SPALKACMT	HCD	FASN:7	SPALKAC	MT	1220	-73	LOUCY_MHC_IP_5e8_061320_R1.raw
SPAPPRLSP	9	97	97	9	461.268	2	37479	50.57	54145000	920.508	14.4		96 98 100 99 94 93 98 99 100	SPAPPRLSP	HCD	FOXP4;PRRC2C;WRAP53;SPEF2:3	SPA	PPRLSP	56	622	LOUCY_MHC_IP_5e8_061320_R1.raw
TPAPRAPVL	9	89	89	9	461.286	2	44457	55.7	139460000	920.544	15.2		100 100 100 94 88 61 66 98 100	TPAPRAPVL	HCD	MAMDC4:2	TP	APRAPVL	223	366	LOUCY_MHC_IP_5e8_061320_R1.raw
VASLPLPPK	9	80	80	9	461.298	2	96396	96.72	7341400	920.569	14		44 48 95 98 93 91 85 82 89	VASLPLPPK	HCD	USP29;PXK:2	VA	SLPLPPK	360	-545	LOUCY_MHC_IP_5e8_061320_R1.raw
VGDEASVVF	9	86	86	9	461.728	2	19650	36.97	16972000	921.444	-2.7		83 98 100 100 99 93 61 51 93	VGDEASVVF	HCD	TTN:5	VGDEA	SVVF	21640	1097	LOUCY_MHC_IP_5e8_061320_R1.raw
LVSGSHLVL	9	81	81	9	462.785	2	70436	75.62	2702100	923.544	13.3		95 94 82 67 83 37 74 97 99	LVSGSHLVL	HCD	MUCL3:3	LVS	GSHLVL	468	-62	LOUCY_MHC_IP_5e8_061320_R1.raw
SPAPRGEVL	9	81	81	9	463.265	2	29730	44.66	74690000	924.503	14.6		98 99 100 92 40 34 67 98 100	SPAPRGEVL	HCD	C6:3	SPA	PRGEVL	812	203	LOUCY_MHC_IP_5e8_061320_R1.raw
LPNAKGNVL	9	83	83	9	463.283	2	79869	82.84	210100000	924.539	14.2		99 97 95 90 57 51 63 96 98	LPNAKGNVL	HCD	FANCM:3	LPN	AKGNVL	325	1429	LOUCY_MHC_IP_5e8_061320_R1.raw
APRLEGLGL	9	80	80	9	463.283	2	89154	90.49	139190000	924.539	14.2		94 82 49 52 68 76 99 99 100	APRLEGLGL	HCD	RAB44;HUWE1:3	APR	LEGLGL	430	-656	LOUCY_MHC_IP_5e8_061320_R1.raw
SPSSLEPPL	9	85	85	9	463.75	2	126876	122.57	67575000	925.476	10.7		98 99 100 99 98 65 33 79 96	SPSSLEPPL	HCD	CECR2;FKBP15;HIF3A;PAPPA;CCDC142;ARHGAP4;DMXL1;DMXL2:3	SPS	SLEPPL	1240	-410	LOUCY_MHC_IP_5e8_061320_R1.raw
APGAPRTEK	9	84	84	9	463.763	2	19806	36.96	14470000	925.498	13.9		91 92 99 98 85 56 54 88 91	APGAPRTEK	HCD	SVEP1:5	APGAP	RTEK	38	-3294	LOUCY_MHC_IP_5e8_061320_R1.raw
TSLPVLPTV	9	85	85	9	463.776	2	90130	91.28	45838000	925.548	-13		48 44 94 90 97 99 99 98 98	TSLPVLPTV	HCD	SDHA:2	TS	LPVLPTV	212	399	LOUCY_MHC_IP_5e8_061320_R1.raw
FLAPVGPLL	9	84	84	9	463.795	2	143148	135.73	1260700	925.564	12.7		45 63 84 80 85 99 100 100 100	FLAPVGPLL	HCD	ATP13A2;DCDC1;PAN2;HYDIN:3	FLA	PVGPLL	962	546	LOUCY_MHC_IP_5e8_061320_R1.raw
LLASALVLK	9	98	98	9	464.322	2	97857	97.37	13805000	926.616	13.3		100 100 100 99 99 99 97 96 98	LLASALVLK	HCD	CNOT10;ELL;RB1:3	LLA	SALVLK	170	-431	LOUCY_MHC_IP_5e8_061320_R1.raw
KLRTLLVLK	9	87	87	9	361.93	3	53081	62.14	24942000	1082.75	13.2		57 51 77 99 100 100 100 99 99	KLRTLLVLK	HCD	PTGES;LRIG3:3	KLR	TLLVLK	119	20	LOUCY_MHC_IP_5e8_061320_R1.raw
LVVTLAVTL	9	85	85	9	464.808	2	138112	131.14	2675700	927.601	1.6		91 96 97 57 50 85 96 97 98	LVVTLAVTL	HCD	CPLANE1:3	LVV	TLAVTL	597	266	LOUCY_MHC_IP_5e8_061320_R1.raw
HAAGHRAPL	9	84	84	9	465.258	2	27013	42.56	11484000	928.499	1.6		59 85 99 95 77 83 82 84 94	HAAGHRAPL	HCD	NCAPD3:4	HAAG	HRAPL	114	316	LOUCY_MHC_IP_5e8_061320_R1.raw
QAACKAPLK	9	81	81	9	465.263	2	56814	64.95	5894400	928.516	-5.5		72 97 70 50 85 86 82 92 95	QAACKAPLK	HCD	NEK10:4	QAAC	KAPLK	387	509	LOUCY_MHC_IP_5e8_061320_R1.raw
VGVGALLTSL	10	80	80	10	465.289	2	81093	83.96	2921900	928.559	5		86 85 89 72 46 56 79 90 100 100	VGVGALLTSL	HCD	SLC22A17:4	VGVG	ALLTSL	194	-428	LOUCY_MHC_IP_5e8_061320_R1.raw
LLTEAKAAL	9	94	94	9	465.293	2	53778	62.64	31816000	928.559	13.7		100 100 99 99 98 81 82 97 98	LLTEAKAAL	HCD	TPR:3	LLT	EAKAAL	256	666	LOUCY_MHC_IP_5e8_061320_R1.raw
LPAPDHPAL	9	96	96	9	465.762	2	52954	62.04	10352000	929.497	14.2		99 99 99 94 95 90 96 98 99	LPAPDHPAL	HCD	GCN1:5	LPAPD	HPAL	1112	-1747	LOUCY_MHC_IP_5e8_061320_R1.raw
LLACGGVAKV	10	96	96	10	465.782	2	50272	59.99	116940000	929.537	14.2		100 100 100 92 82 98 99 99 99 99	LLACGGVAKV	HCD	TXNIP:5	LLACG	GVAKV	45	49	LOUCY_MHC_IP_5e8_061320_R1.raw
KVLSGVSKL	9	82	82	9	465.809	2	33307	47.38	7721500	929.591	13.6		100 99 98 52 35 82 90 86 93	KVLSGVSKL	HCD	CDK15;DYNC2H1;SLC2A12;TIGD7;UTP20:4	KVLS	GVSKL	131	326	LOUCY_MHC_IP_5e8_061320_R1.raw
SPSATLRSL	9	83	83	9	466.27	2	41503	53.29	4711900	930.513	13.5		90 96 99 97 86 79 43 61 94	SPSATLRSL	HCD	DNAH11:2	SP	SATLRSL	97	-3347	LOUCY_MHC_IP_5e8_061320_R1.raw
VGASLFPKL	9	84	84	9	466.278	2	91813	92.38	1708700	930.554	-12.9		39 63 92 94 97 98 92 90 92	VGASLFPKL	HCD	PPM1H;NSUN6;PPM1J:3	VGA	SLFPKL	215	-405	LOUCY_MHC_IP_5e8_061320_R1.raw
TGSELLKAL	9	82	82	9	466.283	2	56493	64.51	29747000	930.539	13.9		54 49 90 94 90 92 89 88 96	TGSELLKAL	HCD	PSD;KIF15;NIN;TENM1;UTP20;TRIM33;POP1:3	TGS	ELLKAL	42	693	LOUCY_MHC_IP_5e8_061320_R1.raw
MLGTVVALK	9	96	96	9	466.292	2	82216	84.71	39399000	930.557	12.6		97 99 98 95 95 97 95 93 96	MLGTVVALK	HCD	OR10D3:6	MLGTVV	ALK	266	297	LOUCY_MHC_IP_5e8_061320_R1.raw
TSASLVLLK	9	98	98	9	466.301	2	74976	79.13	2467100	930.575	13.8		99 100 100 98 98 98 99 98 97	TSASLVLLK	HCD	TARBP1;PI4KB:2	TS	ASLVLLK	477	-228	LOUCY_MHC_IP_5e8_061320_R1.raw
QLNTVLLRK	9	80	80	9	362.238	3	35542	49	12108000	1083.68	14.3		35 43 85 94 99 99 96 82 92	QLNTVLLRK	HCD	MDGA1;RGS3:3	QLN	TVLLRK	531	-381	LOUCY_MHC_IP_5e8_061320_R1.raw
VLLPPGLPK	9	91	91	9	467.316	2	93439	93.47	33925000	932.606	13.3		98 99 100 99 88 78 85 83 94	VLLPPGLPK	HCD	RBBP6:3	VLL	PPGLPK	1309	-149	LOUCY_MHC_IP_5e8_061320_R1.raw
GPAPLRPNL	9	92	92	9	467.784	2	54097	62.83	37233000	933.54	15.1		97 98 100 97 93 86 79 86 98	GPAPLRPNL	HCD	KAT2B:3	GPA	PLRPNL	52	-649	LOUCY_MHC_IP_5e8_061320_R1.raw
LGSVLLGYL	9	87	87	9	467.785	2	124295	119.82	8011800	933.553	2.3		74 75 91 90 97 93 66 97 98	LGSVLLGYL	HCD	TNFRSF19;ADGRF3;SLC9A7;ADGRF4;SLC9A6:3	LGS	VLLGYL	419	17	LOUCY_MHC_IP_5e8_061320_R1.raw
TLAPPPVQL	9	88	88	9	468.286	2	138938	131.84	3083300	934.549	10.4		97 99 99 86 71 81 68 91 99	TLAPPPVQL	HCD	TBCCD1:3	TLA	PPPVQL	318	-19	LOUCY_MHC_IP_5e8_061320_R1.raw
FDTALGLSL	9	82	82	9	468.762	2	142270	134.93	8384700	935.496	13.1		59 67 71 79 84 86 99 99 99	FDTALGLSL	HCD	HCN4;WAS:2	FD	TALGLSL	563	-981	LOUCY_MHC_IP_5e8_061320_R1.raw
QPRSPPAAL	9	83	83	9	468.773	2	31280	45.92	31048000	935.519	14.3		85 85 86 81 50 72 94 100 100	QPRSPPAAL	HCD	ARHGEF17;GJD4:3	QPR	SPPAAL	70	-1031	LOUCY_MHC_IP_5e8_061320_R1.raw
STAGVFLSR	9	95	95	9	469.265	2	53356	62.24	4054000	936.503	14.2		99 99 100 100 100 98 89 80 91	STAGVFLSR	HCD	NOS1:2	ST	AGVFLSR	324	1381	LOUCY_MHC_IP_5e8_061320_R1.raw
LPPPPHPAL	9	82	82	9	469.783	2	55045	63.8	13272000	937.538	13.1		98 97 97 93 43 32 90 95 97	LPPPPHPAL	HCD	HIVEP3;NYAP1;MNT;SLX4;SETD5:4	LPPP	PHPAL	1138	1515	LOUCY_MHC_IP_5e8_061320_R1.raw
STFSSLVAK	9	97	97	9	470.268	2	57937	65.87	18133000	938.507	14.5		98 98 99 98 93 95 98 98 99	STFSSLVAK	HCD	GUF1:3	STF	SSLVAK	260	-434	LOUCY_MHC_IP_5e8_061320_R1.raw
RGGPTPVQK	9	82	82	9	470.273	2	23871	40.31	10624000	938.53	1.9		60 62 98 98 97 84 80 74 89	RGGPTPVQK	HCD	FRS2:2	RG	GPTPVQK	321	253	LOUCY_MHC_IP_5e8_061320_R1.raw
LPALLRGSL	9	84	84	9	470.309	2	114552	111.84	9759800	938.591	12.9		99 98 99 99 93 43 43 90 96	LPALLRGSL	HCD	NBEAL1;ACADL;PARD3B;GGT6:3	LPA	LLRGSL	2136	-169	LOUCY_MHC_IP_5e8_061320_R1.raw
LPAGLRSLL	9	81	81	9	470.309	2	120649	115.92	129540000	938.591	13.3		99 97 97 93 89 37 39 87 97	LPAGLRSLL	HCD	ITGA6:2	LP	AGLRSLL	71	-15	LOUCY_MHC_IP_5e8_061320_R1.raw
SLAVPLVKL	9	86	86	9	470.322	2	107147	105.36	17425000	938.616	13.5		49 65 98 98 86 88 93 97 99	SLAVPLVKL	HCD	UGP2;DICER1:3	SLA	VPLVKL	334	426	LOUCY_MHC_IP_5e8_061320_R1.raw
TPLGPVDEL	9	81	81	9	470.758	2	96890	96.12	57577000	939.491	11		98 96 98 77 69 70 65 61 95	TPLGPVDEL	HCD	QPCTL:7	TPLGPVD	EL	140	60	LOUCY_MHC_IP_5e8_061320_R1.raw
PKDGALQVL	9	89	89	9	470.771	2	66149	71.74	102740000	939.539	-13.1		85 93 97 91 90 90 68 97 97	PKDGALQVL	HCD	PRKDC;FRMPD1:3	PKD	GALQVL	616	1276	LOUCY_MHC_IP_5e8_061320_R1.raw
TLGPALQKL	9	93	93	9	470.801	2	70463	75.38	44961000	939.575	13.6		97 97 98 97 94 93 83 82 97	TLGPALQKL	HCD	APC2;MAML2:4	TLGP	ALQKL	94	1053	LOUCY_MHC_IP_5e8_061320_R1.raw
KLLKTLELK	9	80	80	9	362.586	3	50576	60.09	6933300	1084.72	13.7		37 57 93 94 89 90 93 86 85	KLLKTLELK	HCD	AKAP9;ABCA2;KCNN3;PTPRQ:3	KLL	KTLELK	336	343	LOUCY_MHC_IP_5e8_061320_R1.raw
APREVTVAV	9	84	84	9	471.281	2	41164	53.09	118370000	940.534	14.1		90 82 59 74 69 87 100 100 100	APREVTVAV	HCD	ICAM5:3	APR	EVTVAV	216	-564	LOUCY_MHC_IP_5e8_061320_R1.raw
NKEVAAPTL	9	85	85	9	471.76	2	47723	58.42	61751000	941.518	-12.7		39 90 96 93 90 78 82 98 99	NKEVAAPTL	HCD	GAS2L2:3	NKE	VAAPTL	594	162	LOUCY_MHC_IP_5e8_061320_R1.raw
KLGATLVLK	9	80	80	9	471.828	2	53488	62.14	16050000	941.627	14.5		99 97 60 51 54 75 96 95 96	KLGATLVLK	HCD	ZER1:3	KLG	ATLVLK	276	-394	LOUCY_MHC_IP_5e8_061320_R1.raw
TVSEAPVKL	9	81	81	9	472.283	2	29823	44.22	407390000	942.539	13.1		92 91 95 95 50 38 86 90 97	TVSEAPVKL	HCD	ARHGEF1;GPATCH8:4	TVSE	APVKL	743	-761	LOUCY_MHC_IP_5e8_061320_R1.raw
EAATVLLVK	9	93	93	9	472.296	2	101416	100.82	21028000	942.575	2.5		83 79 99 97 93 97 97 96 98	EAATVLLVK	HCD	ABTB2;CAMKK2:2	EA	ATVLLVK	122	-859	LOUCY_MHC_IP_5e8_061320_R1.raw
STLPALKTL	9	84	84	9	472.301	2	82748	85.31	5908800	942.575	12.5		65 69 98 93 91 91 85 79 90	STLPALKTL	HCD	OGDHL;OGDH;FZD9:2	ST	LPALKTL	749	273	LOUCY_MHC_IP_5e8_061320_R1.raw
ELASAKVLL	9	85	85	9	472.301	2	90976	91.43	716400000	942.575	13.7		99 99 97 80 72 43 76 99 100	ELASAKVLL	HCD	DNAH5;LAMB4;HECTD4;TMCC3;RNF213:4	ELAS	AKVLL	1090	666	LOUCY_MHC_IP_5e8_061320_R1.raw
LLSLVTGKL	9	97	97	9	472.319	2	111929	109.76	280080000	942.611	13.5		100 100 100 99 99 96 95 95 97	LLSLVTGKL	HCD	PSD3;NR0B1;PDE6A;ZNF687:3	LLS	LVTGKL	133	-818	LOUCY_MHC_IP_5e8_061320_R1.raw
LAYKLGFFK	9	86	86	9	362.888	3	105404	103.86	4133000	1085.63	14.9		60 61 98 98 96 88 91 92 97	LAYKLGFFK	HCD	ITGA5;ITGAM;ITGAD:2	LA	YKLGFFK	153	1020	LOUCY_MHC_IP_5e8_061320_R1.raw
EPSKLMRLL	9	93	93	9	362.889	3	87439	88.79	7671900	1085.63	18.1		94 94 97 98 98 90 82 90 98	EPSKLMRLL	HCD	MED24;USP24:1	E	PSKLMRLL	15	853	LOUCY_MHC_IP_5e8_061320_R1.raw
LSGQLVLSK	9	87	87	9	472.799	2	47748	57.63	117420000	943.57	14.1		92 82 73 69 88 91 96 96 98	LSGQLVLSK	HCD	ITGA4;SMG1;CDH2;STARD9;RNF213:5	LSGQL	VLSK	433	586	LOUCY_MHC_IP_5e8_061320_R1.raw
SLAEGLRSL	9	83	83	9	473.278	2	60410	67.57	219570000	944.529	13.8		81 92 99 99 83 84 48 63 96	SLAEGLRSL	HCD	MTCL1;NCKAP1L;KIAA1522;AK9;PLEC:3	SLA	EGLRSL	89	-1072	LOUCY_MHC_IP_5e8_061320_R1.raw
VSLGTLPKM	9	84	84	9	473.282	2	66584	72.68	10045000	944.537	13		99 99 99 96 95 65 43 81 79	VSLGTLPKM	HCD	TUBGCP3:5	VSLGT	LPKM	894	839	LOUCY_MHC_IP_5e8_061320_R1.raw
MLASALLVK	9	98	98	9	473.3	2	90975	91.83	141010000	944.573	13.9		98 99 100 98 97 99 100 100 100	MLASALLVK	HCD	WDR11:3	MLA	SALLVK	1056	-807	LOUCY_MHC_IP_5e8_061320_R1.raw
LGPPPVRPL	9	87	87	9	473.304	2	87152	88.79	11823000	944.581	13		96 95 99 99 92 55 56 92 98	LGPPPVRPL	HCD	MIA3:3	LGP	PPVRPL	1847	1684	LOUCY_MHC_IP_5e8_061320_R1.raw
TLEELLKKL	9	84	84	9	362.902	3	94675	94.98	49974000	1085.67	14.2		48 49 76 98 97 98 97 95 97	TLEELLKKL	HCD	IL16;RAPGEF1;NLRP7;UBR4:2	TL	EELLKKL	247	-1089	LOUCY_MHC_IP_5e8_061320_R1.raw
HSSGLKTAF	9	85	85	9	474.252	2	83375	85.76	12947000	946.487	2.1		18 63 92 99 100 99 99 100 100	HSSGLKTAF	HCD	SUPT16H:4	HSSG	LKTAF	1024	775	LOUCY_MHC_IP_5e8_061320_R1.raw
TLFASPKAL	9	82	82	9	474.289	2	87878	89.44	26233000	946.549	14.7		94 95 98 97 95 44 43 80 92	TLFASPKAL	HCD	DICER1:5	TLFAS	PKAL	1742	749	LOUCY_MHC_IP_5e8_061320_R1.raw
LPAARPLPL	9	86	86	9	474.312	2	91305	92.08	6130000	946.596	14.3		99 99 98 88 81 52 75 91 97	LPAARPLPL	HCD	B4GALNT4;SKIDA1:2	LP	AARPLPL	3	499	LOUCY_MHC_IP_5e8_061320_R1.raw
ALVDVKAAY	9	81	81	9	475.276	2	63579	70.14	11150000	948.528	10.9		97 98 99 96 78 79 48 43 91	ALVDVKAAY	HCD	HYDIN:4	ALVD	VKAAY	3650	-4805	LOUCY_MHC_IP_5e8_061320_R1.raw
VLVSSSFVL	9	80	80	9	475.788	2	105516	103.81	47846000	949.548	13.8		91 96 96 68 48 45 79 97 99	VLVSSSFVL	HCD	LMTK2;MYOM2:2	VL	VSSSFVL	16	42	LOUCY_MHC_IP_5e8_061320_R1.raw
LLSPLSPPK	9	95	95	9	476.304	2	69620	75.12	11301000	950.58	13.5		100 99 99 95 91 94 94 91 96	LLSPLSPPK	HCD	PRR12;PRDM2;INAVA;STMN1;UBE2G2;C19orf54;RGS22:3	LLS	PLSPPK	90	1305	LOUCY_MHC_IP_5e8_061320_R1.raw
LLGRPVLAL	9	82	82	9	476.327	2	118476	115.43	2158500000	950.628	13		100 99 99 93 55 57 59 86 93	LLGRPVLAL	HCD	SYNJ2:3	LLG	RPVLAL	8	855	LOUCY_MHC_IP_5e8_061320_R1.raw
TLDSYLAAV	9	82	82	9	476.758	2	137179	130.39	3057200	951.491	11.1		94 96 97 48 39 66 98 99 99	TLDSYLAAV	HCD	GCNT1:2	TL	DSYLAAV	3	159	LOUCY_MHC_IP_5e8_061320_R1.raw
LLLPGEAKL	9	94	94	9	477.311	2	97116	96.82	13209000	952.596	13		94 100 100 97 89 93 92 90 95	LLLPGEAKL	HCD	ATAD3B;AHNAK;ZNF318;ATAD3A:3	LLL	PGEAKL	347	-571	LOUCY_MHC_IP_5e8_061320_R1.raw
SLSELVHAV	9	91	91	9	477.773	2	100625	99.67	2846100	953.518	13.4		67 75 99 98 96 99 94 96 98	SLSELVHAV	HCD	SESN3:3	SLS	ELVHAV	246	188	LOUCY_MHC_IP_5e8_061320_R1.raw
LLLPLAFPA	9	80	80	9	477.81	2	144477	137.18	8760600	953.595	10.7		87 100 100 97 92 54 57 59 81	LLLPLAFPA	HCD	HDAC7;HEYL:3	LLL	PLAFPA	308	-240	LOUCY_MHC_IP_5e8_061320_R1.raw
TTRKLLSRL	9	83	83	9	363.243	3	49545	59.65	34521000	1086.69	19.4		73 65 82 79 89 94 88 85 92	TTRKLLSRL	HCD	OR7G3:2	TT	RKLLSRL	75	301	LOUCY_MHC_IP_5e8_061320_R1.raw
KLFVVLQLK	9	83	83	9	363.244	3	38094	50.51	55140000	1086.72	-5.4		76 66 57 91 91 92 90 92 90	KLFVVLQLK	HCD	NOC2L;TJP2:3	KLF	VVLQLK	167	549	LOUCY_MHC_IP_5e8_061320_R1.raw
ASATFAFLK	9	88	88	9	478.273	2	97142	96.72	1723800	954.517	14.1		96 97 99 99 79 61 85 86 94	ASATFAFLK	HCD	EME1:3	ASA	TFAFLK	496	21	LOUCY_MHC_IP_5e8_061320_R1.raw
QLLKVFLVK	9	86	86	9	363.251	3	97193	96.97	23258000	1086.72	14.7		37 50 98 99 99 99 99 99 99	QLLKVFLVK	HCD	BIRC6;COL6A5;HERC4:4	QLLK	VFLVK	1639	-124	LOUCY_MHC_IP_5e8_061320_R1.raw
SPSLPKCLL	9	84	84	9	479.279	2	46148	56.99	72568000	956.536	6.3		98 99 99 99 84 38 45 94 99	SPSLPKCLL	HCD	LAMA2;CA7;NLRP5:4	SPSL	PKCLL	111	-886	LOUCY_MHC_IP_5e8_061320_R1.raw
VSSTLPLLK	9	82	82	9	479.309	2	71860	76.56	53115000	956.591	13.6		83 85 99 97 68 52 72 92 95	VSSTLPLLK	HCD	CDC42BPA:2	VS	STLPLLK	309	1221	LOUCY_MHC_IP_5e8_061320_R1.raw
LLPGRRLDL	9	85	85	9	351.562	3	95432	95.52	263640000	1051.65	14.1		99 95 93 92 91 57 55 90 93	LLPGRRLDL	HCD	PLA2G4D:2	LL	PGRRLDL	38	661	LOUCY_MHC_IP_5e8_061320_R1.raw
QVAEVTLAK	9	96	96	9	479.788	2	31528	45.91	15609000	957.549	13.6		89 93 99 99 98 97 97 95 98	QVAEVTLAK	HCD	PSMF1:3	QVA	EVTLAK	99	-80	LOUCY_MHC_IP_5e8_061320_R1.raw
LLNVSASAAL	10	80	80	10	479.789	2	44995	56.15	343040000	957.549	14.5		96 95 85 79 82 82 40 46 95 98	LLNVSASAAL	HCD	CYP2R1:3	LLN	VSASAAL	123	-219	LOUCY_MHC_IP_5e8_061320_R1.raw
NPLVRLLSH	9	88	88	9	350.219	3	61223	68.44	5626500	1047.62	14.6		52 61 99 97 89 97 99 100 100	NPLVRLLSH	HCD	ILF2:2	NP	LVRLLSH	255	316	LOUCY_MHC_IP_5e8_061320_R1.raw
NLNVSAASAL	10	87	87	10	480.268	2	45454	56.15	16944000	958.508	14.2		78 90 92 96 96 96 60 67 99 99	NLNVSAASAL	HCD	SLFN5:7	NLNVSAA	SAL	166	-875	LOUCY_MHC_IP_5e8_061320_R1.raw
LAALASEVSV	10	82	82	10	480.281	2	56394	64.61	6162000	958.534	14		88 88 98 97 43 37 74 99 100 100	LAALASEVSV	HCD	LIMK2;SPECC1L:4	LAAL	ASEVSV	578	-166	LOUCY_MHC_IP_5e8_061320_R1.raw
ALSSVLEKL	9	93	93	9	480.299	2	103753	102.21	105310000	958.57	13.3		95 96 99 98 97 95 84 76 96	ALSSVLEKL	HCD	SCAP;TRANK1;MAP4;AHCTF1;PPP2R1A;PPP2R1B:3	ALS	SVLEKL	1038	1272	LOUCY_MHC_IP_5e8_061320_R1.raw
AEGLQRSSL	9	93	93	9	480.766	2	33346	46.9	37471000	959.504	13.8		83 95 94 94 92 88 99 100 100	AEGLQRSSL	HCD	ITIH4:2	AE	GLQRSSL	27	-664	LOUCY_MHC_IP_5e8_061320_R1.raw
TPLSDSKTL	9	84	84	9	481.265	2	39809	52.02	14437000	960.513	3.7		67 67 97 92 82 71 83 96 99	TPLSDSKTL	HCD	ASXL3:4	TPLS	DSKTL	1302	1547	LOUCY_MHC_IP_5e8_061320_R1.raw
SLSVPLSMK	9	92	92	9	481.279	2	79129	82.28	66113000	960.531	12.7		90 95 99 99 95 93 88 74 94	SLSVPLSMK	HCD	DMXL1:3	SLS	VPLSMK	376	1978	LOUCY_MHC_IP_5e8_061320_R1.raw
LGFKSVTPL	9	84	84	9	481.296	2	91043	91.64	55148000	960.564	13.8		93 90 91 78 55 59 96 98 99	LGFKSVTPL	HCD	MUC16;SUGP2:3	LGF	KSVTPL	458	-10606	LOUCY_MHC_IP_5e8_061320_R1.raw
EVYHTTVLK	9	89	89	9	363.875	3	23833	40.15	20853000	1088.59	14.6		69 66 98 96 95 92 95 98 98	EVYHTTVLK	HCD	TTN:4	EVYH	TTVLK	29774	5984	LOUCY_MHC_IP_5e8_061320_R1.raw
ALYGVEKAL	9	81	81	9	482.273	2	66556	72.58	6383800	962.544	-13.6		88 97 99 98 95 48 31 82 94	ALYGVEKAL	HCD	EFCAB6:4	ALYG	VEKAL	874	301	LOUCY_MHC_IP_5e8_061320_R1.raw
GTTFPLSKL	9	80	80	9	482.285	2	95242	95.18	4311400	962.544	13		45 59 97 97 79 79 88 88 92	GTTFPLSKL	HCD	DNTT:2	GT	TFPLSKL	44	-197	LOUCY_MHC_IP_5e8_061320_R1.raw
LPAPLRPSL	9	93	93	9	482.31	2	85914	87.6	22066000	962.591	13.8		99 99 99 96 95 91 88 84 91	LPAPLRPSL	HCD	EVX2;FMN1:3	LPA	PLRPSL	64	-48	LOUCY_MHC_IP_5e8_061320_R1.raw
DAYGVVNVK	9	83	83	9	482.754	2	66556	73.03	18430000	963.503	-9		52 49 97 97 97 93 82 87 97	DAYGVVNVK	HCD	FBXO21:2	DA	YGVVNVK	262	375	LOUCY_MHC_IP_5e8_061320_R1.raw
VPDLHPSSL	9	86	86	9	482.765	2	26484	41.99	31375000	963.503	14.5		99 95 94 86 65 72 83 88 99	VPDLHPSSL	HCD	MUC16;CSMD1;CSMD2:4	VPDL	HPSSL	3686	-4352	LOUCY_MHC_IP_5e8_061320_R1.raw
VLPVPLAEK	9	89	89	9	483.311	2	67408	73.34	8537200	964.596	12.8		72 78 96 97 91 92 90 93 96	VLPVPLAEK	HCD	MRPS6:2	VL	PVPLAEK	87	109	LOUCY_MHC_IP_5e8_061320_R1.raw
LLDSKVLSSK	10	98	98	10	363.894	3	26191	41.91	2893900	1088.64	13.8		99 99 100 99 98 99 99 98 99 99	LLDSKVLSSK	HCD	EXO1:4	LLDS	KVLSSK	710	-412	LOUCY_MHC_IP_5e8_061320_R1.raw
LLASVTYSL	9	86	86	9	483.784	2	139552	132.39	2530500	965.543	11.1		98 94 96 96 72 57 65 97 99	LLASVTYSL	HCD	PTPRF;FAT2;SLC2A12;PCDHGA11;DCHS2;PCDHGA5:4	LLAS	VTYSL	1644	-948	LOUCY_MHC_IP_5e8_061320_R1.raw
LVADLVHSL	9	91	91	9	483.791	2	89770	90.69	21725000	965.555	12.9		95 95 95 96 95 96 71 81 95	LVADLVHSL	HCD	HEATR5B;FRMPD3:3	LVA	DLVHSL	36	-330	LOUCY_MHC_IP_5e8_061320_R1.raw
RLGTVVHGK	9	95	95	9	483.796	2	34227	48.17	110600000	965.577	1.4		98 99 98 96 96 96 91 85 94	RLGTVVHGK	HCD	MTCH2:1	R	LGTVVHGK	40	82	LOUCY_MHC_IP_5e8_061320_R1.raw
LLATHSLVL	9	86	86	9	483.809	2	96565	96.33	9489000	965.591	13.5		99 99 99 89 70 72 62 89 97	LLATHSLVL	HCD	FRAS1;OBSL1;MUC16;ADORA2A:3	LLA	THSLVL	33	-881	LOUCY_MHC_IP_5e8_061320_R1.raw
KLLGVPLVK	9	87	87	9	483.833	2	66300	71.89	159730000	965.664	-13		100 100 100 90 46 54 98 99 100	KLLGVPLVK	HCD	NT5E;EFHB:3	KLL	GVPLVK	213	-161	LOUCY_MHC_IP_5e8_061320_R1.raw
VLRNLFTVK	9	85	85	9	363.903	3	71931	76.81	3515100	1088.67	14.5		95 90 49 49 90 98 99 99 99	VLRNLFTVK	HCD	APOB:5	VLRNL	FTVK	4294	189	LOUCY_MHC_IP_5e8_061320_R1.raw
VPREVVLGV	9	83	83	9	484.307	2	81403	84.36	81562000	966.586	13.2		96 86 49 59 61 99 100 100 100	VPREVVLGV	HCD	HAAO:2	VP	REVVLGV	88	-99	LOUCY_MHC_IP_5e8_061320_R1.raw
LLVPSLVGGL	10	92	92	10	484.319	2	141708	134.38	8037500	966.611	13.4		95 97 99 72 73 98 100 96 94 99	LLVPSLVGGL	HCD	NUP98:4	LLVP	SLVGGL	1235	1042	LOUCY_MHC_IP_5e8_061320_R1.raw
HALKAKTSL	9	90	90	9	484.799	2	47440	57.78	18895000	967.581	2.1		48 74 98 99 100 99 99 99 100	HALKAKTSL	HCD	TKFC:2	HA	LKAKTSL	62	461	LOUCY_MHC_IP_5e8_061320_R1.raw
LTGPVAELAV	10	82	82	10	485.288	2	58135	66.2	126900000	968.554	7.5		99 99 98 95 92 48 59 52 88 91	LTGPVAELAV	HCD	OBSCN:4	LTGP	VAELAV	6250	412	LOUCY_MHC_IP_5e8_061320_R1.raw
ALLGVRRGK	9	85	85	9	485.321	2	41935	53.5	242560000	968.624	3.1		99 99 100 86 73 69 49 98 100	ALLGVRRGK	HCD	NRXN2:4	ALLG	VRRGK	-1	1	LOUCY_MHC_IP_5e8_061320_R1.raw
ALALKVNKL	9	87	87	9	485.333	2	50044	59.9	263770000	968.638	14.3		96 96 98 97 90 79 69 69 91	ALALKVNKL	HCD	KDM4A:3	ALA	LKVNKL	432	-466	LOUCY_MHC_IP_5e8_061320_R1.raw
TSLQEPAPK	9	82	82	9	485.757	2	21275	37.96	12427000	969.513	-13.1		51 56 96 93 97 95 85 76 92	TSLQEPAPK	HCD	TTN;IRAK2:4	TSLQ	EPAPK	4183	-10220	LOUCY_MHC_IP_5e8_061320_R1.raw
VPEQVASKL	9	83	83	9	485.776	2	55553	64.36	126390000	969.549	-12.2		99 97 97 87 85 43 60 79 99	VPEQVASKL	HCD	SEC31B:6	VPEQVA	SKL	363	-499	LOUCY_MHC_IP_5e8_061320_R1.raw
VVDTLLLVV	9	81	81	9	485.819	2	140407	133.19	46272000	969.611	13.5		74 49 65 57 88 99 100 100 100	VVDTLLLVV	HCD	GNS;SMCHD1:2	VV	DTLLLVV	48	-48	LOUCY_MHC_IP_5e8_061320_R1.raw
LVANSLLKL	9	80	80	9	485.824	2	83786	85.81	16685000	969.622	12.3		97 97 97 79 44 51 90 82 88	LVANSLLKL	HCD	GAPDH;STAB2;A2ML1:2	LV	ANSLLKL	16	-143	LOUCY_MHC_IP_5e8_061320_R1.raw
ALLAALATVK	10	87	87	10	485.825	2	59263	66.67	78819000	969.622	13.7		95 97 97 67 57 94 94 90 89 89	ALLAALATVK	HCD	TIGD2:5	ALLAA	LATVK	403	330	LOUCY_MHC_IP_5e8_061320_R1.raw
LFPQAPVSL	9	85	85	9	486.288	2	107234	105.53	34722000	970.549	12		84 76 92 59 68 95 98 97 97	LFPQAPVSL	HCD	LMLN;ABCA9;ABCA6;ABCA8:5	LFPQA	PVSL	118	54	LOUCY_MHC_IP_5e8_061320_R1.raw
LLACGVVPSL	10	82	82	10	486.29	2	137490	130.64	14971000	970.552	13.4		88 71 59 48 65 97 100 99 97 97	LLACGVVPSL	HCD	PTPN5:6	LLACGV	VPSL	96	142	LOUCY_MHC_IP_5e8_061320_R1.raw
VVLSLVTKL	9	93	93	9	486.335	2	137490	130.14	63342000	970.643	14.1		88 86 99 96 95 92 92 95 97	VVLSLVTKL	HCD	ILF2;ADGRA1;OR51B5:2	VV	LSLVTKL	122	74	LOUCY_MHC_IP_5e8_061320_R1.raw
KLFNSLLKK	9	99	99	9	364.243	3	45253	56.14	30429000	1089.69	15		99 100 100 99 99 100 99 98 98	KLFNSLLKK	HCD	MYO18A:3	KLF	NSLLKK	1237	-966	LOUCY_MHC_IP_5e8_061320_R1.raw
TLTSEVHSV	9	97	97	9	486.755	2	34137	48.07	1726700	971.492	4.2		97 97 98 98 99 99 94 95 97	TLTSEVHSV	HCD	INTS13:1	T	LTSEVHSV	9	229	LOUCY_MHC_IP_5e8_061320_R1.raw
GRTGLSRLL	9	81	81	9	486.805	2	126693	122.37	8343100	971.588	8.8		41 46 94 91 92 87 85 96 99	GRTGLSRLL	HCD	OGDHL:2	GR	TGLSRLL	299	619	LOUCY_MHC_IP_5e8_061320_R1.raw
SSALLQLLK	9	95	95	9	486.814	2	125469	121.22	6431400	971.601	12.3		100 100 100 100 99 92 82 93 90	SSALLQLLK	HCD	RASGEF1C;FBXO25:2	SS	ALLQLLK	38	-108	LOUCY_MHC_IP_5e8_061320_R1.raw
NTSPVVTQK	9	97	97	9	487.261	2	21476	38.91	90269000	972.524	-16.7		95 99 100 100 99 98 97 90 97	NTSPVVTQK	HCD	HMGCR:1	N	TSPVVTQK	34	354	LOUCY_MHC_IP_5e8_061320_R1.raw
EVLGLALMK	9	93	93	9	487.288	2	68242	74.33	18117000	972.568	-5.4		99 98 98 92 92 89 90 85 95	EVLGLALMK	HCD	THUMPD2:1	E	VLGLALMK	2	228	LOUCY_MHC_IP_5e8_061320_R1.raw
VTLSLVTKL	9	88	88	9	487.325	2	137552	130.69	5872300	972.622	13.2		59 65 98 98 97 96 96 95 95	VTLSLVTKL	HCD	ILF2;ADGRA1;OR51B5:2	VT	LSLVTKL	77	74	LOUCY_MHC_IP_5e8_061320_R1.raw
LSLGTWGKL	9	83	83	9	487.793	2	123543	119.42	2630100	973.56	13.3		85 65 95 83 79 79 82 85 94	LSLGTWGKL	HCD	GARNL3:3	LSL	GTWGKL	894	-242	LOUCY_MHC_IP_5e8_061320_R1.raw
FAALESPQL	9	94	94	9	488.267	2	76730	80.5	5698400	974.507	13.6		94 97 98 98 96 96 86 86 98	FAALESPQL	HCD	MAP2:3	FAA	LESPQL	1310	1805	LOUCY_MHC_IP_5e8_061320_R1.raw
VLDHNPPAL	9	94	94	9	488.273	2	50436	59.9	9464600	974.519	14.2		92 92 97 80 94 99 99 99 100	VLDHNPPAL	HCD	MAD2L2:7	VLDHNPP	AL	135	-172	LOUCY_MHC_IP_5e8_061320_R1.raw
SLLPALYSL	9	84	84	9	488.794	2	144287	136.93	2939000	975.564	10.1		95 97 100 98 94 83 41 54 98	SLLPALYSL	HCD	CXCR3:2	SL	LPALYSL	47	55	LOUCY_MHC_IP_5e8_061320_R1.raw
GQAVTLLKF	9	88	88	9	488.801	2	94752	94.93	8230700	975.575	13.4		48 60 99 99 98 99 98 97 96	GQAVTLLKF	HCD	PRKDC;SEMA6A:5	GQAVT	LLKF	1689	84	LOUCY_MHC_IP_5e8_061320_R1.raw
RQPAHLEKL	9	85	85	9	364.551	3	42699	54.43	10907000	1090.62	5.2		44 55 98 98 93 97 98 95 96	RQPAHLEKL	HCD	ASXL2;SQLE:2	RQ	PAHLEKL	258	794	LOUCY_MHC_IP_5e8_061320_R1.raw
LLDSVTTTK	9	82	82	9	489.286	2	25250	41.32	1226100	976.544	14.2		99 98 96 84 49 51 88 84 91	LLDSVTTTK	HCD	COL6A3;PKHD1:4	LLDS	VTTTK	1439	2870	LOUCY_MHC_IP_5e8_061320_R1.raw
RPKYTSVLK	9	85	85	9	364.554	3	29728	45.03	23044000	1090.65	-8		88 96 97 93 92 66 57 89 92	RPKYTSVLK	HCD	PCDHA9;PCDHA13;PCDHA12;PCDHA10:2	RP	KYTSVLK	111	-395	LOUCY_MHC_IP_5e8_061320_R1.raw
FLDLSKAAL	9	82	82	9	489.293	2	120574	117.12	8011200	976.559	12.9		93 96 97 94 92 55 52 63 95	FLDLSKAAL	HCD	MYH14;TLN2;DNAH2:3	FLD	LSKAAL	526	1738	LOUCY_MHC_IP_5e8_061320_R1.raw
VALYPLSSK	9	94	94	9	489.293	2	84890	87.05	58137000	976.559	13.5		79 92 100 99 96 93 93 95 98	VALYPLSSK	HCD	P2RY8:2	VA	LYPLSSK	23	125	LOUCY_MHC_IP_5e8_061320_R1.raw
ALANHLLVK	9	82	82	9	489.815	2	60029	67.31	28294000	977.602	14.4		89 92 87 87 27 63 98 97 98	ALANHLLVK	HCD	TOPBP1;MDN1;RTTN:4	ALAN	HLLVK	873	-1397	LOUCY_MHC_IP_5e8_061320_R1.raw
SPTLLNCMT	9	82	82	9	490.24	2	109128	107.21	47262000	978.452	13.8		96 97 100 100 100 99 56 29 62	SPTLLNCMT	HCD	STT3B:6	SPTLLN	CMT	708	-248	LOUCY_MHC_IP_5e8_061320_R1.raw
MGPLPLSHK	9	84	84	9	490.27	2	34547	48.44	592020000	978.532	-5.8		43 57 96 98 92 94 91 85 98	MGPLPLSHK	HCD	TEP1:3	MGP	LPLSHK	1462	-667	LOUCY_MHC_IP_5e8_061320_R1.raw
GMMVTLLSK	9	95	95	9	490.276	2	103249	101.86	49279000	978.524	13.8		85 88 100 100 99 99 99 96 98	GMMVTLLSK	HCD	DICER1:4	GMMV	TLLSK	322	295	LOUCY_MHC_IP_5e8_061320_R1.raw
TLSSTKMVL	9	82	82	9	490.283	2	51342	60.71	15445000	978.542	9.2		91 92 78 69 68 77 70 96 99	TLSSTKMVL	HCD	INTS7:3	TLS	STKMVL	316	226	LOUCY_MHC_IP_5e8_061320_R1.raw
SLKFLRSLK	9	87	87	9	364.575	3	44692	55.65	1519200	1090.69	15.1		86 90 93 87 86 77 85 85 94	SLKFLRSLK	HCD	FBXO7:2	SL	KFLRSLK	32	-302	LOUCY_MHC_IP_5e8_061320_R1.raw
GGMSLFLKK	9	98	98	9	490.79	2	64463	71.04	12874000	979.552	13.7		93 98 99 100 100 99 99 99 99	GGMSLFLKK	HCD	TRMT61B:5	GGMSL	FLKK	257	-168	LOUCY_MHC_IP_5e8_061320_R1.raw
APANLRLLL	9	94	94	9	490.822	2	124631	120.57	15240000	979.618	12.6		99 100 100 97 97 68 86 100 100	APANLRLLL	HCD	PCDHGC5:2	AP	ANLRLLL	238	-259	LOUCY_MHC_IP_5e8_061320_R1.raw
RLAPGLLLK	9	86	86	9	490.841	2	69561	74.93	42744000	979.654	14.1		89 93 94 55 52 97 100 100 100	RLAPGLLLK	HCD	CABIN1;IL17D;ERAL1;DAGLB:3	RLA	PGLLLK	2	83	LOUCY_MHC_IP_5e8_061320_R1.raw
ASFVPGLYK	9	90	90	9	491.28	2	81588	84.36	46651000	980.533	13		56 70 100 100 99 97 98 98 99	ASFVPGLYK	HCD	TOP2B;TOP2A:2	AS	FVPGLYK	422	97	LOUCY_MHC_IP_5e8_061320_R1.raw
SSSFLLLSK	9	98	98	9	491.291	2	86758	88.59	11443000	980.554	13.8		93 100 100 100 100 100 99 95 95	SSSFLLLSK	HCD	BCL2L13;TBC1D5;FSHR;SEMG2;CACNA2D4:3	SSS	FLLLSK	2	-457	LOUCY_MHC_IP_5e8_061320_R1.raw
LVYPPPAPK	9	89	89	9	491.298	2	32358	46.77	33458000	980.569	13		78 78 98 98 97 90 88 80 93	LVYPPPAPK	HCD	NUP98;SPEG:3	LVY	PPPAPK	1690	-924	LOUCY_MHC_IP_5e8_061320_R1.raw
LVSALRPLL	9	95	95	9	491.333	2	123083	118.81	46541000	980.638	12.9		97 95 94 92 92 92 96 100 100	LVSALRPLL	HCD	PDE3B;GPC2:2	LV	SALRPLL	166	241	LOUCY_MHC_IP_5e8_061320_R1.raw
VVTLPVLNK	9	84	84	9	491.826	2	88201	89.84	26647000	981.622	14.9		51 49 92 98 92 88 97 91 96	VVTLPVLNK	HCD	EPC2:2	VV	TLPVLNK	267	355	LOUCY_MHC_IP_5e8_061320_R1.raw
EACSVLFSK	9	88	88	9	492.245	2	84123	86.4	47164000	982.479	-4.4		66 59 98 99 98 96 95 90 95	EACSVLFSK	HCD	NAALADL2:4	EACS	VLFSK	400	-716	LOUCY_MHC_IP_5e8_061320_R1.raw
LTTRPVSYR	9	94	94	9	364.882	3	16235	34.02	3646400	1091.61	15.4		100 99 95 84 92 93 95 95 97	LTTRPVSYR	HCD	PTPRT:4	LTTR	PVSYR	376	648	LOUCY_MHC_IP_5e8_061320_R1.raw
ALPDQVDLL	9	80	80	9	492.274	2	33323	47.33	80187000	982.534	-0.3		88 94 92 93 77 35 60 90 97	ALPDQVDLL	HCD	ADGRV1:3	ALP	DQVDLL	1667	-5776	LOUCY_MHC_IP_5e8_061320_R1.raw
QLPGGELAAK	10	81	81	10	492.286	2	33323	47.32	30933000	982.545	13.9		79 88 85 74 65 61 81 95 93 96	QLPGGELAAK	HCD	C5:5	QLPGG	ELAAK	90	684	LOUCY_MHC_IP_5e8_061320_R1.raw
LPEVARSVL	9	84	84	9	492.304	2	75910	80	7212400	982.581	12.6		100 99 100 97 95 46 40 84 98	LPEVARSVL	HCD	STARD7:2	LP	EVARSVL	1	-244	LOUCY_MHC_IP_5e8_061320_R1.raw
VPSDRLALL	9	91	91	9	492.305	2	101306	100.17	206720000	982.581	13.8		100 99 98 97 65 71 97 100 100	VPSDRLALL	HCD	HKDC1;HK1:2	VP	SDRLALL	434	790	LOUCY_MHC_IP_5e8_061320_R1.raw
QVLGVVLQK	9	98	98	9	492.323	2	64938	71.34	484600000	982.617	14.4		93 98 100 100 100 100 99 97 99	QVLGVVLQK	HCD	PNPLA6:5	QVLGV	VLQK	56	-901	LOUCY_MHC_IP_5e8_061320_R1.raw
VLADVLKLL	9	92	92	9	492.335	2	122743	118.67	20065000	982.643	12.8		97 97 96 95 85 86 88 92 97	VLADVLKLL	HCD	CETN3:2	VL	ADVLKLL	65	63	LOUCY_MHC_IP_5e8_061320_R1.raw
SLQYTSTSV	9	84	84	9	493.251	2	84856	87	5584300	984.476	11.3		79 79 90 81 68 68 98 99 100	SLQYTSTSV	HCD	PROSER1:3	SLQ	YTSTSV	886	642	LOUCY_MHC_IP_5e8_061320_R1.raw
HAAPPREAH	9	91	91	9	493.252	2	11656	29.26	2372600	984.489	1.4		78 92 100 99 86 77 95 99 99	HAAPPREAH	HCD	RPL21:2	HA	APPREAH	69	132	LOUCY_MHC_IP_5e8_061320_R1.raw
LRPPFRPPL	9	98	98	9	364.899	3	87708	89.24	6098000	1091.66	14.3		96 97 99 99 99 99 100 98 99	LRPPFRPPL	HCD	PRRC2C;ANKRD17:4	LRPP	FRPPL	169	-670	LOUCY_MHC_IP_5e8_061320_R1.raw
TPELQKSAL	9	92	92	9	493.777	2	37987	50.77	24004000	985.544	-4.9		97 97 100 99 75 67 96 99 100	TPELQKSAL	HCD	DCAF1:2	TP	ELQKSAL	321	675	LOUCY_MHC_IP_5e8_061320_R1.raw
VLSKVLSLK	9	98	98	9	493.841	2	44475	55.45	73810000	985.654	14.3		99 99 100 100 99 98 96 99 99	VLSKVLSLK	HCD	OR4X1;ZNF81;ARHGEF1;TLR7;TOMM70;PDZD2:3	VLS	KVLSLK	23	87	LOUCY_MHC_IP_5e8_061320_R1.raw
LLLDPFHAK	9	85	85	9	351.879	3	88878	90.39	47383000	1052.6	13.2		39 75 94 97 92 94 89 94 95	LLLDPFHAK	HCD	DNAH8:5	LLLDP	FHAK	3466	1619	LOUCY_MHC_IP_5e8_061320_R1.raw
QANTLSKLL	9	95	95	9	494.293	2	94944	95.27	114990000	986.576	-4.7		89 85 97 98 99 97 96 97 98	QANTLSKLL	HCD	TRIM5;DCAF12:2	QA	NTLSKLL	35	-209	LOUCY_MHC_IP_5e8_061320_R1.raw
LSLGLRSEL	9	82	82	9	494.303	2	117128	113.84	92816000	986.576	16.2		95 95 98 94 91 34 39 93 99	LSLGLRSEL	HCD	AQP11:2	LS	LGLRSEL	21	4	LOUCY_MHC_IP_5e8_061320_R1.raw
KTNALLSLK	9	98	98	9	494.321	2	36960	49.93	91439000	986.612	14.5		99 98 97 97 98 99 98 99 99	KTNALLSLK	HCD	SETX;CR2:3	KTN	ALLSLK	2277	-963	LOUCY_MHC_IP_5e8_061320_R1.raw
SASDLQLVR	9	90	90	9	494.782	2	46720	57.12	7668600	987.535	14.4		70 86 96 99 98 95 90 89 95	SASDLQLVR	HCD	DIXDC1:2	SA	SDLQLVR	102	510	LOUCY_MHC_IP_5e8_061320_R1.raw
KTNAKVSLK	9	88	88	9	494.802	2	36951	49.74	92503000	987.608	-18.6		99 97 91 85 52 74 99 100 100	KTNAKVSLK	HCD	NEB:5	KTNAK	VSLK	2468	-5592	LOUCY_MHC_IP_5e8_061320_R1.raw
LGYPKVALK	9	90	90	9	494.82	2	57894	65.73	6252600	987.612	13.8		85 85 96 90 90 92 92 90 95	LGYPKVALK	HCD	SIK3:4	LGYP	KVALK	1194	90	LOUCY_MHC_IP_5e8_061320_R1.raw
THLKLPSGKL	10	84	84	10	365.223	3	44019	55.35	2719100	1092.67	-16.3		45 34 92 97 98 98 97 93 93 96	THLKLPSGKL	HCD	MTX1:3	THL	KLPSGKL	220	362	LOUCY_MHC_IP_5e8_061320_R1.raw
HPLERPGAL	9	80	80	9	495.274	2	28026	43.12	32915000	988.545	-12.9		96 97 98 98 52 38 74 78 92	HPLERPGAL	HCD	NCR3LG1:4	HPLE	RPGAL	185	89	LOUCY_MHC_IP_5e8_061320_R1.raw
KTSELFKLK	9	83	83	9	365.231	3	89142	90.54	4981200	1092.65	14.6		60 56 91 95 95 87 84 88 93	KTSELFKLK	HCD	CCDC39:2	KT	SELFKLK	347	-264	LOUCY_MHC_IP_5e8_061320_R1.raw
TTNDLVKSL	9	85	85	9	495.784	2	25054	41.05	4264300	989.539	13.6		99 89 83 81 75 76 86 86 94	TTNDLVKSL	HCD	RMI1;IK:6	TTNDLV	KSL	110	-599	LOUCY_MHC_IP_5e8_061320_R1.raw
ALYGGRLLK	9	98	98	9	495.815	2	43184	54.62	271370000	989.602	13.4		100 100 100 99 95 92 98 100 100	ALYGGRLLK	HCD	DYNC2H1:6	ALYGGR	LLK	3924	119	LOUCY_MHC_IP_5e8_061320_R1.raw
RLLRPALVR	9	95	95	9	365.254	3	51604	60.61	17726000	1092.72	14.7		96 99 99 90 83 96 98 97 98	RLLRPALVR	HCD	TTC22;NOD2;SLC9A3R1:3	RLL	RPALVR	544	539	LOUCY_MHC_IP_5e8_061320_R1.raw
LPTSKMCVL	9	85	85	9	496.272	2	27073	42.74	459400000	990.524	5.7		99 99 99 95 61 43 77 99 100	LPTSKMCVL	HCD	LRBA;NBEA:3	LPT	SKMCVL	1124	-1840	LOUCY_MHC_IP_5e8_061320_R1.raw
AGQEKLFAK	9	81	81	9	496.289	2	45776	56.35	27319000	990.55	14.3		77 32 45 96 95 97 96 98 99	AGQEKLFAK	HCD	NWD1:4	AGQE	KLFAK	286	916	LOUCY_MHC_IP_5e8_061320_R1.raw
SLMGMVLKL	9	89	89	9	496.294	2	139962	132.74	1883100	990.561	12.5		60 68 96 95 93 99 99 99 99	SLMGMVLKL	HCD	SCN4A;SCN3A;SCN9A:4	SLMG	MVLKL	1174	624	LOUCY_MHC_IP_5e8_061320_R1.raw
SLMGMVLKL	9	98	98	9	496.294	2	140912	133.69	19312000	990.561	12.5		96 97 99 100 99 100 100 100 100	SLMGMVLKL	HCD	SCN4A;SCN3A;SCN9A:4	SLMG	MVLKL	1174	624	LOUCY_MHC_IP_5e8_061320_R1.raw
SLLSSFPKL	9	87	87	9	496.302	2	118395	114.93	4993500	990.575	14.3		86 88 99 98 95 66 65 93 97	SLLSSFPKL	HCD	MYO16:3	SLL	SSFPKL	94	1629	LOUCY_MHC_IP_5e8_061320_R1.raw
ALFVLSTLK	9	99	99	9	496.319	2	124605	120.32	261120000	990.611	12.2		99 99 100 100 100 99 98 98 99	ALFVLSTLK	HCD	TFCP2L1:2	AL	FVLSTLK	24	457	LOUCY_MHC_IP_5e8_061320_R1.raw
ALFVLSTLK	9	80	80	9	496.319	2	125933	121.62	4455600	990.611	12.2		61 62 93 91 92 85 70 70 94	ALFVLSTLK	HCD	TFCP2L1:2	AL	FVLSTLK	24	457	LOUCY_MHC_IP_5e8_061320_R1.raw
KDADFGLAR	9	84	84	9	496.764	2	59989	67.17	288120000	991.509	5.8		37 56 96 98 96 90 93 94 97	KDADFGLAR	HCD	CDK9;BLK;YES1;HCK;ICK;FGFR1;LIMK1;LYN;CDK6;LCK;FGR;FGFR4;CDK12;CDK14;MET;CDK18;MAK;CDK4;CDK16;CDK13;FGFR3;FYN;MST1R;FGFR2;CDK10;CDK17;SRMS;SRC:2	KD	ADFGLAR	275	165	LOUCY_MHC_IP_5e8_061320_R1.raw
ALLEHEPAL	9	85	85	9	496.781	2	116441	113.89	60563000	991.534	13.5		96 97 99 98 35 60 85 96 99	ALLEHEPAL	HCD	SPTA1;SPTAN1;CACNA1C:4	ALLE	HEPAL	459	1764	LOUCY_MHC_IP_5e8_061320_R1.raw
LLDVLGYSL	9	84	84	9	496.792	2	140679	133.44	16125000	991.559	10.7		100 99 100 96 81 26 55 99 100	LLDVLGYSL	HCD	LRBA;NAV2:3	LLD	VLGYSL	2588	526	LOUCY_MHC_IP_5e8_061320_R1.raw
AVFGLVMGSL	10	81	81	10	497.282	2	105419	103.81	3099400	992.536	13.1		54 65 98 94 92 92 76 68 80 94	AVFGLVMGSL	HCD	SWT1:7	AVFGLVM	GSL	633	-518	LOUCY_MHC_IP_5e8_061320_R1.raw
LPAGWHTLV	9	82	82	9	497.287	2	112568	110	1136300	992.544	15.4		93 92 95 89 91 35 52 92 97	LPAGWHTLV	HCD	DYNC1LI2:5	LPAGW	HTLV	309	-217	LOUCY_MHC_IP_5e8_061320_R1.raw
TLYAVLKSV	9	89	89	9	497.309	2	92440	93.08	9485800	992.591	13.8		98 98 99 97 95 93 76 66 83	TLYAVLKSV	HCD	VPS13D:3	TLY	AVLKSV	3176	-1897	LOUCY_MHC_IP_5e8_061320_R1.raw
TLDKTVAAYL	10	96	96	10	365.547	3	46378	56.5	336950000	1093.6	14.7		96 94 99 98 97 95 94 92 96 97	TLDKTVAAYL	HCD	CYP24A1:4	TLDK	TVAAYL	396	-315	LOUCY_MHC_IP_5e8_061320_R1.raw
LLVAESLHL	9	83	83	9	497.807	2	119476	115.98	10923000	993.586	13.8		100 99 99 93 63 32 84 79 97	LLVAESLHL	HCD	WDR18:2	LL	VAESLHL	30	98	LOUCY_MHC_IP_5e8_061320_R1.raw
ATFVPGLYK	9	97	97	9	498.288	2	83936	86.25	32774000	994.549	13.1		99 99 100 100 97 93 95 96 98	ATFVPGLYK	HCD	TOP2B;TOP2A:1	A	TFVPGLYK	1	96	LOUCY_MHC_IP_5e8_061320_R1.raw
LLLGTTHQL	9	95	95	9	498.305	2	77895	81.43	7042700	994.581	13.5		94 100 100 98 97 97 85 88 97	LLLGTTHQL	HCD	LAMA2;CREBBP:4	LLLG	TTHQL	1580	-1201	LOUCY_MHC_IP_5e8_061320_R1.raw
VKHYPLPKL	9	82	82	9	365.566	3	27372	42.92	41364000	1093.66	11.2		88 88 51 71 89 91 82 88 95	VKHYPLPKL	HCD	TTN:3	VKH	YPLPKL	5476	1316	LOUCY_MHC_IP_5e8_061320_R1.raw
MVDGHVLLL	9	80	80	9	498.781	2	143903	136.58	3079700	995.547	-1		82 94 99 88 26 50 87 100 100	MVDGHVLLL	HCD	ATP8B1;ATP10D;ATP10B:3	MVD	GHVLLL	537	-934	LOUCY_MHC_IP_5e8_061320_R1.raw
LEAERPLAV	9	88	88	9	499.294	2	74365	78.47	96182000	996.56	12.5		94 97 96 97 88 55 72 95 97	LEAERPLAV	HCD	IL27RA:3	LEA	ERPLAV	144	-89	LOUCY_MHC_IP_5e8_061320_R1.raw
FVALLQGHL	9	84	84	9	499.301	2	126549	122.27	6310500	996.576	12.1		88 91 97 94 96 85 44 71 91	FVALLQGHL	HCD	WDFY4:3	FVA	LLQGHL	1279	1629	LOUCY_MHC_IP_5e8_061320_R1.raw
GPPGARFLAL	10	85	85	10	499.799	2	114103	111.39	6260600	997.571	13.4		96 96 96 91 89 55 61 74 98 99	GPPGARFLAL	HCD	PLEKHG4:1	G	PPGARFLAL	7	525	LOUCY_MHC_IP_5e8_061320_R1.raw
VLLTQLKAL	9	95	95	9	499.841	2	126922	122.42	1695200	997.654	13.2		99 100 99 94 85 91 96 98 99	VLLTQLKAL	HCD	ARHGAP39:2	VL	LTQLKAL	371	-102	LOUCY_MHC_IP_5e8_061320_R1.raw
VTLSPLLEK	9	89	89	9	500.314	2	116121	113.29	17059000	998.601	12.6		93 95 95 94 89 90 80 81 88	VTLSPLLEK	HCD	POLR1B:2	VT	LSPLLEK	520	1076	LOUCY_MHC_IP_5e8_061320_R1.raw
VVTETPLKL	9	83	83	9	500.315	2	73353	77.83	2757600	998.601	13.9		97 97 97 96 45 43 74 98 99	VVTETPLKL	HCD	AKAP13:3	VVT	ETPLKL	14	-142	LOUCY_MHC_IP_5e8_061320_R1.raw
VVALSLGTLK	10	83	83	10	500.83	2	96524	96.27	1742300	999.633	13.5		98 97 97 96 89 88 51 41 80 90	VVALSLGTLK	HCD	TSC2:5	VVALS	LGTLK	804	1658	LOUCY_MHC_IP_5e8_061320_R1.raw
TEAKAKGPSL	10	82	82	10	501.286	2	84195	86.55	18370000	1000.56	3.3		97 99 99 85 67 54 50 89 90 93	TEAKAKGPSL	HCD	COL27A1;PCLO:4	TEAK	AKGPSL	459	-679	LOUCY_MHC_IP_5e8_061320_R1.raw
TKYGLLHGL	9	82	82	9	501.295	2	135703	129.19	5219400	1000.57	5		56 62 97 92 93 95 78 78 92	TKYGLLHGL	HCD	ARHGEF2:2	TK	YGLLHGL	86	745	LOUCY_MHC_IP_5e8_061320_R1.raw
LLMGVELKV	9	85	85	9	501.313	2	122462	118.22	77155000	1000.6	12.2		100 99 95 87 89 78 66 60 94	LLMGVELKV	HCD	APOB:4	LLMG	VELKV	798	-861	LOUCY_MHC_IP_5e8_061320_R1.raw
LLTSDKVLL	9	90	90	9	501.322	2	107556	105.91	102800000	1000.62	12.5		99 99 99 96 73 65 84 100 100	LLTSDKVLL	HCD	WDR11:2	LL	TSDKVLL	33	804	LOUCY_MHC_IP_5e8_061320_R1.raw
TAASEVVVVK	10	89	89	10	501.789	2	50183	59.45	150340000	1001.58	-11.7		85 69 77 95 96 95 89 92 99 98	TAASEVVVVK	HCD	ZNF740:4	TAAS	EVVVVK	19	-82	LOUCY_MHC_IP_5e8_061320_R1.raw
LLYGHSVTL	9	86	86	9	501.792	2	41198	53.29	49812000	1001.55	14.1		99 99 99 97 65 72 62 88 95	LLYGHSVTL	HCD	OR5L2:3	LLY	GHSVTL	32	-247	LOUCY_MHC_IP_5e8_061320_R1.raw
LAVVQAAFAL	10	80	80	10	501.802	2	54169	62.92	40776000	1001.59	-1.7		60 69 99 99 96 72 65 62 79 98	LAVVQAAFAL	HCD	GGT3P;GGT2;GGT1:6	LAVVQA	AFAL	539	-112	LOUCY_MHC_IP_5e8_061320_R1.raw
HPALRQPAL	9	93	93	9	501.802	2	35091	48.48	5760800	1001.58	13		94 96 97 95 89 82 89 98 99	HPALRQPAL	HCD	HIVEP3:4	HPAL	RQPAL	1516	588	LOUCY_MHC_IP_5e8_061320_R1.raw
LPAAEALLKK	10	85	85	10	351.894	3	49107	59.16	17713000	1052.66	1.4		95 93 77 69 69 89 90 90 90 93	LPAAEALLKK	HCD	LAMA2:2	LP	AAEALLKK	547	1745	LOUCY_MHC_IP_5e8_061320_R1.raw
DLLGVACLSL	10	86	86	10	502.284	2	114753	111.67	6609300	1002.54	11		95 96 97 93 92 85 56 56 92 97	DLLGVACLSL	HCD	KNTC1:6	DLLGVA	CLSL	2057	205	LOUCY_MHC_IP_5e8_061320_R1.raw
LLRKPLVRT	9	82	82	9	365.922	3	32637	46.77	1360800	1094.73	14.2		99 94 91 93 93 90 82 35 61	LLRKPLVRT	HCD	VEZT:3	LLR	KPLVRT	498	-50	LOUCY_MHC_IP_5e8_061320_R1.raw
LTTELLNSL	9	80	80	9	502.289	2	88281	89.54	39333000	1002.56	3.8		98 98 69 91 85 84 39 71 84	LTTELLNSL	HCD	KANSL1L:2	LT	TELLNSL	156	480	LOUCY_MHC_IP_5e8_061320_R1.raw
QVMSLGLQK	9	92	92	9	502.292	2	58515	66.46	22518000	1002.55	15.4		90 96 96 97 97 86 86 87 93	QVMSLGLQK	HCD	WDFY3:3	QVM	SLGLQK	892	-1352	LOUCY_MHC_IP_5e8_061320_R1.raw
VLSEKEVSL	9	82	82	9	502.293	2	68264	73.88	5471900	1002.56	12.8		99 98 97 96 50 56 50 95 99	VLSEKEVSL	HCD	FAT2:3	VLS	EKEVSL	617	544	LOUCY_MHC_IP_5e8_061320_R1.raw
DVACKKDLL	9	82	82	9	502.781	2	71530	76.06	593760000	1003.54	10.9		98 95 96 66 52 49 88 93 99	DVACKKDLL	HCD	ZC3H7A:3	DVA	CKKDLL	507	469	LOUCY_MHC_IP_5e8_061320_R1.raw
VLSKTTMLL	9	82	82	9	503.302	2	89342	90.59	8276200	1004.59	-4.3		93 95 92 57 50 62 86 99 100	VLSKTTMLL	HCD	TTN:4	VLSK	TTMLL	29127	6340	LOUCY_MHC_IP_5e8_061320_R1.raw
VLLPTVHDL	9	90	90	9	503.806	2	88270	89.64	134430000	1005.59	12.2		82 95 100 99 96 92 75 82 88	VLLPTVHDL	HCD	ASB5:2	VL	LPTVHDL	2	-100	LOUCY_MHC_IP_5e8_061320_R1.raw
TLFNKVATL	9	84	84	9	503.806	2	117560	114.19	11389000	1005.59	12.2		96 97 98 91 45 62 77 97 98	TLFNKVATL	HCD	A2ML1:4	TLFN	KVATL	810	-857	LOUCY_MHC_IP_5e8_061320_R1.raw
TLFSGLLQK	9	95	95	9	503.807	2	110806	108.55	21302000	1005.59	13.5		99 99 100 98 93 94 92 90 97	TLFSGLLQK	HCD	GMCL2;GMCL1;TXNRD3:3	TLF	SGLLQK	99	-257	LOUCY_MHC_IP_5e8_061320_R1.raw
ALTDFTRAL	9	91	91	9	504.286	2	105985	104.31	37514000	1006.54	13.2		96 97 99 99 96 68 68 97 99	ALTDFTRAL	HCD	PWP2:3	ALT	DFTRAL	540	757	LOUCY_MHC_IP_5e8_061320_R1.raw
SPSSLLYKL	9	87	87	9	504.291	2	102700	101.21	47367000	1006.57	-1.4		84 96 99 98 98 98 65 56 95	SPSSLLYKL	HCD	CDH7;N4BP2;CPT2;TRPV3:3	SPS	SLLYKL	568	-81	LOUCY_MHC_IP_5e8_061320_R1.raw
NLELHLVAV	9	86	86	9	504.305	2	97881	97.12	344370000	1006.58	13.3		72 82 96 79 61 91 99 98 99	NLELHLVAV	HCD	PPIL2:4	NLEL	HLVAV	291	114	LOUCY_MHC_IP_5e8_061320_R1.raw
VLVQLHVSL	9	81	81	9	504.323	2	112784	110.29	17772000	1006.62	13.4		91 99 99 97 97 40 40 78 89	VLVQLHVSL	HCD	SNRNP200;OSBPL6:3	VLV	QLHVSL	170	-1185	LOUCY_MHC_IP_5e8_061320_R1.raw
LAQSLLHLL	9	80	80	9	504.323	2	141017	133.69	2382500	1006.62	13.4		62 54 85 74 78 91 88 94 98	LAQSLLHLL	HCD	XKR4;OSBPL10;PNPLA6;KPNA1;OSBPL11:2	LA	QSLLHLL	33	255	LOUCY_MHC_IP_5e8_061320_R1.raw
LLAPLVRLL	9	82	82	9	504.359	2	140248	132.98	4487100	1006.69	12.6		99 99 100 96 79 31 38 95 99	LLAPLVRLL	HCD	ANKAR:1	L	LAPLVRLL	1	1034	LOUCY_MHC_IP_5e8_061320_R1.raw
TPRLPRPFL	9	97	97	9	366.231	3	96660	96.47	65785000	1095.66	15.5		99 96 97 99 96 95 97 99 100	TPRLPRPFL	HCD	MYO15A:4	TPRL	PRPFL	2029	-478	LOUCY_MHC_IP_5e8_061320_R1.raw
EESALQKGF	9	83	83	9	504.746	2	78929	82.38	5973500	1007.49	-15.6		85 96 96 95 93 45 49 90 97	EESALQKGF	HCD	SMURF2;SMURF1:3	EES	ALQKGF	403	599	LOUCY_MHC_IP_5e8_061320_R1.raw
MLAELHAPK	9	93	93	9	505.285	2	31463	45.86	13956000	1008.54	13.5		95 98 99 99 98 85 89 81 94	MLAELHAPK	HCD	XIRP2:4	MLAE	LHAPK	2369	-2199	LOUCY_MHC_IP_5e8_061320_R1.raw
EALEKPPLL	9	89	89	9	505.294	2	109999	107.95	4874600	1008.59	-12.1		62 49 94 99 99 99 99 100 100	EALEKPPLL	HCD	KDM4D;KDM4B;NAA16;CUBN:3	EAL	EKPPLL	290	-50	LOUCY_MHC_IP_5e8_061320_R1.raw
TLLGFFKAL	9	93	93	9	505.314	2	140248	133.09	2034700	1008.6	13.2		98 99 99 96 93 93 88 85 92	TLLGFFKAL	HCD	MRPL46;ABCC1:4	TLLG	FFKAL	7	232	LOUCY_MHC_IP_5e8_061320_R1.raw
LLARPTLLL	9	80	80	9	505.349	2	138958	131.89	12887000	1008.67	13.5		96 79 79 54 41 72 100 100 100	LLARPTLLL	HCD	PROK2:2	LL	ARPTLLL	8	-17	LOUCY_MHC_IP_5e8_061320_R1.raw
SPSGLGQRLP	10	83	83	10	506.29	2	36218	49.44	5947400	1010.55	14.1		96 97 100 99 99 92 80 75 41 54	SPSGLGQRLP	HCD	MED13L:5	SPSGL	GQRLP	2060	602	LOUCY_MHC_IP_5e8_061320_R1.raw
LVYPPPNLV	9	94	94	9	506.304	2	33607	47.82	35713000	1010.58	14.1		98 96 98 98 95 90 89 90 94	LVYPPPNLV	HCD	TTN:3	LVY	PPPNLV	13618	21106	LOUCY_MHC_IP_5e8_061320_R1.raw
VPNLQKLSL	9	85	85	9	506.32	2	103525	102.21	8322300	1010.61	12.4		100 99 98 96 59 51 71 98 99	VPNLQKLSL	HCD	DNAH14:3	VPN	LQKLSL	1851	2544	LOUCY_MHC_IP_5e8_061320_R1.raw
HLFAQVVAK	9	99	99	9	506.807	2	46173	56.85	50184000	1011.59	13.2		100 100 100 98 95 99 100 100 100	HLFAQVVAK	HCD	DUOX2:6	HLFAQV	VAK	773	-756	LOUCY_MHC_IP_5e8_061320_R1.raw
LGFPPLLQK	9	96	96	9	506.82	2	102237	100.13	612250000	1011.61	12.7		96 96 100 100 98 97 95 90 96	LGFPPLLQK	HCD	REV3L:3	LGF	PPLLQK	1109	-2987	LOUCY_MHC_IP_5e8_061320_R1.raw
LLAQELVKV	9	99	99	9	506.83	2	95310	95.67	248100000	1011.63	12.4		100 100 100 99 99 99 99 98 98	LLAQELVKV	HCD	CROCC2;MYH9;CKAP5;SPTBN5;RYR3:4	LLAQ	ELVKV	105	-1616	LOUCY_MHC_IP_5e8_061320_R1.raw
LPLSKLTLK	9	84	84	9	506.848	2	65335	71.34	59792000	1011.67	13		94 92 95 89 52 57 88 92 95	LPLSKLTLK	HCD	ANKRD62:2	LP	LSKLTLK	392	-526	LOUCY_MHC_IP_5e8_061320_R1.raw
LALPGTLLKK	10	89	89	10	351.911	3	70364	75.57	25410000	1052.7	14.8		94 69 86 98 93 89 81 90 98 99	LALPGTLLKK	HCD	TMEM41A:2	LA	LPGTLLKK	47	233	LOUCY_MHC_IP_5e8_061320_R1.raw
QPNKKLLEK	9	80	80	9	366.567	3	47395	57.46	25136000	1096.66	16.1		76 32 48 94 98 98 97 95 89	QPNKKLLEK	HCD	KAT2B;NLRP5;IARS2:3	QPN	KKLLEK	404	-666	LOUCY_MHC_IP_5e8_061320_R1.raw
LLNVQVLSK	9	90	90	9	507.328	2	79531	82.68	1164900	1012.63	13.1		100 99 96 93 85 85 82 78 92	LLNVQVLSK	HCD	ZNF33A;TTN:5	LLNVQ	VLSK	805	154	LOUCY_MHC_IP_5e8_061320_R1.raw
RALNVSLLK	9	81	81	9	507.334	2	48909	59.31	165650000	1012.64	13.1		79 74 81 43 59 98 99 99 99	RALNVSLLK	HCD	VPS33B;SLIT1:3	RAL	NVSLLK	484	53	LOUCY_MHC_IP_5e8_061320_R1.raw
LPSRKVLKL	9	85	85	9	351.915	3	53526	62.39	16680000	1052.71	14.2		99 96 97 68 66 71 80 96 99	LPSRKVLKL	HCD	LYN;FKBP5;DNAH12:3	LPS	RKVLKL	112	-246	LOUCY_MHC_IP_5e8_061320_R1.raw
NLAEVQRSV	9	88	88	9	508.282	2	59858	67.36	25037000	1014.55	3.2		85 90 97 95 79 77 81 94 97	NLAEVQRSV	HCD	TRIM32:6	NLAEVQ	RSV	228	-235	LOUCY_MHC_IP_5e8_061320_R1.raw
APDPDLKLF	9	81	81	9	508.284	2	111253	109.1	9554800	1014.54	13.7		72 23 54 95 98 90 96 100 100	APDPDLKLF	HCD	FCHSD1:4	APDP	DLKLF	679	281	LOUCY_MHC_IP_5e8_061320_R1.raw
DLAKELTLL	9	82	82	9	508.308	2	95427	95.97	185800000	1014.6	5.6		61 91 92 55 85 84 71 99 100	DLAKELTLL	HCD	GOLGA6B;GOLGA6C;GOLGA6D;GOLGA6A:2	DL	AKELTLL	135	-128	LOUCY_MHC_IP_5e8_061320_R1.raw
YLGDSHVLL	9	93	93	9	508.781	2	99500	98.77	11857000	1015.53	12.8		98 96 94 95 94 66 95 100 100	YLGDSHVLL	HCD	SCN3A:4	YLGD	SHVLL	317	-123	LOUCY_MHC_IP_5e8_061320_R1.raw
FLSLLDLPV	9	87	87	9	508.801	2	143680	136.03	7131500	1015.6	-8.5		57 63 83 99 97 97 96 95 98	FLSLLDLPV	HCD	BBS7;DHTKD1;PATJ:3	FLS	LLDLPV	99	-412	LOUCY_MHC_IP_5e8_061320_R1.raw
TLAGLVTKTL	10	92	92	10	508.827	2	124723	120.52	51957000	1015.63	12.6		95 97 100 100 100 100 90 72 70 97	TLAGLVTKTL	HCD	PSMB10:6	TLAGLV	TKTL	40	-216	LOUCY_MHC_IP_5e8_061320_R1.raw
RELSTHAGF	9	81	81	9	509.26	2	48137	58.32	2681500	1016.5	1.5		48 88 97 95 91 88 91 56 76	RELSTHAGF	HCD	RPAP1:6	RELSTH	AGF	706	440	LOUCY_MHC_IP_5e8_061320_R1.raw
SLTTVQLQK	9	96	96	9	509.307	2	33260	47.28	240980000	1016.59	12.5		95 99 100 100 98 95 96 91 98	SLTTVQLQK	HCD	CCDC7;DNAH6;CCDC168:5	SLTTV	QLQK	534	582	LOUCY_MHC_IP_5e8_061320_R1.raw
ENDPTKTTL	9	85	85	9	509.748	2	30261	44.57	16983000	1017.5	-16.8		61 50 96 90 92 94 96 95 97	ENDPTKTTL	HCD	NCOR1:5	ENDPT	KTTL	2002	1923	LOUCY_MHC_IP_5e8_061320_R1.raw
FLDLTNAPK	9	80	80	9	509.789	2	76811	80.26	383020000	1017.55	12.9		92 96 98 93 86 85 88 26 55	FLDLTNAPK	HCD	ADAMTS12;MORC2:3	FLD	LTNAPK	442	-1242	LOUCY_MHC_IP_5e8_061320_R1.raw
KLMSLSVLK	9	89	89	9	509.827	2	67538	73.38	3368400	1017.63	14		100 99 97 94 57 61 97 99 99	KLMSLSVLK	HCD	DCHS2;TRIP11:5	KLMSL	SVLK	964	2591	LOUCY_MHC_IP_5e8_061320_R1.raw
LSYHLPLKK	9	92	92	9	366.899	3	41438	53.37	14048000	1097.66	15.2		86 83 87 86 98 96 97 97 97	LSYHLPLKK	HCD	DPF3:4	LSYH	LPLKK	212	103	LOUCY_MHC_IP_5e8_061320_R1.raw
YLDGNELPV	9	92	92	9	510.25	2	107381	105.61	6915900	1018.5	-11.5		98 98 99 88 84 95 93 84 94	YLDGNELPV	HCD	LAMA5;PKHD1;LAMA3:3	YLD	GNELPV	2944	-222	LOUCY_MHC_IP_5e8_061320_R1.raw
FLEEKSPAV	9	85	85	9	510.27	2	44301	55.4	35390000	1018.53	-7.8		80 94 83 89 59 93 88 89 95	FLEEKSPAV	HCD	UBAP2L:3	FLE	EKSPAV	361	436	LOUCY_MHC_IP_5e8_061320_R1.raw
LLFSEGKLL	9	93	93	9	510.317	2	116702	113.44	121040000	1018.61	13.6		100 99 99 95 96 84 73 94 98	LLFSEGKLL	HCD	FRMPD4;ACAP2;ABCA8;TRRAP:3	LLF	SEGKLL	198	109	LOUCY_MHC_IP_5e8_061320_R1.raw
LNLKKLEKL	9	92	92	9	366.914	3	47517	57.42	170010000	1097.72	2.6		86 86 92 95 97 97 93 88 95	LNLKKLEKL	HCD	PPP1R42;MYO9A:2	LN	LKKLEKL	32	92	LOUCY_MHC_IP_5e8_061320_R1.raw
KVPEHVLVK	9	97	97	9	350.228	3	56097	64.41	7042100	1047.64	16.9		89 91 100 100 99 99 100 100 100	KVPEHVLVK	HCD	FBXO46:2	KV	PEHVLVK	99	476	LOUCY_MHC_IP_5e8_061320_R1.raw
PNYVGLTEK	9	90	90	9	510.779	2	29974	44.71	15266000	1019.53	13.8		50 65 99 100 99 99 100 100 100	PNYVGLTEK	HCD	SNRNP200:2	PN	YVGLTEK	655	688	LOUCY_MHC_IP_5e8_061320_R1.raw
VVSNTLFKL	9	84	84	9	510.814	2	81163	83.92	4903800	1019.6	12.4		100 99 96 48 40 88 93 96 98	VVSNTLFKL	HCD	TTN:4	VVSN	TLFKL	6892	-12855	LOUCY_MHC_IP_5e8_061320_R1.raw
YLASLRVSL	9	85	85	9	511.297	2	110705	108.75	9577800	1020.6	-16.1		99 99 99 99 97 49 46 86 93	YLASLRVSL	HCD	GDPD2;KCNJ10:3	YLA	SLRVSL	202	147	LOUCY_MHC_IP_5e8_061320_R1.raw
YVVPFVGKL	9	84	84	9	511.314	2	118153	114.79	79499000	1020.6	13		98 99 100 95 92 92 45 49 94	YVVPFVGKL	HCD	ZFHX4:6	YVVPFV	GKL	3344	1906	LOUCY_MHC_IP_5e8_061320_R1.raw
FVLPSPYTV	9	81	81	9	511.787	2	141709	134.34	5924700	1021.55	10.1		98 98 99 94 54 43 87 65 96	FVLPSPYTV	HCD	CLCN7:3	FVL	PSPYTV	185	742	LOUCY_MHC_IP_5e8_061320_R1.raw
QMVLSGKLF	9	82	82	9	511.792	2	103114	101.36	44585000	1021.56	6.1		41 32 97 99 98 92 91 94 97	QMVLSGKLF	HCD	ZNF425;FAR1:2	QM	VLSGKLF	31	-255	LOUCY_MHC_IP_5e8_061320_R1.raw
VLNNTVLLH	9	82	82	9	511.81	2	83722	86.26	11710000	1021.59	12.6		85 86 82 82 67 80 82 87 85	VLNNTVLLH	HCD	ABCC8:4	VLNN	TVLLH	20	-583	LOUCY_MHC_IP_5e8_061320_R1.raw
ALSETYVQL	9	82	82	9	512.276	2	126652	122.32	20610000	1022.53	9.7		96 95 94 94 72 70 46 76 95	ALSETYVQL	HCD	PSD4:3	ALS	ETYVQL	310	975	LOUCY_MHC_IP_5e8_061320_R1.raw
VSFPLFKSV	9	86	86	9	512.304	2	112121	109.3	444110000	1022.58	12.3		95 96 96 86 93 94 66 59 94	VSFPLFKSV	HCD	MROH2B;CD163:3	VSF	PLFKSV	1380	-995	LOUCY_MHC_IP_5e8_061320_R1.raw
ALLQPQLLK	9	87	87	9	512.338	2	90513	91.38	53538000	1022.65	13.2		97 98 99 92 74 75 79 79 90	ALLQPQLLK	HCD	RIPK4;PTPN13;PRKG2;SREBF2:3	ALL	QPQLLK	11	-471	LOUCY_MHC_IP_5e8_061320_R1.raw
LALPVWLVL	9	82	82	9	512.339	2	137051	130.24	14263000	1022.65	9.8		98 93 98 92 50 50 65 96 99	LALPVWLVL	HCD	TMEM270:3	LAL	PVWLVL	80	86	LOUCY_MHC_IP_5e8_061320_R1.raw
QNLEAVHTL	9	86	86	9	512.775	2	93142	93.58	2044700	1023.53	1.4		44 52 98 99 97 97 94 95 97	QNLEAVHTL	HCD	TTK:2	QN	LEAVHTL	104	631	LOUCY_MHC_IP_5e8_061320_R1.raw
VVDSLHDLK	9	80	80	9	513.293	2	114219	111.59	22576000	1024.56	16.2		88 90 93 44 85 59 85 90 93	VVDSLHDLK	HCD	POLL:3	VVD	SLHDLK	83	-323	LOUCY_MHC_IP_5e8_061320_R1.raw
LLNLTRELK	9	91	91	9	367.238	3	67621	73.53	30011000	1098.68	14.8		97 97 96 96 91 76 88 89 95	LLNLTRELK	HCD	ANKRD26;LUZP1:2	LL	NLTRELK	64	1658	LOUCY_MHC_IP_5e8_061320_R1.raw
LLYPTARPP	9	84	84	9	514.307	2	49859	59.84	28232000	1026.59	13.2		100 99 99 97 97 97 57 46 69	LLYPTARPP	HCD	PGR:3	LLY	PTARPP	460	-425	LOUCY_MHC_IP_5e8_061320_R1.raw
VLSEELPKL	9	90	90	9	514.312	2	61028	68.31	3128400	1026.6	12.3		98 98 99 99 99 71 57 93 98	VLSEELPKL	HCD	PTPN13;KIAA0232:3	VLS	EELPKL	291	744	LOUCY_MHC_IP_5e8_061320_R1.raw
LPSSQREVL	9	88	88	9	514.797	2	40419	52.56	87890000	1027.57	13.3		99 98 99 95 86 50 71 95 99	LPSSQREVL	HCD	RIMBP3B;RIMBP3C;RIMBP3;TSPOAP1:3	LPS	SQREVL	1536	531	LOUCY_MHC_IP_5e8_061320_R1.raw
LLEAKLETL	9	81	81	9	515.317	2	103459	101.21	950140000	1028.61	6.5		94 91 69 55 60 78 90 97 99	LLEAKLETL	HCD	CLEC4M;FAM76A;FAM184A;IP6K2;STXBP4;FAM76B;SRCIN1:3	LLE	AKLETL	13	-207	LOUCY_MHC_IP_5e8_061320_R1.raw
RSLSVLLNK	9	86	86	9	515.331	2	42459	54.09	115380000	1028.63	13.5		84 76 63 63 89 99 100 99 100	RSLSVLLNK	HCD	IER5:2	RS	LSVLLNK	40	-31	LOUCY_MHC_IP_5e8_061320_R1.raw
VDCDSLEHL	9	88	88	9	515.727	2	80898	83.92	15469000	1029.44	-4.6		41 59 98 100 99 99 99 97 99	VDCDSLEHL	HCD	QARS:2	VD	CDSLEHL	104	444	LOUCY_MHC_IP_5e8_061320_R1.raw
TVLEDLKNV	9	96	96	9	515.8	2	90771	91.63	4020800	1029.57	13.7		93 96 98 99 98 97 94 94 98	TVLEDLKNV	HCD	MAP2:4	TVLE	DLKNV	961	1668	LOUCY_MHC_IP_5e8_061320_R1.raw
TAPLSTLKSL	10	89	89	10	515.818	2	86412	88.14	36633000	1029.61	13.3		82 85 98 98 93 89 88 81 82 94	TAPLSTLKSL	HCD	HEATR6:3	TAP	LSTLKSL	992	427	LOUCY_MHC_IP_5e8_061320_R1.raw
VTLETKNLL	9	87	87	9	515.818	2	104891	103.06	69800000	1029.61	13.5		87 90 93 95 86 56 86 98 100	VTLETKNLL	HCD	GPR82:2	VT	LETKNLL	57	287	LOUCY_MHC_IP_5e8_061320_R1.raw
SLLSLVTGLK	10	98	98	10	515.836	2	138656	131.69	894410000	1029.64	13.3		98 99 100 100 100 100 98 93 97 99	SLLSLVTGLK	HCD	NEO1;NOX1:4	SLLS	LVTGLK	862	915	LOUCY_MHC_IP_5e8_061320_R1.raw
LVLKFSVPK	9	98	98	9	515.843	2	89988	91.04	7413500	1029.66	12.3		97 99 100 100 98 98 99 99 100	LVLKFSVPK	HCD	TTN;HEATR4:3	LVL	KFSVPK	1140	-1461	LOUCY_MHC_IP_5e8_061320_R1.raw
FLPKVSLVK	9	80	80	9	515.844	2	61397	68.4	2700800	1029.66	13.6		92 86 90 90 44 41 88 95 98	FLPKVSLVK	HCD	LRRC8C:3	FLP	KVSLVK	696	-493	LOUCY_MHC_IP_5e8_061320_R1.raw
MVLPFPSLK	9	98	98	9	516.309	2	132933	127.03	10130000	1030.59	14		99 100 100 100 99 98 97 97 98	MVLPFPSLK	HCD	GPCPD1:3	MVL	PFPSLK	442	436	LOUCY_MHC_IP_5e8_061320_R1.raw
LLLPYVKSV	9	98	98	9	516.335	2	119459	115.98	14400000	1030.64	13.2		94 100 100 99 98 98 99 99 99	LLLPYVKSV	HCD	AFDN:4	LLLP	YVKSV	598	1035	LOUCY_MHC_IP_5e8_061320_R1.raw
EAEPGQRVF	9	81	81	9	516.766	2	41169	53.14	38279000	1031.5	12.8		95 93 99 96 86 40 37 90 99	EAEPGQRVF	HCD	TTN:4	EAEP	GQRVF	9756	-31073	LOUCY_MHC_IP_5e8_061320_R1.raw
LFELAVDKV	9	86	86	9	517.307	2	107518	105.36	17191000	1032.59	12.9		83 83 75 96 95 94 89 78 82	LFELAVDKV	HCD	MMS19:3	LFE	LAVDKV	213	779	LOUCY_MHC_IP_5e8_061320_R1.raw
LLSSLMLEK	9	97	97	9	517.308	2	93642	93.93	695980000	1032.59	12.9		100 100 100 100 95 86 96 98 99	LLSSLMLEK	HCD	SMG1:3	LLS	SLMLEK	496	-2071	LOUCY_MHC_IP_5e8_061320_R1.raw
TLCTELLKL	9	80	80	9	517.308	2	103877	102.46	6703900	1032.59	13		54 44 86 85 91 91 82 95 99	TLCTELLKL	HCD	ICA1L:2	TL	CTELLKL	144	62	LOUCY_MHC_IP_5e8_061320_R1.raw
SLTPRYLAL	9	85	85	9	517.312	2	112137	109.3	27985000	1032.6	12.9		77 86 94 95 76 59 92 95 98	SLTPRYLAL	HCD	BBS12:2	SL	TPRYLAL	58	-579	LOUCY_MHC_IP_5e8_061320_R1.raw
TAFSKVLRL	9	80	80	9	517.814	2	57764	65.6	42207000	1033.63	-14.6		60 56 85 90 91 88 85 78 91	TAFSKVLRL	HCD	SYNE1:4	TAFS	KVLRL	1609	940	LOUCY_MHC_IP_5e8_061320_R1.raw
LLYVAMVLL	9	90	90	9	517.823	2	77158	80.55	155410000	1033.62	6.1		98 99 99 97 93 54 77 96 97	LLYVAMVLL	HCD	DNHD1;ALG3:3	LLY	VAMVLL	2369	-1573	LOUCY_MHC_IP_5e8_061320_R1.raw
LLYVAMVLL	9	87	87	9	517.828	2	77359	81.18	7016600	1033.62	16.6		97 85 97 89 90 51 79 97 98	LLYVAMVLL	HCD	DNHD1;ALG3:3	LLY	VAMVLL	2369	-1573	LOUCY_MHC_IP_5e8_061320_R1.raw
EAADLLLYK	9	99	99	9	518.28	2	80188	82.84	28127000	1034.56	-18.5		100 100 100 100 100 100 100 100 100	EAADLLLYK	HCD	WARS2:1	E	AADLLLYK	10	164	LOUCY_MHC_IP_5e8_061320_R1.raw
EELLAVSKF	9	95	95	9	518.297	2	103877	102.36	20142000	1034.56	13.4		94 95 99 100 99 97 92 89 91	EELLAVSKF	HCD	CC2D2A;RNF213:4	EELL	AVSKF	241	1058	LOUCY_MHC_IP_5e8_061320_R1.raw
LPLHKVSNK	9	82	82	9	518.326	2	49123	59.17	8231100	1034.62	13.2		96 98 99 94 61 60 70 68 97	LPLHKVSNK	HCD	PPP2R5D:6	LPLHKV	SNK	327	54	LOUCY_MHC_IP_5e8_061320_R1.raw
KLLAVLEHL	9	87	87	9	518.339	2	103106	101.71	29245000	1034.65	13.4		97 96 93 86 85 88 89 66 91	KLLAVLEHL	HCD	BPTF;MYO9B;SLC1A6:3	KLL	AVLEHL	517	2671	LOUCY_MHC_IP_5e8_061320_R1.raw
YAFTALKKL	9	81	81	9	352.209	3	49222	59.11	8363800	1053.62	-16.4		33 39 90 95 96 93 91 93 97	YAFTALKKL	HCD	BLM;NLRC5:3	YAF	TALKKL	1413	133	LOUCY_MHC_IP_5e8_061320_R1.raw
DLYSNPKSL	9	82	82	9	518.777	2	44583	55.4	37814000	1035.52	14.7		94 94 95 89 85 43 52 89 95	DLYSNPKSL	HCD	DNAH6:4	DLYS	NPKSL	2888	1791	LOUCY_MHC_IP_5e8_061320_R1.raw
APQLHRAML	9	87	87	9	518.795	2	35790	49.09	5452600	1035.56	10.5		97 96 97 98 94 87 86 34 93	APQLHRAML	HCD	NUP210:3	APQ	LHRAML	1070	-1556	LOUCY_MHC_IP_5e8_061320_R1.raw
FQDFAPLTV	9	81	81	9	519.274	2	129672	124.66	13180000	1036.52	10.9		88 87 98 60 50 63 88 99 99	FQDFAPLTV	HCD	LRP12:4	FQDF	APLTV	91	338	LOUCY_MHC_IP_5e8_061320_R1.raw
LLDSLQVHL	9	85	85	9	519.301	2	97482	96.87	11342000	1036.59	-4.9		90 88 93 92 86 63 83 73 94	LLDSLQVHL	HCD	ZNF423:3	LLD	SLQVHL	710	733	LOUCY_MHC_IP_5e8_061320_R1.raw
TTKLLLDAY	9	84	84	9	519.307	2	80130	83.22	1505000	1036.58	18.3		95 96 95 98 96 85 71 59 59	TTKLLLDAY	HCD	DNAH17:3	TTK	LLLDAY	1297	-4296	LOUCY_MHC_IP_5e8_061320_R1.raw
VLNPTLPKR	9	85	85	9	519.334	2	22776	39.45	12326000	1036.64	13.4		98 99 99 98 98 63 39 80 91	VLNPTLPKR	HCD	IFI44L;KMT2D:3	VLN	PTLPKR	345	-295	LOUCY_MHC_IP_5e8_061320_R1.raw
LPREAAELR	9	95	95	9	352.21	3	25169	41.27	17500000	1053.59	13.9		99 92 94 97 96 96 97 92 95	LPREAAELR	HCD	UMPS:3	LPR	EAAELR	232	-458	LOUCY_MHC_IP_5e8_061320_R1.raw
SLSSWSLMK	9	97	97	9	519.776	2	100125	99.22	173910000	1037.52	14.9		95 98 100 98 96 97 98 95 99	SLSSWSLMK	HCD	ORC3:5	SLSSW	SLMK	182	-197	LOUCY_MHC_IP_5e8_061320_R1.raw
HLLTSQVLK	9	99	99	9	519.826	2	45206	55.99	312900000	1037.62	13.4		100 100 100 100 97 97 100 100 100	HLLTSQVLK	HCD	ADNP2;MDN1;MITD1;ASPM;CENPE:5	HLLTS	QVLK	232	684	LOUCY_MHC_IP_5e8_061320_R1.raw
KSFAGQHLSK	10	80	80	10	368.212	3	38281	51.1	60624000	1101.59	18.9		62 57 96 97 72 44 83 94 97 98	KSFAGQHLSK	HCD	FLNB:2	KS	FAGQHLSK	339	332	LOUCY_MHC_IP_5e8_061320_R1.raw
HATVRLTEL	9	82	82	9	520.299	2	116745	113.74	31934000	1038.58	2.1		37 66 97 98 68 79 98 99 99	HATVRLTEL	HCD	POLR2C:2	HA	TVRLTEL	172	7	LOUCY_MHC_IP_5e8_061320_R1.raw
ALLPERLEV	9	80	80	9	520.317	2	116004	112.89	19101000	1038.61	11.8		68 88 99 96 95 48 57 71 96	ALLPERLEV	HCD	STAU1:2	AL	LPERLEV	13	164	LOUCY_MHC_IP_5e8_061320_R1.raw
LTLRPLLTL	9	80	80	9	520.354	2	137366	130.69	422360000	1038.68	13.6		93 85 67 48 46 89 100 100 100	LTLRPLLTL	HCD	LINC00269:2	LT	LRPLLTL	74	-74	LOUCY_MHC_IP_5e8_061320_R1.raw
VYPTLLHQA	9	80	80	9	521.297	2	105862	104.12	37933000	1040.57	12.6		61 66 97 98 97 96 82 51 72	VYPTLLHQA	HCD	NCOR2:5	VYPTL	LHQA	1924	-2132	LOUCY_MHC_IP_5e8_061320_R1.raw
FLRPLDTLK	9	83	83	9	368.231	3	108769	106.6	94115000	1101.65	14.7		98 95 66 56 62 94 94 89 94	FLRPLDTLK	HCD	SLIT1:2	FL	RPLDTLK	440	-367	LOUCY_MHC_IP_5e8_061320_R1.raw
KLLVQLSKL	9	86	86	9	521.361	2	122581	118.87	19971000	1040.7	11.5		95 97 97 50 52 97 98 97 98	KLLVQLSKL	HCD	USF2;USF1:2	KL	LVQLSKL	223	254	LOUCY_MHC_IP_5e8_061320_R1.raw
SPPLYQKPL	9	80	80	9	521.805	2	54541	62.73	92286000	1041.59	9		98 97 96 89 35 43 68 99 100	SPPLYQKPL	HCD	WWC1:3	SPP	LYQKPL	543	-272	LOUCY_MHC_IP_5e8_061320_R1.raw
MLMSVLNHV	9	90	90	9	522.279	2	117067	113.89	5467700	1042.53	12		94 99 99 100 99 98 96 46 81	MLMSVLNHV	HCD	BICC1:6	MLMSVL	NHV	120	778	LOUCY_MHC_IP_5e8_061320_R1.raw
ALLNKLMLK	9	92	92	9	522.343	2	89984	90.98	2536300	1042.66	13.2		99 99 99 97 69 77 93 97 99	ALLNKLMLK	HCD	MBD5;DST;PI4KA:5	ALLNK	LMLK	1025	-168	LOUCY_MHC_IP_5e8_061320_R1.raw
VTMGFTELF	9	82	82	9	522.75	2	90969	91.88	2950900	1043.5	-13.9		91 95 94 86 79 70 48 88 93	VTMGFTELF	HCD	DNAH10:4	VTMG	FTELF	3850	323	LOUCY_MHC_IP_5e8_061320_R1.raw
EVMGLLLNR	9	93	93	9	522.79	2	61945	69.05	7989000	1043.58	-14.6		98 97 96 93 93 93 90 85 93	EVMGLLLNR	HCD	PPP6R1:1	E	VMGLLLNR	17	126	LOUCY_MHC_IP_5e8_061320_R1.raw
SLLPKVFLK	9	94	94	9	522.851	2	108273	106.31	2840800	1043.67	12.7		89 94 99 95 91 94 95 95 97	SLLPKVFLK	HCD	FBXL4:3	SLL	PKVFLK	211	610	LOUCY_MHC_IP_5e8_061320_R1.raw
PKDSVLHHL	9	91	91	9	523.294	2	97806	97.52	3979700	1044.57	2.2		76 83 95 89 90 97 97 95 99	PKDSVLHHL	HCD	HECTD3;SIN3B:2	PK	DSVLHHL	306	418	LOUCY_MHC_IP_5e8_061320_R1.raw
HLESKVYAV	9	97	97	9	523.295	2	31027	45.49	154250000	1044.56	14.2		100 100 100 94 91 94 99 99 100	HLESKVYAV	HCD	CPSF1:2	HL	ESKVYAV	1180	1029	LOUCY_MHC_IP_5e8_061320_R1.raw
FLFLTDGSF	9	83	83	9	523.769	2	54314	63.09	15721000	1045.51	10.6		92 94 79 82 89 79 46 91 95	FLFLTDGSF	HCD	ADAMTSL3:3	FLF	LTDGSF	316	789	LOUCY_MHC_IP_5e8_061320_R1.raw
EVNPLYLAK	9	84	84	9	523.803	2	55929	64.11	13199000	1045.58	10.2		50 39 91 92 95 95 97 99 99	EVNPLYLAK	HCD	IQGAP2:2	EV	NPLYLAK	51	894	LOUCY_MHC_IP_5e8_061320_R1.raw
KLMDVSLLK	9	94	94	9	523.825	2	77583	81.18	16811000	1045.62	13.5		100 99 95 97 96 86 79 99 99	KLMDVSLLK	HCD	STIM1:4	KLMD	VSLLK	72	-112	LOUCY_MHC_IP_5e8_061320_R1.raw
TTFFKGLLK	9	86	86	9	352.22	3	88878	90.19	6782500	1053.62	13.9		79 75 98 99 98 83 76 79 87	TTFFKGLLK	HCD	FCRL4:6	TTFFKG	LLK	31	182	LOUCY_MHC_IP_5e8_061320_R1.raw
LGVSHFLLY	9	85	85	9	524.801	2	121087	117.37	14107000	1047.58	12.2		76 79 96 93 49 78 94 100 100	LGVSHFLLY	HCD	UTP20:4	LGVS	HFLLY	1671	1878	LOUCY_MHC_IP_5e8_061320_R1.raw
VREEALHPV	9	80	80	9	525.282	2	25115	40.7	35855000	1048.57	-15.6		73 49 77 72 74 92 99 91 93	VREEALHPV	HCD	EXOC3L2:3	VRE	EALHPV	111	-283	LOUCY_MHC_IP_5e8_061320_R1.raw
KSDLFAEKL	9	91	91	9	525.789	2	77317	80.85	3425400	1049.58	-11.2		89 93 74 92 92 93 96 93 98	KSDLFAEKL	HCD	UACA:4	KSDL	FAEKL	1232	-1171	LOUCY_MHC_IP_5e8_061320_R1.raw
FLTDEARTV	9	84	84	9	526.271	2	60330	67.46	39114000	1050.53	-6.9		96 97 98 97 88 72 40 78 91	FLTDEARTV	HCD	FBN3:4	FLTD	EARTV	1709	-2318	LOUCY_MHC_IP_5e8_061320_R1.raw
LLQPHLEVR	9	85	85	9	368.895	3	55707	64.16	54494000	1103.64	15.5		86 61 81 96 94 95 90 79 90	LLQPHLEVR	HCD	NLRP1:4	LLQP	HLEVR	709	-1198	LOUCY_MHC_IP_5e8_061320_R1.raw
NETLLVSYL	9	82	82	9	526.282	2	91544	92.33	4404700	1050.56	-9.4		27 89 98 96 95 83 69 90 96	NETLLVSYL	HCD	MINDY3:2	NE	TLLVSYL	198	-184	LOUCY_MHC_IP_5e8_061320_R1.raw
VVLELLTKH	9	88	88	9	526.336	2	78521	81.98	2717000	1050.64	12.4		95 97 98 98 94 79 71 85 79	VVLELLTKH	HCD	TRPM2;MAP3K4:4	VVLE	LLTKH	327	-1487	LOUCY_MHC_IP_5e8_061320_R1.raw
QTEFGLTEK	9	90	90	9	526.774	2	29833	44.81	71114000	1051.52	13.3		87 92 78 68 93 96 98 99 98	QTEFGLTEK	HCD	ZAN:5	QTEFG	LTEK	1259	628	LOUCY_MHC_IP_5e8_061320_R1.raw
STGCLYGGAPK	11	96	96	11	527.261	2	21120	38.26	93025000	1052.5	11.8		100 100 97 97 100 99 96 93 93 90 96	STGCLYGGAPK	HCD	DDX17:3	STG	CLYGGAPK	666	276	LOUCY_MHC_IP_5e8_061320_R1.raw
APELRRLSL	9	86	86	9	352.222	3	66806	72.93	80538000	1053.63	14.8		100 98 98 95 89 54 61 90 94	APELRRLSL	HCD	CHADL;TAF1;TAF1L;DOCK5;MTOR;CARMIL2;SEMA3B:3	APE	LRRLSL	197	207	LOUCY_MHC_IP_5e8_061320_R1.raw
LLLDPFHAK	9	90	90	9	527.315	2	89201	90.34	8904000	1052.6	13.3		92 100 99 99 87 86 79 84 91	LLLDPFHAK	HCD	DNAH8:5	LLLDP	FHAK	3466	1619	LOUCY_MHC_IP_5e8_061320_R1.raw
VLWNPALLK	9	97	97	9	527.333	2	117696	114.49	12471000	1052.64	12.7		99 99 100 98 93 95 96 96 97	VLWNPALLK	HCD	MYO7B;OR14K1:4	VLWN	PALLK	1011	-1760	LOUCY_MHC_IP_5e8_061320_R1.raw
LLFGHVLQK	9	86	86	9	352.223	3	48413	58.71	69995000	1053.63	11.6		98 92 57 57 94 97 93 89 95	LLFGHVLQK	HCD	BIRC6;CYP26A1:4	LLFG	HVLQK	3417	-2232	LOUCY_MHC_IP_5e8_061320_R1.raw
TTFFKGLLK	9	94	94	9	527.825	2	88939	90.14	9995700	1053.62	12.6		100 100 99 98 97 79 79 99 99	TTFFKGLLK	HCD	FCRL4:6	TTFFKG	LLK	31	182	LOUCY_MHC_IP_5e8_061320_R1.raw
HATLHKMSM	9	88	88	9	528.261	2	57371	65.4	14845000	1054.51	3.1		37 63 98 99 98 99 98 100 100	HATLHKMSM	HCD	POLR2A:2	HA	TLHKMSM	838	462	LOUCY_MHC_IP_5e8_061320_R1.raw
DLLDAHKPF	9	81	81	9	528.278	2	89291	90.64	14340000	1054.54	-3.4		88 91 96 98 81 51 68 62 97	DLLDAHKPF	HCD	IQCH:5	DLLDA	HKPF	482	-542	LOUCY_MHC_IP_5e8_061320_R1.raw
QNPDLKVEL	9	81	81	9	528.292	2	137007	130.34	27007000	1054.57	2.8		31 34 73 100 100 100 100 100 100	QNPDLKVEL	HCD	CACNA2D1;WNK3;ZNF638:3	QNP	DLKVEL	548	568	LOUCY_MHC_IP_5e8_061320_R1.raw
KLLDLGKYR	9	86	86	9	369.235	3	41500	53.37	18704000	1104.67	14.8		98 98 98 98 97 92 68 52 76	KLLDLGKYR	HCD	ASB2:4	KLLD	LGKYR	565	559	LOUCY_MHC_IP_5e8_061320_R1.raw
KNEKPLLSK	9	87	87	9	528.833	2	107125	105.41	91223000	1055.63	17		92 41 65 92 96 99 100 100 100	KNEKPLLSK	HCD	ZMYND8:2	KN	EKPLLSK	199	-1171	LOUCY_MHC_IP_5e8_061320_R1.raw
KLLTLKLEV	9	84	84	9	528.862	2	102449	101.11	5584900	1055.7	12.8		99 99 99 95 66 51 57 94 98	KLLTLKLEV	HCD	ARID4A;CSMD1:3	KLL	TLKLEV	857	756	LOUCY_MHC_IP_5e8_061320_R1.raw
TLHFLPAKK	9	81	81	9	352.223	3	60525	67.75	8001600	1053.63	13.3		95 92 43 73 99 92 81 75 84	TLHFLPAKK	HCD	PTPN7:5	TLHFL	PAKK	70	30	LOUCY_MHC_IP_5e8_061320_R1.raw
QLVDRVSLK	9	86	86	9	529.313	2	120225	116.57	1976900	1056.63	-17.6		83 85 92 92 76 84 87 88 93	QLVDRVSLK	HCD	MGRN1:6	QLVDRV	SLK	240	-468	LOUCY_MHC_IP_5e8_061320_R1.raw
LLSQAEPTSL	10	85	85	10	529.793	2	53284	62.19	6982900	1057.57	4.7		99 94 93 87 82 57 51 94 99 99	LLSQAEPTSL	HCD	LAMA4:6	LLSQAE	PTSL	452	993	LOUCY_MHC_IP_5e8_061320_R1.raw
KVFPLQLDV	9	88	88	9	529.808	2	104510	102.96	16302000	1057.62	-15.7		95 69 94 90 80 84 92 92 94	KVFPLQLDV	HCD	ATAD2B;TRIM15:4	KVFP	LQLDV	695	638	LOUCY_MHC_IP_5e8_061320_R1.raw
APKLMVRPF	9	92	92	9	529.82	2	81982	84.61	4738200	1057.61	13.2		98 99 100 100 98 94 81 68 89	APKLMVRPF	HCD	CFAP46:4	APKL	MVRPF	2567	138	LOUCY_MHC_IP_5e8_061320_R1.raw
PVDEVFLQL	9	80	80	9	530.296	2	149397	142.02	1286600	1058.56	12.3		24 35 72 94 100 100 100 96 97	PVDEVFLQL	HCD	SMARCA2;SPG11;SMARCA4;CHD9:3	PVD	EVFLQL	1445	1424	LOUCY_MHC_IP_5e8_061320_R1.raw
VLLSLYRPV	9	96	96	9	530.338	2	123972	119.92	8571800	1058.65	12		98 99 100 99 99 98 90 85 95	VLLSLYRPV	HCD	CUL9:5	VLLSL	YRPV	203	-1497	LOUCY_MHC_IP_5e8_061320_R1.raw
LLNYTLPQV	9	83	83	9	530.813	2	75535	79.72	23037000	1059.6	13.5		98 98 97 98 85 85 61 39 86	LLNYTLPQV	HCD	TTN;NR3C1:4	LLNY	TLPQV	15759	28256	LOUCY_MHC_IP_5e8_061320_R1.raw
KMQSVVLKK	9	87	87	9	530.83	2	94440	94.63	8245500	1059.65	-1.9		81 52 51 99 100 100 99 99 100	KMQSVVLKK	HCD	PKD1L1:5	KMQSV	VLKK	504	-588	LOUCY_MHC_IP_5e8_061320_R1.raw
AELLCCLPSL	10	82	82	10	531.263	2	73040	77.74	7531600	1060.53	-17.6		86 96 99 99 86 77 91 45 50 93	AELLCCLPSL	HCD	KRT34:4	AELL	CCLPSL	311	46	LOUCY_MHC_IP_5e8_061320_R1.raw
LTLCTTLPSL	10	82	82	10	531.31	2	91854	93.18	155180000	1060.58	19.9		96 85 93 93 91 89 85 49 50 94	LTLCTTLPSL	HCD	MBOAT2:7	LTLCTTL	PSL	247	171	LOUCY_MHC_IP_5e8_061320_R1.raw
KVLELVRLH	9	94	94	9	369.578	3	60965	68.35	63121000	1105.7	14.7		94 97 99 100 99 94 88 92 85	KVLELVRLH	HCD	POGLUT3;SLC9A1:3	KVL	ELVRLH	227	82	LOUCY_MHC_IP_5e8_061320_R1.raw
LLYPEVNSK	9	95	95	9	531.802	2	44255	55.35	30089000	1061.58	13.5		100 100 100 99 99 96 86 82 93	LLYPEVNSK	HCD	ATAD2:6	LLYPEV	NSK	445	-1168	LOUCY_MHC_IP_5e8_061320_R1.raw
YLQELGRAL	9	90	90	9	531.807	2	96563	96.17	41554000	1061.59	12.3		96 95 93 92 88 84 84 86 96	YLQELGRAL	HCD	DNAH17;LMTK3:4	YLQE	LGRAL	766	1859	LOUCY_MHC_IP_5e8_061320_R1.raw
KLLPFFLGK	9	97	97	9	531.847	2	131509	125.93	11677000	1061.66	14.3		100 100 100 95 91 95 97 97 99	KLLPFFLGK	HCD	ABCB10:3	KLL	PFFLGK	158	188	LOUCY_MHC_IP_5e8_061320_R1.raw
LNLELVHNL	9	85	85	9	532.815	2	115009	111.84	203460000	1063.6	12.5		67 74 98 99 96 93 70 80 90	LNLELVHNL	HCD	CLSTN3:3	LNL	ELVHNL	451	699	LOUCY_MHC_IP_5e8_061320_R1.raw
KMYGKLVRL	9	92	92	9	369.89	3	41371	53.42	8208600	1106.66	-12.3		90 86 95 94 95 96 92 89 93	KMYGKLVRL	HCD	PTBP2:6	KMYGKL	VRL	398	-404	LOUCY_MHC_IP_5e8_061320_R1.raw
ALLCYKLEL	9	88	88	9	533.307	2	125808	121.57	22412000	1064.59	4.7		93 77 93 62 93 80 98 99 99	ALLCYKLEL	HCD	IL1RAPL1:3	ALL	CYKLEL	365	379	LOUCY_MHC_IP_5e8_061320_R1.raw
TVTEVLKYL	9	98	98	9	533.307	2	102126	101.26	364690000	1064.61	-10.8		95 95 99 99 99 100 100 100 100	TVTEVLKYL	HCD	ANKAR:2	TV	TEVLKYL	585	684	LOUCY_MHC_IP_5e8_061320_R1.raw
KMYGKLVLR	9	86	86	9	369.901	3	41500	53.29	4497100	1106.66	16.2		89 82 93 86 89 94 86 75 86	KMYGKLVLR	HCD	PTBP2:6	KMYGKL	VLR	398	179	LOUCY_MHC_IP_5e8_061320_R1.raw
SLLSTYFVH	9	94	94	9	533.79	2	134416	128.2	68021000	1065.55	14.1		88 95 100 100 99 98 97 89 87	SLLSTYFVH	HCD	ADGRV1:4	SLLS	TYFVH	4003	-1606	LOUCY_MHC_IP_5e8_061320_R1.raw
SPPTPLDKVL	10	81	81	10	533.805	2	80596	83.17	798320000	1065.61	-10.2		99 100 100 100 92 86 49 32 54 98	SPPTPLDKVL	HCD	MYBPC3:3	SPP	TPLDKVL	1066	-929	LOUCY_MHC_IP_5e8_061320_R1.raw
VMLDDTKVF	9	88	88	9	534.285	2	67805	73.58	674630	1066.54	17.3		74 61 98 98 96 88 85 91 99	VMLDDTKVF	HCD	DAAM1:2	VM	LDDTKVF	54	630	LOUCY_MHC_IP_5e8_061320_R1.raw
YTFPLAKDL	9	82	82	9	534.286	2	106825	105.46	37379000	1066.57	-11		97 97 97 83 83 79 48 59 95	YTFPLAKDL	HCD	RPLP0P6:6	YTFPLA	KDL	256	-203	LOUCY_MHC_IP_5e8_061320_R1.raw
HCSNVRLKL	9	80	80	9	535.31	2	67805	73.88	13353000	1068.59	18.8		32 50 86 87 88 88 95 99 100	HCSNVRLKL	HCD	SEPTIN11;SEPTIN6:2	HC	SNVRLKL	266	89	LOUCY_MHC_IP_5e8_061320_R1.raw
LLDEHVQVR	9	85	85	9	370.214	3	28857	43.67	182890000	1107.6	15.7		85 82 85 93 82 92 82 80 90	LLDEHVQVR	HCD	AXIN1:7	LLDEHVQ	VR	469	380	LOUCY_MHC_IP_5e8_061320_R1.raw
VAWKHETTV	9	80	80	9	535.78	2	39722	51.92	17980000	1069.56	-8.6		87 93 97 93 29 62 70 96 98	VAWKHETTV	HCD	ADGRA3:2	VA	WKHETTV	437	1314	LOUCY_MHC_IP_5e8_061320_R1.raw
LTSLRMLFK	9	84	84	9	370.229	3	104434	103.11	21446000	1107.65	14.9		99 97 93 90 84 39 65 94 98	LTSLRMLFK	HCD	RPS6KA3;RPS6KA6:3	LTS	LRMLFK	389	298	LOUCY_MHC_IP_5e8_061320_R1.raw
DAHLVYLLK	9	87	87	9	536.322	2	89759	90.59	20272000	1070.61	15.8		93 91 76 88 89 75 91 90 93	DAHLVYLLK	HCD	AP1G2:4	DAHL	VYLLK	98	-52	LOUCY_MHC_IP_5e8_061320_R1.raw
LSAELAKVEL	10	85	85	10	536.823	2	115523	112.59	2409200	1071.62	13.1		67 80 99 99 97 92 82 51 83 98	LSAELAKVEL	HCD	AVPR1B:3	LSA	ELAKVEL	16	31	LOUCY_MHC_IP_5e8_061320_R1.raw
KPLVPVVTQK	10	88	88	10	370.242	3	21310	38.3	4148900	1107.7	2.2		96 90 71 68 92 96 94 90 88 96	KPLVPVVTQK	HCD	HMGCR:4	KPLV	PVVTQK	400	356	LOUCY_MHC_IP_5e8_061320_R1.raw
SVFQETLLH	9	96	96	9	537.281	2	96781	96.72	4209800	1072.56	-7.4		90 93 100 99 99 98 98 99 97	SVFQETLLH	HCD	CEP104:4	SVFQ	ETLLH	494	-797	LOUCY_MHC_IP_5e8_061320_R1.raw
RLLPKKPTR	9	80	80	9	370.253	3	10038	26.93	83229000	1107.72	13.2		48 66 90 98 98 92 71 71 87	RLLPKKPTR	HCD	PLEKHA4;PLEKHG1:3	RLL	PKKPTR	207	26	LOUCY_MHC_IP_5e8_061320_R1.raw
ELDDLKEVL	9	97	97	9	537.297	2	111247	108.95	38239000	1072.57	12.8		95 96 100 100 99 96 97 99 100	ELDDLKEVL	HCD	PRKDC;RINT1;PCNT;NLRP7:3	ELD	DLKEVL	741	-574	LOUCY_MHC_IP_5e8_061320_R1.raw
LMLEALRDL	9	89	89	9	537.311	2	123428	119.12	22547000	1072.6	11.7		97 97 100 100 97 76 59 84 95	LMLEALRDL	HCD	LRCH3:2	LM	LEALRDL	174	194	LOUCY_MHC_IP_5e8_061320_R1.raw
LLLPFTEQL	9	86	86	9	537.322	2	142902	135.58	5315900	1072.62	11.6		57 99 99 67 59 96 98 97 99	LLLPFTEQL	HCD	XPO6:3	LLL	PFTEQL	93	855	LOUCY_MHC_IP_5e8_061320_R1.raw
VVGEFHVRL	9	92	92	9	352.543	3	94105	94.62	39954000	1054.59	13.4		85 83 98 99 99 98 95 81 93	VVGEFHVRL	HCD	MDN1:2	VV	GEFHVRL	272	3880	LOUCY_MHC_IP_5e8_061320_R1.raw
SPAYRASPLL	10	85	85	10	537.808	2	74345	78.7	11336000	1073.59	13.3		98 96 97 85 38 54 89 98 100 100	SPAYRASPLL	HCD	BIRC6:4	SPAY	RASPLL	2975	-261	LOUCY_MHC_IP_5e8_061320_R1.raw
KVSELQGVSK	10	81	81	10	537.819	2	40680	52.8	2732600	1073.61	15		97 92 91 91 82 43 41 83 91 97	KVSELQGVSK	HCD	KIAA1109:5	KVSEL	QGVSK	366	-1295	LOUCY_MHC_IP_5e8_061320_R1.raw
KVLVDFLLK	9	99	99	9	537.856	2	120081	116.52	15709000	1073.68	12.4		99 99 100 99 100 98 99 99 98	KVLVDFLLK	HCD	NUP205:4	KVLV	DFLLK	1522	1404	LOUCY_MHC_IP_5e8_061320_R1.raw
KDFKPLLSK	9	86	86	9	538.324	2	59486	66.77	87947000	1074.64	-10.1		48 59 88 92 92 97 99 99 100	KDFKPLLSK	HCD	HDAC2:2	KD	FKPLLSK	467	241	LOUCY_MHC_IP_5e8_061320_R1.raw
TLFGKLRKL	9	85	85	9	538.36	2	51113	59.99	216400000	1074.69	12.9		90 86 95 89 82 79 75 79 95	TLFGKLRKL	HCD	ADSSL1:2	TL	FGKLRKL	208	-217	LOUCY_MHC_IP_5e8_061320_R1.raw
LLAPYSHYL	9	98	98	9	538.799	2	105641	104.16	57386000	1075.57	12.7		100 100 100 99 98 98 94 98 99	LLAPYSHYL	HCD	RICTOR:5	LLAPY	SHYL	252	1266	LOUCY_MHC_IP_5e8_061320_R1.raw
LTLSELKSSV	10	87	87	10	538.819	2	117366	114.14	9108900	1075.61	10.9		97 95 99 95 95 94 62 51 89 95	LTLSELKSSV	HCD	APOB:5	LTLSE	LKSSV	334	-4099	LOUCY_MHC_IP_5e8_061320_R1.raw
MLGELVRFL	9	91	91	9	539.308	2	126554	122.12	1391700	1076.61	-4.4		83 95 97 98 96 95 85 77 93	MLGELVRFL	HCD	CPTP;USP6:4	MLGE	LVRFL	185	38	LOUCY_MHC_IP_5e8_061320_R1.raw
LLFLTDTQK	9	93	93	9	539.818	2	98164	97.73	20542000	1077.61	13.2		100 99 100 99 96 94 85 79 92	LLFLTDTQK	HCD	GOLT1B;KDM3B:3	LLF	LTDTQK	26	3	LOUCY_MHC_IP_5e8_061320_R1.raw
LLLALFFEL	9	91	91	9	539.836	2	139721	132.45	21317000	1077.65	8.6		87 100 100 97 93 75 74 98 99	LLLALFFEL	HCD	FASN:3	LLL	ALFFEL	80	-792	LOUCY_MHC_IP_5e8_061320_R1.raw
LLQETYLSL	9	80	80	9	540.294	2	112607	109.6	223970000	1078.59	-16.7		100 99 97 97 51 45 55 88 94	LLQETYLSL	HCD	NBEA;DOCK1;UNC13C;UNC13A;DMXL2;PKHD1L1:4	LLQE	TYLSL	2138	-613	LOUCY_MHC_IP_5e8_061320_R1.raw
LPYSPARLY	9	81	81	9	540.305	2	104675	103.16	5659300	1078.58	12.8		96 86 89 88 82 74 63 62 85	LPYSPARLY	HCD	MYO16:5	LPYSP	ARLY	1634	570	LOUCY_MHC_IP_5e8_061320_R1.raw
LSQKLLHQL	9	98	98	9	540.339	2	89530	90.68	7034300	1078.65	12.9		96 98 98 99 100 100 99 99 99	LSQKLLHQL	HCD	CCNG1:1	L	SQKLLHQL	1	9	LOUCY_MHC_IP_5e8_061320_R1.raw
FLLQHLPLV	9	95	95	9	540.342	2	137317	130.64	108590000	1078.65	14.1		97 98 98 95 87 95 95 97 98	FLLQHLPLV	HCD	ABCA2;ANK1;POLA1;SYNE2;CACNA1C;RUSC2:4	FLLQ	HLPLV	1922	984	LOUCY_MHC_IP_5e8_061320_R1.raw
FLLQHLPLV	9	99	99	9	540.342	2	138671	131.45	106130000	1078.65	14.1		98 100 99 98 98 100 100 100 100	FLLQHLPLV	HCD	ABCA2;ANK1;POLA1;SYNE2;CACNA1C;RUSC2:4	FLLQ	HLPLV	1922	984	LOUCY_MHC_IP_5e8_061320_R1.raw
SEEGVKRLY	9	92	92	9	540.782	2	110101	107.65	8576600	1079.56	-10.5		92 97 100 99 77 71 97 99 100	SEEGVKRLY	HCD	MYBPC2:2	SE	EGVKRLY	171	-849	LOUCY_MHC_IP_5e8_061320_R1.raw
VYQVALLYL	9	80	80	9	541.325	2	109629	107.4	2826800	1080.62	12.6		74 82 83 61 49 75 94 100 100	VYQVALLYL	HCD	GTF3C2:2	VY	QVALLYL	459	188	LOUCY_MHC_IP_5e8_061320_R1.raw
YFGNLLKKK	9	93	93	9	370.895	3	36742	49.59	50359000	1109.66	3		72 77 99 97 98 99 100 100 100	YFGNLLKKK	HCD	RAD51AP2:3	YFG	NLLKKK	999	-662	LOUCY_MHC_IP_5e8_061320_R1.raw
KLLPPHGHVL	10	82	82	10	370.902	3	40792	52.32	32987000	1109.67	11.4		49 61 79 94 89 81 86 88 98 100	KLLPPHGHVL	HCD	TP53BP1:3	KLL	PPHGHVL	1515	1229	LOUCY_MHC_IP_5e8_061320_R1.raw
DLEPFVHQV	9	92	92	9	542.286	2	106496	104.31	185620000	1082.54	15.9		89 87 97 94 94 94 90 89 94	DLEPFVHQV	HCD	IP6K2:1	D	LEPFVHQV	8	18	LOUCY_MHC_IP_5e8_061320_R1.raw
CHQEAKQKL	9	83	83	9	542.792	2	15293	33.23	9241300	1083.55	18.1		45 27 93 100 99 98 95 97 98	CHQEAKQKL	HCD	SSB:2	CH	QEAKQKL	17	210	LOUCY_MHC_IP_5e8_061320_R1.raw
KLYHPEGLK	9	80	80	9	542.812	2	63958	70.69	6002700	1083.61	2.3		97 94 92 57 45 62 83 91 98	KLYHPEGLK	HCD	PLXNA1:3	KLY	HPEGLK	638	-147	LOUCY_MHC_IP_5e8_061320_R1.raw
DVLQKQLLK	9	85	85	9	542.834	2	48680	58.98	160570000	1083.66	-9.9		71 62 95 88 85 83 92 96 98	DVLQKQLLK	HCD	SLC37A1;IPO8;LRRC34:2	DV	LQKQLLK	59	269	LOUCY_MHC_IP_5e8_061320_R1.raw
QLNTVLLRK	9	92	92	9	542.853	2	35614	49	2415400	1083.68	13.6		79 82 93 95 96 96 95 93 98	QLNTVLLRK	HCD	MDGA1;RGS3:3	QLN	TVLLRK	531	-381	LOUCY_MHC_IP_5e8_061320_R1.raw
LLLEGKLLSV	10	80	80	10	542.86	2	121064	117.57	16040000	1083.69	14.2		89 100 99 96 38 39 61 81 98 99	LLLEGKLLSV	HCD	SAMD9L:3	LLL	EGKLLSV	35	1529	LOUCY_MHC_IP_5e8_061320_R1.raw
GPNERLGMVL	10	87	87	10	543.3	2	89098	90.29	16181000	1084.57	13.8		93 89 89 94 90 78 70 70 99 100	GPNERLGMVL	HCD	KPNA2:8	GPNERLGM	VL	280	199	LOUCY_MHC_IP_5e8_061320_R1.raw
DLQTLLQGVV	10	81	81	10	543.31	2	104548	102.51	82042000	1084.61	-6.7		89 90 93 97 97 95 90 30 39 92	DLQTLLQGVV	HCD	FAM160B2:2	DL	QTLLQGVV	20	701	LOUCY_MHC_IP_5e8_061320_R1.raw
AHNTVLERF	9	89	89	9	543.79	2	85497	87.2	41691000	1085.56	2.6		87 74 94 95 94 95 90 82 96	AHNTVLERF	HCD	FANCC:2	AH	NTVLERF	512	57	LOUCY_MHC_IP_5e8_061320_R1.raw
LMQLLLQEV	9	81	81	9	543.822	2	139336	132.24	8619000	1085.62	12.6		63 30 68 77 96 100 99 100 100	LMQLLLQEV	HCD	FNDC8;BNIP1:2	LM	QLLLQEV	244	210	LOUCY_MHC_IP_5e8_061320_R1.raw
LGLETTVNKL	10	93	93	10	544.329	2	84238	86.21	18670000	1086.63	13.1		94 93 98 99 93 86 83 90 97 98	LGLETTVNKL	HCD	ASPM:6	LGLETT	VNKL	825	-2757	LOUCY_MHC_IP_5e8_061320_R1.raw
QLLKVFLVK	9	96	96	9	544.373	2	97359	97.07	4489300	1086.72	13.6		91 96 99 98 97 96 98 97 98	QLLKVFLVK	HCD	BIRC6;COL6A5;HERC4:4	QLLK	VFLVK	1639	-124	LOUCY_MHC_IP_5e8_061320_R1.raw
NSNSVLLRW	9	81	81	9	544.786	2	37302	49.88	5468200	1087.58	-18.1		33 33 89 94 96 99 99 86 99	NSNSVLLRW	HCD	LRFN1:1	N	SNSVLLRW	41	434	LOUCY_MHC_IP_5e8_061320_R1.raw
LLDQELGTSL	10	82	82	10	544.799	2	89321	90.44	6536400	1087.58	7.3		99 97 98 89 56 49 50 92 98 99	LLDQELGTSL	HCD	KMT2C:5	LLDQE	LGTSL	3057	4385	LOUCY_MHC_IP_5e8_061320_R1.raw
LFFHVLAEL	9	81	81	9	544.816	2	65805	71.69	68507000	1087.61	9.5		93 80 89 44 67 73 89 94 99	LFFHVLAEL	HCD	WDFY4:4	LFFH	VLAEL	2484	-451	LOUCY_MHC_IP_5e8_061320_R1.raw
ESLASGRGAEL	11	83	83	11	545.288	2	25486	41.41	12839000	1088.55	13.5		90 85 99 100 99 98 88 50 49 66 95	ESLASGRGAEL	HCD	DDAH2:6	ESLASG	RGAEL	20	146	LOUCY_MHC_IP_5e8_061320_R1.raw
HCLLGKKEY	9	85	85	9	545.8	2	47641	57.99	12504000	1089.56	19.4		39 68 98 98 89 88 90 96 99	HCLLGKKEY	HCD	MIS18BP1:2	HC	LLGKKEY	888	583	LOUCY_MHC_IP_5e8_061320_R1.raw
LTGCTELLKL	10	91	91	10	545.82	2	80149	83.17	43694000	1089.61	13.2		99 97 72 74 98 98 95 92 96 93	LTGCTELLKL	HCD	ABCA10:4	LTGC	TELLKL	1251	1451	LOUCY_MHC_IP_5e8_061320_R1.raw
LLVVFPQKF	9	82	82	9	545.841	2	117905	114.59	4869300	1089.66	8.9		75 72 70 70 93 92 88 86 93	LLVVFPQKF	HCD	CNR1;ZRANB3:4	LLVV	FPQKF	347	43	LOUCY_MHC_IP_5e8_061320_R1.raw
KLFNSLLKK	9	80	80	9	545.861	2	45296	56.15	3040000	1089.69	14.7		99 97 95 69 23 41 98 100 100	KLFNSLLKK	HCD	MYO18A:3	KLF	NSLLKK	1237	-966	LOUCY_MHC_IP_5e8_061320_R1.raw
TLYENPNLK	9	95	95	9	546.291	2	42575	54.43	10865000	1090.57	1.1		98 99 99 99 95 88 90 94 98	TLYENPNLK	HCD	DYNC1H1:1	T	LYENPNLK	75	3839	LOUCY_MHC_IP_5e8_061320_R1.raw
VLLELVMLY	9	86	86	9	546.815	2	108004	104.96	301780000	1091.63	-12.8		98 99 100 100 97 59 41 90 95	VLLELVMLY	HCD	TNFAIP3:2	VL	LELVMLY	4	-305	LOUCY_MHC_IP_5e8_061320_R1.raw
KNLLGKKEY	9	83	83	9	546.832	2	47641	58.1	15738000	1091.63	13.5		43 43 97 99 93 91 90 92 97	KNLLGKKEY	HCD	MIS18BP1:2	KN	LLGKKEY	59	583	LOUCY_MHC_IP_5e8_061320_R1.raw
TLEDLVYKL	9	87	87	9	547.305	2	122590	117.77	414430000	1092.61	-10.6		80 92 65 84 82 93 95 93 98	TLEDLVYKL	HCD	RBM46;GOLIM4;FAT2:4	TLED	LVYKL	450	425	LOUCY_MHC_IP_5e8_061320_R1.raw
LLYSLPPPGH	10	83	83	10	547.313	2	32368	46.5	11565000	1092.6	14.2		100 99 98 95 93 84 43 77 54 94	LLYSLPPPGH	HCD	DTX4:7	LLYSLPP	PGH	502	492	LOUCY_MHC_IP_5e8_061320_R1.raw
LLNVSPLLPK	10	98	98	10	547.359	2	113732	110.94	72127000	1092.69	11.7		100 99 99 100 99 97 99 99 98 99	LLNVSPLLPK	HCD	ZFHX3:3	LLN	VSPLLPK	193	3430	LOUCY_MHC_IP_5e8_061320_R1.raw
KLEVALAQLK	10	86	86	10	371.574	3	33278	47.18	91513000	1111.7	2.3		94 92 95 54 55 94 92 90 98 99	KLEVALAQLK	HCD	SPG7:4	KLEV	ALAQLK	317	-723	LOUCY_MHC_IP_5e8_061320_R1.raw
KLFLTKLLH	9	84	84	9	371.583	3	78137	81.68	6774400	1111.71	14.6		87 98 98 99 67 48 89 90 84	KLFLTKLLH	HCD	NOM1;PKHD1L1:4	KLFL	TKLLH	817	-752	LOUCY_MHC_IP_5e8_061320_R1.raw
AEGLEMGKLF	10	91	91	10	547.788	2	110354	108.05	22518000	1093.55	12.5		98 99 99 99 98 91 62 75 98 99	AEGLEMGKLF	HCD	PZP:5	AEGLE	MGKLF	912	-664	LOUCY_MHC_IP_5e8_061320_R1.raw
TLSSFVLAEK	10	96	96	10	547.797	2	92585	93.63	35989000	1093.6	-19.8		99 99 100 99 99 99 98 89 92 95	TLSSFVLAEK	HCD	FASN:1	T	LSSFVLAEK	33	2105	LOUCY_MHC_IP_5e8_061320_R1.raw
FLADTERML	9	80	80	9	548.286	2	91263	91.98	3920600	1094.54	12.6		98 97 94 92 51 54 49 92 99	FLADTERML	HCD	WASHC5;PIEZO2:5	FLADT	ERML	522	162	LOUCY_MHC_IP_5e8_061320_R1.raw
QEMLATQKF	9	92	92	9	548.286	2	54696	63.43	3732800	1094.54	13.2		90 96 98 99 97 90 85 82 92	QEMLATQKF	HCD	BLZF1:7	QEMLATQ	KF	258	217	LOUCY_MHC_IP_5e8_061320_R1.raw
LADALNYGLF	10	83	83	10	548.787	2	69362	74.97	30843000	1095.56	-1.4		97 96 98 95 89 83 45 41 90 95	LADALNYGLF	HCD	SHANK3:2	LA	DALNYGLF	154	48	LOUCY_MHC_IP_5e8_061320_R1.raw
LLDKVLQVK	9	92	92	9	352.57	3	60422	67.66	141030000	1054.67	13.3		99 97 98 97 93 90 89 85 84	LLDKVLQVK	HCD	EMILIN3;POLQ;KANSL1L:5	LLDKV	LQVK	267	-264	LOUCY_MHC_IP_5e8_061320_R1.raw
QNYGVFDEK	9	84	84	9	550.247	2	72174	76.9	2380200	1098.5	-16		49 56 96 92 90 90 94 95 94	QNYGVFDEK	HCD	MTMR12:2	QN	YGVFDEK	190	117	LOUCY_MHC_IP_5e8_061320_R1.raw
LLNLTRELK	9	96	96	9	550.351	2	67658	73.48	8166100	1098.68	9.9		100 99 98 99 95 91 95 96 98	LLNLTRELK	HCD	ANKRD26;LUZP1:2	LL	NLTRELK	64	1658	LOUCY_MHC_IP_5e8_061320_R1.raw
AETDERRLL	9	92	92	9	551.804	2	29128	44.17	8779800	1101.58	13.6		97 96 96 97 96 89 68 91 100	AETDERRLL	HCD	TENM4;TENM1;RYR2:5	AETDE	RRLL	1483	499	LOUCY_MHC_IP_5e8_061320_R1.raw
EETVLASQLL	10	84	84	10	551.805	2	111786	109.1	3754500	1101.59	2.7		65 67 93 94 94 88 85 56 99 100	EETVLASQLL	HCD	KIF28P:4	EETV	LASQLL	750	-314	LOUCY_MHC_IP_5e8_061320_R1.raw
LLNPNQLKY	9	84	84	9	551.824	2	73960	78.32	17114000	1101.62	13.4		99 98 94 74 77 52 85 86 94	LLNPNQLKY	HCD	CCNA2:4	LLNP	NQLKY	422	-224	LOUCY_MHC_IP_5e8_061320_R1.raw
DLFVGTPVQK	10	90	90	10	552.297	2	83692	86.25	10925000	1102.6	-20.1		92 89 96 98 89 85 86 81 90 94	DLFVGTPVQK	HCD	MKI67:1	D	LFVGTPVQK	15	1310	LOUCY_MHC_IP_5e8_061320_R1.raw
LFNLRLSQL	9	81	81	9	552.323	2	115659	113.04	49810000	1102.65	-17.5		97 92 39 71 38 98 99 99 100	LFNLRLSQL	HCD	NLRC5:2	LF	NLRLSQL	211	-1579	LOUCY_MHC_IP_5e8_061320_R1.raw
AVFEQVLYH	9	89	89	9	553.295	2	86221	88.04	6619700	1104.56	13.7		52 71 100 100 96 95 97 98 91	AVFEQVLYH	HCD	PARP10:3	AVF	EQVLYH	941	881	LOUCY_MHC_IP_5e8_061320_R1.raw
RVLEKSVFH	9	87	87	9	372.223	3	25413	41.32	9599100	1113.63	16.2		48 57 86 100 100 100 99 99 98	RVLEKSVFH	HCD	CEMIP:5	RVLEK	SVFH	1304	955	LOUCY_MHC_IP_5e8_061320_R1.raw
LLYKEQLAK	9	91	91	9	553.342	2	48945	58.74	4905600	1104.65	13.1		81 84 98 95 93 87 93 95 99	LLYKEQLAK	HCD	MYH9:1	L	LYKEQLAK	9	648	LOUCY_MHC_IP_5e8_061320_R1.raw
QALMQTLRF	9	88	88	9	554.303	2	121174	117.12	19820000	1106.59	0.1		50 65 99 98 96 97 98 94 98	QALMQTLRF	HCD	RYR1:5	QALMQ	TLRF	3831	4561	LOUCY_MHC_IP_5e8_061320_R1.raw
YLEEALRLT	9	82	82	9	554.308	2	95017	95.02	1852600	1106.6	3.4		78 93 97 97 90 85 39 89 72	YLEEALRLT	HCD	ZSWIM5;CADPS:3	YLE	EALRLT	626	556	LOUCY_MHC_IP_5e8_061320_R1.raw
LSFPATGGCQK	11	86	86	11	554.784	2	42743	54.33	46480000	1107.54	12.9		98 99 100 99 99 95 90 48 45 84 94	LSFPATGGCQK	HCD	RPS6:7	LSFPATG	GCQK	4	10	LOUCY_MHC_IP_5e8_061320_R1.raw
QSLQSQVRY	9	84	84	9	554.787	2	34335	48.17	88302000	1107.57	-6.7		45 60 98 95 89 86 92 92 97	QSLQSQVRY	HCD	LASP1:2	QS	LQSQVRY	59	79	LOUCY_MHC_IP_5e8_061320_R1.raw
RVFSWSQAK	9	97	97	9	554.806	2	43314	54.77	130710000	1107.58	12.7		95 95 97 94 96 99 99 100 100	RVFSWSQAK	HCD	WDFY3:6	RVFSWS	QAK	3432	321	LOUCY_MHC_IP_5e8_061320_R1.raw
RPPGLPLRPL	10	80	80	10	372.578	3	84243	86.51	18428000	1114.7	14		56 55 66 76 85 95 95 92 89 96	RPPGLPLRPL	HCD	SCARF2:4	RPPG	LPLRPL	726	-503	LOUCY_MHC_IP_5e8_061320_R1.raw
LLDENRKLL	9	85	85	9	557.336	2	115194	112.44	12288000	1112.66	2.3		99 99 99 94 77 32 82 88 96	LLDENRKLL	HCD	CCDC144CP;NUMA1;DPY19L4;ITPR1:3	LLD	ENRKLL	269	-678	LOUCY_MHC_IP_5e8_061320_R1.raw
RLLPDGCGGVK	11	95	95	11	557.813	2	30634	45.4	207440000	1113.6	13.9		94 98 99 98 98 97 81 84 99 100 100	RLLPDGCGGVK	HCD	RPL10:8	RLLPDGCG	GVK	188	195	LOUCY_MHC_IP_5e8_061320_R1.raw
RLALSWLQK	9	80	80	9	557.848	2	61091	68.31	6805800	1113.67	13.8		74 54 55 63 88 94 98 96 99	RLALSWLQK	HCD	KIF13B;DIP2C;DIP2A:3	RLA	LSWLQK	846	-747	LOUCY_MHC_IP_5e8_061320_R1.raw
DTWPEVQKL	9	93	93	9	558.284	2	117810	112.64	84668000	1114.57	-11.1		89 82 95 97 98 95 93 95 98	DTWPEVQKL	HCD	ELP2:2	DT	WPEVQKL	644	556	LOUCY_MHC_IP_5e8_061320_R1.raw
LLCGELLNKL	10	98	98	10	558.335	2	126275	121.92	82593000	1114.64	12.5		100 100 95 92 100 100 100 98 99 99	LLCGELLNKL	HCD	RNF213:4	LLCG	ELLNKL	4453	1586	LOUCY_MHC_IP_5e8_061320_R1.raw
NCWPEVQKL	9	88	88	9	558.777	2	117925	114.54	1615700	1115.54	-4.5		54 68 99 96 97 95 92 94 98	NCWPEVQKL	HCD	ELP2:2	NC	WPEVQKL	61	556	LOUCY_MHC_IP_5e8_061320_R1.raw
NLCGELLNKL	10	87	87	10	558.797	2	126349	122.07	15589000	1115.6	-19.3		84 89 61 60 98 98 98 95 92 96	NLCGELLNKL	HCD	ANKRD13D:4	NLCG	ELLNKL	338	22	LOUCY_MHC_IP_5e8_061320_R1.raw
VLYVAVNNPK	10	94	94	10	558.832	2	49915	59.65	9121700	1115.63	14.1		99 100 100 100 99 95 85 86 89 96	VLYVAVNNPK	HCD	OST4:2	VL	YVAVNNPK	22	26	LOUCY_MHC_IP_5e8_061320_R1.raw
LLDEHLHKL	9	83	83	9	559.329	2	34873	48.38	801740	1116.63	13		99 98 96 90 28 57 89 97 98	LLDEHLHKL	HCD	ACE;AP4E1;RPS6KA5;RPS6KA4;SYNE2;DNAH8:3	LLD	EHLHKL	438	431	LOUCY_MHC_IP_5e8_061320_R1.raw
LLNEHLHLK	9	98	98	9	372.894	3	31306	45.76	113510000	1115.64	14.3		99 99 97 99 96 99 98 100 99	LLNEHLHLK	HCD	CCDC144B;CCDC144CP:2	LL	NEHLHLK	197	-392	LOUCY_MHC_IP_5e8_061320_R1.raw
LFELAHLYL	9	90	90	9	559.824	2	138712	131.34	390360000	1117.62	14.5		88 89 98 98 76 66 97 100 100	LFELAHLYL	HCD	KIF20B:2	LF	ELAHLYL	147	693	LOUCY_MHC_IP_5e8_061320_R1.raw
LLMKEQLML	9	92	92	9	559.827	2	117783	114.49	33487000	1117.62	13.1		100 99 75 75 96 90 99 99 100	LLMKEQLML	HCD	RAPGEF1:3	LLM	KEQLML	584	-896	LOUCY_MHC_IP_5e8_061320_R1.raw
QLLKVFLMK	9	82	82	9	560.359	2	103108	101.91	10328000	1118.69	12.5		75 80 94 95 90 57 61 88 97	QLLKVFLMK	HCD	RBMXL3:1	Q	LLKVFLMK	82	33	LOUCY_MHC_IP_5e8_061320_R1.raw
SLYNLTQRK	9	90	90	9	561.825	2	30042	44.86	3146800	1121.62	13.9		95 97 100 98 95 79 74 77 97	SLYNLTQRK	HCD	SMARCA2:4	SLYN	LTQRK	736	-418	LOUCY_MHC_IP_5e8_061320_R1.raw
LLDEHLHKL	9	99	99	9	373.222	3	34707	48.39	19179000	1116.63	14.4		100 100 100 100 98 99 98 99 99	LLDEHLHKL	HCD	ACE;AP4E1;RPS6KA5;RPS6KA4;SYNE2;DNAH8:3	LLD	EHLHKL	438	431	LOUCY_MHC_IP_5e8_061320_R1.raw
VSDEMVVFVV	10	84	84	10	562.289	2	80459	83.57	14498000	1122.56	0.3		73 94 98 99 69 83 96 51 84 93	VSDEMVVFVV	HCD	AK2:7	VSDEMVV	FVV	73	-217	LOUCY_MHC_IP_5e8_061320_R1.raw
LFLSVLTSPF	10	89	89	10	562.323	2	85568	87.2	4031800	1122.63	-1.2		92 90 92 90 89 89 67 96 92 94	LFLSVLTSPF	HCD	USP34:6	LFLSVL	TSPF	2999	-3467	LOUCY_MHC_IP_5e8_061320_R1.raw
FLQVEVKVR	9	91	91	9	373.235	3	82012	84.57	28055000	1116.67	14.6		91 95 93 90 92 92 90 90 88	FLQVEVKVR	HCD	RYR1:5	FLQVE	VKVR	1610	785	LOUCY_MHC_IP_5e8_061320_R1.raw
LSYLSYRPK	9	95	95	9	563.824	2	49877	59.6	34057000	1125.62	14		93 96 100 100 98 92 91 93 98	LSYLSYRPK	HCD	MYF6:4	LSYL	SYRPK	137	165	LOUCY_MHC_IP_5e8_061320_R1.raw
ATSKVFLKY	9	95	95	9	352.879	3	43112	54.58	46565000	1055.6	13.8		82 83 99 99 99 99 99 99 99	ATSKVFLKY	HCD	MYO3A:3	ATS	KVFLKY	1415	1036	LOUCY_MHC_IP_5e8_061320_R1.raw
LLDQQRLGAL	10	82	82	10	563.84	2	89397	90.57	3000500	1125.65	13.1		97 95 94 82 80 40 52 88 95 98	LLDQQRLGAL	HCD	AP5B1:4	LLDQ	QRLGAL	506	-444	LOUCY_MHC_IP_5e8_061320_R1.raw
KLQDNLGNLL	10	82	82	10	564.324	2	45616	56.39	46574000	1126.63	-1.6		90 93 92 95 77 78 41 55 98 100	KLQDNLGNLL	HCD	RYR2:5	KLQDN	LGNLL	1934	3276	LOUCY_MHC_IP_5e8_061320_R1.raw
KLWDPLDLK	9	99	99	9	564.334	2	116739	113.64	47608000	1126.64	12.3		100 100 100 100 97 97 99 99 99	KLWDPLDLK	HCD	PBRM1:4	KLWD	PLDLK	138	226	LOUCY_MHC_IP_5e8_061320_R1.raw
QLWTVKLLK	9	97	97	9	564.868	2	106105	104.56	18746000	1127.71	13.8		94 98 100 99 98 97 97 97 98	QLWTVKLLK	HCD	HERC4:5	QLWTV	KLLK	397	822	LOUCY_MHC_IP_5e8_061320_R1.raw
ESTQLNKFY	9	89	89	9	565.269	2	61108	68.56	50756000	1128.55	-18.6		62 62 98 95 97 93 96 99 100	ESTQLNKFY	HCD	MADD:2	ES	TQLNKFY	133	1504	LOUCY_MHC_IP_5e8_061320_R1.raw
LTHGDVLTFK	10	83	83	10	565.815	2	60605	68.06	10306000	1129.61	1.4		97 90 92 90 88 40 54 92 94 97	LTHGDVLTFK	HCD	TFB1M:2	LT	HGDVLTFK	42	108	LOUCY_MHC_IP_5e8_061320_R1.raw
QLLDSTKVNL	10	84	84	10	565.827	2	52357	61.55	18208000	1129.63	5.1		91 97 95 93 57 63 73 93 86 92	QLLDSTKVNL	HCD	DNAH8:5	QLLDS	TKVNL	844	-29	LOUCY_MHC_IP_5e8_061320_R1.raw
MFPYPLHQV	9	91	91	9	566.283	2	92605	92.62	123500000	1130.56	-6.8		67 81 98 99 96 97 94 92 95	MFPYPLHQV	HCD	CLK2:2	MF	PYPLHQV	228	260	LOUCY_MHC_IP_5e8_061320_R1.raw
QPTHPLRGLL	10	90	90	10	566.343	2	62186	69.17	30987000	1130.66	13.5		87 88 98 95 85 85 84 88 98 100	QPTHPLRGLL	HCD	CFAP65:5	QPTHP	LRGLL	531	1682	LOUCY_MHC_IP_5e8_061320_R1.raw
FLLLWKSPK	9	97	97	9	566.357	2	112570	110.34	9607800	1130.69	12.6		98 99 100 99 95 95 97 96 99	FLLLWKSPK	HCD	DNAH5;NSD1:2	FL	LLWKSPK	129	-3932	LOUCY_MHC_IP_5e8_061320_R1.raw
VLQAHTFLK	9	88	88	9	352.883	3	46203	56.6	57747000	1055.61	14.4		81 82 90 96 81 82 88 97 98	VLQAHTFLK	HCD	URB1:4	VLQA	HTFLK	1955	1444	LOUCY_MHC_IP_5e8_061320_R1.raw
QSFPGLPLHH	10	96	96	10	566.793	2	44551	55.9	41576000	1131.58	-9.6		91 93 95 95 93 96 98 99 100 100	QSFPGLPLHH	HCD	CDK7:1	Q	SFPGLPLHH	21	250	LOUCY_MHC_IP_5e8_061320_R1.raw
TPRPPPQLNL	10	83	83	10	566.835	2	70491	75.32	79589000	1131.64	13.2		74 70 91 98 96 51 61 97 92 97	TPRPPPQLNL	HCD	NCOA6;PHIP:4	TPRP	PPQLNL	206	1252	LOUCY_MHC_IP_5e8_061320_R1.raw
TEGELLHCTM	10	87	87	10	567.26	2	67105	73.03	2634200	1132.49	13.8		99 100 100 100 100 100 97 52 40 83	TEGELLHCTM	HCD	TICRR:8	TEGELLHC	TM	528	573	LOUCY_MHC_IP_5e8_061320_R1.raw
QLYNELLKL	9	90	90	9	567.321	2	117312	114.19	10719000	1132.65	-20		79 93 93 91 70 96 99 98 94	QLYNELLKL	HCD	CSNK2A3;PRPF8;SYNE2;CSNK2A1;CATSPERB:3	QLY	NELLKL	122	-81	LOUCY_MHC_IP_5e8_061320_R1.raw
NLMTSLRVW	9	91	91	9	373.87	3	48494	58.3	60673000	1118.59	-1.6		86 95 91 97 96 95 82 84 94	NLMTSLRVW	HCD	APBB2:4	NLMT	SLRVW	614	496	LOUCY_MHC_IP_5e8_061320_R1.raw
KSSSQVLKDK	10	87	87	10	373.877	3	53180	62.29	5758600	1118.63	-18		60 69 79 95 93 97 97 95 95 92	KSSSQVLKDK	HCD	COPS5:3	KSS	SQVLKDK	229	319	LOUCY_MHC_IP_5e8_061320_R1.raw
MLFVKTLTGK	10	95	95	10	569.334	2	61894	68.51	31729000	1136.66	-7.6		90 98 99 99 98 95 94 92 94 99	MLFVKTLTGK	HCD	UBC;RPS27A;UBB;UBA52:1	M	LFVKTLTGK	0	2	LOUCY_MHC_IP_5e8_061320_R1.raw
KLAEQVKHW	9	87	87	9	569.817	2	45078	55.95	947170	1137.63	-8.9		75 73 97 98 75 88 94 88 93	KLAEQVKHW	HCD	MYH3;MYH1;MYH2;MYH8:5	KLAEQ	VKHW	1700	824	LOUCY_MHC_IP_5e8_061320_R1.raw
SLMMTLLTKT	10	80	80	10	569.822	2	137050	130.34	23525000	1137.61	14.2		51 72 100 100 100 100 99 60 49 74	SLMMTLLTKT	HCD	TOP2A:7	SLMMTLL	TKT	762	1271	LOUCY_MHC_IP_5e8_061320_R1.raw
KLADLFRLY	9	93	93	9	569.842	2	117197	114.04	75170000	1137.65	12.3		99 96 92 90 90 88 87 96 99	KLADLFRLY	HCD	PDS5A;PDS5B:1	K	LADLFRLY	7	93	LOUCY_MHC_IP_5e8_061320_R1.raw
HELLQSHEF	9	97	97	9	570.267	2	42330	53.94	8185300	1138.54	-18.5		98 99 99 97 89 97 98 100 100	HELLQSHEF	HCD	RMND5A:7	HELLQSH	EF	40	190	LOUCY_MHC_IP_5e8_061320_R1.raw
QLLKVFLMK	9	89	89	9	373.909	3	103122	101.91	41693000	1118.69	15		48 63 99 99 100 100 100 100 100	QLLKVFLMK	HCD	RBMXL3:1	Q	LLKVFLMK	82	33	LOUCY_MHC_IP_5e8_061320_R1.raw
KLLETLLLVV	10	81	81	10	570.892	2	129573	124.61	11784000	1139.75	14		99 99 99 97 52 48 88 90 63 77	KLLETLLLVV	HCD	SMCHD1:4	KLLE	TLLLVV	1952	-1170	LOUCY_MHC_IP_5e8_061320_R1.raw
LPELKTRSL	9	84	84	9	352.891	3	43083	54.48	12914000	1055.63	15.3		97 97 99 96 93 81 65 44 90	LPELKTRSL	HCD	CRYBG3;ZNF469;TRIOBP;FSIP2;KIF28P:4	LPEL	KTRSL	2387	2604	LOUCY_MHC_IP_5e8_061320_R1.raw
MSLELFRVF	9	86	86	9	571.304	2	139333	132.19	1385900	1140.6	-5.9		39 57 97 99 98 97 94 97 99	MSLELFRVF	HCD	SNRNP200:2	MS	LELFRVF	250	1011	LOUCY_MHC_IP_5e8_061320_R1.raw
FTLLFMNEK	9	85	85	9	571.795	2	60277	67.51	5269100	1141.58	-8.5		91 89 96 95 90 78 55 76 94	FTLLFMNEK	HCD	TMEM131:6	FTLLFM	NEK	500	-794	LOUCY_MHC_IP_5e8_061320_R1.raw
TYQVLAVTHL	10	90	90	10	572.823	2	110423	108.2	8634500	1143.63	1.8		90 93 98 100 100 100 97 89 44 94	TYQVLAVTHL	HCD	SNRNP40:8	TYQVLAVT	HL	192	-114	LOUCY_MHC_IP_5e8_061320_R1.raw
KNPKYTEKL	9	83	83	9	374.223	3	82103	84.62	15690000	1119.63	15.6		46 46 63 99 99 99 99 97 97	KNPKYTEKL	HCD	KIF3B:4	KNPK	YTEKL	43	-522	LOUCY_MHC_IP_5e8_061320_R1.raw
MEALLFKRL	9	87	87	9	374.228	3	94626	94.93	10640000	1119.65	11.9		75 90 94 97 98 95 79 69 88	MEALLFKRL	HCD	PMS1:1	M	EALLFKRL	0	753	LOUCY_MHC_IP_5e8_061320_R1.raw
KPCGGLFGKEL	11	83	83	11	574.818	2	68919	74.43	7709300	1147.61	13.2		100 97 79 52 45 66 98 92 89 99 99	KPCGGLFGKEL	HCD	OSBPL2;OSBPL1A:4	KPCG	GLFGKEL	270	273	LOUCY_MHC_IP_5e8_061320_R1.raw
CHAKDSKVTY	10	84	84	10	576.29	2	17151	34.79	3368600	1150.54	18.5		54 41 72 86 98 97 98 99 100 100	CHAKDSKVTY	HCD	NBAS:2	CH	AKDSKVTY	1471	1943	LOUCY_MHC_IP_5e8_061320_R1.raw
LLFPPLKTK	9	85	85	9	352.904	3	80345	82.93	9016000	1055.67	14.3		49 65 78 98 96 96 95 93 96	LLFPPLKTK	HCD	CNGB3:5	LLFPP	LKTK	663	52	LOUCY_MHC_IP_5e8_061320_R1.raw
VLYFKMLLK	9	90	90	9	577.856	2	51006	60.81	275650000	1153.69	3.3		97 97 96 90 83 54 99 100 100	VLYFKMLLK	HCD	VPS13B:4	VLYF	KMLLK	1501	3263	LOUCY_MHC_IP_5e8_061320_R1.raw
EELKLRQQL	9	81	81	9	578.846	2	45118	56	17264000	1155.66	14.2		89 86 97 97 94 48 34 85 99	EELKLRQQL	HCD	PTCD1:2	EE	LKLRQQL	79	231	LOUCY_MHC_IP_5e8_061320_R1.raw
HCNPFFRKL	9	87	87	9	581.314	2	114206	111.49	5611700	1160.59	18.6		38 61 97 99 99 97 95 98 99	HCNPFFRKL	HCD	NSUN2:2	HC	NPFFRKL	91	634	LOUCY_MHC_IP_5e8_061320_R1.raw
KAAQEPLHR	9	94	94	9	350.54	3	14329	32.15	309800	1048.58	19.5		80 89 99 98 99 97 96 90 96	KAAQEPLHR	HCD	EFTUD2:2	KA	AQEPLHR	358	796	LOUCY_MHC_IP_5e8_061320_R1.raw
LLPRERLLL	9	85	85	9	374.922	3	117516	114.19	287700000	1121.73	14.6		99 90 80 83 91 48 73 100 100	LLPRERLLL	HCD	SHH;C4orf36:2	LL	PRERLLL	1	259	LOUCY_MHC_IP_5e8_061320_R1.raw
YLQELHHNL	9	97	97	9	583.809	2	42603	54.14	10717000	1165.59	14.2		92 97 97 99 99 99 99 99 100	YLQELHHNL	HCD	CNTRL;SHC3:3	YLQ	ELHHNL	235	1357	LOUCY_MHC_IP_5e8_061320_R1.raw
LSYQFLQRL	9	87	87	9	584.337	2	139390	132.24	3121600	1166.64	12.8		59 67 99 98 98 97 92 79 93	LSYQFLQRL	HCD	PCF11:2	LS	YQFLQRL	184	-688	LOUCY_MHC_IP_5e8_061320_R1.raw
KLTYLYLQK	9	99	99	9	585.358	2	56955	64.85	3394800000	1168.69	14.1		100 100 100 100 100 100 100 100 100	KLTYLYLQK	HCD	NBEA;ST8SIA2:3	KLT	YLYLQK	910	-2894	LOUCY_MHC_IP_5e8_061320_R1.raw
KLTYLYLEK	9	97	97	9	585.85	2	62856	69.92	12218000	1169.67	13.5		99 99 99 98 98 98 95 96 98	KLTYLYLEK	HCD	LRRIQ4;PDS5B:4	KLTY	LYLEK	385	-400	LOUCY_MHC_IP_5e8_061320_R1.raw
KAAVQPKLLR	10	82	82	10	375.254	3	46553	56.99	21161000	1122.72	14.7		81 55 66 79 81 81 97 98 92 90	KAAVQPKLLR	HCD	TTN:4	KAAV	QPKLLR	9373	-9708	LOUCY_MHC_IP_5e8_061320_R1.raw
SLLEGFHVR	9	88	88	9	353.202	3	94105	94.28	21047000	1056.57	12.6		86 91 97 74 56 98 97 97 98	SLLEGFHVR	HCD	ASCC3:4	SLLE	GFHVR	733	-2087	LOUCY_MHC_IP_5e8_061320_R1.raw
HLDFGLHTGK	10	92	92	10	375.539	3	42285	54.03	76174000	1123.58	15.1		54 80 100 100 99 100 99 99 99 100	HLDFGLHTGK	HCD	ZNF620:5	HLDFG	LHTGK	125	244	LOUCY_MHC_IP_5e8_061320_R1.raw
VLLESEKYSL	10	84	84	10	590.835	2	111556	109.15	3033900	1179.64	13.4		97 99 100 100 94 94 54 43 72 90	VLLESEKYSL	HCD	PCLO:4	VLLE	SEKYSL	1170	4160	LOUCY_MHC_IP_5e8_061320_R1.raw
YPTEKVNCMT	10	80	80	10	593.276	2	35922	49.19	7045800	1184.52	15		99 99 100 99 75 71 90 71 29 66	YPTEKVNCMT	HCD	LASP1:8	YPTEKVNC	MT	12	36	LOUCY_MHC_IP_5e8_061320_R1.raw
LVYAYWMNK	9	85	85	9	594.308	2	104710	103.21	15228000	1186.58	13.9		91 85 97 94 87 86 70 62 91	LVYAYWMNK	HCD	CCDC167:6	LVYAYW	MNK	89	56	LOUCY_MHC_IP_5e8_061320_R1.raw
QLLEKVLFVV	10	81	81	10	594.374	2	97941	97.47	9075000	1186.73	0.5		48 74 99 98 95 97 97 68 62 76	QLLEKVLFVV	HCD	BRSK2:6	QLLEKV	LFVV	222	533	LOUCY_MHC_IP_5e8_061320_R1.raw
FVQTLVKKY	9	81	81	9	375.898	3	28016	42.92	74924000	1124.66	12.5		90 83 41 43 91 95 97 96 97	FVQTLVKKY	HCD	SORT1:4	FVQT	LVKKY	206	776	LOUCY_MHC_IP_5e8_061320_R1.raw
RLFSFKVTK	9	84	84	9	375.903	3	61478	68.65	17944000	1124.67	15.5		57 45 70 92 100 100 100 99 99	RLFSFKVTK	HCD	FBXW12;ESPL1:5	RLFSF	KVTK	11	89	LOUCY_MHC_IP_5e8_061320_R1.raw
KVYENYPDY	9	81	81	9	595.78	2	43422	54.76	65057000	1189.53	14.6		67 60 72 80 73 98 91 94 98	KVYENYPDY	HCD	VPS13D:3	KVY	ENYPDY	4317	3151	LOUCY_MHC_IP_5e8_061320_R1.raw
LLYFQTQRK	9	96	96	9	598.851	2	45984	56.75	60488000	1195.67	13.6		100 100 100 100 97 92 90 92 98	LLYFQTQRK	HCD	SYNE1:5	LLYFQ	TQRK	129	-4762	LOUCY_MHC_IP_5e8_061320_R1.raw
MVYNLQLRY	9	96	96	9	600.328	2	66381	72.24	74289000	1198.62	19.7		97 98 99 97 97 91 96 95 98	MVYNLQLRY	HCD	LCP2:1	M	VYNLQLRY	0	468	LOUCY_MHC_IP_5e8_061320_R1.raw
EENLYFKNF	9	91	91	9	602.296	2	102605	101.31	1973600	1202.56	13.2		75 73 97 99 99 97 92 93 99	EENLYFKNF	HCD	RXFP2:3	EEN	LYFKNF	76	381	LOUCY_MHC_IP_5e8_061320_R1.raw
KGLEELLLYK	10	88	88	10	603.372	2	139841	132.59	4423400	1204.71	19.3		49 44 97 99 98 98 99 99 97 98	KGLEELLLYK	HCD	RPRD2:2	KG	LEELLLYK	573	193	LOUCY_MHC_IP_5e8_061320_R1.raw
EEAASLLGKKY	11	97	97	11	604.839	2	44282	55.35	734670	1207.64	15.4		98 98 100 100 98 97 98 95 95 95 96	EEAASLLGKKY	HCD	NASP:1	E	EAASLLGKKY	3	67	LOUCY_MHC_IP_5e8_061320_R1.raw
EELEEERLY	9	97	97	9	605.293	2	52652	61.69	4729300	1208.56	13.4		98 98 99 99 97 96 94 98 99	EELEEERLY	HCD	DNAJC25:3	EEL	EEERLY	211	278	LOUCY_MHC_IP_5e8_061320_R1.raw
SVYLESSTSLK	11	93	93	11	607.328	2	45559	56.35	5222000	1212.62	14.2		84 89 100 100 99 97 94 90 86 88 95	SVYLESSTSLK	HCD	KIF20A:6	SVYLES	STSLK	243	237	LOUCY_MHC_IP_5e8_061320_R1.raw
KLLEKEVRL	9	94	94	9	376.582	3	36364	49.64	10458000	1126.71	15.2		92 97 98 99 97 97 92 90 92	KLLEKEVRL	HCD	FKBP15;UPF3A:3	KLL	EKEVRL	225	-731	LOUCY_MHC_IP_5e8_061320_R1.raw
QELSDESLFR	10	88	88	10	612.307	2	64431	70.79	4182700	1222.58	13.8		93 98 99 97 96 92 76 74 73 88	QELSDESLFR	HCD	NWD2:6	QELSDE	SLFR	200	-1232	LOUCY_MHC_IP_5e8_061320_R1.raw
KLWTVKLLK	9	90	90	9	376.915	3	106040	104.56	81249000	1127.74	-18		59 60 96 98 99 99 100 100 99	KLWTVKLLK	HCD	BBS1:5	KLWTV	KLLK	319	399	LOUCY_MHC_IP_5e8_061320_R1.raw
CHYEFEKQF	9	86	86	9	615.777	2	109888	107.65	1499400	1229.52	17.6		54 39 98 99 99 98 94 95 99	CHYEFEKQF	HCD	ELOVL6:2	CH	YEFEKQF	224	10	LOUCY_MHC_IP_5e8_061320_R1.raw
EEEKPEGHVW	10	95	95	10	620.294	2	26103	41.94	7127700	1238.56	13.3		99 98 100 99 92 85 85 99 100 100	EEEKPEGHVW	HCD	FKBP5:9	EEEKPEGHV	W	448	89	LOUCY_MHC_IP_5e8_061320_R1.raw
SPRLPAKTLF	10	81	81	10	377.235	3	73901	78.32	18255000	1128.67	16.2		91 34 61 99 99 99 83 62 91 93	SPRLPAKTLF	HCD	PPARGC1B:7	SPRLPAK	TLF	238	-944	LOUCY_MHC_IP_5e8_061320_R1.raw
EEGCPTLTRTY	11	92	92	11	635.301	2	35011	48.48	1820900	1268.57	13		80 82 86 94 100 100 99 93 90 92 96	EEGCPTLTRTY	HCD	AEBP1:3	EEG	CPTLTRTY	692	580	LOUCY_MHC_IP_5e8_061320_R1.raw
LTKKKELLLGK	11	80	80	11	635.93	2	149913	143.06	1054400	1269.84	6.2		85 35 43 57 74 97 99 100 99 97 99	LTKKKELLLGK	HCD	EML6:5	LTKKK	ELLLGK	1352	-950	LOUCY_MHC_IP_5e8_061320_R1.raw
LELGTACGGKYY	12	97	97	12	637.817	2	70479	75.71	6857400	1273.6	13.9		98 99 100 100 100 100 92 85 98 99 100 100	LELGTACGGKYY	HCD	RPL30:8	LELGTACG	GKYY	78	85	LOUCY_MHC_IP_5e8_061320_R1.raw
MNLKDVYNHF	10	81	81	10	640.812	2	79651	82.43	18427000	1279.6	6.8		83 41 56 92 92 89 87 85 90 98	MNLKDVYNHF	HCD	SUPT6H:2	MN	LKDVYNHF	893	459	LOUCY_MHC_IP_5e8_061320_R1.raw
FLLLWKSPK	9	98	98	9	377.908	3	112488	110.3	39630000	1130.69	14.5		96 99 100 100 99 99 99 99 99	FLLLWKSPK	HCD	DNAH5;NSD1:2	FL	LLWKSPK	129	-3932	LOUCY_MHC_IP_5e8_061320_R1.raw
FLFQDFLRQA	10	96	96	10	642.848	2	141061	133.84	78911000	1283.67	12.5		100 100 100 99 100 100 100 97 75 92	FLFQDFLRQA	HCD	MYO1G:6	FLFQDF	LRQA	537	-853	LOUCY_MHC_IP_5e8_061320_R1.raw
VVGCPVSDLLYK	12	96	96	12	646.858	2	98458	97.87	3686600	1291.68	12.7		100 100 94 93 99 98 92 93 94 98 98 99	VVGCPVSDLLYK	HCD	BCAT1:3	VVG	CPVSDLLYK	20	337	LOUCY_MHC_IP_5e8_061320_R1.raw
KPMEHLHKL	9	92	92	9	378.214	3	52305	61.15	122420000	1131.62	-1.8		76 70 98 100 97 99 98 99 98	KPMEHLHKL	HCD	RPL19:2	KP	MEHLHKL	52	138	LOUCY_MHC_IP_5e8_061320_R1.raw
KPNYKLELK	9	92	92	9	378.235	3	32021	46.04	115300000	1131.66	14.9		85 83 94 96 97 86 91 99 99	KPNYKLELK	HCD	N4BP1:3	KPN	YKLELK	554	603	LOUCY_MHC_IP_5e8_061320_R1.raw
DPWAGSHSMRY	11	86	86	11	653.794	2	64617	71.14	6346800	1305.56	13		55 41 98 100 100 100 99 97 90 77 90	DPWAGSHSMRY	HCD	HLA-B;HLA-A;HLA-G:2	DP	WAGSHSMRY	206	22	LOUCY_MHC_IP_5e8_061320_R1.raw
EVAGLKKQFYK	11	98	98	11	655.886	2	59330	66.92	9914600	1309.74	13.9		98 97 100 100 100 99 97 93 97 100 100	EVAGLKKQFYK	HCD	SH3GL1:1	E	VAGLKKQFYK	18	2	LOUCY_MHC_IP_5e8_061320_R1.raw
LSVKFLSVLK	10	86	86	10	378.587	3	124603	120.57	9492900	1132.72	15.2		41 45 77 100 99 99 100 99 99 99	LSVKFLSVLK	HCD	AQR:3	LSV	KFLSVLK	229	227	LOUCY_MHC_IP_5e8_061320_R1.raw
KDYQDLQNTLK	11	87	87	11	683.363	2	27646	43.12	9472400	1364.69	13		93 49 43 93 99 98 95 93 97 99 99	KDYQDLQNTLK	HCD	POLR2A:2	KD	YQDLQNTLK	126	698	LOUCY_MHC_IP_5e8_061320_R1.raw
APKLMVRPF	9	96	96	9	353.549	3	82015	84.61	25999000	1057.61	14.8		99 99 100 100 100 99 97 85 93	APKLMVRPF	HCD	CFAP46:4	APKL	MVRPF	2567	138	LOUCY_MHC_IP_5e8_061320_R1.raw
FLWDKRTGL	9	89	89	9	379.219	3	100485	99.66	53553000	1134.62	16		99 99 99 99 97 86 73 61 87	FLWDKRTGL	HCD	TENM2:5	FLWDK	RTGL	1123	418	LOUCY_MHC_IP_5e8_061320_R1.raw
FLYDDNQRVEL	11	84	84	11	706.355	2	103908	102.51	2517000	1410.68	12.9		95 98 99 99 98 85 82 51 54 71 96	FLYDDNQRVEL	HCD	TOP2B;TOP2A:8	FLYDDNQR	VEL	848	941	LOUCY_MHC_IP_5e8_061320_R1.raw
APAAAGAAL	9	94	94	9	712.408	1	34685	48.44	45095000	711.391	13.3		91 73 93 99 98 97 99 100 100	APAAAGAAL	HCD	RPAP1;DENND1A;PCNT;SLC39A11;TMED1;SMTNL1:3	APA	AAGAAL	26	-21	LOUCY_MHC_IP_5e8_061320_R1.raw
NLYLLMEKL	9	97	97	9	379.55	3	77766	81.48	21890000	1135.63	-1.9		92 98 99 99 98 94 99 99 99	NLYLLMEKL	HCD	GSS:2	NL	YLLMEKL	72	394	LOUCY_MHC_IP_5e8_061320_R1.raw
APSGVGAAL	9	97	97	9	742.419	1	51935	61.38	170790000	741.402	12.7		98 96 98 98 96 94 97 100 100	APSGVGAAL	HCD	BAP1:3	APS	GVGAAL	322	-376	LOUCY_MHC_IP_5e8_061320_R1.raw
HLLHALLNK	9	81	81	9	353.559	3	46903	57.12	17650000	1057.64	14.1		44 57 85 97 90 86 93 86 94	HLLHALLNK	HCD	ZNF292;MYO9B:3	HLL	HALLNK	197	-695	LOUCY_MHC_IP_5e8_061320_R1.raw
LGAGGLLGV	9	82	82	9	756.471	1	119616	116.08	21785000	755.454	12.7		48 43 90 91 93 97 98 87 95	LGAGGLLGV	HCD	HNRNPK;TIMM29:2	LG	AGGLLGV	57	155	LOUCY_MHC_IP_5e8_061320_R1.raw
SPGVPGSGL	9	88	88	9	770.414	1	53337	62.14	4683400	769.397	12.9		79 51 78 99 99 99 97 93 97	SPGVPGSGL	HCD	ZNF653;SP5:2	SP	GVPGSGL	171	343	LOUCY_MHC_IP_5e8_061320_R1.raw
APAGPVGVL	9	93	93	9	780.472	1	90350	91.18	18837000	779.454	13.5		96 98 99 99 79 80 89 96 100	APAGPVGVL	HCD	COL4A3;GGT7;FAM83H:3	APA	GPVGVL	23	-118	LOUCY_MHC_IP_5e8_061320_R1.raw
VLGAGLGHA	9	88	88	9	794.451	1	92014	92.83	4310800	793.445	-1.1		92 98 99 98 97 97 95 43 79	VLGAGLGHA	HCD	TTC28:3	VLG	AGLGHA	1484	437	LOUCY_MHC_IP_5e8_061320_R1.raw
PAGAVDGNP	9	88	88	9	797.389	1	38007	50.74	7208700	796.371	13.2		87 65 79 98 98 99 94 84 88	PAGAVDGNP	HCD	PCDH8:4	PAGA	VDGNP	386	-276	LOUCY_MHC_IP_5e8_061320_R1.raw
VVVGDGPGV	9	84	84	9	798.446	1	111269	108.9	3572600	797.428	12.8		100 100 99 97 98 75 56 54 83	VVVGDGPGV	HCD	LRRN2:4	VVVG	DGPGV	511	-275	LOUCY_MHC_IP_5e8_061320_R1.raw
LGPPASVSA	9	81	81	9	798.446	1	46417	56.95	7214800	797.428	13.6		97 96 99 89 73 78 83 54 62	LGPPASVSA	HCD	ZNF236;KAT2A:3	LGP	PASVSA	1453	1335	LOUCY_MHC_IP_5e8_061320_R1.raw
SPAPTGSSL	9	99	99	9	816.421	1	27868	43.24	7973500	815.403	13.4		99 99 100 100 99 99 100 100 100	SPAPTGSSL	HCD	IRS4;PIK3C2A;SEC16B:3	SPA	PTGSSL	438	-34	LOUCY_MHC_IP_5e8_061320_R1.raw
HAAAGGRAL	9	90	90	9	823.453	1	35904	49.24	20201000	822.446	-0.2		45 86 100 100 99 99 99 90 96	HAAAGGRAL	HCD	C6orf132:2	HA	AAGGRAL	1115	-788	LOUCY_MHC_IP_5e8_061320_R1.raw
AVGLPGSPK	9	89	89	9	825.494	1	45032	56	11842000	824.476	13.1		52 61 96 99 99 99 100 99 100	AVGLPGSPK	HCD	SUV39H1:2	AV	GLPGSPK	177	386	LOUCY_MHC_IP_5e8_061320_R1.raw
APSPPGTSL	9	82	82	9	826.442	1	45686	56.19	7668000	825.423	13.4		97 97 100 100 73 49 59 74 88	APSPPGTSL	HCD	DCHS1;RAB11FIP1;ADARB2-AS1:3	APS	PPGTSL	2478	1662	LOUCY_MHC_IP_5e8_061320_R1.raw
VEGAGVVPV	9	94	94	9	826.477	1	125654	121.32	2389900	825.46	12.9		82 96 97 96 94 97 99 90 98	VEGAGVVPV	HCD	TTN:4	VEGA	GVVPV	2261	-11976	LOUCY_MHC_IP_5e8_061320_R1.raw
VDGGLVTAP	9	88	88	9	828.456	1	123433	118.87	46947000	827.439	12.5		97 98 94 93 96 95 92 59 69	VDGGLVTAP	HCD	CCNF:5	VDGGL	VTAP	713	628	LOUCY_MHC_IP_5e8_061320_R1.raw
SPTGPSTAL	9	92	92	9	830.437	1	36251	49.39	10627000	829.418	14		85 83 98 83 82 99 99 99 99	SPTGPSTAL	HCD	MUC16:3	SPT	GPSTAL	11	-10711	LOUCY_MHC_IP_5e8_061320_R1.raw
VPGPPGQAL	9	86	86	9	835.478	1	57615	65.73	10835000	834.46	12.7		99 99 100 100 75 49 62 88 99	VPGPPGQAL	HCD	ADGRG1;SBF1:3	VPG	PPGQAL	511	-128	LOUCY_MHC_IP_5e8_061320_R1.raw
LDGVTVPAA	9	86	86	9	842.472	1	73954	78.32	8244100	841.455	12.8		89 99 96 99 99 98 85 46 70	LDGVTVPAA	HCD	TTN;POLE;TPR:3	LDG	VTVPAA	240	-11971	LOUCY_MHC_IP_5e8_061320_R1.raw
ALGGPLEVP	9	81	81	9	852.493	1	104509	102.71	49731000	851.475	12.4		52 56 91 94 94 95 96 78 75	ALGGPLEVP	HCD	TTN;MTMR14;PCDH8:4	ALGG	PLEVP	4861	-934	LOUCY_MHC_IP_5e8_061320_R1.raw
SPAAWTSAA	9	83	83	9	861.422	1	51563	61	36785000	860.403	13.5		49 43 77 96 99 99 99 93 96	SPAAWTSAA	HCD	MAMLD1:3	SPA	AWTSAA	117	645	LOUCY_MHC_IP_5e8_061320_R1.raw
ALAPAPVEV	9	96	96	9	866.51	1	87362	88.94	15198000	865.491	13.1		84 88 100 100 100 100 99 98 98	ALAPAPVEV	HCD	MGMT:2	AL	APAPVEV	74	-43	LOUCY_MHC_IP_5e8_061320_R1.raw
LAATLLAVV	9	80	80	9	870.575	1	142736	135.33	6377600	869.559	10		50 48 60 92 96 98 96 85 97	LAATLLAVV	HCD	OR52M1;FAT4;SLC1A3;HBEGF;ATM;RNF222:3	LAA	TLLAVV	67	45	LOUCY_MHC_IP_5e8_061320_R1.raw
LALSVVTTA	9	91	91	9	874.535	1	104613	103.35	114560000	873.517	12.6		72 67 96 97 99 100 99 93 94	LALSVVTTA	HCD	DUSP10:2	LA	LSVVTTA	45	-46	LOUCY_MHC_IP_5e8_061320_R1.raw
MMLHVTSLK	9	93	93	9	353.866	3	60441	67.91	8001800	1058.56	12.9		85 76 98 98 98 97 96 97 96	MMLHVTSLK	HCD	ALMS1:2	MM	LHVTSLK	2406	-1996	LOUCY_MHC_IP_5e8_061320_R1.raw
LPGARSSPL	9	94	94	9	897.527	1	40366	52.6	20300000	896.508	13		99 98 98 97 83 93 99 89 94	LPGARSSPL	HCD	KLK11:1	L	PGARSSPL	3	22	LOUCY_MHC_IP_5e8_061320_R1.raw
VTAPSLTNV	9	86	86	9	901.51	1	89107	90.39	3094900	900.492	12.2		57 71 99 97 95 99 99 75 86	VTAPSLTNV	HCD	CFAP54;TRRAP:3	VTA	PSLTNV	2391	1962	LOUCY_MHC_IP_5e8_061320_R1.raw
LAWATAAAK	9	91	91	9	902.522	1	46879	57.38	6926000	901.502	13.9		63 63 99 100 100 100 100 100 100	LAWATAAAK	HCD	HACD2:3	LAW	ATAAAK	138	5	LOUCY_MHC_IP_5e8_061320_R1.raw
LSSVSPVSK	9	96	96	9	903.527	1	39572	51.97	4405000	902.507	13.4		92 93 98 99 100 99 98 93 97	LSSVSPVSK	HCD	AMOTL2;MAP7D2:3	LSS	VSPVSK	284	-665	LOUCY_MHC_IP_5e8_061320_R1.raw
SVASLSLTK	9	99	99	9	905.542	1	42735	54.34	256760000	904.523	13.1		97 97 100 100 100 100 100 100 100	SVASLSLTK	HCD	NPC1L1;UNC13C:2	SV	ASLSLTK	292	100	LOUCY_MHC_IP_5e8_061320_R1.raw
LLSEGSVLP	9	91	91	9	914.531	1	101159	100.27	48513000	913.512	13.1		85 76 92 96 96 98 99 91 90	LLSEGSVLP	HCD	PIPSL:3	LLS	EGSVLP	555	-431	LOUCY_MHC_IP_5e8_061320_R1.raw
TPAPRAPVL	9	83	83	9	921.564	1	44771	55.7	5014800	920.544	14		97 94 97 94 89 54 43 90 98	TPAPRAPVL	HCD	MAMDC4:2	TP	APRAPVL	223	366	LOUCY_MHC_IP_5e8_061320_R1.raw
TTKQVFKKY	9	87	87	9	381.562	3	39727	52.27	4288300	1141.65	13		55 67 73 96 98 99 100 100 100	TTKQVFKKY	HCD	EXOC2:3	TTK	QVFKKY	76	318	LOUCY_MHC_IP_5e8_061320_R1.raw
MLYLKSLFK	9	97	97	9	381.565	3	113819	110.94	4127700	1141.66	14.3		89 98 100 100 99 98 98 99 99	MLYLKSLFK	HCD	CNNM3;RAD51AP2:5	MLYLK	SLFK	361	478	LOUCY_MHC_IP_5e8_061320_R1.raw
HPDTGLSSL	9	83	83	9	926.471	1	41607	53.42	5480700	925.451	14.6		95 57 82 74 73 92 99 87 89	HPDTGLSSL	HCD	TBCE:2	HP	DTGLSSL	62	285	LOUCY_MHC_IP_5e8_061320_R1.raw
LTDEPPLGP	9	85	85	9	938.496	1	71508	76.09	83708000	937.476	13.9		61 57 82 94 100 99 94 85 92	LTDEPPLGP	HCD	FBXL19:3	LTD	EPPLGP	583	-274	LOUCY_MHC_IP_5e8_061320_R1.raw
TSFSSLVAK	9	87	87	9	939.527	1	57981	65.97	1988700	938.507	13		55 57 82 98 99 99 99 99 98	TSFSSLVAK	HCD	C2:4	TSFS	SLVAK	221	-536	LOUCY_MHC_IP_5e8_061320_R1.raw
AMAPFEPLA	9	85	85	9	946.482	1	126103	121.97	28649000	945.463	12.1		79 62 98 72 75 99 99 91 94	AMAPFEPLA	HCD	TIMP1:1	A	MAPFEPLA	1	0	LOUCY_MHC_IP_5e8_061320_R1.raw
LSPRDTTLLK	10	84	84	10	381.902	3	69049	74.73	72621000	1142.67	15.6		92 57 54 57 85 99 100 99 99 98	LSPRDTTLLK	HCD	CTPS1:6	LSPRDT	TLLK	560	24	LOUCY_MHC_IP_5e8_061320_R1.raw
HCAGLKTAF	9	84	84	9	947.496	1	83237	85.76	15487000	946.469	20		30 59 80 92 100 100 100 100 100	HCAGLKTAF	HCD	PAICS:2	HC	AGLKTAF	279	70	LOUCY_MHC_IP_5e8_061320_R1.raw
LMFASVPAL	9	80	80	9	948.535	1	142793	135.23	127660000	947.515	13.3		96 84 98 82 60 61 71 81 91	LMFASVPAL	HCD	BRD2:3	LMF	ASVPAL	419	48	LOUCY_MHC_IP_5e8_061320_R1.raw
TPLTQGVEN	9	85	85	9	958.497	1	31968	46.3	3335300	957.477	13.1		95 79 93 98 95 89 89 67 60	TPLTQGVEN	HCD	PKD1:5	TPLTQ	GVEN	2238	-1614	LOUCY_MHC_IP_5e8_061320_R1.raw
LSSVPLSMK	9	91	91	9	961.551	1	79009	82.33	5181700	960.531	12.9		60 71 100 100 100 100 99 98 99	LSSVPLSMK	HCD	DMXL1:3	LSS	VPLSMK	469	1978	LOUCY_MHC_IP_5e8_061320_R1.raw
KALLSLVSWK	10	91	91	10	382.242	3	51257	60.81	842180000	1143.7	2.4		98 69 77 78 95 98 99 99 98 99	KALLSLVSWK	HCD	TCTN3:2	KA	LLSLVSWK	435	-219	LOUCY_MHC_IP_5e8_061320_R1.raw
LLVPSLVNL	9	83	83	9	967.631	1	141646	134.38	5676600	966.611	13.2		92 97 100 68 55 93 97 68 82	LLVPSLVNL	HCD	IGFBP3:3	LLV	PSLVNL	14	-226	LOUCY_MHC_IP_5e8_061320_R1.raw
HANTTGKQL	9	86	86	9	969.513	1	25273	41.23	4993600	968.504	2.3		49 63 93 95 99 98 98 82 96	HANTTGKQL	HCD	EZR;MSN;RDX:2	HA	NTTGKQL	175	22	LOUCY_MHC_IP_5e8_061320_R1.raw
ATANGALLLK	10	85	85	10	971.602	1	41489	53.33	17948000	970.581	13.9		72 62 87 82 65 82 100 100 100 100	ATANGALLLK	HCD	DST:2	AT	ANGALLLK	163	-402	LOUCY_MHC_IP_5e8_061320_R1.raw
LGLYPLSSK	9	92	92	9	977.58	1	85143	87.1	4458000	976.559	13.5		65 70 99 100 100 100 100 100 99	LGLYPLSSK	HCD	P2RY8:2	LG	LYPLSSK	122	125	LOUCY_MHC_IP_5e8_061320_R1.raw
SAFVPGLYK	9	83	83	9	981.553	1	81581	84.31	3728000	980.533	13.2		39 41 72 99 99 98 99 99 99	SAFVPGLYK	HCD	TOP2B;TOP2A:2	SA	FVPGLYK	484	97	LOUCY_MHC_IP_5e8_061320_R1.raw
VLLDGPLPSA	10	91	91	10	981.573	1	115073	112.24	27294000	980.554	11.8		78 86 99 99 98 98 99 85 82 91	VLLDGPLPSA	HCD	ZDHHC24:3	VLL	DGPLPSA	148	-262	LOUCY_MHC_IP_5e8_061320_R1.raw
LNLGVVLQK	9	89	89	9	983.638	1	64985	71.34	28942000	982.617	13.5		51 60 100 100 100 100 100 99 99	LNLGVVLQK	HCD	GREB1:3	LNL	GVVLQK	174	-1766	LOUCY_MHC_IP_5e8_061320_R1.raw
SLLEVERFR	9	88	88	9	383.558	3	89985	91.04	10945000	1147.63	14.7		97 98 98 98 91 83 71 71 90	SLLEVERFR	HCD	NAGA;PLEC:5	SLLEV	ERFR	321	33	LOUCY_MHC_IP_5e8_061320_R1.raw
LLGSSLCGDF	10	85	85	10	1011.5	1	81039	83.82	4462100	1010.47	16.8		98 96 96 98 99 99 66 43 77 86	LLGSSLCGDF	HCD	ZFHX4:6	LLGSSL	CGDF	2505	-264	LOUCY_MHC_IP_5e8_061320_R1.raw
TVTTVQLQK	9	91	91	9	1017.61	1	33254	47.28	16115000	1016.59	13		60 76 99 100 99 97 99 97 98	TVTTVQLQK	HCD	CPSF3;PTPN12:5	TVTTV	QLQK	578	528	LOUCY_MHC_IP_5e8_061320_R1.raw
ETLDSNVNK	9	87	87	9	1019.52	1	136540	129.84	5519800	1018.49	18.9		100 97 97 97 92 86 86 51 75	ETLDSNVNK	HCD	ACTN1:4	ETLD	SNVNK	504	90	LOUCY_MHC_IP_5e8_061320_R1.raw
PDYVGLTEK	9	91	91	9	1021.53	1	59527	67.12	83595000	1020.51	13.9		51 76 99 100 100 100 100 100 99	PDYVGLTEK	HCD	SNRNP200:2	PD	YVGLTEK	430	688	LOUCY_MHC_IP_5e8_061320_R1.raw
TLLDKTAKFL	10	80	80	10	383.907	3	44649	55.35	1355800000	1148.68	16.2		86 95 94 94 89 44 48 60 97 99	TLLDKTAKFL	HCD	LRRC8D:4	TLLD	KTAKFL	273	314	LOUCY_MHC_IP_5e8_061320_R1.raw
LRPRPELRL	9	91	91	9	383.918	3	79289	82.18	52271000	1148.71	15.9		91 89 69 78 96 99 99 99 100	LRPRPELRL	HCD	ZSCAN20;MRPS31;PRRC2B:3	LRP	RPELRL	79	80	LOUCY_MHC_IP_5e8_061320_R1.raw
LLSSLMLEK	9	99	99	9	1033.61	1	93553	93.98	49938000	1032.59	12.8		100 100 100 100 100 100 100 100 100	LLSSLMLEK	HCD	SMG1:3	LLS	SLMLEK	496	-2071	LOUCY_MHC_IP_5e8_061320_R1.raw
HLLTSQVLK	9	99	99	9	1038.64	1	45238	56	8169200	1037.62	13		99 100 100 100 100 99 100 100 100	HLLTSQVLK	HCD	ADNP2;MDN1;MITD1;ASPM;CENPE:5	HLLTS	QVLK	232	684	LOUCY_MHC_IP_5e8_061320_R1.raw
TLSDYNLTL	9	89	89	9	1039.54	1	120637	117.02	115200000	1038.52	13.4		77 77 76 91 99 96 99 96 98	TLSDYNLTL	HCD	PCDHGA5:2	TL	SDYNLTL	21	415	LOUCY_MHC_IP_5e8_061320_R1.raw
VLLTEPLYV	9	85	85	9	1046.59	1	139521	132.39	919800	1045.61	-19.1		73 77 97 99 88 69 95 79 89	VLLTEPLYV	HCD	SIGLEC11;SIGLEC16;SIGLEC10:2	VL	LTEPLYV	21	-160	LOUCY_MHC_IP_5e8_061320_R1.raw
LALTYLEKV	9	82	82	9	1049.63	1	138580	131.59	1185000	1048.62	6.6		84 52 73 80 91 94 93 82 86	LALTYLEKV	HCD	PRAMEF22;GSDMC;PRAMEF19;PRAMEF18:5	LALTY	LEKV	299	306	LOUCY_MHC_IP_5e8_061320_R1.raw
STGCLYGGAPK	11	92	92	11	1053.52	1	21209	38.23	5309100	1052.5	12.5		72 73 82 90 100 100 99 100 100 100 100	STGCLYGGAPK	HCD	DDX17:3	STG	CLYGGAPK	666	276	LOUCY_MHC_IP_5e8_061320_R1.raw
VTAGGAWTYK	10	94	94	10	1053.55	1	46711	57.3	12070000	1052.53	14.3		67 77 100 100 100 100 100 100 100 100	VTAGGAWTYK	HCD	ZNF134:7	VTAGGAW	TYK	3	-327	LOUCY_MHC_IP_5e8_061320_R1.raw
LLNVKFQAK	9	87	87	9	354.227	3	48173	58.38	2990500	1059.64	14.2		97 97 97 96 94 59 56 93 94	LLNVKFQAK	HCD	CDH2:6	LLNVKF	QAK	54	753	LOUCY_MHC_IP_5e8_061320_R1.raw
LYDPAQQNL	9	80	80	9	1061.54	1	71775	76.86	168000000	1060.52	13.6		51 56 98 98 88 56 86 89 97	LYDPAQQNL	HCD	ZNF595;ZNF519;ZNF732:2	LY	DPAQQNL	27	21	LOUCY_MHC_IP_5e8_061320_R1.raw
FLLQHLPLV	9	87	87	9	1079.68	1	137461	130.64	7275900	1078.65	13.7		60 79 97 92 95 99 88 84 90	FLLQHLPLV	HCD	ABCA2;ANK1;POLA1;SYNE2;CACNA1C;RUSC2:4	FLLQ	HLPLV	1922	984	LOUCY_MHC_IP_5e8_061320_R1.raw
FLYSPDLLL	9	88	88	9	1080.61	1	144387	137.19	18987000	1079.59	12.9		63 73 99 100 78 81 98 99 100	FLYSPDLLL	HCD	DNHD1;DYNC1H1;LRP5;PLXNB3;NDST4;TRHDE;RYR3:3	FLY	SPDLLL	294	-3553	LOUCY_MHC_IP_5e8_061320_R1.raw
MKALLKHQW	9	83	83	9	385.555	3	52590	61.5	7180300	1153.64	-0.5		43 76 89 97 98 96 79 83 93	MKALLKHQW	HCD	TAF1A:2	MK	ALLKHQW	124	63	LOUCY_MHC_IP_5e8_061320_R1.raw
KLALLKDKLL	10	87	87	10	385.607	3	97797	97.32	1698800	1153.78	15.8		97 96 90 93 95 88 83 66 71 89	KLALLKDKLL	HCD	CHTF8:2	KL	ALLKDKLL	61	97	LOUCY_MHC_IP_5e8_061320_R1.raw
AEAKQLVLKR	10	92	92	10	385.917	3	19580	36.92	1076400	1154.71	14.4		97 97 97 96 93 96 95 83 79 90	AEAKQLVLKR	HCD	THOC2:7	AEAKQLV	LKR	303	793	LOUCY_MHC_IP_5e8_061320_R1.raw
EELKLRLVR	9	81	81	9	385.918	3	49102	59.17	19872000	1154.71	15.7		90 95 90 79 89 79 79 54 75	EELKLRLVR	HCD	PAX7;CEP78:3	EEL	KLRLVR	229	-157	LOUCY_MHC_IP_5e8_061320_R1.raw
KLTYLYLQK	9	99	99	9	1169.71	1	57210	64.81	54964000	1168.69	14		99 99 100 100 100 100 100 97 98	KLTYLYLQK	HCD	NBEA;ST8SIA2:3	KLT	YLYLQK	910	-2894	LOUCY_MHC_IP_5e8_061320_R1.raw
KLRKGGELEK	10	87	87	10	386.577	3	34702	48.29	6555900	1156.69	14.1		98 97 93 71 88 85 93 85 66 96	KLRKGGELEK	HCD	ALOX15:4	KLRK	GGELEK	63	-265	LOUCY_MHC_IP_5e8_061320_R1.raw
ALGLSHLHTL	10	87	87	10	354.547	3	73609	77.92	14758000	1060.6	14.2		94 94 95 96 81 55 95 79 88 95	ALGLSHLHTL	HCD	MED23:3	ALG	LSHLHTL	654	623	LOUCY_MHC_IP_5e8_061320_R1.raw
SSVTAKVELK	10	88	88	10	354.55	3	33545	47.62	4407200	1060.61	15.1		57 56 96 95 97 96 95 97 97 96	SSVTAKVELK	HCD	XRCC5;FSIP2:5	SSVTA	KVELK	693	664	LOUCY_MHC_IP_5e8_061320_R1.raw
WLSEKQQLK	9	93	93	9	387.227	3	70187	75.47	7350800	1158.64	15.7		88 95 97 99 95 92 91 94 93	WLSEKQQLK	HCD	DMD;SPTB:5	WLSEK	QQLK	573	2243	LOUCY_MHC_IP_5e8_061320_R1.raw
LPMDRDRLF	9	83	83	9	388.212	3	88273	89.59	5021100	1161.6	15.4		99 98 97 99 45 52 81 85 93	LPMDRDRLF	HCD	NRAP:4	LPMD	RDRLF	629	-1554	LOUCY_MHC_IP_5e8_061320_R1.raw
TLLFLVSKEL	10	83	83	10	388.247	3	128904	124.16	33427000	1161.7	16.2		100 100 100 98 90 52 51 85 67 95	TLLFLVSKEL	HCD	PIWIL1:5	TLLFL	VSKEL	165	298	LOUCY_MHC_IP_5e8_061320_R1.raw
LLTFFLLLGK	10	80	80	10	388.918	3	100416	99.56	38852000	1163.73	1.7		99 96 45 33 55 99 99 95 89 93	LLTFFLLLGK	HCD	ADCY3:6	LLTFFL	LLGK	1113	-126	LOUCY_MHC_IP_5e8_061320_R1.raw
KMYEKLLLK	9	97	97	9	389.245	3	66633	72.68	813000000	1164.69	15.1		96 89 99 100 99 99 100 99 99	KMYEKLLLK	HCD	SYNE1;VPS13D:3	KMY	EKLLLK	4815	-8642	LOUCY_MHC_IP_5e8_061320_R1.raw
RLLQLLQRK	9	89	89	9	389.933	3	53846	62.68	124720000	1166.76	14.6		63 95 99 99 100 99 94 75 79	RLLQLLQRK	HCD	BAHCC1;CATSPER2;LDHD;RP1L1:3	RLL	QLLQRK	1854	1409	LOUCY_MHC_IP_5e8_061320_R1.raw
EELAEMRKY	9	82	82	9	390.2	3	30565	45.12	17408000	1167.56	16.5		43 43 92 97 98 90 91 92 92	EELAEMRKY	HCD	RASSF2:5	EELAE	MRKY	316	301	LOUCY_MHC_IP_5e8_061320_R1.raw
KLTYLYLQK	9	90	90	9	390.575	3	57200	64.85	1455000000	1168.69	14.8		72 74 83 94 100 100 99 93 94	KLTYLYLQK	HCD	NBEA;ST8SIA2:3	KLT	YLYLQK	910	-2894	LOUCY_MHC_IP_5e8_061320_R1.raw
KLYTLYLQK	9	83	83	9	390.575	3	43504	54.74	24599000	1168.69	15.2		51 56 72 98 100 99 96 90 89	KLYTLYLQK	HCD	DNAH5:6	KLYTLY	LQK	1413	1411	LOUCY_MHC_IP_5e8_061320_R1.raw
LETDDLKVEL	10	90	90	10	392.215	3	70276	75.62	194430000	1173.61	8.4		86 65 74 99 99 98 95 93 97 99	LETDDLKVEL	HCD	WNK3:4	LETD	DLKVEL	453	1531	LOUCY_MHC_IP_5e8_061320_R1.raw
KELRFLLQK	9	83	83	9	392.254	3	44917	55.8	99270000	1173.72	15.4		90 67 59 55 95 98 97 94 97	KELRFLLQK	HCD	ANKFY1:2	KE	LRFLLQK	42	-1087	LOUCY_MHC_IP_5e8_061320_R1.raw
KVLYDRLLR	9	96	96	9	392.586	3	72148	76.95	2083300000	1174.72	14.3		99 97 98 97 98 92 96 96 97	KVLYDRLLR	HCD	CLSTN3:2	KV	LYDRLLR	565	158	LOUCY_MHC_IP_5e8_061320_R1.raw
ELAQFLKCLL	10	92	92	10	393.23	3	62556	69.61	58572000	1176.66	9.1		94 97 97 71 90 85 96 97 98 97	ELAQFLKCLL	HCD	GHSR:3	ELA	QFLKCLL	295	-113	LOUCY_MHC_IP_5e8_061320_R1.raw
KLPAPVLGLR	10	80	80	10	355.238	3	38045	50.74	6465500	1062.69	1.9		93 93 57 62 85 80 85 77 82 90	KLPAPVLGLR	HCD	SACS:4	KLPA	PVLGLR	954	-1839	LOUCY_MHC_IP_5e8_061320_R1.raw
ALTSLRMLFK	10	93	93	10	393.908	3	117122	113.89	3222500	1178.68	13.6		99 99 99 97 95 74 84 93 97 99	ALTSLRMLFK	HCD	RPS6KA3:4	ALTS	LRMLFK	388	298	LOUCY_MHC_IP_5e8_061320_R1.raw
EECGRLLLHL	10	89	89	10	394.887	3	94577	94.73	13322000	1181.62	14.5		99 97 65 51 89 95 100 100 99 95	EECGRLLLHL	HCD	EFCAB6:4	EECG	RLLLHL	993	767	LOUCY_MHC_IP_5e8_061320_R1.raw
RLFPPLRER	9	92	92	9	395.246	3	51207	59.99	25335000	1182.7	15.4		93 97 99 100 98 81 72 96 96	RLFPPLRER	HCD	HERC1:3	RLF	PPLRER	1982	854	LOUCY_MHC_IP_5e8_061320_R1.raw
NYFHLAVAHL	10	85	85	10	395.547	3	111728	109.3	3027800	1183.61	4		67 74 98 98 99 99 97 86 41 95	NYFHLAVAHL	HCD	DOCK1:6	NYFHLA	VAHL	1023	1254	LOUCY_MHC_IP_5e8_061320_R1.raw
MLLHTDTLLK	10	80	80	10	395.562	3	44671	55.75	1289100	1183.66	-0.7		59 80 95 95 84 85 59 55 96 95	MLLHTDTLLK	HCD	HERC5:1	M	LLHTDTLLK	0	643	LOUCY_MHC_IP_5e8_061320_R1.raw
TPAPPGPGP	9	82	82	9	395.714	2	18520	36	4302800	789.402	14.9		99 99 98 93 82 82 86 43 63	TPAPPGPGP	HCD	CDX1;NRG2;ARAP3:1	T	PAPPGPGP	58	101	LOUCY_MHC_IP_5e8_061320_R1.raw
KLFEKLVALK	10	97	97	10	396.935	3	74646	78.51	57501000	1187.76	14.9		91 97 97 99 99 99 99 98 98 97	KLFEKLVALK	HCD	CAMK1:4	KLFE	KLVALK	224	43	LOUCY_MHC_IP_5e8_061320_R1.raw
ERMDEQLRL	9	85	85	9	397.211	3	51288	60.71	51385000	1188.59	15.2		59 49 79 100 100 98 98 88 95	ERMDEQLRL	HCD	ZNFX1:3	ERM	DEQLRL	960	-965	LOUCY_MHC_IP_5e8_061320_R1.raw
KLADFGLKWL	10	94	94	10	397.571	3	43925	54.86	50988000	1189.69	3.7		96 98 97 99 99 99 98 90 70 97	KLADFGLKWL	HCD	TIE1;CAMK2G:7	KLADFGL	KWL	993	-156	LOUCY_MHC_IP_5e8_061320_R1.raw
LTLRWLMMK	9	95	95	9	397.901	3	125474	121.22	10454000	1190.67	13.1		100 98 95 87 91 97 96 98 100	LTLRWLMMK	HCD	SLC22A14:3	LTL	RWLMMK	117	321	LOUCY_MHC_IP_5e8_061320_R1.raw
LQPEKPLLK	9	87	87	9	355.898	3	32555	46.69	25695000	1064.66	12		89 88 89 90 74 82 89 89 95	LQPEKPLLK	HCD	BPIFC:3	LQP	EKPLLK	350	187	LOUCY_MHC_IP_5e8_061320_R1.raw
PLMDHLLNLK	10	96	96	10	398.557	3	105435	103.61	2579200	1192.66	-12		94 98 97 99 96 98 97 95 97 96	PLMDHLLNLK	HCD	CHUK:1	P	LMDHLLNLK	3	302	LOUCY_MHC_IP_5e8_061320_R1.raw
KDAASLLGKKY	11	86	86	11	398.561	3	39678	52.17	13473000	1192.68	-16.1		37 50 93 97 97 97 99 98 97 95 93	KDAASLLGKKY	HCD	NASP:2	KD	AASLLGKKY	375	68	LOUCY_MHC_IP_5e8_061320_R1.raw
LLNRSPQPLR	10	82	82	10	398.581	3	25084	41.14	3990700	1192.7	14.6		97 85 68 73 86 80 87 79 78 87	LLNRSPQPLR	HCD	UBR3:5	LLNRS	PQPLR	1048	1547	LOUCY_MHC_IP_5e8_061320_R1.raw
LLYFQTQRK	9	95	95	9	399.57	3	46265	56.75	315610000	1195.67	15.4		99 100 100 99 95 94 87 88 96	LLYFQTQRK	HCD	SYNE1:5	LLYFQ	TQRK	129	-4762	LOUCY_MHC_IP_5e8_061320_R1.raw
RVLLVTLKQK	10	86	86	10	399.946	3	43555	54.91	27384000	1196.8	15.5		41 48 85 99 100 100 100 98 93 97	RVLLVTLKQK	HCD	FSTL5:5	RVLLV	TLKQK	522	-121	LOUCY_MHC_IP_5e8_061320_R1.raw
KTSALQKKY	9	81	81	9	356.21	3	28178	43.94	92089000	1065.62	-9.3		44 46 85 93 94 90 93 92 96	KTSALQKKY	HCD	CHD1L:2	KT	SALQKKY	76	282	LOUCY_MHC_IP_5e8_061320_R1.raw
LLDNHLTKL	9	87	87	9	356.218	3	38236	50.84	3240400	1065.62	13.5		70 66 96 93 89 94 93 93 95	LLDNHLTKL	HCD	APC;SLITRK6:3	LLD	NHLTKL	1562	31	LOUCY_MHC_IP_5e8_061320_R1.raw
QLYPHFLKR	9	93	93	9	401.239	3	59182	66.97	8770300	1200.68	15.8		92 98 99 99 97 97 88 81 91	QLYPHFLKR	HCD	PACS2;PACS1:2	QL	YPHFLKR	111	99	LOUCY_MHC_IP_5e8_061320_R1.raw

## Sheet: Replicate 2
Mangalaparthi et. al., 2021. Digging deeper into the HLA peptidome – Characterization of the post-translationally modified peptides
Supplementary Table 4: List of spliced peptides identified in Loucy cell line
Peptide	Tag Length	Denovo Score	ALC (%)	length	m/z	z	Scan	RT	Area	Mass	ppm	PTM	local confidence (%)	tag (>=0%)	mode	Protein	Donor	Acceptor	Start	End	Source File
LPSNTLLERL	10	82	82	10	385.899	3	36152	67.28	13718000	1154.67	9.1		95 91 84 43 44 89 95 94 91 95	LPSNTLLERL	HCD	PRKDC:5	LPSNT	LLERL	2530	-2450	LOUCY_MHC_IP_5e8_061320_R2.raw
NEPPEKFAPK	10	84	84	10	386.197	3	11945	36.02	10734000	1155.59	-19.8		89 97 97 85 78 60 74 79 85 96	NEPPEKFAPK	HCD	VPS33A:2	NE	PPEKFAPK	477	263	LOUCY_MHC_IP_5e8_061320_R2.raw
KLLSKQVTDK	10	97	97	10	387.239	3	7594	27.21	488000	1158.7	-1.3		99 100 100 99 98 96 96 95 98 97	KLLSKQVTDK	HCD	ANKRD27:4	KLLS	KQVTDK	608	-423	LOUCY_MHC_IP_5e8_061320_R2.raw
LPNHAKLNR	9	80	80	9	354.873	3	22131	49.4	4753700	1061.61	-12		91 94 95 91 92 46 73 61 75	LPNHAKLNR	HCD	ADCY2:6	LPNHAK	LNR	350	850	LOUCY_MHC_IP_5e8_061320_R2.raw
LTSDYNLTL	9	82	82	9	1039.53	1	63432	112.45	74389000	1038.52	-1		59 52 61 80 98 96 99 96 97	LTSDYNLTL	HCD	PCDHGA5:1	L	TSDYNLTL	12	414	LOUCY_MHC_IP_5e8_061320_R2.raw
YVAAKLERL	9	85	85	9	354.881	3	22602	49.81	20843000	1061.62	-2.2		56 54 95 97 97 94 89 84 97	YVAAKLERL	HCD	DNAH17;ADCY6;RGPD4;RGPD5;RGPD3;RGPD8:3	YVA	AKLERL	2565	3039	LOUCY_MHC_IP_5e8_061320_R2.raw
VLLTEEGSDD	10	81	81	10	1077.49	1	73433	129.06	8872400	1076.49	-1.1		88 99 99 100 100 100 78 39 41 67	VLLTEEGSDD	HCD	CAMTA2:4	VLLT	EEGSDD	550	-446	LOUCY_MHC_IP_5e8_061320_R2.raw
LMFPQVTEL	9	94	94	9	1077.56	1	75024	131.57	3025400	1076.56	-1.1		90 88 100 99 95 98 91 94 94	LMFPQVTEL	HCD	HERC2:4	LMFP	QVTEL	1424	2508	LOUCY_MHC_IP_5e8_061320_R2.raw
YLLEDRSRL	9	93	93	9	388.884	3	28723	57.47	3765800	1163.63	-1.2		100 99 98 96 93 89 86 86 94	YLLEDRSRL	HCD	CGNL1:4	YLLE	DRSRL	402	1057	LOUCY_MHC_IP_5e8_061320_R2.raw
KMYEKLLLK	9	94	94	9	389.239	3	67913	121.99	2665800	1164.69	0.3		94 83 92 96 97 99 99 97 94	KMYEKLLLK	HCD	SYNE1;VPS13D:3	KMY	EKLLLK	4815	-8642	LOUCY_MHC_IP_5e8_061320_R2.raw
KVWDKLHKL	9	86	86	9	389.575	3	52074	91.94	812700	1165.7	5.2		56 54 95 98 96 96 92 95 95	KVWDKLHKL	HCD	KNTC1:4	KVWD	KLHKL	1813	-1555	LOUCY_MHC_IP_5e8_061320_R2.raw
LLYDEHHKL	9	85	85	9	389.877	3	22509	49.86	14622000	1166.61	1.9		99 92 48 56 95 88 96 99 99	LLYDEHHKL	HCD	CNTRL:3	LLY	DEHHKL	492	-1410	LOUCY_MHC_IP_5e8_061320_R2.raw
RLLQLLQRK	9	82	82	9	389.927	3	33161	63.59	39932000	1166.76	-1.5		35 49 92 95 100 99 93 85 88	RLLQLLQRK	HCD	BAHCC1;CATSPER2;LDHD;RP1L1:3	RLL	QLLQRK	1854	1409	LOUCY_MHC_IP_5e8_061320_R2.raw
KLTYLYLKQ	9	91	91	9	390.569	3	32018	62.17	186140000	1168.69	-1.3		72 78 88 99 100 100 99 90 95	KLTYLYLKQ	HCD	LRRK1:1	K	LTYLYLKQ	39	-1600	LOUCY_MHC_IP_5e8_061320_R2.raw
QVLESTLRPK	10	84	84	10	390.903	3	10069	33.24	3854600	1169.68	9.6		39 44 71 99 100 100 99 97 97 95	QVLESTLRPK	HCD	EHHADH:4	QVLE	STLRPK	506	-361	LOUCY_MHC_IP_5e8_061320_R2.raw
KLCSPLLERL	10	80	80	10	391.231	3	24509	52.29	19751000	1170.68	-6.4		99 95 51 43 50 97 97 82 90 96	KLCSPLLERL	HCD	ZNF318:6	KLCSPL	LERL	2185	915	LOUCY_MHC_IP_5e8_061320_R2.raw
DPLSHKRVL	9	80	80	9	355.545	3	19067	45.41	50763000	1063.61	-0.8		95 93 97 96 82 88 39 41 94	DPLSHKRVL	HCD	USP11:1	D	PLSHKRVL	16	488	LOUCY_MHC_IP_5e8_061320_R2.raw
LHLASLLHQF	10	87	87	10	393.564	3	36004	67.47	2040800	1177.66	8.3		50 62 94 100 100 100 98 86 92 95	LHLASLLHQF	HCD	WDFY4:5	LHLAS	LLHQF	1289	-1461	LOUCY_MHC_IP_5e8_061320_R2.raw
SEEDLKVLHL	10	83	83	10	394.879	3	50116	88.69	17207000	1181.63	-10.8		46 61 82 93 99 99 93 90 68 98	SEEDLKVLHL	HCD	PTBP1;FBXO38;PEX1:6	SEEDLK	VLHL	465	59	LOUCY_MHC_IP_5e8_061320_R2.raw
LLQDRWLKL	9	81	81	9	395.576	3	59029	104.04	1643200	1183.71	-0.3		100 98 91 85 45 56 65 95 100	LLQDRWLKL	HCD	CMTR1:3	LLQ	DRWLKL	560	619	LOUCY_MHC_IP_5e8_061320_R2.raw
QAFPGSLKPKL	11	86	86	11	395.904	3	57275	100.24	12201000	1184.69	-1.2		55 62 97 98 94 86 84 86 90 96 99	QAFPGSLKPKL	HCD	RPS6KC1:2	QA	FPGSLKPKL	741	225	LOUCY_MHC_IP_5e8_061320_R2.raw
EEDRPGLHAY	10	97	97	10	396.187	3	11982	36.42	3713700	1185.54	-0.9		94 98 98 95 97 97 98 99 99 98	EEDRPGLHAY	HCD	LSP1:1	E	EDRPGLHAY	2	116	LOUCY_MHC_IP_5e8_061320_R2.raw
RVFRPPLFR	9	87	87	9	396.576	3	42100	76.15	2712600	1186.71	-1.7		94 97 97 56 51 95 98 98 98	RVFRPPLFR	HCD	TUSC3:6	RVFRPP	LFR	190	64	LOUCY_MHC_IP_5e8_061320_R2.raw
RLFASRLYY	9	86	86	9	396.888	3	46741	83.42	26996000	1187.64	-2.3		48 61 95 99 98 79 93 100 100	RLFASRLYY	HCD	APOBEC3H:1	R	LFASRLYY	9	105	LOUCY_MHC_IP_5e8_061320_R2.raw
TTFPGSLKPKL	11	81	81	11	396.911	3	57198	100.29	4514700	1187.69	17.6		54 60 97 98 90 72 78 82 80 89 95	TTFPGSLKPKL	HCD	RPS6KC1:2	TT	FPGSLKPKL	508	225	LOUCY_MHC_IP_5e8_061320_R2.raw
KLFEKLVALK	10	99	99	10	396.928	3	44900	80.44	23560000	1187.76	-0.8		100 100 100 100 100 100 100 100 100 100	KLFEKLVALK	HCD	CAMK1:4	KLFE	KLVALK	224	43	LOUCY_MHC_IP_5e8_061320_R2.raw
ERMDEQLRL	9	82	82	9	397.204	3	27190	55.71	18840000	1188.59	-1.9		54 39 59 100 100 98 99 96 97	ERMDEQLRL	HCD	ZNFX1:3	ERM	DEQLRL	960	-965	LOUCY_MHC_IP_5e8_061320_R2.raw
PAVAAVPGL	9	80	80	9	397.741	2	44261	79.48	3086100	793.47	-1.5		81 52 67 72 70 94 95 92 95	PAVAAVPGL	HCD	CELF6:1	P	AVAAVPGL	4	-265	LOUCY_MHC_IP_5e8_061320_R2.raw
YLLDHAVSKF	10	81	81	10	398.221	3	36192	67.77	4025400	1191.63	10.6		73 67 90 91 77 85 80 80 79 90	YLLDHAVSKF	HCD	ACSL4:3	YLL	DHAVSKF	199	83	LOUCY_MHC_IP_5e8_061320_R2.raw
ELYEMLLKR	9	91	91	9	398.885	3	36192	66.87	12348000	1193.65	-11.8		92 94 96 97 80 90 91 86 92	ELYEMLLKR	HCD	ARL4D;ARL4C:1	E	LYEMLLKR	6	182	LOUCY_MHC_IP_5e8_061320_R2.raw
VRLLVTLKQK	10	83	83	10	399.939	3	26482	54.65	9308100	1196.8	-0.5		41 37 66 99 100 100 100 99 96 98	VRLLVTLKQK	HCD	IGSF21:5	VRLLV	TLKQK	358	66	LOUCY_MHC_IP_5e8_061320_R2.raw
KLLNLMTKLK	10	80	80	10	401.263	3	53888	94.93	1181300	1200.76	4		100 100 99 96 93 21 67 34 94 98	KLLNLMTKLK	HCD	DST:4	KLLN	LMTKLK	685	3958	LOUCY_MHC_IP_5e8_061320_R2.raw
KVKEPLLLK	9	81	81	9	356.581	3	31149	60.75	13950000	1066.71	9.3		98 40 43 63 92 98 100 100 100	KVKEPLLLK	HCD	TDRD15;FRZB;TTN;AK7;DNAH6:3	KVK	EPLLLK	54	-579	LOUCY_MHC_IP_5e8_061320_R2.raw
SVGRYAYPR	9	81	81	9	356.857	3	11284	35.37	3682900	1067.55	-2.5		97 96 83 79 69 78 76 69 87	SVGRYAYPR	HCD	HOXA9:6	SVGRYA	YPR	25	-127	LOUCY_MHC_IP_5e8_061320_R2.raw
RLFRTTLFR	9	87	87	9	403.912	3	43805	78.67	1671000	1208.71	-0.8		94 96 62 50 93 98 99 99 98	RLFRTTLFR	HCD	OBSCN:5	RLFRT	TLFR	5015	-10	LOUCY_MHC_IP_5e8_061320_R2.raw
LLGPGPAGK	9	87	87	9	405.247	2	15750	41.58	4995800	808.481	-0.6		100 100 100 99 65 43 88 92 98	LLGPGPAGK	HCD	ZCCHC14;STRN4:2	LL	GPGPAGK	155	-35	LOUCY_MHC_IP_5e8_061320_R2.raw
ELYWSHPRK	9	80	80	9	405.88	3	13592	38.75	7110600	1214.62	-1.4		86 86 98 97 98 94 39 33 89	ELYWSHPRK	HCD	USH2A:5	ELYWS	HPRK	3698	2554	LOUCY_MHC_IP_5e8_061320_R2.raw
FLHDGLVLR	9	94	94	9	357.209	3	52007	91.94	12279000	1068.61	-2.3		99 99 99 100 99 98 90 79 85	FLHDGLVLR	HCD	SMAP:2	FL	HDGLVLR	40	-54	LOUCY_MHC_IP_5e8_061320_R2.raw
LRAETSKATKL	11	82	82	11	406.58	3	26987	54.85	291420000	1216.71	3.2		93 43 56 77 63 74 99 100 100 100 100	LRAETSKATKL	HCD	KIAA1549L:3	LRA	ETSKATKL	616	-1275	LOUCY_MHC_IP_5e8_061320_R2.raw
KLFDELLVNK	10	80	80	10	406.907	3	49365	87.42	1475500	1217.7	-2.4		68 60 52 60 79 100 99 96 92 92	KLFDELLVNK	HCD	RGPD1;RGPD4;RGPD2;RGPD5;RGPD3;RGPD8:5	KLFDE	LLVNK	1442	-1695	LOUCY_MHC_IP_5e8_061320_R2.raw
KVLLSLRLK	9	85	85	9	357.253	3	32972	63.18	4272300	1068.74	-2.3		59 66 88 98 95 92 90 92 90	KVLLSLRLK	HCD	CSF1R;TTN;DISC1;RASGRP1;CGNL1:3	KVL	LSLRLK	196	188	LOUCY_MHC_IP_5e8_061320_R2.raw
YLLYDRLRL	9	94	94	9	408.907	3	73424	128.96	12767000	1223.7	-2.3		100 100 98 92 94 91 93 89 95	YLLYDRLRL	HCD	CHST15:2	YL	LYDRLRL	95	268	LOUCY_MHC_IP_5e8_061320_R2.raw
VPAYPVLLAK	10	80	80	10	357.553	3	24413	52.18	43385000	1069.65	-16.2		93 90 85 41 35 65 98 97 95 97	VPAYPVLLAK	HCD	NEU2:4	VPAY	PVLLAK	175	323	LOUCY_MHC_IP_5e8_061320_R2.raw
LLLCLASLPK	10	80	80	10	357.56	3	36617	68.13	4327500	1069.66	1.4		86 99 99 74 60 49 54 94 93 97	LLLCLASLPK	HCD	RASGRF1:4	LLLC	LASLPK	498	-696	LOUCY_MHC_IP_5e8_061320_R2.raw
LLDLLRKSL	9	81	81	9	357.568	3	59614	105.2	2291300	1069.69	-2.8		98 98 99 98 91 77 60 25 84	LLDLLRKSL	HCD	SIRT4;TMEM192;KAT2B;OPHN1;PKP4;TICRR;RARS;MEI4;RND1;SOAT2:3	LLD	LLRKSL	309	-52	LOUCY_MHC_IP_5e8_061320_R2.raw
AVGLPGSPK	9	89	89	9	413.244	2	24822	52.68	46439000	824.476	-2.5		61 70 98 99 97 96 96 94 97	AVGLPGSPK	HCD	SUV39H1:2	AV	GLPGSPK	177	386	LOUCY_MHC_IP_5e8_061320_R2.raw
GPLGARAAL	9	84	84	9	413.25	2	28450	57.12	1447200	824.487	-1.7		95 97 99 97 89 49 60 79 99	GPLGARAAL	HCD	ACSF2;PNMA6F;SYNM:2	GP	LGARAAL	130	20	LOUCY_MHC_IP_5e8_061320_R2.raw
CHLAFLKKL	9	93	93	9	358.217	3	54214	95.73	50932000	1071.63	2.8		70 77 100 100 99 99 99 98 97	CHLAFLKKL	HCD	DNAH12;VPS13B;RYR3:4	CHLA	FLKKL	2555	2761	LOUCY_MHC_IP_5e8_061320_R2.raw
HLLDDKGTLKL	11	91	91	11	418.246	3	35333	66.41	19209000	1251.72	-1.2		86 97 100 99 99 97 56 69 99 100 100	HLLDDKGTLKL	HCD	CDK1:1	H	LLDDKGTLKL	22	134	LOUCY_MHC_IP_5e8_061320_R2.raw
NLKAWSVQK	9	94	94	9	358.545	3	21885	49.35	18940000	1072.6	9		84 94 99 99 97 97 95 92 92	NLKAWSVQK	HCD	KYAT3:1	N	LKAWSVQK	40	445	LOUCY_MHC_IP_5e8_061320_R2.raw
MLYLLKWYK	9	96	96	9	419.907	3	64870	115.43	941920	1256.7	-0.7		90 99 100 100 100 99 89 92 99	MLYLLKWYK	HCD	TTC21B:4	MLYL	LKWYK	705	343	LOUCY_MHC_IP_5e8_061320_R2.raw
RLPRGLRAL	9	92	92	9	351.232	3	23516	51.17	208360000	1050.68	-2.3		90 94 91 92 86 90 92 96 98	RLPRGLRAL	HCD	MYO15B;SCN10A;TM2D3;SCN8A;SCN5A:3	RLP	RGLRAL	139	-217	LOUCY_MHC_IP_5e8_061320_R2.raw
AATNLPAAL	9	84	84	9	421.247	2	21174	48.25	1894400	840.471	11.1		98 99 99 94 92 85 50 48 92	AATNLPAAL	HCD	MECR;VEZF1:3	AAT	NLPAAL	160	-77	LOUCY_MHC_IP_5e8_061320_R2.raw
AVSGVALAR	9	94	94	9	422.255	2	15406	41.17	6546000	842.497	-2.2		90 94 99 99 98 95 93 89 94	AVSGVALAR	HCD	POLDIP2:2	AV	SGVALAR	10	-7	LOUCY_MHC_IP_5e8_061320_R2.raw
RGPAPALAV	9	80	80	9	426.258	2	22858	49.81	36858000	850.502	-1.4		74 68 79 62 60 84 99 98 98	RGPAPALAV	HCD	RNF225:1	R	GPAPALAV	4	-236	LOUCY_MHC_IP_5e8_061320_R2.raw
KTKAWSVQK	9	84	84	9	359.213	3	21915	48.9	25032000	1074.62	-2.3		46 70 97 96 93 90 88 88 95	KTKAWSVQK	HCD	KYAT3:2	KT	KAWSVQK	18	446	LOUCY_MHC_IP_5e8_061320_R2.raw
VLNKFTLLK	9	95	95	9	359.233	3	44666	80.03	1178700	1074.68	-3.3		96 95 94 95 94 93 95 97 98	VLNKFTLLK	HCD	CCDC180:5	VLNKF	TLLK	1096	1206	LOUCY_MHC_IP_5e8_061320_R2.raw
YPKAELLSR	9	92	92	9	359.541	3	23600	51.07	4018700	1075.6	-1.4		94 94 96 95 97 96 88 82 90	YPKAELLSR	HCD	TTN:5	YPKAE	LLSR	13952	17697	LOUCY_MHC_IP_5e8_061320_R2.raw
ALLGTKGTV	9	82	82	9	430.265	2	30690	60.1	3010300	858.518	-1.7		97 98 99 96 85 40 41 90 96	ALLGTKGTV	HCD	MUC19:2	AL	LGTKGTV	10	-3372	LOUCY_MHC_IP_5e8_061320_R2.raw
KAYEAVKLR	9	84	84	9	359.887	3	18913	45.46	1844200	1076.63	4.7		65 59 97 99 91 86 86 88 88	KAYEAVKLR	HCD	CRYBG3:3	KAY	EAVKLR	96	68	LOUCY_MHC_IP_5e8_061320_R2.raw
LAGRVPVGV	9	82	82	9	434.274	2	48661	85.35	60560000	866.534	-1.4		65 59 81 65 75 97 99 100 100	LAGRVPVGV	HCD	TTN:4	LAGR	VPVGV	26739	-25123	LOUCY_MHC_IP_5e8_061320_R2.raw
KGSDKLFFH	9	83	83	9	360.191	3	27269	55.25	3773300	1077.56	-8.7		55 46 86 90 90 96 97 97 94	KGSDKLFFH	HCD	WDFY3:2	KG	SDKLFFH	373	2996	LOUCY_MHC_IP_5e8_061320_R2.raw
QELYGYLKKY	10	94	94	10	435.561	3	41530	75.14	29650000	1303.68	-14.3		78 85 98 99 97 97 98 97 98 98	QELYGYLKKY	HCD	CSNK2A2:1	Q	ELYGYLKKY	36	253	LOUCY_MHC_IP_5e8_061320_R2.raw
LLGPALMGV	9	84	84	9	435.756	2	61455	108.69	5993500	869.505	-7.3		99 99 99 97 88 48 38 95 98	LLGPALMGV	HCD	ABCB8:3	LLG	PALMGV	94	302	LOUCY_MHC_IP_5e8_061320_R2.raw
LGSPSLAKV	9	90	90	9	436.265	2	32355	62.53	5165700	870.518	-2.3		65 71 100 98 94 95 97 94 97	LGSPSLAKV	HCD	SLC12A8:3	LGS	PSLAKV	100	673	LOUCY_MHC_IP_5e8_061320_R2.raw
EVAGLKKQFYK	11	94	94	11	437.586	3	31959	61.97	25688000	1309.74	-1.5		100 100 100 98 96 99 97 80 74 98 99	EVAGLKKQFYK	HCD	SH3GL1:1	E	VAGLKKQFYK	18	2	LOUCY_MHC_IP_5e8_061320_R2.raw
SPASTTLSL	9	87	87	9	438.743	2	64371	114.37	614270	875.46	13.1		98 98 99 66 54 76 99 99 100	SPASTTLSL	HCD	GLIS3:2	SP	ASTTLSL	9	52	LOUCY_MHC_IP_5e8_061320_R2.raw
VSLTACGKV	9	97	97	9	439.243	2	19805	46.52	11766000	876.474	-1.8		99 98 99 98 98 94 94 98 99	VSLTACGKV	HCD	TECPR2:4	VSLT	ACGKV	1025	874	LOUCY_MHC_IP_5e8_061320_R2.raw
MLRLPQPPK	9	90	90	9	360.551	3	32729	62.63	14963000	1078.63	-0.8		92 94 90 95 71 72 98 98 99	MLRLPQPPK	HCD	CNGB1;LAMA5:3	MLR	LPQPPK	1082	169	LOUCY_MHC_IP_5e8_061320_R2.raw
LLTELVHVR	9	92	92	9	360.557	3	39181	71.86	2837400	1078.65	-0.8		99 99 100 100 99 98 86 67 82	LLTELVHVR	HCD	TBX22:3	LLT	ELVHVR	112	-222	LOUCY_MHC_IP_5e8_061320_R2.raw
LRRVVARPL	9	86	86	9	360.576	3	24953	52.57	25645000	1078.71	-1.8		88 77 88 98 98 77 65 88 95	LRRVVARPL	HCD	HERC1:4	LRRV	VARPL	1910	1076	LOUCY_MHC_IP_5e8_061320_R2.raw
ELCKFLLSK	9	82	82	9	360.875	3	52284	92.14	997230	1079.61	-1.4		93 92 65 66 93 89 78 75 91	ELCKFLLSK	HCD	DNAH11:4	ELCK	FLLSK	512	-4077	LOUCY_MHC_IP_5e8_061320_R2.raw
VPCGARAVL	9	81	81	9	443.252	2	31265	60.3	2180100	884.49	-1.8		99 97 95 73 72 39 62 94 98	VPCGARAVL	HCD	DYNC2H1;GRIN3B;GRM8;GRIN3A:4	VPCG	ARAVL	4285	-4143	LOUCY_MHC_IP_5e8_061320_R2.raw
TLVSLSPGL	9	82	82	9	443.76	2	52448	92.45	1964800	885.517	-13		88 87 54 61 74 94 92 93 98	TLVSLSPGL	HCD	CSF1R;VSIG10L;ELK4;ITGAX;KCNK9;GANAB;CIPC:3	TLV	SLSPGL	205	-682	LOUCY_MHC_IP_5e8_061320_R2.raw
MTLEEAKALLSK	12	99	99	12	445.255	3	14823	40.16	14638000	1332.73	7.7		99 100 100 100 100 100 100 100 100 100 100 100	MTLEEAKALLSK	HCD	CFAP298:1	M	TLEEAKALLSK	0	114	LOUCY_MHC_IP_5e8_061320_R2.raw
SLATSLGLK	9	94	94	9	445.271	2	35979	67.32	9563100	888.528	-1.8		96 98 100 99 91 90 90 92 96	SLATSLGLK	HCD	ZNFX1:1	S	LATSLGLK	14	163	LOUCY_MHC_IP_5e8_061320_R2.raw
APPKPTPAL	9	86	86	9	446.268	2	22354	49.55	1324200	890.523	-1.6		90 93 96 65 48 91 96 98 99	APPKPTPAL	HCD	SOBP:4	APPK	PTPAL	751	-607	LOUCY_MHC_IP_5e8_061320_R2.raw
HALTPGPSL	9	85	85	9	446.741	2	61738	109.36	6839300	891.481	-14.5		31 60 86 99 100 100 98 97 99	HALTPGPSL	HCD	LINC01006;TRIO:3	HAL	TPGPSL	15	170	LOUCY_MHC_IP_5e8_061320_R2.raw
LVFHPLLDK	9	98	98	9	361.218	3	49740	88.02	1942500	1080.63	-1.9		97 98 99 99 99 99 99 99 97	LVFHPLLDK	HCD	ABCA12:3	LVF	HPLLDK	240	684	LOUCY_MHC_IP_5e8_061320_R2.raw
LLPGRRLDL	9	84	84	9	351.557	3	53461	94.37	92427000	1051.65	-1.4		99 97 96 95 90 49 50 89 95	LLPGRRLDL	HCD	PLA2G4D:2	LL	PGRRLDL	38	661	LOUCY_MHC_IP_5e8_061320_R2.raw
NPRPGLGAL	9	82	82	9	447.761	2	30300	59.74	55705000	893.508	-1.3		91 94 94 49 43 70 99 100 100	NPRPGLGAL	HCD	UBQLN1:3	NPR	PGLGAL	455	485	LOUCY_MHC_IP_5e8_061320_R2.raw
LFPPAPAAL	9	95	95	9	448.764	2	65822	116.99	13439000	895.517	-2.6		85 82 98 96 97 99 100 100 100	LFPPAPAAL	HCD	ZNF692;IER5L;FMN1;PATJ:2	LF	PPAPAAL	337	242	LOUCY_MHC_IP_5e8_061320_R2.raw
LSLPSVPAL	9	87	87	9	448.775	2	74835	131.22	1325200	895.538	-3		55 63 99 84 86 99 100 100 100	LSLPSVPAL	HCD	KAT6B;SH3KBP1:3	LSL	PSVPAL	921	1616	LOUCY_MHC_IP_5e8_061320_R2.raw
LPKLKKELL	9	96	96	9	361.249	3	42113	76.25	9405700	1080.73	-1.9		98 98 99 99 99 88 90 94 100	LPKLKKELL	HCD	TUBGCP3;RPAP3:2	LP	KLKKELL	121	56	LOUCY_MHC_IP_5e8_061320_R2.raw
LPGARSSPL	9	89	89	9	449.261	2	22668	50.06	213650000	896.508	-1.5		100 99 97 93 59 66 97 95 99	LPGARSSPL	HCD	KLK11:1	L	PGARSSPL	3	22	LOUCY_MHC_IP_5e8_061320_R2.raw
TPLAKASPL	9	83	83	9	449.279	2	29279	58.28	1072800	896.533	12		96 98 99 98 54 40 81 85 96	TPLAKASPL	HCD	BSN:3	TPL	AKASPL	528	569	LOUCY_MHC_IP_5e8_061320_R2.raw
APNGALRSL	9	88	88	9	449.758	2	25078	53.13	2465000	897.503	-1.5		96 91 88 79 82 87 84 88 98	APNGALRSL	HCD	SLC9B1;ZHX2:5	APNGA	LRSL	480	155	LOUCY_MHC_IP_5e8_061320_R2.raw
APAVDRSAL	9	83	83	9	450.25	2	15894	41.78	2481500	898.487	-1.5		96 99 99 96 92 44 44 86 95	APAVDRSAL	HCD	SDHA:3	APA	VDRSAL	145	-336	LOUCY_MHC_IP_5e8_061320_R2.raw
ALADVGNLK	9	82	82	9	450.76	2	16235	41.93	46728000	899.508	-1.7		95 97 98 98 52 37 81 86 94	ALADVGNLK	HCD	DNAH14:3	ALA	DVGNLK	148	848	LOUCY_MHC_IP_5e8_061320_R2.raw
SVAFNGPPL	9	81	81	9	451.248	2	21026	47.69	89342000	900.471	11.2		51 41 89 61 89 98 100 100 100	SVAFNGPPL	HCD	ATP7B:3	SVA	FNGPPL	595	-317	LOUCY_MHC_IP_5e8_061320_R2.raw
TVFGGSKVL	9	90	90	9	454.265	2	62969	110.92	16600000	906.518	-2.5		71 77 99 98 95 92 90 92 97	TVFGGSKVL	HCD	SMCHD1:4	TVFG	GSKVL	1824	-123	LOUCY_MHC_IP_5e8_061320_R2.raw
LGPSTLHAL	9	84	84	9	454.764	2	44560	79.78	1614200	907.513	-0.3		74 62 82 93 85 87 82 95 98	LGPSTLHAL	HCD	SYNGAP1;RNF123:3	LGP	STLHAL	710	689	LOUCY_MHC_IP_5e8_061320_R2.raw
GPQGLRPAL	9	91	91	9	454.769	2	28873	57.68	666670	907.524	-1.2		93 93 94 88 88 81 91 96 99	GPQGLRPAL	HCD	SCUBE2;ITGA5;TLL1:3	GPQ	GLRPAL	40	510	LOUCY_MHC_IP_5e8_061320_R2.raw
VLLGPEAPL	9	93	93	9	454.781	2	26667	54.95	5077200	907.538	10.7		97 99 99 99 98 85 88 80 94	VLLGPEAPL	HCD	NKAPL:1	V	LLGPEAPL	3	276	LOUCY_MHC_IP_5e8_061320_R2.raw
APALPPSSGL	10	85	85	10	455.26	2	13881	39.05	1888300	908.497	10.8		84 96 99 91 60 55 72 99 100 100	APALPPSSGL	HCD	SEC24C;GGA3;SRCAP:4	APAL	PPSSGL	35	152	LOUCY_MHC_IP_5e8_061320_R2.raw
VLGLLLPGK	9	91	91	9	455.309	2	59880	105.66	937890	908.606	-1.8		96 96 97 98 98 90 75 75 92	VLGLLLPGK	HCD	RPL11:2	VL	GLLLPGK	38	171	LOUCY_MHC_IP_5e8_061320_R2.raw
RLKTLLVLK	9	81	81	9	361.924	3	33175	63.49	6742400	1082.75	-2.3		30 37 63 100 100 100 100 99 99	RLKTLLVLK	HCD	TGM4:2	RL	KTLLVLK	44	-677	LOUCY_MHC_IP_5e8_061320_R2.raw
KDYQDLQNTLK	11	84	84	11	455.904	3	14295	39.71	2915500	1364.69	-1.5		46 57 55 90 99 99 96 95 95 96 95	KDYQDLQNTLK	HCD	POLR2A:2	KD	YQDLQNTLK	126	698	LOUCY_MHC_IP_5e8_061320_R2.raw
SVYGSLASK	9	94	94	9	456.245	2	14598	40.11	1723200	910.476	-0.8		98 98 99 97 90 89 91 90 95	SVYGSLASK	HCD	HMGCS1:7	SVYGSLA	SK	347	100	LOUCY_MHC_IP_5e8_061320_R2.raw
APRPPSSSL	9	87	87	9	456.25	2	12250	36.82	2620400	910.487	-2		94 93 95 70 59 75 99 100 100	APRPPSSSL	HCD	VENTX;USP20;SMCR8:2	AP	RPPSSSL	73	-2	LOUCY_MHC_IP_5e8_061320_R2.raw
LPRSGPSSL	9	88	88	9	457.258	2	18506	45.01	5636800	912.503	-2		97 87 90 90 61 75 99 100 100	LPRSGPSSL	HCD	ZNF469;ZFYVE26;ALPK3;PKDREJ;MAPKBP1;SMAD5:4	LPRS	GPSSL	1400	-354	LOUCY_MHC_IP_5e8_061320_R2.raw
VVLTGGGVVL	10	89	89	10	457.289	2	30134	59.39	2958700	912.564	-1.9		99 99 99 97 94 54 65 86 99 99	VVLTGGGVVL	HCD	VWA2:6	VVLTGG	GVVL	636	-662	LOUCY_MHC_IP_5e8_061320_R2.raw
LTALSAPKL	9	95	95	9	457.289	2	43999	78.98	2092500	912.564	-1.8		99 99 98 95 92 92 89 94 98	LTALSAPKL	HCD	C5:3	LTA	LSAPKL	1077	24	LOUCY_MHC_IP_5e8_061320_R2.raw
ATSLAPLKL	9	87	87	9	457.289	2	44940	80.08	17931000	912.564	-1.8		96 97 99 98 66 48 91 95 99	ATSLAPLKL	HCD	LIFR:2	AT	SLAPLKL	365	-97	LOUCY_MHC_IP_5e8_061320_R2.raw
SPGLGGVTDL	10	80	80	10	458.239	2	17534	43.7	8245500	914.471	-9.1		98 99 100 99 88 31 37 82 71 96	SPGLGGVTDL	HCD	IL21R:6	SPGLGG	VTDL	434	-375	LOUCY_MHC_IP_5e8_061320_R2.raw
LLSTSGPLK	9	89	89	9	458.279	2	22655	49.96	2473600	914.544	-1.4		100 99 99 92 82 76 78 86 95	LLSTSGPLK	HCD	MLXIP;PDZD2:3	LLS	TSGPLK	435	589	LOUCY_MHC_IP_5e8_061320_R2.raw
SLLKRRLAK	9	80	80	9	362.248	3	16440	42.48	20916000	1083.72	-1.4		97 97 95 87 81 44 50 82 93	SLLKRRLAK	HCD	XBP1:2	SL	LKRRLAK	199	-71	LOUCY_MHC_IP_5e8_061320_R2.raw
EFFNFRKLFK	10	94	94	10	459.255	3	75675	132.59	13614000	1374.74	-2.3		100 99 99 93 88 82 92 96 98 99	EFFNFRKLFK	HCD	SLK:1	E	FFNFRKLFK	14	2	LOUCY_MHC_IP_5e8_061320_R2.raw
LLSAEFAPA	9	83	83	9	459.748	2	41867	75.6	13140000	917.486	-4		99 97 93 82 86 77 84 52 78	LLSAEFAPA	HCD	AGBL1:5	LLSAE	FAPA	1059	-948	LOUCY_MHC_IP_5e8_061320_R2.raw
NSPVELLWK	9	85	85	9	362.541	3	39615	71.16	120780000	1084.59	8		52 57 96 97 95 93 96 89 96	NSPVELLWK	HCD	NSD1:4	NSPV	ELLWK	946	-1278	LOUCY_MHC_IP_5e8_061320_R2.raw
ALSPPLPPK	9	84	84	9	460.283	2	29406	57.88	8613300	918.554	-1.8		68 76 99 98 69 73 92 88 95	ALSPPLPPK	HCD	PHACTR1:1	A	LSPPLPPK	14	235	LOUCY_MHC_IP_5e8_061320_R2.raw
ALGLPQPPK	9	95	95	9	460.781	2	32834	63.03	89848000	919.549	-1.2		95 92 98 99 95 94 96 94 97	ALGLPQPPK	HCD	SCN4A;LAMA5;GLRA2:3	ALG	LPQPPK	698	-951	LOUCY_MHC_IP_5e8_061320_R2.raw
SPAPPRLSP	9	97	97	9	461.261	2	20746	47.84	20116000	920.508	-1		97 99 100 100 95 93 98 99 100	SPAPPRLSP	HCD	FOXP4;PRRC2C;WRAP53;SPEF2:3	SPA	PPRLSP	56	622	LOUCY_MHC_IP_5e8_061320_R2.raw
TPAPRPAVL	9	93	93	9	461.279	2	25755	53.84	51470000	920.544	-1.2		99 100 100 97 93 68 84 100 100	TPAPRPAVL	HCD	PRRC2C:3	TPA	PRPAVL	1848	654	LOUCY_MHC_IP_5e8_061320_R2.raw
ALAVLPLPK	9	87	87	9	461.31	2	57571	101.5	3290600	920.606	-1.5		94 96 99 99 98 70 59 77 92	ALAVLPLPK	HCD	UNC13A:3	ALA	VLPLPK	520	-497	LOUCY_MHC_IP_5e8_061320_R2.raw
LLEKKLDVK	9	85	85	9	362.568	3	9179	31.47	2774400	1084.69	-1.9		95 98 99 98 94 63 61 81 81	LLEKKLDVK	HCD	PRAMEF22;LTN1:4	LLEK	KLDVK	344	-308	LOUCY_MHC_IP_5e8_061320_R2.raw
VALPSPKTL	9	80	80	9	463.288	2	27933	56.31	40354000	924.564	-2.2		96 97 98 95 48 33 56 99 99	VALPSPKTL	HCD	TRPC1:2	VA	LPSPKTL	115	684	LOUCY_MHC_IP_5e8_061320_R2.raw
VTAPLAKLL	9	97	97	9	463.307	2	55793	98.21	1446600	924.601	-0.9		96 99 99 97 97 95 95 97 99	VTAPLAKLL	HCD	TCAF1;PIK3R6:2	VT	APLAKLL	14	98	LOUCY_MHC_IP_5e8_061320_R2.raw
LAGQLNLAK	9	91	91	9	464.284	2	28321	56.87	844390	926.555	-0.5		91 92 91 91 92 86 89 90 96	LAGQLNLAK	HCD	GTPBP4:2	LA	GQLNLAK	93	96	LOUCY_MHC_IP_5e8_061320_R2.raw
LPLGSSKLL	9	83	83	9	464.297	2	55588	97.6	29708000	926.58	-1.4		95 96 96 52 52 66 94 97 97	LPLGSSKLL	HCD	ADCY2:2	LP	LGSSKLL	25	-664	LOUCY_MHC_IP_5e8_061320_R2.raw
LLASALLVK	9	97	97	9	464.315	2	54476	95.98	5080200	926.616	-1.4		100 100 99 95 95 97 95 94 98	LLASALLVK	HCD	WDR11;LRCH3;LRCH1;PNPLA4;NR2C2:3	LLA	SALLVK	33	-807	LOUCY_MHC_IP_5e8_061320_R2.raw
TPQKALASL	9	83	83	9	464.776	2	27062	55.35	1229100	927.539	-0.9		95 94 90 45 51 82 99 99 99	TPQKALASL	HCD	HP1BP3;KIF13B;PATJ:4	TPQK	ALASL	236	-346	LOUCY_MHC_IP_5e8_061320_R2.raw
LVVFVAAPL	9	86	86	9	464.802	2	76100	133.65	1880000	927.579	10.8		79 92 95 92 55 88 91 90 96	LVVFVAAPL	HCD	KCNK1;SLC9A2;TTC28:3	LVV	FVAAPL	260	-197	LOUCY_MHC_IP_5e8_061320_R2.raw
APRSGLSEL	9	82	82	9	465.255	2	22464	49.86	38876000	928.498	-1.6		96 89 89 48 41 76 99 100 100	APRSGLSEL	HCD	IGFL4;CFAP54:3	APR	SGLSEL	32	-76	LOUCY_MHC_IP_5e8_061320_R2.raw
ALLADVTQV	9	92	92	9	465.268	2	41568	75.45	52705000	928.523	-2.5		92 93 94 85 81 99 99 95 96	ALLADVTQV	HCD	ISLR2;FLNC:3	ALL	ADVTQV	11	71	LOUCY_MHC_IP_5e8_061320_R2.raw
TLSSPLNVV	9	85	85	9	465.274	2	26647	54.85	3502600	928.523	10.2		95 98 99 98 82 75 34 89 97	TLSSPLNVV	HCD	DNAH2:3	TLS	SPLNVV	902	4182	LOUCY_MHC_IP_5e8_061320_R2.raw
LPAPDHPAL	9	94	94	9	465.756	2	30120	59.58	15570000	929.497	-0.4		97 96 97 89 93 85 98 100 100	LPAPDHPAL	HCD	GCN1:5	LPAPD	HPAL	1112	-1747	LOUCY_MHC_IP_5e8_061320_R2.raw
AVSERLSAV	9	81	81	9	466.263	2	29699	58.84	2814200	930.513	-1.7		77 82 93 94 44 54 92 97 98	AVSERLSAV	HCD	PRRC2C;UBR5;TET3:3	AVS	ERLSAV	2159	909	LOUCY_MHC_IP_5e8_061320_R2.raw
TGSELLAKL	9	90	90	9	466.276	2	31005	60.6	11474000	930.539	-1.3		66 62 98 99 98 99 98 96 98	TGSELLAKL	HCD	EMSY;INPP4B;CCND2:3	TGS	ELLAKL	135	-775	LOUCY_MHC_IP_5e8_061320_R2.raw
VTGPVLAKF	9	99	99	9	466.283	2	45373	81.34	2861500	930.554	-2.8		99 100 100 100 99 99 99 98 99	VTGPVLAKF	HCD	PTPRF;SNRNP200:7	VTGPVLA	KF	1263	1350	LOUCY_MHC_IP_5e8_061320_R2.raw
TSASLVLKL	9	97	97	9	466.294	2	42408	76.61	1519600	930.575	-0.9		97 98 99 97 97 97 98 97 98	TSASLVLKL	HCD	STRA6:2	TS	ASLVLKL	9	-293	LOUCY_MHC_IP_5e8_061320_R2.raw
GTTSVLLLK	9	84	84	9	466.302	2	36524	67.92	1061800	930.575	14.7		41 55 97 96 95 94 95 93 90	GTTSVLLLK	HCD	GAD2;FRY:3	GTT	SVLLLK	336	297	LOUCY_MHC_IP_5e8_061320_R2.raw
NPELSKPRL	9	87	87	9	351.876	3	11739	35.92	436960	1052.6	8.7		85 94 97 92 65 94 85 84 93	NPELSKPRL	HCD	USP6:2	NP	ELSKPRL	122	1128	LOUCY_MHC_IP_5e8_061320_R2.raw
LPHAPGVQN	9	82	82	9	466.75	2	16643	42.74	8255100	931.487	-2.3		93 59 91 96 87 65 74 88 90	LPHAPGVQN	HCD	MERTK:4	LPHA	PGVQN	52	801	LOUCY_MHC_IP_5e8_061320_R2.raw
ALLSSRCAL	9	80	80	9	467.262	2	51783	91.38	2261200	932.511	-1.8		94 97 99 98 88 38 39 78 92	ALLSSRCAL	HCD	C2CD2:4	ALLS	SRCAL	61	-460	LOUCY_MHC_IP_5e8_061320_R2.raw
VLLPPGLPK	9	94	94	9	467.31	2	52172	91.89	11510000	932.606	-1.4		98 99 100 99 93 88 91 90 97	VLLPPGLPK	HCD	RBBP6:3	VLL	PPGLPK	1309	-149	LOUCY_MHC_IP_5e8_061320_R2.raw
GPAPLRNPL	9	84	84	9	467.776	2	30788	60.35	10734000	933.54	-1.7		97 98 100 99 97 92 46 33 94	GPAPLRNPL	HCD	JAG2;ARHGAP23:3	GPA	PLRNPL	1166	1132	LOUCY_MHC_IP_5e8_061320_R2.raw
SLSLSTSKL	9	81	81	9	468.273	2	33000	63.33	799730	934.534	-2.1		80 89 94 61 52 90 85 83 94	SLSLSTSKL	HCD	ALDH18A1;RB1;VPS13C:1	S	LSLSTSKL	2	425	LOUCY_MHC_IP_5e8_061320_R2.raw
AVGLLKTSF	9	88	88	9	468.281	2	45782	81.75	1082800	934.549	-2.6		60 62 94 97 98 98 97 94 96	AVGLLKTSF	HCD	DHRS4L1;DHRS4:2	AV	GLLKTSF	46	215	LOUCY_MHC_IP_5e8_061320_R2.raw
AVAATLYKV	9	90	90	9	468.281	2	49334	87.37	1311500	934.549	-2.6		56 73 100 99 98 97 97 98 98	AVAATLYKV	HCD	EGLN1:4	AVAA	TLYKV	136	-400	LOUCY_MHC_IP_5e8_061320_R2.raw
LLVGLVNAH	9	81	81	9	468.287	2	50269	88.89	1193300	934.56	-1.5		92 94 95 75 97 95 86 45 49	LLVGLVNAH	HCD	UMPS:4	LLVG	LVNAH	446	338	LOUCY_MHC_IP_5e8_061320_R2.raw
LPAKPPTVL	9	82	82	9	468.304	2	54716	96.29	3721700	934.585	9.2		96 97 97 55 35 68 94 97 99	LPAKPPTVL	HCD	AGXT:2	LP	AKPPTVL	19	-6	LOUCY_MHC_IP_5e8_061320_R2.raw
GPNGYKTSL	9	81	81	9	468.741	2	47119	83.88	1878900	935.471	-3.9		91 92 94 79 35 46 96 99 99	GPNGYKTSL	HCD	ABCA5:4	GPNG	YKTSL	1332	910	LOUCY_MHC_IP_5e8_061320_R2.raw
TALPPDPLL	9	81	81	9	468.773	2	56243	98.57	36453000	935.533	-1		98 98 99 97 43 49 48 99 100	TALPPDPLL	HCD	AP4E1;MAG:4	TALP	PDPLL	9	384	LOUCY_MHC_IP_5e8_061320_R2.raw
LLLAEPPAL	9	88	88	9	468.797	2	63172	111.99	685180	935.569	11		77 99 99 96 76 89 85 83 93	LLLAEPPAL	HCD	AGAP2;GXYLT2;PARP2;PARP1;CAMSAP3;NR2E3;AKAP1;PPTC7;SHROOM2:3	LLL	AEPPAL	1070	87	LOUCY_MHC_IP_5e8_061320_R2.raw
STAGVFRSL	9	91	91	9	469.258	2	28949	57.78	1692800	936.503	-1.9		92 95 99 98 98 96 73 77 94	STAGVFRSL	HCD	PLXNC1:5	STAGV	FRSL	160	1368	LOUCY_MHC_IP_5e8_061320_R2.raw
LPALRSAPL	9	83	83	9	469.294	2	50026	88.44	1413600	936.576	-2.4		99 97 98 88 77 82 51 59 99	LPALRSAPL	HCD	MTSS1;TTLL10;SLX4;CDRT1:3	LPA	LRSAPL	372	-372	LOUCY_MHC_IP_5e8_061320_R2.raw
LLCEPPPGL	9	90	90	9	469.75	2	39076	71.31	79967000	937.494	-9.4		97 92 60 79 99 99 97 94 96	LLCEPPPGL	HCD	SLC9A5;HOMEZ;NFKB2:3	LLC	EPPPGL	602	28	LOUCY_MHC_IP_5e8_061320_R2.raw
ASLAFPVPH	9	89	89	9	469.758	2	51946	91.53	654730	937.502	-1.5		70 84 94 98 98 92 91 90 90	ASLAFPVPH	HCD	ADAMTS9:3	ASL	AFPVPH	324	-1852	LOUCY_MHC_IP_5e8_061320_R2.raw
KSTELLKLR	9	82	82	9	363.232	3	11155	35.06	876610	1086.68	-2.2		61 48 60 98 98 99 94 89 88	KSTELLKLR	HCD	ELMO1;TTI2:2	KS	TELLKLR	189	511	LOUCY_MHC_IP_5e8_061320_R2.raw
KVFRPLLSK	9	88	88	9	363.236	3	35876	67.27	86783000	1086.69	-3.4		95 92 76 56 82 95 100 100 100	KVFRPLLSK	HCD	GREB1:2	KV	FRPLLSK	594	1294	LOUCY_MHC_IP_5e8_061320_R2.raw
SPASTLVHK	9	85	85	9	470.266	2	13011	38.09	4080900	938.519	-0.9		66 65 97 92 85 86 90 88 97	SPASTLVHK	HCD	PAPOLG;NSD1;PAPOLA:2	SP	ASTLVHK	22	263	LOUCY_MHC_IP_5e8_061320_R2.raw
LGSLPHSKT	9	84	84	9	470.272	2	12429	36.92	3103200	938.519	10.7		92 85 96 96 89 76 86 60 77	LGSLPHSKT	HCD	MYO3A:3	LGS	LPHSKT	395	880	LOUCY_MHC_IP_5e8_061320_R2.raw
FLDPKVKKL	9	80	80	9	363.238	3	31800	61.67	1624300	1086.68	9.5		89 91 92 75 76 46 65 93 97	FLDPKVKKL	HCD	MYOCD;MRTFA:3	FLD	PKVKKL	918	257	LOUCY_MHC_IP_5e8_061320_R2.raw
LPASLRGLL	9	91	91	9	470.302	2	64625	114.97	1439600	938.591	-1.8		96 87 90 87 88 85 92 98 99	LPASLRGLL	HCD	SLC5A5:1	L	PASLRGLL	21	-313	LOUCY_MHC_IP_5e8_061320_R2.raw
QLLKVFLVK	9	85	85	9	363.245	3	55091	97.2	8969100	1086.72	-3.4		38 49 93 98 98 97 97 97 98	QLLKVFLVK	HCD	BIRC6;COL6A5;HERC4:4	QLLK	VFLVK	1639	-124	LOUCY_MHC_IP_5e8_061320_R2.raw
LLSSSSSFL	9	85	85	9	470.747	2	38666	70.91	5485500	939.491	-12.3		97 96 86 85 52 79 81 94 96	LLSSSSSFL	HCD	MAPK8IP3;RUBCN:2	LL	SSSSSFL	42	-578	LOUCY_MHC_IP_5e8_061320_R2.raw
VTAVTPLLK	9	84	84	9	471.304	2	45015	80.69	2768000	940.596	-2.1		90 79 79 86 72 71 94 92 95	VTAVTPLLK	HCD	L3MBTL3:2	VT	AVTPLLK	392	-691	LOUCY_MHC_IP_5e8_061320_R2.raw
LARSVLLGL	9	87	87	9	471.31	2	64592	115.02	10977000	940.607	-2.2		95 91 65 65 72 98 100 100 100	LARSVLLGL	HCD	ESYT1;PLEKHG4B;GPR142;TTI2;PLPPR2:3	LAR	SVLLGL	560	-909	LOUCY_MHC_IP_5e8_061320_R2.raw
PDLAKVTAK	9	87	87	9	471.779	2	13861	38.95	8195500	941.555	-12.1		49 71 97 96 93 93 93 94 98	PDLAKVTAK	HCD	APOOL:2	PD	LAKVTAK	245	159	LOUCY_MHC_IP_5e8_061320_R2.raw
LLSLVTGLK	9	98	98	9	472.312	2	60968	107.78	80257000	942.611	-1.3		100 100 100 100 99 96 94 96 98	LLSLVTGLK	HCD	NEO1;NOX1;WDFY3:3	LLS	LVTGLK	9	915	LOUCY_MHC_IP_5e8_061320_R2.raw
SPPVTALLKK	10	82	82	10	351.889	3	28064	56.72	6826400	1052.66	-14.2		49 49 90 72 90 92 94 95 96 96	SPPVTALLKK	HCD	WNK2:7	SPPVTAL	LKK	1424	1929	LOUCY_MHC_IP_5e8_061320_R2.raw
LKPPPPQPA	9	82	82	9	472.779	2	15538	41.27	12263000	943.549	-4.8		94 94 98 99 99 97 80 26 57	LKPPPPQPA	HCD	ATXN2L;BRD4;YTHDF2;PRR12;C17orf99;E2F5;COL6A3;RAI1;ONECUT3;KAT6A;SPEN;SOGA3:2	LK	PPPPQPA	1	-77	LOUCY_MHC_IP_5e8_061320_R2.raw
NLSLVTKGL	9	88	88	9	472.786	2	62981	111.74	614780	943.57	-13.6		80 90 93 96 95 88 84 72 92	NLSLVTKGL	HCD	C3orf33;OBSCN:3	NLS	LVTKGL	38	-177	LOUCY_MHC_IP_5e8_061320_R2.raw
QVASLVLSK	9	92	92	9	472.792	2	27149	55	38121000	943.57	-1		82 90 85 82 98 98 98 97 99	QVASLVLSK	HCD	NCR2:2	QV	ASLVLSK	25	-203	LOUCY_MHC_IP_5e8_061320_R2.raw
TDAPSKLTL	9	82	82	9	473.266	2	26597	54.75	4104600	944.518	-1.2		54 79 99 95 54 63 92 100 100	TDAPSKLTL	HCD	TNRC6B:5	TDAPS	KLTL	406	1136	LOUCY_MHC_IP_5e8_061320_R2.raw
MLASALLVK	9	99	99	9	473.293	2	51026	90.11	44845000	944.573	-0.9		99 100 100 99 98 99 100 100 100	MLASALLVK	HCD	WDR11:3	MLA	SALLVK	1056	-807	LOUCY_MHC_IP_5e8_061320_R2.raw
SLLPGTPLKK	10	85	85	10	351.889	3	35519	66.82	4328700	1052.66	-14.2		76 96 97 97 91 88 52 61 94 98	SLLPGTPLKK	HCD	PROSER1:3	SLL	PGTPLKK	579	159	LOUCY_MHC_IP_5e8_061320_R2.raw
DLYHTTVLK	9	90	90	9	363.869	3	13207	38.19	3442000	1088.59	-1.1		77 57 98 93 98 95 97 99 99	DLYHTTVLK	HCD	NLRC4:5	DLYHT	TVLK	106	17	LOUCY_MHC_IP_5e8_061320_R2.raw
FVASALLVK	9	90	90	9	474.305	2	50929	90.11	8387100	946.585	11.5		75 74 97 92 89 95 98 98 99	FVASALLVK	HCD	NR2C2:3	FVA	SALLVK	226	-62	LOUCY_MHC_IP_5e8_061320_R2.raw
HALAAKRAL	9	86	86	9	475.791	2	28374	57.07	2534500	949.582	-14.7		35 65 98 99 99 95 93 94 97	HALAAKRAL	HCD	TONSL;TMPPE:2	HA	LAAKRAL	1153	258	LOUCY_MHC_IP_5e8_061320_R2.raw
QELAFLKKL	9	83	83	9	363.896	3	55150	97.1	786640	1088.66	6.8		31 43 92 97 97 97 97 96 96	QELAFLKKL	HCD	VIM:1	Q	ELAFLKKL	80	229	LOUCY_MHC_IP_5e8_061320_R2.raw
RPSFKLKTL	9	85	85	9	363.897	3	26864	55.1	3877200	1088.67	-2.9		50 51 77 91 100 100 100 99 100	RPSFKLKTL	HCD	LATS2;TBX22:4	RPSF	KLKTL	169	669	LOUCY_MHC_IP_5e8_061320_R2.raw
VPYGKGSML	9	90	90	9	476.249	2	26357	54.65	9808500	950.49	-5.5		99 96 97 90 88 86 84 78 95	VPYGKGSML	HCD	PRRC2C:6	VPYGKG	SML	387	2646	LOUCY_MHC_IP_5e8_061320_R2.raw
VLRNLFTVK	9	97	97	9	363.897	3	40926	74.39	2111000	1088.67	-1		99 97 94 95 99 99 100 100 100	VLRNLFTVK	HCD	APOB:5	VLRNL	FTVK	4294	189	LOUCY_MHC_IP_5e8_061320_R2.raw
LLSPVTPPK	9	81	81	9	476.297	2	40035	72.62	4795900	950.58	-1.2		99 98 98 82 39 41 86 90 97	LLSPVTPPK	HCD	SSPO;MYO15A:4	LLSP	VTPPK	741	1092	LOUCY_MHC_IP_5e8_061320_R2.raw
PSVPVLNQV	9	85	85	9	476.776	2	53881	95.48	5968600	951.539	-2.1		65 56 73 95 97 97 95 93 98	PSVPVLNQV	HCD	HDAC3:3	PSV	PVLNQV	372	237	LOUCY_MHC_IP_5e8_061320_R2.raw
ALSSNVLHL	9	95	95	9	477.274	2	32381	62.63	15772000	952.534	-1.9		98 99 100 94 80 92 96 97 99	ALSSNVLHL	HCD	PDIK1L;URB1:4	ALSS	NVLHL	55	65	LOUCY_MHC_IP_5e8_061320_R2.raw
LRAALGALLR	10	87	87	10	351.904	3	42675	77.11	7476700	1052.68	8.5		90 80 68 70 93 90 94 96 93 94	LRAALGALLR	HCD	MON1B:3	LRA	ALGALLR	152	259	LOUCY_MHC_IP_5e8_061320_R2.raw
MPSPRLLAA	9	88	88	9	478.273	2	45956	81.9	17272000	954.532	-1.2		98 99 99 90 46 63 98 99 99	MPSPRLLAA	HCD	ATXN1L:2	MP	SPRLLAA	226	-664	LOUCY_MHC_IP_5e8_061320_R2.raw
LSAADLRPL	9	88	88	9	478.281	2	58611	103.27	1178300	954.55	-1.7		65 73 99 98 97 95 87 88 96	LSAADLRPL	HCD	MROH1:4	LSAA	DLRPL	1529	-354	LOUCY_MHC_IP_5e8_061320_R2.raw
ALLGNKQVL	9	81	81	9	478.3	2	66823	118.92	7656800	954.586	-0.8		96 97 99 91 78 32 44 97 99	ALLGNKQVL	HCD	ACOD1:3	ALL	GNKQVL	298	230	LOUCY_MHC_IP_5e8_061320_R2.raw
LLEEGPVSL	9	82	82	9	478.774	2	26082	53.84	48777000	955.523	10.5		95 97 98 96 45 49 71 94 97	LLEEGPVSL	HCD	AKAP13;SMG8;PELP1;HEATR6;IRS2;CHD9;DMXL2:4	LLEE	GPVSL	1246	2456	LOUCY_MHC_IP_5e8_061320_R2.raw
SPKLSLLAK	9	85	85	9	478.815	2	28689	57.42	1844200	955.607	9.6		86 82 90 90 49 72 99 100 100	SPKLSLLAK	HCD	GPR75:3	SPK	LSLLAK	433	-200	LOUCY_MHC_IP_5e8_061320_R2.raw
KLVAATLLK	9	95	95	9	478.828	2	50325	89.3	37303000	955.643	-1.8		99 99 98 95 87 88 96 98 99	KLVAATLLK	HCD	ASNS:1	K	LVAATLLK	22	264	LOUCY_MHC_IP_5e8_061320_R2.raw
LPSRKVLKL	9	86	86	9	351.909	3	31971	61.92	4148700	1052.71	-1.3		99 97 98 73 66 69 82 97 99	LPSRKVLKL	HCD	LYN;FKBP5;DNAH12:3	LPS	RKVLKL	112	-246	LOUCY_MHC_IP_5e8_061320_R2.raw
TLSPLKAEV	9	96	96	9	479.284	2	47679	84.79	2687800	956.554	-1.4		97 98 99 94 90 93 99 100 99	TLSPLKAEV	HCD	ADAMTSL1;TSC1:3	TLS	PLKAEV	1130	-500	LOUCY_MHC_IP_5e8_061320_R2.raw
ALDAALLATV	10	92	92	10	479.289	2	45587	81.55	4804400	956.554	10.4		91 94 99 98 74 77 90 99 99 99	ALDAALLATV	HCD	THSD1:5	ALDAA	LLATV	562	426	LOUCY_MHC_IP_5e8_061320_R2.raw
LPALSALSSV	10	85	85	10	479.289	2	42363	76.26	32503000	956.554	10.6		94 86 52 86 86 92 93 67 96 97	LPALSALSSV	HCD	PRDM2;MTREX:3	LPA	LSALSSV	994	1077	LOUCY_MHC_IP_5e8_061320_R2.raw
LPPPPPVGAL	10	84	84	10	479.296	2	35860	66.88	30750000	956.569	9.4		99 98 99 95 54 52 65 86 93 99	LPPPPPVGAL	HCD	GLI2:3	LPP	PPPVGAL	54	-1308	LOUCY_MHC_IP_5e8_061320_R2.raw
SVSTLPLKL	9	88	88	9	479.302	2	40754	74.33	24791000	956.591	-1		96 98 100 98 74 60 79 94 97	SVSTLPLKL	HCD	VPS13D;CYB5R4:3	SVS	TLPLKL	1064	272	LOUCY_MHC_IP_5e8_061320_R2.raw
LVALLTKSL	9	84	84	9	479.32	2	56084	97.96	96187000	956.627	-0.7		97 97 99 98 95 61 48 75 89	LVALLTKSL	HCD	ALCAM;MEIOB;CFAP43;MTOR;TTF2;COP1;PPP1R26:3	LVA	LLTKSL	540	-428	LOUCY_MHC_IP_5e8_061320_R2.raw
KLFNSLLKK	9	99	99	9	364.236	3	27883	56.52	10298000	1089.69	-3.1		100 100 100 99 100 100 100 99 99	KLFNSLLKK	HCD	MYO18A:3	KLF	NSLLKK	1237	-966	LOUCY_MHC_IP_5e8_061320_R2.raw
TLFAEHAGL	9	89	89	9	479.752	2	47314	84.07	7006300	957.492	-1.9		97 96 99 95 86 54 90 93 98	TLFAEHAGL	HCD	ETFDH:5	TLFAE	HAGL	241	-108	LOUCY_MHC_IP_5e8_061320_R2.raw
EPLLFVAGL	9	92	92	9	479.776	2	48188	85.75	27404000	957.553	-16.1		95 90 96 73 77 98 99 100 100	EPLLFVAGL	HCD	TRPM2:2	EP	LLFVAGL	1	876	LOUCY_MHC_IP_5e8_061320_R2.raw
SLAADKAVAL	10	84	84	10	479.781	2	38265	70.7	4836000	957.549	-1.7		89 94 99 96 92 51 52 71 99 100	SLAADKAVAL	HCD	PDE4DIP:4	SLAA	DKAVAL	180	482	LOUCY_MHC_IP_5e8_061320_R2.raw
QVAEVTLAK	9	98	98	9	479.781	2	17244	43.4	5403100	957.549	-1.7		92 96 99 100 98 98 99 99 100	QVAEVTLAK	HCD	PSMF1:3	QVA	EVTLAK	99	-80	LOUCY_MHC_IP_5e8_061320_R2.raw
AVDENVSKV	9	97	97	9	480.753	2	15520	41.22	1872100	959.492	-1		90 94 100 99 96 98 99 99 99	AVDENVSKV	HCD	FSIP2:3	AVD	ENVSKV	4389	5533	LOUCY_MHC_IP_5e8_061320_R2.raw
LLSPHSYFK	9	87	87	9	364.534	3	29562	58.48	9270400	1090.58	-1.2		57 59 96 97 95 95 94 95 94	LLSPHSYFK	HCD	INPP5D:4	LLSP	HSYFK	1054	-336	LOUCY_MHC_IP_5e8_061320_R2.raw
LSSVPLQAF	9	94	94	9	481.273	2	44473	79.68	30855000	960.528	3		97 98 100 99 97 95 81 85 94	LSSVPLQAF	HCD	MUC16:5	LSSVP	LQAF	9308	-8168	LOUCY_MHC_IP_5e8_061320_R2.raw
LPAPLRSPL	9	95	95	9	482.303	2	48699	86.51	8030400	962.591	-0.9		99 99 100 95 92 90 91 90 98	LPAPLRSPL	HCD	BAP1;PNPLA2;ETV6;KIAA1109;PHACTR4;LONP2;MYO15A;FAM135A;FOXO4:3	LPA	PLRSPL	356	505	LOUCY_MHC_IP_5e8_061320_R2.raw
VPDLHPSSL	9	89	89	9	482.758	2	13443	38.64	6597500	963.503	-1.6		95 88 91 85 62 88 97 97 97	VPDLHPSSL	HCD	MUC16;CSMD1;CSMD2:4	VPDL	HPSSL	3686	-4352	LOUCY_MHC_IP_5e8_061320_R2.raw
LASDGLLYL	9	81	81	9	482.77	2	73499	129.3	42189000	963.528	-2.1		86 49 62 78 66 87 99 100 100	LASDGLLYL	HCD	NXPE1:2	LA	SDGLLYL	520	-348	LOUCY_MHC_IP_5e8_061320_R2.raw
RPRPPSLRL	9	81	81	9	364.564	3	21914	49.15	11454000	1090.67	-1.3		82 40 59 97 95 93 92 85 93	RPRPPSLRL	HCD	CDC42BPG;MGA;PRRC2C:3	RPR	PPSLRL	881	-985	LOUCY_MHC_IP_5e8_061320_R2.raw
KLFDSLKLK	9	93	93	9	364.565	3	27892	56.36	7013900	1090.67	-1.1		76 80 99 99 98 98 97 98 99	KLFDSLKLK	HCD	TRMT12;FSIP2;TOGARAM1:4	KLFD	SLKLK	40	-295	LOUCY_MHC_IP_5e8_061320_R2.raw
YLVTTLGAK	9	94	94	9	483.286	2	37297	69.59	10540000	964.559	-1.4		98 99 99 98 92 90 86 91 96	YLVTTLGAK	HCD	FAT3:4	YLVT	TLGAK	3240	-4086	LOUCY_MHC_IP_5e8_061320_R2.raw
SLGVSLVYK	9	98	98	9	483.286	2	46607	83.12	75881000	964.559	-1.4		98 98 100 100 98 98 99 99 99	SLGVSLVYK	HCD	ITPR3:3	SLG	VSLVYK	1752	-1465	LOUCY_MHC_IP_5e8_061320_R2.raw
ALSPVLLPR	9	87	87	9	483.31	2	52771	93.26	17282000	964.607	-1.9		95 96 99 99 99 99 78 31 89	ALSPVLLPR	HCD	CER1:1	A	LSPVLLPR	49	29	LOUCY_MHC_IP_5e8_061320_R2.raw
QDGGVSKEF	9	86	86	9	483.721	2	15075	40.57	4003300	965.445	-19.5		38 61 96 95 96 97 95 97 98	QDGGVSKEF	HCD	DMXL2:4	QDGG	VSKEF	1328	1095	LOUCY_MHC_IP_5e8_061320_R2.raw
LLLSSPLSH	9	83	83	9	483.784	2	48324	85.86	9707100	965.555	-1.8		92 100 100 99 94 37 48 89 89	LLLSSPLSH	HCD	CCDC125:1	L	LLSSPLSH	14	-502	LOUCY_MHC_IP_5e8_061320_R2.raw
KLLPVGLVK	9	84	84	9	483.839	2	39682	72.61	6213900	965.664	-1.1		99 99 99 62 51 55 97 99 100	KLLPVGLVK	HCD	ZFYVE16;PDHX;EXOC4:4	KLLP	VGLVK	147	274	LOUCY_MHC_IP_5e8_061320_R2.raw
ASYVGLTEK	9	89	89	9	484.258	2	14859	40.47	1642800	966.502	-0.9		50 65 99 99 98 98 97 98 98	ASYVGLTEK	HCD	SNRNP200:2	AS	YVGLTEK	223	688	LOUCY_MHC_IP_5e8_061320_R2.raw
SLFGCTVKL	9	81	81	9	484.267	2	48944	86.72	2266300	966.521	-1.9		83 89 97 93 57 54 86 82 92	SLFGCTVKL	HCD	GANC:3	SLF	GCTVKL	491	756	LOUCY_MHC_IP_5e8_061320_R2.raw
APLSTLRPL	9	84	84	9	484.293	2	51954	91.56	696930	966.586	-14.9		98 98 99 97 94 55 44 79 92	APLSTLRPL	HCD	CNTNAP5;DPYSL3;OLIG2:3	APL	STLRPL	1173	-3	LOUCY_MHC_IP_5e8_061320_R2.raw
VLAPVMPKL	9	83	83	9	484.3	2	56562	99.28	46856000	966.594	-9.1		85 96 98 91 90 43 52 92 98	VLAPVMPKL	HCD	DNMT3B:3	VLA	PVMPKL	745	84	LOUCY_MHC_IP_5e8_061320_R2.raw
VPREVVLGV	9	81	81	9	484.3	2	45733	81.75	34058000	966.586	-1.3		93 79 45 59 62 98 99 99 100	VPREVVLGV	HCD	HAAO:2	VP	REVVLGV	88	-99	LOUCY_MHC_IP_5e8_061320_R2.raw
LLVPSLVNL	9	81	81	9	484.312	2	76177	133.85	1951200	966.611	-2.4		88 95 98 52 43 68 98 96 97	LLVPSLVNL	HCD	IGFBP3:3	LLV	PSLVNL	14	-226	LOUCY_MHC_IP_5e8_061320_R2.raw
GPAALRLSAL	10	99	99	10	484.797	2	54445	96.39	1190900000	967.581	-1.9		99 100 100 100 100 98 98 99 100 100	GPAALRLSAL	HCD	PLCB3:2	GP	AALRLSAL	55	-790	LOUCY_MHC_IP_5e8_061320_R2.raw
HALKAKTSL	9	86	86	9	484.803	2	26679	55	9527900	967.581	9.8		35 63 97 98 97 96 95 94 98	HALKAKTSL	HCD	TKFC:2	HA	LKAKTSL	62	461	LOUCY_MHC_IP_5e8_061320_R2.raw
GLLTKLPVK	9	90	90	9	484.828	2	28538	57.02	21508000	967.643	-1.8		78 88 97 95 91 90 86 91 97	GLLTKLPVK	HCD	SH3D19:3	GLL	TKLPVK	109	-641	LOUCY_MHC_IP_5e8_061320_R2.raw
SPLSTHQSL	9	98	98	9	485.253	2	15051	40.62	581640	968.493	-0.2		99 99 100 99 98 93 97 99 99	SPLSTHQSL	HCD	YEATS2:5	SPLST	HQSL	464	-142	LOUCY_MHC_IP_5e8_061320_R2.raw
NLAPKEGQL	9	85	85	9	485.28	2	33690	63.74	42215000	968.529	17.2		86 95 98 95 90 71 50 86 95	NLAPKEGQL	HCD	COL5A3:4	NLAP	KEGQL	225	-722	LOUCY_MHC_IP_5e8_061320_R2.raw
VLFPKPPAT	9	88	88	9	485.291	2	39204	71.76	8301300	968.569	-2.3		96 97 99 99 87 76 69 76 92	VLFPKPPAT	HCD	ITGA5:4	VLFP	KPPAT	802	1041	LOUCY_MHC_IP_5e8_061320_R2.raw
LVAELLQAL	9	83	83	9	485.308	2	61233	108.39	5853800	968.591	10.2		97 97 99 99 95 75 25 68 91	LVAELLQAL	HCD	EIF3M;SESN2:2	LV	AELLQAL	89	-41	LOUCY_MHC_IP_5e8_061320_R2.raw
TPLTLLGAAL	10	88	88	10	485.308	2	60768	107.28	100180000	968.591	10.1		98 99 100 100 99 90 37 60 99 99	TPLTLLGAAL	HCD	REELD1:5	TPLTL	LGAAL	201	-457	LOUCY_MHC_IP_5e8_061320_R2.raw
VLAELSKPL	9	85	85	9	485.308	2	63662	112.09	10472000	968.591	10.2		81 93 95 95 82 50 76 95 98	VLAELSKPL	HCD	EFR3A;TXNDC2:3	VLA	ELSKPL	231	-646	LOUCY_MHC_IP_5e8_061320_R2.raw
LRPPFRPPL	9	97	97	9	364.893	3	50110	88.54	2829700	1091.66	-1.9		96 94 98 98 98 98 100 99 99	LRPPFRPPL	HCD	PRRC2C;ANKRD17:4	LRPP	FRPPL	169	-670	LOUCY_MHC_IP_5e8_061320_R2.raw
AMLNSPPKL	9	84	84	9	485.768	2	16710	42.84	21966000	969.532	-10		59 45 92 97 98 97 89 90 96	AMLNSPPKL	HCD	NUP188:3	AML	NSPPKL	998	-826	LOUCY_MHC_IP_5e8_061320_R2.raw
VPAEPKKGF	9	87	87	9	486.772	2	48973	86.77	1969700	971.544	-14.6		99 99 99 98 89 89 59 60 97	VPAEPKKGF	HCD	AFF2:6	VPAEPK	KGF	578	-1092	LOUCY_MHC_IP_5e8_061320_R2.raw
EGLGVSLLGK	10	92	92	10	486.795	2	23861	51.22	140800000	971.565	9.6		86 82 93 86 88 94 99 100 100 100	EGLGVSLLGK	HCD	NBEAL2:4	EGLG	VSLLGK	1959	-226	LOUCY_MHC_IP_5e8_061320_R2.raw
VPAEVKLAF	9	91	91	9	487.295	2	48896	86.72	4559600	972.564	10.3		91 95 97 96 90 71 82 97 99	VPAEVKLAF	HCD	SESTD1:5	VPAEV	KLAF	87	12	LOUCY_MHC_IP_5e8_061320_R2.raw
LLVSGAVTTL	10	81	81	10	487.299	2	51709	90.68	141180000	972.586	-2.6		95 90 93 54 43 56 89 98 100 100	LLVSGAVTTL	HCD	COPA;TAF4B;TLN2:6	LLVSGA	VTTL	218	-1015	LOUCY_MHC_IP_5e8_061320_R2.raw
VPALGYKLL	9	80	80	9	487.308	2	65028	115.68	498120	972.601	1		99 98 99 95 50 48 50 91 97	VPALGYKLL	HCD	TNR:3	VPA	LGYKLL	675	-534	LOUCY_MHC_IP_5e8_061320_R2.raw
KPLLTFVGV	9	82	82	9	487.312	2	52743	93.05	748980	972.601	9.9		95 94 95 83 30 72 83 89 96	KPLLTFVGV	HCD	TRANK1:4	KPLL	TFVGV	2537	-92	LOUCY_MHC_IP_5e8_061320_R2.raw
LLYGKSLYH	9	96	96	9	365.206	3	17613	43.8	14573000	1092.6	-0.5		96 99 99 98 97 96 95 95 89	LLYGKSLYH	HCD	ANXA11:2	LL	YGKSLYH	222	476	LOUCY_MHC_IP_5e8_061320_R2.raw
MPKKLRSSF	9	82	82	9	365.211	3	14505	39.91	17472000	1092.61	-1.1		95 97 99 97 82 37 46 90 95	MPKKLRSSF	HCD	NAV2:4	MPKK	LRSSF	554	1834	LOUCY_MHC_IP_5e8_061320_R2.raw
TVSELVKSL	9	80	80	9	488.288	2	27736	56.31	3015000	974.565	-2.5		82 88 95 95 92 88 44 41 92	TVSELVKSL	HCD	UBR2:2	TV	SELVKSL	262	793	LOUCY_MHC_IP_5e8_061320_R2.raw
LSYLNDKKL	9	87	87	9	365.216	3	21318	48.34	6495700	1092.62	8.3		85 94 97 95 89 73 88 77 90	LSYLNDKKL	HCD	KIF6;SMG1:3	LSY	LNDKKL	123	431	LOUCY_MHC_IP_5e8_061320_R2.raw
SYNRLKSLL	9	82	82	9	365.216	3	39373	72.16	4715400	1092.63	-1.8		96 94 86 50 61 71 80 98 99	SYNRLKSLL	HCD	SACS:3	SYN	RLKSLL	1637	2530	LOUCY_MHC_IP_5e8_061320_R2.raw
AVNFLTKAL	9	90	90	9	488.794	2	52357	92.55	16561000	975.575	-1.2		89 89 96 98 97 69 76 99 100	AVNFLTKAL	HCD	ABCC11:3	AVN	FLTKAL	1079	1254	LOUCY_MHC_IP_5e8_061320_R2.raw
LGLYPLSSK	9	91	91	9	489.286	2	47148	83.93	19972000	976.559	-1.2		67 78 100 99 95 94 95 96 98	LGLYPLSSK	HCD	P2RY8:2	LG	LYPLSSK	122	125	LOUCY_MHC_IP_5e8_061320_R2.raw
RLLRPALVR	9	84	84	9	365.248	3	32802	62.98	5611600	1092.72	-1.5		90 92 93 55 54 91 94 95 95	RLLRPALVR	HCD	TTC22;NOD2;SLC9A3R1:3	RLL	RPALVR	544	539	LOUCY_MHC_IP_5e8_061320_R2.raw
SPELFLATT	9	83	83	9	489.765	2	42669	76.96	3523000	977.507	9.3		91 95 99 97 63 67 91 66 79	SPELFLATT	HCD	RYR3:4	SPEL	FLATT	1682	-413	LOUCY_MHC_IP_5e8_061320_R2.raw
SPTLLNCMT	9	81	81	9	490.233	2	58176	102.71	20259000	978.452	-0.8		97 97 99 100 100 98 57 25 60	SPTLLNCMT	HCD	STT3B:6	SPTLLN	CMT	708	-248	LOUCY_MHC_IP_5e8_061320_R2.raw
DTALSKMTL	9	82	82	9	490.257	2	26080	54.14	2436600	978.506	-5.5		56 67 98 96 93 93 67 78 95	DTALSKMTL	HCD	DOP1B;DNAH1:4	DTAL	SKMTL	2156	-2222	LOUCY_MHC_IP_5e8_061320_R2.raw
GMMVTLKSL	9	87	87	9	490.268	2	56257	98.87	16774000	978.524	-2.1		67 67 98 98 97 97 91 85 88	GMMVTLKSL	HCD	SLC13A3:5	GMMVT	LKSL	129	158	LOUCY_MHC_IP_5e8_061320_R2.raw
AELNAKTAY	9	85	85	9	490.755	2	17015	43.09	1363600	979.497	-1.6		90 94 97 94 92 50 56 95 97	AELNAKTAY	HCD	HECTD1:3	AEL	NAKTAY	1672	1082	LOUCY_MHC_IP_5e8_061320_R2.raw
SLAYKSLAK	9	80	80	9	490.792	2	17729	43.85	675120	979.57	-1.3		86 89 92 61 54 79 82 84 96	SLAYKSLAK	HCD	PLA2R1:3	SLA	YKSLAK	417	-863	LOUCY_MHC_IP_5e8_061320_R2.raw
GTSSLFLKK	9	91	91	9	490.799	2	35981	66.97	76692000	979.57	13.6		61 82 97 99 99 98 96 95 94	GTSSLFLKK	HCD	ABCA9;ABCA8:2	GT	SSLFLKK	945	698	LOUCY_MHC_IP_5e8_061320_R2.raw
VVLTGDHQL	9	93	93	9	491.266	2	16058	41.88	967760	980.529	-12.5		95 97 100 99 93 94 80 86 96	VVLTGDHQL	HCD	SNRNP200:2	VV	LTGDHQL	234	568	LOUCY_MHC_IP_5e8_061320_R2.raw
TGFVPGLYK	9	85	85	9	491.273	2	45104	80.49	17158000	980.533	-1.6		49 51 98 99 96 93 94 92 96	TGFVPGLYK	HCD	TOP2B;TOP2A:2	TG	FVPGLYK	179	97	LOUCY_MHC_IP_5e8_061320_R2.raw
SSSFLLKSL	9	97	97	9	491.283	2	47483	84.58	5257900	980.554	-2.3		92 100 100 100 100 99 97 94 94	SSSFLLKSL	HCD	OR52L2P:2	SS	SFLLKSL	20	7	LOUCY_MHC_IP_5e8_061320_R2.raw
HAAGWQSLL	9	81	81	9	491.753	2	77560	137.35	1316900	981.503	-12.8		27 60 79 77 92 95 99 100 100	HAAGWQSLL	HCD	STT3B:2	HA	AGWQSLL	519	65	LOUCY_MHC_IP_5e8_061320_R2.raw
VNAPRTVLL	9	81	81	9	491.805	2	46696	83.47	20002000	981.597	-1		95 94 97 85 46 52 67 98 100	VNAPRTVLL	HCD	RDH8:2	VN	APRTVLL	87	3	LOUCY_MHC_IP_5e8_061320_R2.raw
VPSDRLALL	9	86	86	9	492.297	2	55199	96.87	88745000	982.581	-2		100 98 96 91 44 55 96 100 100	VPSDRLALL	HCD	HKDC1;HK1:2	VP	SDRLALL	434	790	LOUCY_MHC_IP_5e8_061320_R2.raw
LSVVERPAL	9	86	86	9	492.297	2	57205	100.79	17150000	982.581	-2		85 77 93 90 92 88 81 82 92	LSVVERPAL	HCD	TLN1:4	LSVV	ERPAL	1053	-1686	LOUCY_MHC_IP_5e8_061320_R2.raw
LSLPTSPRL	9	83	83	9	492.297	2	54142	95.53	35862000	982.581	-2		95 93 100 99 94 86 37 46 97	LSLPTSPRL	HCD	SORBS3:2	LS	LPTSPRL	11	526	LOUCY_MHC_IP_5e8_061320_R2.raw
QVLGVVLQK	9	98	98	9	492.315	2	37420	69.24	154010000	982.617	-2.1		93 97 100 100 100 99 99 95 99	QVLGVVLQK	HCD	PNPLA6:5	QVLGV	VLQK	56	-901	LOUCY_MHC_IP_5e8_061320_R2.raw
ALSKLLVGAL	10	84	84	10	492.831	2	49114	87.07	981410	983.638	9.6		92 97 99 98 94 51 43 81 90 96	ALSKLLVGAL	HCD	C6orf136:3	ALS	KLLVGAL	77	290	LOUCY_MHC_IP_5e8_061320_R2.raw
DSVVERPAL	9	84	84	9	493.263	2	57276	100.95	2028300	984.524	-12.9		79 51 94 94 95 90 82 84 94	DSVVERPAL	HCD	CABIN1:4	DSVV	ERPAL	671	1019	LOUCY_MHC_IP_5e8_061320_R2.raw
EEAVVLRGL	9	94	94	9	493.287	2	49114	87.07	1035300	984.56	-0.7		93 94 98 99 98 92 86 89 98	EEAVVLRGL	HCD	VWA5B2;PLXNB3:3	EEA	VVLRGL	590	840	LOUCY_MHC_IP_5e8_061320_R2.raw
RSDLQLVGV	9	84	84	9	493.779	2	25403	53.39	4136400	985.556	-13.2		65 92 95 91 82 87 90 61 92	RSDLQLVGV	HCD	STS:3	RSD	LQLVGV	435	189	LOUCY_MHC_IP_5e8_061320_R2.raw
RSDLQLVGV	9	83	83	9	493.779	2	25403	52.98	18584000	985.556	-13		65 92 95 90 80 81 85 69 97	RSDLQLVGV	HCD	STS:3	RSD	LQLVGV	435	189	LOUCY_MHC_IP_5e8_061320_R2.raw
LGDGYVHLL	9	95	95	9	493.779	2	58891	103.58	41405000	985.523	19.9		94 96 99 95 90 92 93 99 100	LGDGYVHLL	HCD	MAPK8IP3:2	LG	DGYVHLL	221	-1202	LOUCY_MHC_IP_5e8_061320_R2.raw
LGYPKPVTL	9	94	94	9	494.297	2	52854	93.36	2304800	986.58	-1.1		94 96 99 97 92 76 97 99 100	LGYPKPVTL	HCD	PRRC2A:5	LGYPK	PVTL	633	683	LOUCY_MHC_IP_5e8_061320_R2.raw
KTNALLSLK	9	99	99	9	494.312	2	20980	47.94	46068000	986.612	-2.6		100 99 98 98 99 100 100 100 100	KTNALLSLK	HCD	SETX;CR2:3	KTN	ALLSLK	2277	-963	LOUCY_MHC_IP_5e8_061320_R2.raw
TPMNRVSAL	9	88	88	9	494.765	2	25750	53.73	38805000	987.517	-1.3		99 98 95 85 46 76 98 98 99	TPMNRVSAL	HCD	CUL9:3	TPM	NRVSAL	631	2314	LOUCY_MHC_IP_5e8_061320_R2.raw
SLFKFDLGK	9	81	81	9	352.205	3	75105	131.78	3329400	1053.59	7.8		90 95 98 93 46 56 62 92 96	SLFKFDLGK	HCD	INPP5E:3	SLF	KFDLGK	373	534	LOUCY_MHC_IP_5e8_061320_R2.raw
ANGSLLLRF	9	89	89	9	495.786	2	62870	111.4	21374000	989.566	-8.2		72 69 97 97 97 98 94 88 90	ANGSLLLRF	HCD	ZRANB3;TENM4;PLXNB3;DOP1A:3	ANG	SLLLRF	446	782	LOUCY_MHC_IP_5e8_061320_R2.raw
LTNTTLSLK	9	89	89	9	495.794	2	20824	47.73	7044800	989.576	-1.9		95 95 94 90 86 84 82 86 94	LTNTTLSLK	HCD	TTN:3	LTN	TTLSLK	2660	24211	LOUCY_MHC_IP_5e8_061320_R2.raw
LPTSKMCVL	9	82	82	9	496.265	2	17972	44.19	3997100	990.524	-9.3		90 90 93 84 79 34 70 98 99	LPTSKMCVL	HCD	LRBA;NBEA:3	LPT	SKMCVL	1124	-1840	LOUCY_MHC_IP_5e8_061320_R2.raw
ETSLLLHFH	9	90	90	9	366.197	3	43857	78.72	5502500	1095.57	-1.4		78 69 85 93 98 97 94 98 97	ETSLLLHFH	HCD	SYNE2:3	ETS	LLLHFH	3158	130	LOUCY_MHC_IP_5e8_061320_R2.raw
SLMGMVLKL	9	97	97	9	496.287	2	75187	131.83	916230	990.561	-2.1		94 97 100 100 99 99 99 97 97	SLMGMVLKL	HCD	SCN4A;SCN3A;SCN9A:4	SLMG	MVLKL	1174	624	LOUCY_MHC_IP_5e8_061320_R2.raw
SLMGMVLKL	9	99	99	9	496.287	2	76305	134.3	7998200	990.561	-2.1		96 98 100 100 99 100 100 100 100	SLMGMVLKL	HCD	SCN4A;SCN3A;SCN9A:4	SLMG	MVLKL	1174	624	LOUCY_MHC_IP_5e8_061320_R2.raw
YVKVNAKGL	9	83	83	9	496.293	2	58593	103.17	3631900	990.586	-14.4		92 96 75 87 69 76 78 81 91	YVKVNAKGL	HCD	EIF2AK4:4	YVKV	NAKGL	69	93	LOUCY_MHC_IP_5e8_061320_R2.raw
ALFVLSTLK	9	98	98	9	496.312	2	65366	116.39	88809000	990.611	-1.2		98 99 100 100 100 99 98 98 99	ALFVLSTLK	HCD	TFCP2L1:2	AL	FVLSTLK	24	457	LOUCY_MHC_IP_5e8_061320_R2.raw
LLDVGYLSL	9	80	80	9	496.785	2	75603	132.64	3145800	991.559	-3.9		100 99 99 89 35 43 65 95 98	LLDVGYLSL	HCD	PKD1L1;SLC9A3:3	LLD	VGYLSL	1661	1656	LOUCY_MHC_IP_5e8_061320_R2.raw
TLYAVLVSK	9	96	96	9	497.301	2	50429	89.2	3997500	992.591	-2.1		94 95 98 97 96 97 94 94 98	TLYAVLVSK	HCD	TRBC1;TRBC2;TRB:8	TLYAVLVS	K	155	3	LOUCY_MHC_IP_5e8_061320_R2.raw
LLLAEPPKL	9	83	83	9	497.32	2	54517	96.03	4790200	992.627	-1.3		89 100 99 99 99 91 43 41 93	LLLAEPPKL	HCD	MYBPC2:2	LL	LAEPPKL	186	833	LOUCY_MHC_IP_5e8_061320_R2.raw
KESLLEKHL	9	81	81	9	366.22	3	28551	57.02	6883400	1095.63	8		26 43 91 93 95 96 94 93 96	KESLLEKHL	HCD	INTS8:1	K	ESLLEKHL	35	30	LOUCY_MHC_IP_5e8_061320_R2.raw
TPRLPRPFL	9	95	95	9	366.225	3	53589	94.77	28164000	1095.66	-0.7		98 89 94 97 95 95 97 99 100	TPRLPRPFL	HCD	MYO15A:4	TPRL	PRPFL	2029	-478	LOUCY_MHC_IP_5e8_061320_R2.raw
KLSLPVPKL	9	82	82	9	497.836	2	47336	84.79	7511200	993.659	-2		95 94 89 89 50 54 86 88 94	KLSLPVPKL	HCD	CBL;NAV2;GDF3:3	KLS	LPVPKL	152	680	LOUCY_MHC_IP_5e8_061320_R2.raw
SLLEHLVNA	9	87	87	9	498.279	2	59287	104.65	11163000	994.545	-1.9		71 82 99 99 78 90 98 79 90	SLLEHLVNA	HCD	DNAH10:4	SLLE	HLVNA	1758	-133	LOUCY_MHC_IP_5e8_061320_R2.raw
LLLGTTHQL	9	90	90	9	498.297	2	43907	78.87	3419900	994.581	-1.1		88 100 100 97 95 90 75 78 94	LLLGTTHQL	HCD	LAMA2;CREBBP:4	LLLG	TTHQL	1580	-1201	LOUCY_MHC_IP_5e8_061320_R2.raw
VLGELVGPVL	10	82	82	10	498.315	2	65982	117.76	2348000	994.606	8.6		95 98 97 98 96 91 38 34 84 94	VLGELVGPVL	HCD	TTN:4	VLGE	LVGPVL	7958	-12184	LOUCY_MHC_IP_5e8_061320_R2.raw
KLLKLPSGKL	10	92	92	10	366.253	3	27649	56.21	12934000	1095.74	-1.4		96 99 100 99 96 93 82 72 94 93	KLLKLPSGKL	HCD	MTX1:3	KLL	KLPSGKL	217	362	LOUCY_MHC_IP_5e8_061320_R2.raw
NSYLGTLTK	9	82	82	9	498.771	2	36924	69.14	27060000	995.529	-1.6		45 54 97 97 88 88 90 88 94	NSYLGTLTK	HCD	COPS6:2	NS	YLGTLTK	84	290	LOUCY_MHC_IP_5e8_061320_R2.raw
ELLSLTHAL	9	90	90	9	498.798	2	57992	102.51	1905200	995.565	17.4		71 71 96 96 96 97 90 93 97	ELLSLTHAL	HCD	SPICE1:1	E	LLSLTHAL	30	442	LOUCY_MHC_IP_5e8_061320_R2.raw
LVNLLVTKP	9	80	80	9	498.825	2	45514	81.4	643310	995.638	-1.7		90 91 95 97 97 93 40 34 82	LVNLLVTKP	HCD	CYP1A2:4	LVNL	LVTKP	306	332	LOUCY_MHC_IP_5e8_061320_R2.raw
GPPGAFRLAL	10	84	84	10	499.791	2	61600	108.89	1819000	997.571	-2.8		98 99 99 93 70 61 50 72 98 100	GPPGAFRLAL	HCD	CSF2RB:5	GPPGA	FRLAL	750	-457	LOUCY_MHC_IP_5e8_061320_R2.raw
LLSDVARLL	9	88	88	9	500.313	2	61600	108.84	1044500	998.612	-1.2		99 96 96 95 83 80 75 76 91	LLSDVARLL	HCD	FDXR;PTPRN2;NAT16;NYNRIN;PRR19;SMG1;DOP1B;ANKRD16:3	LLS	DVARLL	443	189	LOUCY_MHC_IP_5e8_061320_R2.raw
LSSSGPPKDL	10	81	81	10	500.774	2	16112	42.18	3116500	999.524	8.8		90 82 96 90 80 79 40 56 98 99	LSSSGPPKDL	HCD	TTN:4	LSSS	GPPKDL	17502	16839	LOUCY_MHC_IP_5e8_061320_R2.raw
TLDNGLLAAL	10	97	97	10	500.778	2	48219	85.7	1028500	999.56	-18.8		98 99 100 97 96 98 98 89 99 100	TLDNGLLAAL	HCD	SBNO1:5	TLDNG	LLAAL	283	8	LOUCY_MHC_IP_5e8_061320_R2.raw
QLSELLAKV	9	94	94	9	500.81	2	28422	57.17	24121000	999.596	8.2		82 87 90 95 96 99 100 99 99	QLSELLAKV	HCD	ANKRD31:2	QL	SELLAKV	66	-1170	LOUCY_MHC_IP_5e8_061320_R2.raw
ALSEKLNLL	9	82	82	9	500.81	2	29538	58.47	20477000	999.596	9.6		70 88 94 94 86 85 39 85 97	ALSEKLNLL	HCD	ZBTB18;UBIAD1;ABCA10;DNMT1;TYW1B;TYW1;SCN5A:3	ALS	EKLNLL	501	164	LOUCY_MHC_IP_5e8_061320_R2.raw
VTLELLVTL	9	86	86	9	500.817	2	76721	135.11	3703800	999.622	-2		63 61 95 87 84 86 97 99 99	VTLELLVTL	HCD	IGSF21:1	V	TLELLVTL	10	-459	LOUCY_MHC_IP_5e8_061320_R2.raw
KLLACKLVL	9	84	84	9	500.832	2	50168	88.74	2199400	999.651	-1.4		99 99 98 91 54 55 72 96 98	KLLACKLVL	HCD	TTN:4	KLLA	CKLVL	14621	1138	LOUCY_MHC_IP_5e8_061320_R2.raw
AVKLVDLVLK	10	80	80	10	366.577	3	32017	62.02	1330500	1096.72	-13		80 91 93 87 48 65 68 85 86 95	AVKLVDLVLK	HCD	CCNB3:6	AVKLVD	LVLK	1184	157	LOUCY_MHC_IP_5e8_061320_R2.raw
KSDNGLLRV	9	81	81	9	501.291	2	48219	85.3	41921000	1000.57	1.7		54 50 92 86 79 88 93 92 98	KSDNGLLRV	HCD	MAN2C1:2	KS	DNGLLRV	306	689	LOUCY_MHC_IP_5e8_061320_R2.raw
LLSELGGLTV	10	81	81	10	501.296	2	40290	73.37	5411000	1000.58	-1.9		100 99 99 99 97 45 32 73 78 93	LLSELGGLTV	HCD	PLEKHM1:5	LLSEL	GGLTV	100	-786	LOUCY_MHC_IP_5e8_061320_R2.raw
SLNLRTLGK	9	95	95	9	501.308	2	22334	49.6	8860900	1000.6	-2.1		89 87 94 96 95 97 99 100 100	SLNLRTLGK	HCD	ATR;TRAPPC8;RPTOR:3	SLN	LRTLGK	436	1013	LOUCY_MHC_IP_5e8_061320_R2.raw
LLDLLTKSV	9	82	82	9	501.313	2	62979	111.59	2311300	1000.62	-5		97 95 92 87 91 49 46 85 92	LLDLLTKSV	HCD	TICRR:3	LLD	LLTKSV	9	960	LOUCY_MHC_IP_5e8_061320_R2.raw
LLTSVLATAL	10	84	84	10	501.32	2	58879	103.88	1208800	1000.62	8.6		99 98 98 94 91 90 49 79 50 97	LLTSVLATAL	HCD	CCRL2:7	LLTSVLA	TAL	148	157	LOUCY_MHC_IP_5e8_061320_R2.raw
APELRRLSL	9	83	83	9	352.217	3	37896	70.2	25796000	1053.63	-0.8		100 97 97 94 77 50 54 86 93	APELRRLSL	HCD	CHADL;TAF1;TAF1L;DOCK5;MTOR;CARMIL2;SEMA3B:3	APE	LRRLSL	197	207	LOUCY_MHC_IP_5e8_061320_R2.raw
LLYGSSLHL	9	80	80	9	501.784	2	26069	54.3	60838000	1001.55	-1		98 98 99 97 66 60 63 43 96	LLYGSSLHL	HCD	NCLN;VPS13C:3	LLY	GSSLHL	547	316	LOUCY_MHC_IP_5e8_061320_R2.raw
LLDQTTKAL	9	81	81	9	501.795	2	25706	53.54	17641000	1001.58	-1		97 98 98 68 90 56 50 84 93	LLDQTTKAL	HCD	ABI3BP;KIDINS220:3	LLD	QTTKAL	413	-649	LOUCY_MHC_IP_5e8_061320_R2.raw
DVCPMLRGL	9	81	81	9	502.247	2	60040	106.11	2259000	1002.5	-19.6		87 50 65 95 91 93 82 78 93	DVCPMLRGL	HCD	RYR2:4	DVCP	MLRGL	3202	2141	LOUCY_MHC_IP_5e8_061320_R2.raw
VEVLYQGPV	9	95	95	9	502.276	2	74509	130.62	3134300	1002.54	-1.7		88 94 95 99 98 96 96 96 96	VEVLYQGPV	HCD	DMBT1:7	VEVLYQG	PV	1005	215	LOUCY_MHC_IP_5e8_061320_R2.raw
QVMSLGLQK	9	89	89	9	502.283	2	32824	62.93	7074200	1002.55	-1.4		78 86 95 97 95 85 89 86 95	QVMSLGLQK	HCD	WDFY3:3	QVM	SLGLQK	892	-1352	LOUCY_MHC_IP_5e8_061320_R2.raw
LTTELLNSL	9	88	88	9	502.287	2	48692	86.21	59986000	1002.56	-0.4		91 93 74 95 89 82 81 93 95	LTTELLNSL	HCD	KANSL1L:2	LT	TELLNSL	156	480	LOUCY_MHC_IP_5e8_061320_R2.raw
FPVLTKSVL	9	81	81	9	502.313	2	61341	108.39	18706000	1002.61	-0.6		95 95 96 89 45 49 67 97 99	FPVLTKSVL	HCD	KCNJ3;E2F7:4	FPVL	TKSVL	327	-450	LOUCY_MHC_IP_5e8_061320_R2.raw
SPAFVFLSH	9	85	85	9	502.762	2	17401	43.85	25893000	1003.51	-2.5		96 92 68 71 82 92 90 87 85	SPAFVFLSH	HCD	SOHLH2:3	SPA	FVFLSH	256	-95	LOUCY_MHC_IP_5e8_061320_R2.raw
LSYHLPLKK	9	85	85	9	366.892	3	23448	51.12	4558900	1097.66	-4.3		82 88 94 92 99 77 60 86 86	LSYHLPLKK	HCD	DPF3:4	LSYH	LPLKK	212	103	LOUCY_MHC_IP_5e8_061320_R2.raw
VPRAPPAPSL	10	83	83	10	502.797	2	27388	55.86	5938200	1003.58	-1.5		90 69 79 50 51 95 99 99 99 99	VPRAPPAPSL	HCD	USP42:2	VP	RAPPAPSL	56	-854	LOUCY_MHC_IP_5e8_061320_R2.raw
LGNEALLLKK	10	87	87	10	366.901	3	22973	50.41	1323700	1097.68	-0.4		74 55 66 95 95 97 98 99 99 99	LGNEALLLKK	HCD	FANCC:2	LG	NEALLLKK	66	223	LOUCY_MHC_IP_5e8_061320_R2.raw
ALTSVVRFL	9	90	90	9	503.312	2	54169	95.58	19901000	1004.6	7.9		96 98 100 99 99 98 49 79 93	ALTSVVRFL	HCD	CYSLTR2;SBF2;FLNA:3	ALT	SVVRFL	244	132	LOUCY_MHC_IP_5e8_061320_R2.raw
SPVLRALHL	9	97	97	9	503.313	2	51387	90.82	10875000	1004.61	-1.8		98 98 99 97 93 92 96 99 100	SPVLRALHL	HCD	CCDC168;PLCE1;DENND4C:4	SPVL	RALHL	537	1344	LOUCY_MHC_IP_5e8_061320_R2.raw
TLFSGLLQK	9	90	90	9	503.8	2	59730	105.4	6367800	1005.59	-1.1		99 99 99 97 83 85 82 75 92	TLFSGLLQK	HCD	GMCL2;GMCL1;TXNRD3:3	TLF	SGLLQK	99	-257	LOUCY_MHC_IP_5e8_061320_R2.raw
TLFNLKTAV	9	93	93	9	503.8	2	63021	111.64	7791800	1005.59	-1		98 99 99 96 94 85 85 89 94	TLFNLKTAV	HCD	PIK3C2B:2	TL	FNLKTAV	89	-1326	LOUCY_MHC_IP_5e8_061320_R2.raw
LLAVRAPGPL	10	83	83	10	503.822	2	54132	95.78	10262000	1005.63	-3		100 99 99 97 90 45 38 81 85 96	LLAVRAPGPL	HCD	PKHD1:5	LLAVR	APGPL	14	1976	LOUCY_MHC_IP_5e8_061320_R2.raw
ALFLTTKTL	9	88	88	9	504.309	2	63021	111.12	146020000	1006.61	-2.1		90 93 99 99 98 96 70 60 95	ALFLTTKTL	HCD	ADCY1;DSP:3	ALF	LTTKTL	46	-439	LOUCY_MHC_IP_5e8_061320_R2.raw
LLDNKGVHL	9	89	89	9	504.795	2	27137	55.5	1316600	1007.58	-0.4		100 99 98 92 81 72 82 86 98	LLDNKGVHL	HCD	LIG3:5	LLDNK	GVHL	562	-76	LOUCY_MHC_IP_5e8_061320_R2.raw
EPLNLDSLAK	10	80	80	10	367.2	3	13005	37.94	24365000	1098.59	-12.8		88 88 92 88 89 90 31 40 94 98	EPLNLDSLAK	HCD	USP34;DMXL2:5	EPLNL	DSLAK	102	-1200	LOUCY_MHC_IP_5e8_061320_R2.raw
VTGCLQLLY	9	82	82	9	505.265	2	25563	53.64	15949000	1008.53	-15.5		69 72 69 77 79 82 96 98 99	VTGCLQLLY	HCD	CRB1:6	VTGCLQ	LLY	1133	18	LOUCY_MHC_IP_5e8_061320_R2.raw
SPTHLLKTL	9	98	98	9	505.305	2	27460	56.01	4238300	1008.6	-1.7		96 96 99 99 100 100 100 100 100	SPTHLLKTL	HCD	TENM3:3	SPT	HLLKTL	1514	-2345	LOUCY_MHC_IP_5e8_061320_R2.raw
SVYKYKLAK	9	80	80	9	367.222	3	12894	37.89	23561000	1098.64	-0.6		91 95 98 97 94 50 38 73 87	SVYKYKLAK	HCD	DST:3	SVY	KYKLAK	481	-4955	LOUCY_MHC_IP_5e8_061320_R2.raw
VLSPLLRTL	9	97	97	9	506.332	2	67434	120.75	547550	1010.65	-0.1		98 99 100 99 99 97 94 94 97	VLSPLLRTL	HCD	KDM2B;DUSP8;DOCK2;KDM2A;LRIT3;SLC22A18:3	VLS	PLLRTL	172	1172	LOUCY_MHC_IP_5e8_061320_R2.raw
LLNSTVLRAL	10	82	82	10	367.228	3	54078	95.23	4726400	1098.68	-11.7		98 97 91 57 57 91 94 75 72 92	LLNSTVLRAL	HCD	KCNQ5:4	LLNS	TVLRAL	46	519	LOUCY_MHC_IP_5e8_061320_R2.raw
LPLATSNLAL	10	80	80	10	506.804	2	34759	65.41	37079000	1011.6	-2.1		92 89 97 89 79 38 39 88 96 99	LPLATSNLAL	HCD	CSMD1;CSMD2:7	LPLATSN	LAL	1702	245	LOUCY_MHC_IP_5e8_061320_R2.raw
AVFPPLLQK	9	97	97	9	506.812	2	55689	98.11	207530000	1011.61	-1.5		93 97 100 100 99 99 98 95 99	AVFPPLLQK	HCD	KMT2C:4	AVFP	PLLQK	2455	-101	LOUCY_MHC_IP_5e8_061320_R2.raw
LLAQELVKV	9	99	99	9	506.823	2	52901	93.36	83507000	1011.63	-1.7		100 100 100 99 100 100 100 100 100	LLAQELVKV	HCD	CROCC2;MYH9;CKAP5;SPTBN5;RYR3:4	LLAQ	ELVKV	105	-1616	LOUCY_MHC_IP_5e8_061320_R2.raw
LLLGGDAKLL	10	81	81	10	506.823	2	59385	104.8	8575500	1011.63	-1.6		88 100 99 89 40 57 69 69 99 100	LLLGGDAKLL	HCD	KIF25:2	LL	LGGDAKLL	48	327	LOUCY_MHC_IP_5e8_061320_R2.raw
NGLELLKKV	9	82	82	9	507.312	2	66657	115.41	41916000	1012.63	-18.6		38 34 83 95 94 98 99 99 99	NGLELLKKV	HCD	ASB11:1	N	GLELLKKV	11	-211	LOUCY_MHC_IP_5e8_061320_R2.raw
KVGELLKKV	9	80	80	9	507.343	2	74292	129.81	3137900	1012.66	6.6		43 41 54 97 97 98 99 99 99	KVGELLKKV	HCD	RAB3GAP2:2	KV	GELLKKV	366	-926	LOUCY_MHC_IP_5e8_061320_R2.raw
STASAAAVLSH	11	86	86	11	507.758	2	28677	58.08	12615000	1013.51	-12.3		55 57 92 89 89 91 92 95 97 96 95	STASAAAVLSH	HCD	RPN2:2	ST	ASAAAVLSH	6	255	LOUCY_MHC_IP_5e8_061320_R2.raw
FALYAMLSV	9	80	80	9	507.774	2	62423	110.57	2624000	1013.53	8.6		92 94 98 71 59 41 68 95 98	FALYAMLSV	HCD	COL14A1:5	FALYA	MLSV	422	-998	LOUCY_MHC_IP_5e8_061320_R2.raw
EATPLKGAEV	10	85	85	10	507.781	2	23212	50.77	13627000	1013.54	8.7		96 94 98 96 90 37 50 98 99 99	EATPLKGAEV	HCD	ANK3:7	EATPLKG	AEV	1606	119	LOUCY_MHC_IP_5e8_061320_R2.raw
SPEVVKKDL	9	85	85	9	507.8	2	12750	37.84	4372000	1013.58	9.1		94 95 98 97 92 52 51 90 95	SPEVVKKDL	HCD	JMJD1C:6	SPEVVK	KDL	640	-704	LOUCY_MHC_IP_5e8_061320_R2.raw
EALLLKKTV	9	85	85	9	507.83	2	30704	60.2	1015400	1013.65	-2		71 65 98 99 92 85 85 83 91	EALLLKKTV	HCD	EDNRA;KRT78;DHX8;NCOA1:3	EAL	LLKKTV	219	326	LOUCY_MHC_IP_5e8_061320_R2.raw
APDPDLKLF	9	87	87	9	508.276	2	59363	104.75	1738900	1014.54	-2.1		85 38 67 96 98 99 100 100 100	APDPDLKLF	HCD	FCHSD1:4	APDP	DLKLF	679	281	LOUCY_MHC_IP_5e8_061320_R2.raw
TLAGLVTKTL	10	89	89	10	508.82	2	65673	116.64	18310000	1015.63	-1.4		99 99 100 100 100 100 88 61 51 94	TLAGLVTKTL	HCD	PSMB10:6	TLAGLV	TKTL	40	-216	LOUCY_MHC_IP_5e8_061320_R2.raw
KLSFPLLAK	9	97	97	9	508.828	2	53572	94.67	22066000	1015.64	-1.5		100 99 99 98 83 93 100 100 100	KLSFPLLAK	HCD	UTP20:3	KLS	FPLLAK	1337	1215	LOUCY_MHC_IP_5e8_061320_R2.raw
FLSSANEHL	9	96	96	9	509.253	2	29110	57.97	33823000	1016.49	-1.8		100 100 100 99 95 91 96 92 98	FLSSANEHL	HCD	PPP1R21:3	FLS	SANEHL	507	-303	LOUCY_MHC_IP_5e8_061320_R2.raw
SVTQLYHGL	9	86	86	9	509.282	2	30805	60.2	5870800	1016.53	19.7		75 74 95 85 90 89 79 90 97	SVTQLYHGL	HCD	RPN2:6	SVTQLY	HGL	120	-580	LOUCY_MHC_IP_5e8_061320_R2.raw
DVLGLRFVV	9	84	84	9	509.298	2	74225	131.02	5137400	1016.6	-19.6		60 54 97 92 91 90 79 98 99	DVLGLRFVV	HCD	METTL22:4	DVLG	LRFVV	154	369	LOUCY_MHC_IP_5e8_061320_R2.raw
SLTTVQLQK	9	96	96	9	509.3	2	18073	44.56	86551000	1016.59	-1.9		96 99 100 100 97 94 94 89 98	SLTTVQLQK	HCD	CCDC7;DNAH6;CCDC168:5	SLTTV	QLQK	534	582	LOUCY_MHC_IP_5e8_061320_R2.raw
LLFTSLPKV	9	86	86	9	509.322	2	75614	132.73	3430900	1016.63	2.3		99 99 98 82 85 91 69 61 94	LLFTSLPKV	HCD	KIAA1109;NWD1:4	LLFT	SLPKV	396	1724	LOUCY_MHC_IP_5e8_061320_R2.raw
LLLRPTLFK	9	94	94	9	367.577	3	56856	100.09	1579200	1099.71	-2		92 100 98 93 81 90 98 99 99	LLLRPTLFK	HCD	LRRTM4:3	LLL	RPTLFK	21	385	LOUCY_MHC_IP_5e8_061320_R2.raw
HLAPRDPTL	9	83	83	9	510.284	2	15467	41.27	13363000	1018.56	-1.6		98 99 99 76 33 59 90 94 97	HLAPRDPTL	HCD	PIK3R4;TAF4:5	HLAPR	DPTL	403	58	LOUCY_MHC_IP_5e8_061320_R2.raw
NPYVGLTEK	9	89	89	9	510.772	2	15467	41.27	3489700	1019.53	0.9		56 57 96 98 97 98 99 99 99	NPYVGLTEK	HCD	SNRNP200:2	NP	YVGLTEK	1328	688	LOUCY_MHC_IP_5e8_061320_R2.raw
VELALLLSY	9	81	81	9	510.812	2	55534	97.7	9138400	1019.59	19.8		48 88 89 85 59 73 96 96 98	VELALLLSY	HCD	TENM3;TMC3:2	VE	LALLLSY	445	320	LOUCY_MHC_IP_5e8_061320_R2.raw
FLLDLSSLL	9	83	83	9	510.813	2	53677	94.88	20275000	1019.59	19.9		82 95 90 62 62 71 86 99 100	FLLDLSSLL	HCD	IQGAP2:1	F	LLDLSSLL	80	-1061	LOUCY_MHC_IP_5e8_061320_R2.raw
DPYVGLTEK	9	85	85	9	511.263	2	32610	62.78	11643000	1020.51	-1.5		61 34 97 100 99 98 95 92 92	DPYVGLTEK	HCD	SNRNP200:2	DP	YVGLTEK	352	688	LOUCY_MHC_IP_5e8_061320_R2.raw
FLLPTGSSSL	10	82	82	10	511.281	2	46496	82.96	39534000	1020.55	-2.1		99 99 100 98 94 65 68 39 71 88	FLLPTGSSSL	HCD	FGFR1:3	FLL	PTGSSSL	384	-448	LOUCY_MHC_IP_5e8_061320_R2.raw
KAHETFKKL	9	80	80	9	367.885	3	30162	59.58	4534700	1100.63	-1.8		50 50 92 85 92 92 72 94 94	KAHETFKKL	HCD	HECTD4;SIPA1L1;SDK2:3	KAH	ETFKKL	3876	945	LOUCY_MHC_IP_5e8_061320_R2.raw
VVNTLLLHL	9	92	92	9	511.318	2	57999	102.11	736710	1020.63	-11.4		94 91 92 86 95 97 97 84 91	VVNTLLLHL	HCD	OR1L1:2	VV	NTLLLHL	296	-207	LOUCY_MHC_IP_5e8_061320_R2.raw
VVNTLLLLH	9	98	98	9	511.323	2	58075	102.26	1423300	1020.63	-2.2		100 99 97 96 99 100 100 100 98	VVNTLLLLH	HCD	LRRTM4:4	VVNT	LLLLH	364	158	LOUCY_MHC_IP_5e8_061320_R2.raw
CHAAAKKFF	9	88	88	9	511.768	2	39612	72.46	1901100	1021.52	5.4		54 54 98 99 98 96 98 99 100	CHAAAKKFF	HCD	PLK2:2	CH	AAAKKFF	347	-362	LOUCY_MHC_IP_5e8_061320_R2.raw
LLDLPTTHL	9	90	90	9	511.796	2	55530	97.65	20439000	1021.58	-2.4		99 99 100 99 90 85 85 67 92	LLDLPTTHL	HCD	ARHGAP21;MUC12;SDC1:3	LLD	LPTTHL	994	323	LOUCY_MHC_IP_5e8_061320_R2.raw
VLLARLPQL	9	84	84	9	511.833	2	71709	126.64	5100300	1021.66	-13.1		88 97 97 60 52 94 87 89 98	VLLARLPQL	HCD	PHF20;PHF20L1:2	VL	LARLPQL	42	982	LOUCY_MHC_IP_5e8_061320_R2.raw
KLFSKSVSK	9	82	82	9	512.324	2	42074	75.75	9934600	1022.61	19.9		97 98 94 52 46 61 96 98 99	KLFSKSVSK	HCD	ZNF518A;FNIP1:5	KLFSK	SVSK	1252	-547	LOUCY_MHC_IP_5e8_061320_R2.raw
LALPLLERV	9	85	85	9	512.331	2	74916	131.42	5981100	1022.65	-2.1		68 79 99 98 96 86 82 69 88	LALPLLERV	HCD	NBEAL2:2	LA	LPLLERV	65	895	LOUCY_MHC_IP_5e8_061320_R2.raw
KNATTLLQH	9	85	85	9	513.29	2	22559	49.96	5752900	1024.57	-1.7		67 57 93 92 88 91 93 90 95	KNATTLLQH	HCD	PRKDC:2	KN	ATTLLQH	107	1618	LOUCY_MHC_IP_5e8_061320_R2.raw
TVLNGFVLY	9	80	80	9	513.292	2	62190	109.86	136840000	1024.56	8.9		91 89 90 46 40 67 99 100 100	TVLNGFVLY	HCD	PKDREJ:4	TVLN	GFVLY	677	-2107	LOUCY_MHC_IP_5e8_061320_R2.raw
QDATTLLQH	9	81	81	9	513.767	2	22559	49.2	19432000	1025.51	5		37 56 92 92 91 93 92 87 91	QDATTLLQH	HCD	PRKDC:2	QD	ATTLLQH	1003	1618	LOUCY_MHC_IP_5e8_061320_R2.raw
SPELRAPGSL	10	82	82	10	513.782	2	24922	52.73	1149900	1025.55	-1.7		98 98 100 99 92 52 43 49 93 97	SPELRAPGSL	HCD	PFAS;KHNYN:4	SPEL	RAPGSL	1241	817	LOUCY_MHC_IP_5e8_061320_R2.raw
VPREYVRAL	9	92	92	9	368.216	3	23715	51.17	26772000	1101.63	-2.1		99 93 91 95 93 90 85 87 95	VPREYVRAL	HCD	PLEKHG4:2	VP	REYVRAL	291	744	LOUCY_MHC_IP_5e8_061320_R2.raw
LGFHTPTQK	9	96	96	9	514.79	2	17487	43.45	3730200	1027.55	19.5		97 98 100 99 99 95 92 89 96	LGFHTPTQK	HCD	PELI2:2	LG	FHTPTQK	24	261	LOUCY_MHC_IP_5e8_061320_R2.raw
LPSSQREVL	9	84	84	9	514.79	2	22104	49.4	38857000	1027.57	-1.1		100 100 100 99 89 37 49 87 99	LPSSQREVL	HCD	RIMBP3B;RIMBP3C;RIMBP3;TSPOAP1:3	LPS	SQREVL	1536	531	LOUCY_MHC_IP_5e8_061320_R2.raw
KLKLSSLWK	9	83	83	9	368.237	3	43347	78.07	3784000	1101.69	-1		92 97 98 97 95 50 49 86 91	KLKLSSLWK	HCD	MTMR10:3	KLK	LSSLWK	29	-363	LOUCY_MHC_IP_5e8_061320_R2.raw
EPLKVYLLK	9	86	86	9	368.237	3	46478	83.06	14199000	1101.68	9.2		56 37 95 97 97 97 98 99 99	EPLKVYLLK	HCD	ADAM30:4	EPLK	VYLLK	146	158	LOUCY_MHC_IP_5e8_061320_R2.raw
VCLNLNKLL	9	80	80	9	515.309	2	58536	103.42	4986400	1028.61	-1.2		88 94 98 87 38 37 85 95 99	VCLNLNKLL	HCD	DOCK7;AK9:2	VC	LNLNKLL	994	-32	LOUCY_MHC_IP_5e8_061320_R2.raw
ALLESVTALL	10	81	81	10	515.319	2	67688	121.92	30230000	1028.61	12.1		93 95 98 97 59 51 54 67 99 100	ALLESVTALL	HCD	CLCA1;FAT3;SNX19:4	ALLE	SVTALL	627	624	LOUCY_MHC_IP_5e8_061320_R2.raw
RSVVTLLNK	9	80	80	9	515.323	2	24761	52.48	31092000	1028.63	-2		82 81 51 48 61 99 100 99 100	RSVVTLLNK	HCD	ADCY10:2	RS	VVTLLNK	198	-112	LOUCY_MHC_IP_5e8_061320_R2.raw
ALQDELAASL	10	84	84	10	515.78	2	31565	61.11	14189000	1029.53	10.3		79 75 88 95 95 91 61 63 95 98	ALQDELAASL	HCD	KIAA1109:5	ALQDE	LAASL	4989	-1033	LOUCY_MHC_IP_5e8_061320_R2.raw
SLLSLVTGLK	10	97	97	10	515.828	2	74490	130.67	106750000	1029.64	-2.3		97 99 100 100 100 100 96 92 97 99	SLLSLVTGLK	HCD	NEO1;NOX1:4	SLLS	LVTGLK	862	915	LOUCY_MHC_IP_5e8_061320_R2.raw
SLLSLVTGLK	10	97	97	10	515.828	2	75819	133.19	324300000	1029.64	-2		97 98 100 100 100 99 97 94 96 98	SLLSLVTGLK	HCD	NEO1;NOX1:4	SLLS	LVTGLK	862	915	LOUCY_MHC_IP_5e8_061320_R2.raw
ALQALVFRL	9	87	87	9	515.828	2	63502	112.65	2491500	1029.63	8.6		89 88 96 99 99 99 65 52 96	ALQALVFRL	HCD	DGCR2:2	AL	QALVFRL	308	-160	LOUCY_MHC_IP_5e8_061320_R2.raw
LVLKFSVPK	9	90	90	9	515.836	2	50215	88.84	2002300	1029.66	-2		71 85 98 96 91 91 92 92 97	LVLKFSVPK	HCD	TTN;HEATR4:3	LVL	KFSVPK	1140	-1461	LOUCY_MHC_IP_5e8_061320_R2.raw
MVLPFPSLK	9	97	97	9	516.3	2	71273	126.24	19035000	1030.59	-2.2		98 100 100 99 99 96 95 95 98	MVLPFPSLK	HCD	GPCPD1:3	MVL	PFPSLK	442	436	LOUCY_MHC_IP_5e8_061320_R2.raw
LLLVFVQSL	9	80	80	9	516.327	2	63926	113.56	3748100	1030.64	-2.5		88 100 99 93 81 72 32 75 86	LLLVFVQSL	HCD	DDX52:2	LL	LVFVQSL	175	415	LOUCY_MHC_IP_5e8_061320_R2.raw
LGKDVLFKL	9	82	82	9	516.83	2	65105	115.63	5407200	1031.64	7.2		59 44 89 91 83 88 94 95 98	LGKDVLFKL	HCD	GSAP;COPA;PGK1;EPB41L1:6	LGKDVL	FKL	10	260	LOUCY_MHC_IP_5e8_061320_R2.raw
KLLPLKALH	9	80	80	9	516.85	2	36171	67.57	946460	1031.69	-1.1		97 99 100 90 41 33 79 88 93	KLLPLKALH	HCD	JAK3;SPEN;DNAH11:4	KLLP	LKALH	971	874	LOUCY_MHC_IP_5e8_061320_R2.raw
LLSSLMLEK	9	97	97	9	517.301	2	51416	90.57	218510000	1032.59	-1.3		100 100 100 99 95 88 96 97 98	LLSSLMLEK	HCD	SMG1:3	LLS	SLMLEK	496	-2071	LOUCY_MHC_IP_5e8_061320_R2.raw
VPENVLLHL	9	83	83	9	517.305	2	77445	137	400240	1032.6	-1.2		44 39 74 98 100 100 100 97 98	VPENVLLHL	HCD	PCDHGB5;FAT4;GREB1L;PTPRZ1;ADGRV1:4	VPEN	VLLHL	456	433	LOUCY_MHC_IP_5e8_061320_R2.raw
LLNEFLNKL	9	89	89	9	368.557	3	38248	70.7	6910000	1102.64	8.5		89 84 81 91 85 94 93 88 95	LLNEFLNKL	HCD	CCDC175:2	LL	NEFLNKL	90	336	LOUCY_MHC_IP_5e8_061320_R2.raw
RLALPLLTH	9	81	81	9	517.329	2	49326	87.47	11691000	1032.64	-1.6		67 59 77 57 71 100 100 100 100	RLALPLLTH	HCD	PTPN13;MYOF:4	RLAL	PLLTH	2337	2402	LOUCY_MHC_IP_5e8_061320_R2.raw
SLMDKLKRL	9	89	89	9	368.558	3	43031	77.51	1029300	1102.65	-1.1		91 91 92 96 93 88 82 79 93	SLMDKLKRL	HCD	TTN;DZIP3;TCP11:3	SLM	DKLKRL	2147	-7670	LOUCY_MHC_IP_5e8_061320_R2.raw
KTLCLEKRL	9	81	81	9	368.561	3	13075	37.73	1576600	1102.65	6.5		48 48 90 92 94 95 83 81 97	KTLCLEKRL	HCD	PIBF1:3	KTL	CLEKRL	720	-193	LOUCY_MHC_IP_5e8_061320_R2.raw
VASLLKLQY	9	92	92	9	517.815	2	55755	98.21	14800000	1033.62	-1		90 79 89 96 98 94 92 92 98	VASLLKLQY	HCD	SLC35A2:3	VAS	LLKLQY	206	-144	LOUCY_MHC_IP_5e8_061320_R2.raw
SVSLLFLKK	9	97	97	9	517.833	2	50922	89.96	2638400	1033.65	-2.5		99 99 100 100 100 99 95 91 96	SVSLLFLKK	HCD	ABCG2:3	SVS	LLFLKK	440	647	LOUCY_MHC_IP_5e8_061320_R2.raw
FSAELDLKL	9	94	94	9	518.288	2	51149	89.2	43402000	1034.56	-2.1		84 88 98 99 95 97 98 95 97	FSAELDLKL	HCD	MACF1:1	F	SAELDLKL	83	-5176	LOUCY_MHC_IP_5e8_061320_R2.raw
LLSGLKLEY	9	80	80	9	518.307	2	55755	98.26	17219000	1034.6	-1.8		99 93 60 49 65 78 86 94 99	LLSGLKLEY	HCD	WDR17;TTN;VPS13D;APOB;MACF1;ADAM7;CEP162:4	LLSG	LKLEY	624	1200	LOUCY_MHC_IP_5e8_061320_R2.raw
KLFLSTLSK	9	85	85	9	518.834	2	49259	87.57	3951900	1035.63	19.4		90 98 96 93 52 56 93 93 97	KLFLSTLSK	HCD	DENND2C;GFRAL;SMG1;TSLP:3	KLF	LSTLSK	391	700	LOUCY_MHC_IP_5e8_061320_R2.raw
LLDDLPPAAL	10	83	83	10	519.292	2	53267	93.76	6626000	1036.58	-9.7		99 98 99 99 99 92 84 37 33 89	LLDDLPPAAL	HCD	TCF7L2;FAM120A:3	LLD	DLPPAAL	157	573	LOUCY_MHC_IP_5e8_061320_R2.raw
LVLELLKPL	9	86	86	9	519.351	2	73393	128.96	17761000	1036.69	-3.1		91 96 98 99 97 96 61 45 95	LVLELLKPL	HCD	ATM:1	L	VLELLKPL	2	965	LOUCY_MHC_IP_5e8_061320_R2.raw
ALLDKNRKF	9	86	86	9	368.889	3	12375	37.13	5915900	1103.64	-0.9		93 95 96 95 88 76 71 73 90	ALLDKNRKF	HCD	NF1:5	ALLDK	NRKF	1972	-2829	LOUCY_MHC_IP_5e8_061320_R2.raw
SLSSWSLMK	9	97	97	9	519.767	2	53450	94.21	78708000	1037.52	-2		98 98 100 98 97 96 97 94 98	SLSSWSLMK	HCD	ORC3:5	SLSSW	SLMK	182	-197	LOUCY_MHC_IP_5e8_061320_R2.raw
HLLTSQVLK	9	98	98	9	519.818	2	27457	55.91	102790000	1037.62	-0.8		100 100 100 99 95 95 100 100 100	HLLTSQVLK	HCD	ADNP2;MDN1;MITD1;ASPM;CENPE:5	HLLTS	QVLK	232	684	LOUCY_MHC_IP_5e8_061320_R2.raw
KLLEVLPKV	9	81	81	9	519.849	2	65127	115.98	1704400	1037.68	-1.7		97 93 86 85 74 92 85 48 69	KLLEVLPKV	HCD	PPP4R4;XPO5:4	KLLE	VLPKV	568	92	LOUCY_MHC_IP_5e8_061320_R2.raw
YPLEHALVT	9	90	90	9	521.781	2	32941	63.13	54665000	1041.55	-1.5		99 99 99 98 46 73 96 100 100	YPLEHALVT	HCD	ANPEP:2	YP	LEHALVT	335	-383	LOUCY_MHC_IP_5e8_061320_R2.raw
NLAEKVLAGK	10	97	97	10	521.812	2	30603	59.79	187830000	1041.62	-8.3		93 97 98 99 97 97 97 97 98 99	NLAEKVLAGK	HCD	GNAS;GNAL:1	N	LAEKVLAGK	15	1	LOUCY_MHC_IP_5e8_061320_R2.raw
KLLDKLGYR	9	91	91	9	369.228	3	24043	51.67	6533700	1104.67	-2.1		96 98 98 97 92 93 89 72 85	KLLDKLGYR	HCD	CHD5:4	KLLD	KLGYR	1263	-583	LOUCY_MHC_IP_5e8_061320_R2.raw
VLCGELLNAL	10	82	82	10	522.791	2	74126	130.21	60783000	1043.57	-1.4		68 60 65 60 81 90 99 99 100 100	VLCGELLNAL	HCD	ZMYM6:7	VLCGELL	NAL	768	1042	LOUCY_MHC_IP_5e8_061320_R2.raw
KPYLKDPAL	9	87	87	9	522.813	2	24820	52.09	89466000	1043.6	9.5		97 95 97 96 57 90 82 84 93	KPYLKDPAL	HCD	DNAJC16:4	KPYL	KDPAL	159	486	LOUCY_MHC_IP_5e8_061320_R2.raw
HLESKVYAV	9	95	95	9	523.287	2	17393	43.6	51285000	1044.56	-1.4		99 99 99 84 85 99 99 99 99	HLESKVYAV	HCD	CPSF1:2	HL	ESKVYAV	1180	1029	LOUCY_MHC_IP_5e8_061320_R2.raw
LLTELCLKL	9	87	87	9	523.323	2	52470	92.8	13548000	1044.63	5.7		96 99 99 97 86 51 68 93 98	LLTELCLKL	HCD	ABL1;CCNL2;TSGA10;CEP135:3	LLT	ELCLKL	208	2	LOUCY_MHC_IP_5e8_061320_R2.raw
QLFLSTLPK	9	92	92	9	523.815	2	54331	95.79	9920500	1045.62	-1.9		90 97 100 99 97 94 88 76 92	QLFLSTLPK	HCD	MTOR;VPS13C:4	QLFL	STLPK	1188	1766	LOUCY_MHC_IP_5e8_061320_R2.raw
EPVSVQLLY	9	80	80	9	524.288	2	77462	137.05	2050800	1046.56	-2.5		48 26 54 97 99 97 100 100 100	EPVSVQLLY	HCD	VPS13A:3	EPV	SVQLLY	795	714	LOUCY_MHC_IP_5e8_061320_R2.raw
VAFEDLLKL	9	84	84	9	524.308	2	66568	117.96	154490000	1046.6	-0.4		86 57 72 90 84 85 94 95 97	VAFEDLLKL	HCD	DOCK11;CYP2J2:3	VAF	EDLLKL	1765	561	LOUCY_MHC_IP_5e8_061320_R2.raw
DLTGSSDLKL	10	85	85	10	524.77	2	51720	91.33	3043500	1047.54	-17.7		98 98 99 72 55 59 79 96 96 98	DLTGSSDLKL	HCD	RASA4B;SYT10;RASA4:7	DLTGSSD	LKL	20	310	LOUCY_MHC_IP_5e8_061320_R2.raw
WVRGPSLSF	9	90	90	9	524.782	2	58968	103.88	43548000	1047.55	-1.2		97 97 93 88 55 80 99 100 100	WVRGPSLSF	HCD	OBSL1:4	WVRG	PSLSF	1482	1253	LOUCY_MHC_IP_5e8_061320_R2.raw
VELELKKTF	9	98	98	9	369.553	3	38422	70.75	2068000	1105.64	-0.1		96 98 99 99 99 99 99 98 98	VELELKKTF	HCD	TTN;MACF1;DNAH9:4	VELE	LKKTF	2918	-5603	LOUCY_MHC_IP_5e8_061320_R2.raw
LLYLQLTGK	9	86	86	9	524.823	2	43052	77.61	885410	1047.63	-1.8		92 91 86 82 71 85 90 85 92	LLYLQLTGK	HCD	HELLS:3	LLY	LQLTGK	689	-319	LOUCY_MHC_IP_5e8_061320_R2.raw
LTFPFKPTV	9	81	81	9	525.302	2	63237	112.37	4459200	1048.6	-5.3		85 83 93 85 88 91 62 59 90	LTFPFKPTV	HCD	LIMCH1:5	LTFPF	KPTV	724	-527	LOUCY_MHC_IP_5e8_061320_R2.raw
FLLVNPFSL	9	87	87	9	525.314	2	73852	129.36	22099000	1048.6	17.6		74 88 98 90 78 79 92 93 95	FLLVNPFSL	HCD	TESK1:3	FLL	VNPFSL	285	377	LOUCY_MHC_IP_5e8_061320_R2.raw
LLDKVLQKV	9	90	90	9	352.565	3	36179	67.12	42651000	1054.67	-2.3		99 92 95 92 90 90 86 79 89	LLDKVLQKV	HCD	SPIDR;MTREX:3	LLD	KVLQKV	198	552	LOUCY_MHC_IP_5e8_061320_R2.raw
ESSLNAALTF	10	89	89	10	526.771	2	47512	84.79	4742900	1051.52	8.7		88 90 98 98 94 69 73 82 99 99	ESSLNAALTF	HCD	XKR6:4	ESSL	NAALTF	637	452	LOUCY_MHC_IP_5e8_061320_R2.raw
SSLARFPFK	9	81	81	9	526.797	2	39768	72.67	4487700	1051.58	-1.8		94 79 88 90 86 89 48 62 98	SSLARFPFK	HCD	DNAH17:4	SSLA	RFPFK	409	3754	LOUCY_MHC_IP_5e8_061320_R2.raw
EAAVRTFFL	9	80	80	9	527.28	2	60912	108.04	67955000	1052.57	-18.7		73 66 98 98 76 56 57 97 100	EAAVRTFFL	HCD	FAM20C:4	EAAV	RTFFL	216	350	LOUCY_MHC_IP_5e8_061320_R2.raw
YPGKAELYL	9	84	84	9	527.281	2	67882	121.92	3602800	1052.55	-6.6		95 96 97 66 50 68 84 99 100	YPGKAELYL	HCD	GPR137:2	YP	GKAELYL	369	-205	LOUCY_MHC_IP_5e8_061320_R2.raw
KSLFFGLNK	9	87	87	9	527.307	2	56565	99.68	5489400	1052.6	-2.2		94 66 78 95 87 85 93 91 97	KSLFFGLNK	HCD	LRRC17:3	KSL	FFGLNK	107	124	LOUCY_MHC_IP_5e8_061320_R2.raw
FLFLSKTVV	9	80	80	9	527.313	2	55063	96.84	2304900	1052.63	-14.1		46 51 93 93 90 80 80 89 97	FLFLSKTVV	HCD	IKBKB:3	FLF	LSKTVV	387	611	LOUCY_MHC_IP_5e8_061320_R2.raw
LLAWVQPNL	9	82	82	9	527.318	2	42697	77.16	8385200	1052.6	19.3		95 88 93 62 56 88 86 84 92	LLAWVQPNL	HCD	PRSS56:4	LLAW	VQPNL	348	-592	LOUCY_MHC_IP_5e8_061320_R2.raw
KLLDLKLVL	9	89	89	9	527.864	2	72025	127.07	6662600	1053.72	-2.3		99 99 99 97 57 63 91 99 100	KLLDLKLVL	HCD	DENND2C;USH1C;PKHD1L1:3	KLL	DLKLVL	159	-409	LOUCY_MHC_IP_5e8_061320_R2.raw
KLLDLKLVL	9	80	80	9	527.864	2	75472	132.38	4624300	1053.72	-2.3		95 96 93 82 34 41 81 99 100	KLLDLKLVL	HCD	DENND2C;USH1C;PKHD1L1:3	KLL	DLKLVL	159	-409	LOUCY_MHC_IP_5e8_061320_R2.raw
HATLHKMSM	9	91	91	9	528.253	2	31400	61.16	7705600	1054.51	-12.6		50 79 99 100 99 99 98 99 99	HATLHKMSM	HCD	POLR2A:2	HA	TLHKMSM	838	462	LOUCY_MHC_IP_5e8_061320_R2.raw
QNPDLKVEL	9	84	84	9	528.284	2	73412	129.11	40315000	1054.57	-12.4		34 43 80 100 100 100 100 100 100	QNPDLKVEL	HCD	CACNA2D1;WNK3;ZNF638:3	QNP	DLKVEL	548	568	LOUCY_MHC_IP_5e8_061320_R2.raw
ALSADKLPQL	10	91	91	10	528.315	2	64544	114.97	18699000	1054.6	12.8		90 96 97 90 85 91 93 85 85 96	ALSADKLPQL	HCD	SYNE2:3	ALS	ADKLPQL	1741	4028	LOUCY_MHC_IP_5e8_061320_R2.raw
ATSKVFLKY	9	82	82	9	528.807	2	23482	50.97	8355000	1055.6	-2.5		96 92 63 59 63 72 98 99 99	ATSKVFLKY	HCD	MYO3A:3	ATS	KVFLKY	1415	1036	LOUCY_MHC_IP_5e8_061320_R2.raw
LLQETVKLL	9	82	82	9	528.835	2	64187	113.86	2018000	1055.66	-2.5		97 96 94 95 41 41 86 90 96	LLQETVKLL	HCD	CAMK2A;CAMK2D;TMCC3:1	L	LQETVKLL	3	-349	LOUCY_MHC_IP_5e8_061320_R2.raw
VLLGYGVHSL	10	89	89	10	529.297	2	44152	79.03	5449500	1056.6	-16.3		90 96 97 89 82 76 93 86 90 96	VLLGYGVHSL	HCD	ABCB7:7	VLLGYGV	HSL	191	697	LOUCY_MHC_IP_5e8_061320_R2.raw
MEPTVLKKY	9	95	95	9	370.201	3	12879	37.89	4629800	1107.6	-18.1		82 95 98 98 98 98 98 96 98	MEPTVLKKY	HCD	SNX5:1	M	EPTVLKKY	0	257	LOUCY_MHC_IP_5e8_061320_R2.raw
ELVDLLEKV	9	92	92	9	529.316	2	64347	114.62	5456100	1056.61	9.6		91 85 97 98 97 96 95 88 88	ELVDLLEKV	HCD	PSME3:1	E	LVDLLEKV	9	114	LOUCY_MHC_IP_5e8_061320_R2.raw
CFYGNVEKV	9	97	97	9	529.763	2	37706	69.74	3118800	1057.49	19.7		98 99 99 98 96 96 98 96 97	CFYGNVEKV	HCD	HNRNPL:2	CF	YGNVEKV	580	405	LOUCY_MHC_IP_5e8_061320_R2.raw
AELENLELK	9	90	90	9	529.79	2	36014	67.27	4289000	1057.57	-0.1		82 91 95 97 85 87 93 90 95	AELENLELK	HCD	CEP290;VPS13D;TNIP1;TRIP11:3	AEL	ENLELK	426	2070	LOUCY_MHC_IP_5e8_061320_R2.raw
TLADERQLL	9	81	81	9	529.796	2	76253	133.95	1816600	1057.58	0.1		96 96 98 96 69 38 46 95 98	TLADERQLL	HCD	MYH14;CBFA2T2:4	TLAD	ERQLL	1051	234	LOUCY_MHC_IP_5e8_061320_R2.raw
DLQTLLKDL	9	94	94	9	529.802	2	64216	112.14	15935000	1057.6	-11.5		91 93 92 96 98 99 93 93 95	DLQTLLKDL	HCD	ABCC4;TTN;VPS13D;PTPRN2;PCDHGA2;CHD2;FANCI;PAPSS2;NF1;TBC1D8B;RRP12:3	DLQ	TLLKDL	515	-1099	LOUCY_MHC_IP_5e8_061320_R2.raw
APKLMVRML	9	89	89	9	529.812	2	46563	82.96	1736800	1057.61	-4.3		97 99 100 99 96 91 81 49 94	APKLMVRML	HCD	HMCN1:6	APKLMV	RML	700	2439	LOUCY_MHC_IP_5e8_061320_R2.raw
LTSDLRLLK	9	86	86	9	529.831	2	24125	51.67	7074000	1057.65	-2.2		93 86 79 83 83 65 85 100 100	LTSDLRLLK	HCD	IL1RAPL1;VPS13C:2	LT	SDLRLLK	132	300	LOUCY_MHC_IP_5e8_061320_R2.raw
LLNPFSEQL	9	85	85	9	530.785	2	39105	71.86	5658100	1059.56	-4.7		80 86 90 88 59 78 89 95 98	LLNPFSEQL	HCD	TRIO:3	LLN	PFSEQL	1111	-144	LOUCY_MHC_IP_5e8_061320_R2.raw
TLLVWTLSK	9	98	98	9	530.823	2	68896	123.73	11594000	1059.63	-2.1		99 100 100 100 100 98 95 93 97	TLLVWTLSK	HCD	PPP4R3A;PPP4R3B:5	TLLVW	TLSK	67	-613	LOUCY_MHC_IP_5e8_061320_R2.raw
GLFQGKLLGK	10	96	96	10	530.828	2	45838	81.8	1923400	1059.64	-2.1		95 98 99 97 91 94 98 99 98 99	GLFQGKLLGK	HCD	TPX2:5	GLFQG	KLLGK	52	43	LOUCY_MHC_IP_5e8_061320_R2.raw
LLYELLGKL	9	95	95	9	531.333	2	74405	132.34	32478000	1060.65	-0.7		98 99 99 98 97 91 84 92 98	LLYELLGKL	HCD	COL12A1:2	LL	YELLGKL	15	2684	LOUCY_MHC_IP_5e8_061320_R2.raw
EESPETSHF	9	86	86	9	531.721	2	11152	35.11	2337900	1061.43	-1.7		96 97 99 99 99 95 89 32 71	EESPETSHF	HCD	VRTN:5	EESPE	TSHF	139	227	LOUCY_MHC_IP_5e8_061320_R2.raw
QNYSTLLSH	9	84	84	9	531.758	2	43058	77.51	679110	1061.51	-12.4		44 46 96 99 98 98 95 93 91	QNYSTLLSH	HCD	GPSM3:2	QN	YSTLLSH	87	107	LOUCY_MHC_IP_5e8_061320_R2.raw
LLYPEVNSK	9	95	95	9	531.794	2	24311	51.97	10310000	1061.58	-2.3		100 100 100 99 99 94 89 86 94	LLYPEVNSK	HCD	ATAD2:6	LLYPEV	NSK	445	-1168	LOUCY_MHC_IP_5e8_061320_R2.raw
KLLPFFLGK	9	88	88	9	531.837	2	74694	131.36	10254000	1061.66	-4.3		97 99 99 84 75 85 83 82 94	KLLPFFLGK	HCD	ABCB10:3	KLL	PFFLGK	158	188	LOUCY_MHC_IP_5e8_061320_R2.raw
KLLPFFLGK	9	99	99	9	531.838	2	70225	125.24	10908000	1061.66	-1.2		100 100 100 99 98 100 100 100 100	KLLPFFLGK	HCD	ABCB10:3	KLL	PFFLGK	158	188	LOUCY_MHC_IP_5e8_061320_R2.raw
VAYVFQLSH	9	82	82	9	532.281	2	39601	72.56	6570200	1062.55	-1.4		46 50 95 90 86 90 94 95 94	VAYVFQLSH	HCD	UBR5:6	VAYVFQ	LSH	1946	911	LOUCY_MHC_IP_5e8_061320_R2.raw
VVYDQAEKL	9	95	95	9	532.784	2	36725	67.77	10422000	1063.55	-2		98 97 98 97 90 91 94 90 97	VVYDQAEKL	HCD	PSMD3;TTC38:2	VV	YDQAEKL	170	263	LOUCY_MHC_IP_5e8_061320_R2.raw
VVYDQAEKL	9	95	95	9	532.787	2	36725	68.53	1179100	1063.55	4.5		98 97 98 97 90 91 94 90 97	VVYDQAEKL	HCD	PSMD3;TTC38:2	VV	YDQAEKL	170	263	LOUCY_MHC_IP_5e8_061320_R2.raw
QTYELLLGK	9	87	87	9	532.797	2	71034	126.24	22802000	1063.59	-11.5		41 55 98 99 99 99 99 98 99	QTYELLLGK	HCD	NSUN5:2	QT	YELLLGK	193	75	LOUCY_MHC_IP_5e8_061320_R2.raw
LALPVLLPTK	10	80	80	10	532.857	2	68887	123.68	4233700	1063.7	-1.7		71 86 99 98 96 97 61 29 75 88	LALPVLLPTK	HCD	CHAT:5	LALPV	LLPTK	207	-107	LOUCY_MHC_IP_5e8_061320_R2.raw
NNYGEVEKL	9	81	81	9	533.255	2	48615	86.36	643240	1064.51	-18.3		48 50 93 90 94 89 92 85 94	NNYGEVEKL	HCD	MAT2B:2	NN	YGEVEKL	50	185	LOUCY_MHC_IP_5e8_061320_R2.raw
LLQVETSYL	9	81	81	9	533.3	2	59866	105.86	4951800	1064.58	9.3		96 94 86 77 51 57 71 97 99	LLQVETSYL	HCD	CCDC30:3	LLQ	VETSYL	73	-657	LOUCY_MHC_IP_5e8_061320_R2.raw
VTLSTYFHV	9	96	96	9	533.78	2	73506	129.01	22363000	1065.55	-3.5		91 98 100 99 98 97 98 92 97	VTLSTYFHV	HCD	MUC19:4	VTLS	TYFHV	1993	919	LOUCY_MHC_IP_5e8_061320_R2.raw
NADTLALVHL	10	85	85	10	533.792	2	65340	116.24	864940	1065.58	-11.8		72 90 99 99 99 98 97 63 38 95	NADTLALVHL	HCD	PCNA:8	NADTLALV	HL	94	152	LOUCY_MHC_IP_5e8_061320_R2.raw
SPPTPLDKVL	10	80	80	10	533.816	2	45700	81.75	48768000	1065.61	9.8		100 100 100 100 93 82 49 31 50 98	SPPTPLDKVL	HCD	MYBPC3:3	SPP	TPLDKVL	1066	-929	LOUCY_MHC_IP_5e8_061320_R2.raw
HEAEVLKEL	9	91	91	9	534.289	2	28345	56.97	8104500	1066.57	-2.5		98 99 92 86 81 89 83 92 99	HEAEVLKEL	HCD	LRPPRC:3	HEA	EVLKEL	808	-938	LOUCY_MHC_IP_5e8_061320_R2.raw
LLLETFGYL	9	81	81	9	534.809	2	74305	130.07	3119600	1067.59	12.3		79 99 98 97 85 41 40 92 97	LLLETFGYL	HCD	TCIRG1:5	LLLET	FGYL	565	580	LOUCY_MHC_IP_5e8_061320_R2.raw
WLAENLLVL	9	81	81	9	535.815	2	69351	122.83	46496000	1069.62	-2.3		93 95 94 88 32 39 91 99 99	WLAENLLVL	HCD	KIAA0754:2	WL	AENLLVL	190	364	LOUCY_MHC_IP_5e8_061320_R2.raw
ALDELLRLK	9	80	80	9	535.831	2	46169	82.26	1033500	1069.65	-1.4		90 90 95 94 88 46 35 86 97	ALDELLRLK	HCD	CARD10;XDH;USP7;ELMO3;LGR6;ZNF862;CCDC62;FAM13B:3	ALD	ELLRLK	795	197	LOUCY_MHC_IP_5e8_061320_R2.raw
LLDQKVDEL	9	81	81	9	536.792	2	29867	59.08	3810100	1071.58	-10.6		98 95 94 82 55 65 96 57 90	LLDQKVDEL	HCD	DLG5;DHX29:3	LLD	QKVDEL	1747	1100	LOUCY_MHC_IP_5e8_061320_R2.raw
LSVEHLVYL	9	82	82	9	536.805	2	58382	102.51	88599000	1071.6	-1.4		88 78 95 95 37 63 87 100 100	LSVEHLVYL	HCD	RLF;NRCAM:3	LSV	EHLVYL	137	91	LOUCY_MHC_IP_5e8_061320_R2.raw
KMTELLQPL	9	80	80	9	536.815	2	59933	105.15	52482000	1071.6	15.4		49 32 91 96 93 85 80 98 99	KMTELLQPL	HCD	DENND1A:2	KM	TELLQPL	438	761	LOUCY_MHC_IP_5e8_061320_R2.raw
KSMPSFLQH	9	97	97	9	537.773	2	26123	54.14	5304900	1073.53	-2.2		100 100 99 97 91 94 98 98 99	KSMPSFLQH	HCD	ASTN2:4	KSMP	SFLQH	946	894	LOUCY_MHC_IP_5e8_061320_R2.raw
YLYGQTTTK	9	98	98	9	537.776	2	11380	35.52	4358200	1073.54	-2.2		99 100 100 98 95 97 99 98 99	YLYGQTTTK	HCD	TOP2A:7	YLYGQTT	TK	683	174	LOUCY_MHC_IP_5e8_061320_R2.raw
LLLENVARF	9	92	92	9	537.823	2	59782	105.4	4309700	1073.62	7.1		91 100 100 100 96 96 95 61 95	LLLENVARF	HCD	DPP10;SYNE2:5	LLLEN	VARF	114	595	LOUCY_MHC_IP_5e8_061320_R2.raw
KLLEFLLAK	9	80	80	9	537.849	2	69090	123.88	1117600	1073.68	-1.6		97 97 97 90 45 62 94 62 75	KLLEFLLAK	HCD	AP5M1:2	KL	LEFLLAK	154	-52	LOUCY_MHC_IP_5e8_061320_R2.raw
DPYSVRLLL	9	81	81	9	538.304	2	74731	130.72	33308000	1074.61	-12.4		98 89 93 85 79 38 57 98 99	DPYSVRLLL	HCD	DPH1;TBC1D17;CTXN1:4	DPYS	VRLLL	256	320	LOUCY_MHC_IP_5e8_061320_R2.raw
VFRLSPQTK	9	81	81	9	538.315	2	16648	42.74	4955100	1074.62	-2.7		83 69 77 78 93 61 70 99 100	VFRLSPQTK	HCD	FSIP2:3	VFR	LSPQTK	5845	-5265	LOUCY_MHC_IP_5e8_061320_R2.raw
LLAPYSHYL	9	98	98	9	538.791	2	56835	100.04	17590000	1075.57	-2.9		100 100 100 99 98 99 96 99 100	LLAPYSHYL	HCD	RICTOR:5	LLAPY	SHYL	252	1266	LOUCY_MHC_IP_5e8_061320_R2.raw
QPQPLPGRAL	10	80	80	10	538.813	2	28694	57.52	8792700	1075.61	-1.4		85 88 93 94 95 85 41 34 86 98	QPQPLPGRAL	HCD	DCHS1:3	QPQ	PLPGRAL	542	-2902	LOUCY_MHC_IP_5e8_061320_R2.raw
LESFLTQQL	9	91	91	9	539.792	2	68230	122.32	522230000	1077.57	-1.4		88 90 70 83 100 100 96 97 100	LESFLTQQL	HCD	CCDC144A;CCDC144CP:2	LE	SFLTQQL	77	-1149	LOUCY_MHC_IP_5e8_061320_R2.raw
PLYFPQSVK	9	83	83	9	539.799	2	42721	77.16	4077200	1077.59	-1.7		97 99 100 99 54 46 82 82 93	PLYFPQSVK	HCD	MAGEC1:7	PLYFPQS	VK	607	924	LOUCY_MHC_IP_5e8_061320_R2.raw
QPQLRPVEL	9	83	83	9	540.313	2	43701	78.37	61310000	1078.61	-1.7		83 87 89 92 91 49 57 98 100	QPQLRPVEL	HCD	CGAS:2	QP	QLRPVEL	1	-231	LOUCY_MHC_IP_5e8_061320_R2.raw
FLLQHLPLV	9	99	99	9	540.333	2	75467	132.27	117750000	1078.65	-1.7		97 99 99 98 98 100 100 100 100	FLLQHLPLV	HCD	ABCA2;ANK1;POLA1;SYNE2;CACNA1C;RUSC2:4	FLLQ	HLPLV	1922	984	LOUCY_MHC_IP_5e8_061320_R2.raw
FLLQHLPLV	9	99	99	9	540.333	2	74087	130.02	19001000	1078.65	-1.3		99 100 100 99 99 100 100 100 100	FLLQHLPLV	HCD	ABCA2;ANK1;POLA1;SYNE2;CACNA1C;RUSC2:4	FLLQ	HLPLV	1922	984	LOUCY_MHC_IP_5e8_061320_R2.raw
KVYPFVKTV	9	84	84	9	540.833	2	58331	102.26	15705000	1079.64	11.8		63 67 96 89 89 90 89 82 90	KVYPFVKTV	HCD	ATIC:2	KV	YPFVKTV	284	103	LOUCY_MHC_IP_5e8_061320_R2.raw
YLMKLLTEA	9	94	94	9	541.301	2	62184	110.11	1869600	1080.59	-0.6		90 92 92 97 98 97 98 93 93	YLMKLLTEA	HCD	ACTG2;ACTBL2;POTEF;POTEJ;ACTC1;ACTA1;ACTA2;POTEI;ACTB;ACTG1;POTEKP;POTEE:4	YLMK	LLTEA	188	104	LOUCY_MHC_IP_5e8_061320_R2.raw
GKVSSLHLLK	10	81	81	10	541.345	2	51634	91.84	15701000	1080.67	9.8		44 59 96 96 88 87 73 89 88 93	GKVSSLHLLK	HCD	COPG1:2	GK	VSSLHLLK	114	160	LOUCY_MHC_IP_5e8_061320_R2.raw
KPYSFLLSK	9	80	80	9	541.819	2	57822	101.8	2018600	1081.62	5.7		90 43 73 66 79 73 97 97 99	KPYSFLLSK	HCD	IGSF10:3	KPY	SFLLSK	1577	2394	LOUCY_MHC_IP_5e8_061320_R2.raw
QLLEKLPEL	9	80	80	9	541.826	2	62474	110.77	11567000	1081.64	-1.2		76 86 97 63 46 95 75 86 98	QLLEKLPEL	HCD	ABCF3:2	QL	LEKLPEL	91	460	LOUCY_MHC_IP_5e8_061320_R2.raw
LVLLGHLER	9	94	94	9	350.553	3	46305	82.56	8442500	1048.64	-1.7		77 88 97 99 98 96 96 96 96	LVLLGHLER	HCD	PLEKHH3;NUP205:2	LV	LLGHLER	95	352	LOUCY_MHC_IP_5e8_061320_R2.raw
SLSDHHLYL	9	89	89	9	542.774	2	36565	68.08	1474400	1083.53	-1.3		86 88 90 94 86 63 93 100 100	SLSDHHLYL	HCD	ALDOA:1	S	LSDHHLYL	16	216	LOUCY_MHC_IP_5e8_061320_R2.raw
VLKELNALGK	10	82	82	10	542.839	2	35652	67.07	28192000	1083.66	-2.3		95 97 98 98 92 43 40 84 85 95	VLKELNALGK	HCD	LRRC70:3	VLK	ELNALGK	225	-248	LOUCY_MHC_IP_5e8_061320_R2.raw
GPNERLGMVL	10	86	86	10	543.291	2	48635	86.35	4978700	1084.57	-1.8		94 93 93 95 59 78 70 77 100 100	GPNERLGMVL	HCD	KPNA2:8	GPNERLGM	VL	280	199	LOUCY_MHC_IP_5e8_061320_R2.raw
MLRLPALSR	9	95	95	9	352.878	3	26386	54.65	11425000	1055.63	-15.1		91 95 94 96 96 97 97 96 96	MLRLPALSR	HCD	ASPM:1	M	LRLPALSR	0	994	LOUCY_MHC_IP_5e8_061320_R2.raw
APGCSVAPGKSL	12	97	97	12	543.783	2	15165	40.77	864390	1085.55	-1.5		99 97 96 96 98 99 100 98 96 97 98 98	APGCSVAPGKSL	HCD	FLYWCH2:3	APG	CSVAPGKSL	134	131	LOUCY_MHC_IP_5e8_061320_R2.raw
YLTAELTYL	9	98	98	9	543.787	2	75847	133.19	13885000	1085.56	-4.2		97 99 99 99 99 97 95 98 100	YLTAELTYL	HCD	ATP11C;FAT3:3	YLT	AELTYL	909	489	LOUCY_MHC_IP_5e8_061320_R2.raw
LTTAEKLPTL	10	83	83	10	543.823	2	63031	112.55	17738000	1085.63	-2		63 55 95 92 79 71 97 86 93 99	LTTAEKLPTL	HCD	CKAP5:3	LTT	AEKLPTL	389	1002	LOUCY_MHC_IP_5e8_061320_R2.raw
LLLEKTAGEL	10	93	93	10	543.823	2	45653	81.6	7638500	1085.63	-0.7		93 100 100 99 95 90 85 80 93 98	LLLEKTAGEL	HCD	MYBPC1:4	LLLE	KTAGEL	399	-401	LOUCY_MHC_IP_5e8_061320_R2.raw
QLLMVKLEL	9	82	82	9	543.824	2	67482	120.9	256810	1085.65	-17.5		89 93 97 54 52 60 96 99 99	QLLMVKLEL	HCD	DARS2;LETM2;REST;FMNL1:4	QLLM	VKLEL	247	-138	LOUCY_MHC_IP_5e8_061320_R2.raw
KVLEPLFLK	9	83	83	9	543.855	2	68821	123.58	4958600	1085.68	9.8		92 57 90 92 50 71 98 100 100	KVLEPLFLK	HCD	IL1RAPL2;SKIV2L:3	KVL	EPLFLK	502	-441	LOUCY_MHC_IP_5e8_061320_R2.raw
LLESTLEPSV	10	80	80	10	544.299	2	27122	55.2	2621600	1086.58	1.9		98 98 98 95 93 45 49 39 93 97	LLESTLEPSV	HCD	SPAG9;PARP14:5	LLEST	LEPSV	343	1298	LOUCY_MHC_IP_5e8_061320_R2.raw
LLFETAAPLL	10	86	86	10	544.328	2	68969	123.78	4039700	1086.63	7.8		99 97 96 97 96 70 59 51 96 99	LLFETAAPLL	HCD	DNAJC13:3	LLF	ETAAPLL	913	-1417	LOUCY_MHC_IP_5e8_061320_R2.raw
QLLKVFLVK	9	90	90	9	544.364	2	55128	97.2	1257600	1086.72	-2.2		68 79 97 95 91 91 94 96 99	QLLKVFLVK	HCD	BIRC6;COL6A5;HERC4:4	QLLK	VFLVK	1639	-124	LOUCY_MHC_IP_5e8_061320_R2.raw
FLFGHLQNL	9	98	98	9	544.797	2	71215	126.19	12696000	1087.58	-1.4		99 99 100 99 97 99 95 98 100	FLFGHLQNL	HCD	ABCA13:3	FLF	GHLQNL	1012	1414	LOUCY_MHC_IP_5e8_061320_R2.raw
LNFEEPLKV	9	84	84	9	544.814	2	29838	59.03	2684700	1087.59	20		72 44 77 97 90 95 95 91 93	LNFEEPLKV	HCD	UPF1:5	LNFEE	PLKV	102	-242	LOUCY_MHC_IP_5e8_061320_R2.raw
EVYHTTVLK	9	98	98	9	545.3	2	13194	38.19	5436700	1088.59	-1.7		98 98 99 98 99 98 99 100 100	EVYHTTVLK	HCD	TTN:4	EVYH	TTVLK	29774	5984	LOUCY_MHC_IP_5e8_061320_R2.raw
LSFPSALLEL	10	81	81	10	545.318	2	56846	100.04	21057000	1088.61	8.3		79 62 99 99 92 87 57 86 54 90	LSFPSALLEL	HCD	ZCCHC2:3	LSF	PSALLEL	715	-785	LOUCY_MHC_IP_5e8_061320_R2.raw
QELAFLKLK	9	82	82	9	545.342	2	55032	97.1	4710600	1088.66	8.5		45 59 75 91 88 90 94 97 98	QELAFLKLK	HCD	WDR35:3	QEL	AFLKLK	1164	1086	LOUCY_MHC_IP_5e8_061320_R2.raw
EAEELLMQK	9	82	82	9	545.78	2	38284	70.75	3220800	1089.54	7.5		68 51 86 89 93 92 79 88 93	EAEELLMQK	HCD	USH1C:3	EAE	ELLMQK	516	315	LOUCY_MHC_IP_5e8_061320_R2.raw
HCLLGKKEY	9	90	90	9	545.791	2	25533	53.59	7136400	1089.56	3.8		40 78 99 100 99 98 98 99 100	HCLLGKKEY	HCD	MIS18BP1:2	HC	LLGKKEY	888	583	LOUCY_MHC_IP_5e8_061320_R2.raw
MLLPTFQKL	9	85	85	9	545.819	2	70942	125.89	4471700	1089.63	-2.3		62 80 99 98 94 92 80 78 84	MLLPTFQKL	HCD	USP34:5	MLLPT	FQKL	1398	-2920	LOUCY_MHC_IP_5e8_061320_R2.raw
FLGLEALESL	10	86	86	10	546.307	2	48438	86.06	1196200	1090.59	7.5		88 91 92 81 61 82 86 95 92 94	FLGLEALESL	HCD	TNRC18:3	FLG	LEALESL	65	-1389	LOUCY_MHC_IP_5e8_061320_R2.raw
LLNVSPLLPK	10	99	99	10	547.351	2	62264	110.21	18084000	1092.69	-2.4		100 99 99 100 100 100 100 100 98 99	LLNVSPLLPK	HCD	ZFHX3:3	LLN	VSPLLPK	193	3430	LOUCY_MHC_IP_5e8_061320_R2.raw
TLSDYNLRL	9	97	97	9	547.795	2	52261	92.34	27399000	1093.58	-1.3		100 99 100 100 97 92 94 94 98	TLSDYNLRL	HCD	UBC;RPS27A;UBB;UBA52:6	TLSDYN	LRL	54	70	LOUCY_MHC_IP_5e8_061320_R2.raw
TLLKKVWVK	9	87	87	9	372.249	3	40455	73.27	25772000	1113.73	-1.5		90 91 96 93 84 74 79 81 93	TLLKKVWVK	HCD	TTN:5	TLLKK	VWVK	32454	7416	LOUCY_MHC_IP_5e8_061320_R2.raw
KNLSKLPHL	9	84	84	9	350.556	3	47272	84.08	755560	1048.64	5.8		43 43 88 97 98 99 98 97 99	KNLSKLPHL	HCD	EIF5:2	KN	LSKLPHL	69	329	LOUCY_MHC_IP_5e8_061320_R2.raw
VVSNLLLHSL	10	90	90	10	547.825	2	59685	105.2	1864400	1093.65	-12.7		97 98 97 88 93 98 85 67 87 92	VVSNLLLHSL	HCD	NLRC5:2	VV	SNLLLHSL	594	-1556	LOUCY_MHC_IP_5e8_061320_R2.raw
WYTLVVTTL	9	95	95	9	548.3	2	63276	112.55	2282700	1094.6	-15.1		98 99 99 99 98 91 88 90 98	WYTLVVTTL	HCD	GRIK4;GRIK5;GRIA3:2	WY	TLVVTTL	572	416	LOUCY_MHC_IP_5e8_061320_R2.raw
WYTLVVTTL	9	90	90	9	548.312	2	63276	112.24	1388500	1094.6	8.3		98 99 99 99 96 79 70 79 97	WYTLVVTTL	HCD	GRIK4;GRIK5;GRIA3:2	WY	TLVVTTL	572	416	LOUCY_MHC_IP_5e8_061320_R2.raw
QGMGHLKYY	9	80	80	9	548.755	2	22840	50.36	14001000	1095.52	-19		46 49 79 90 81 93 94 94 96	QGMGHLKYY	HCD	PCNA:2	QG	MGHLKYY	7	243	LOUCY_MHC_IP_5e8_061320_R2.raw
LADALNTEHL	10	97	97	10	548.779	2	37392	69.55	20482000	1095.56	-11.9		99 99 100 100 100 98 98 99 81 99	LADALNTEHL	HCD	VIM:7	LADALNT	EHL	87	-236	LOUCY_MHC_IP_5e8_061320_R2.raw
ATYPYQVVGV	10	87	87	10	548.779	2	27351	54.7	9397100	1095.56	-15.6		97 99 100 98 92 88 89 86 38 90	ATYPYQVVGV	HCD	SLC25A32:8	ATYPYQVV	GV	240	28	LOUCY_MHC_IP_5e8_061320_R2.raw
QAESLFRVF	9	82	82	9	548.787	2	69247	124.24	4415300	1095.57	-11.5		43 44 95 94 96 96 88 88 97	QAESLFRVF	HCD	EZH1:2	QA	ESLFRVF	32	438	LOUCY_MHC_IP_5e8_061320_R2.raw
ALAEELLPEL	10	84	84	10	549.302	2	48323	86	242250000	1096.6	-11		89 96 99 96 40 34 95 97 99 99	ALAEELLPEL	HCD	LRPPRC;EHMT2:4	ALAE	ELLPEL	1278	1308	LOUCY_MHC_IP_5e8_061320_R2.raw
QMALHASHGF	10	82	82	10	549.769	2	12768	37.68	6808000	1097.51	15.4		32 24 92 97 94 96 96 96 99 99	QMALHASHGF	HCD	NDUFA13:2	QM	ALHASHGF	84	132	LOUCY_MHC_IP_5e8_061320_R2.raw
SLFKSLRSY	9	86	86	9	550.807	2	43584	78.37	1055900	1099.6	-2		85 91 97 98 95 83 69 70 91	SLFKSLRSY	HCD	UGGT1:4	SLFK	SLRSY	858	122	LOUCY_MHC_IP_5e8_061320_R2.raw
PSSEVLGKLTA	11	83	83	11	551.301	2	51504	91.32	2319900	1100.61	-17.7		44 52 96 99 99 99 96 93 94 68 79	PSSEVLGKLTA	HCD	ZW10:2	PS	SEVLGKLTA	50	661	LOUCY_MHC_IP_5e8_061320_R2.raw
LLASQSLQNK	10	80	80	10	551.316	2	11857	36.12	908360	1100.62	-1.2		100 100 100 98 92 76 39 31 78 92	LLASQSLQNK	HCD	UBR5:6	LLASQS	LQNK	2582	1408	LOUCY_MHC_IP_5e8_061320_R2.raw
LLYSSVLHGL	10	85	85	10	551.317	2	69131	124.01	279930	1100.62	-3		99 99 99 97 90 87 90 37 57 97	LLYSSVLHGL	HCD	PPP6R2:3	LLY	SSVLHGL	104	301	LOUCY_MHC_IP_5e8_061320_R2.raw
LLFVGTNPKL	10	85	85	10	551.336	2	46837	83.62	39362000	1100.66	-1.5		100 100 100 99 89 89 57 44 82 91	LLFVGTNPKL	HCD	TGM3:5	LLFVG	TNPKL	161	-459	LOUCY_MHC_IP_5e8_061320_R2.raw
LLFPPLKTK	9	94	94	9	352.897	3	45532	81.34	6626100	1055.67	-3.8		91 98 99 99 96 95 92 86 93	LLFPPLKTK	HCD	CNGB3:5	LLFPP	LKTK	663	52	LOUCY_MHC_IP_5e8_061320_R2.raw
RTNMVLLQK	9	80	80	9	551.823	2	14494	40.01	6496500	1101.63	-1.7		77 69 48 39 95 100 100 98 99	RTNMVLLQK	HCD	TAS2R10:5	RTNMV	LLQK	123	-173	LOUCY_MHC_IP_5e8_061320_R2.raw
DELETQLQK	9	92	92	9	552.278	2	16689	42.23	12751000	1102.55	-8.1		94 94 95 95 89 87 92 89 96	DELETQLQK	HCD	TAF3;SMC1B;GOLGA1:4	DELE	TQLQK	161	-359	LOUCY_MHC_IP_5e8_061320_R2.raw
PDPLHLAVNK	10	89	89	10	552.314	2	35961	67.22	1466900	1102.61	-0.4		54 73 91 97 85 98 99 98 97 99	PDPLHLAVNK	HCD	MIB1:2	PD	PLHLAVNK	21	532	LOUCY_MHC_IP_5e8_061320_R2.raw
KLFEELVNL	9	84	84	9	552.823	2	50017	88.49	2483800	1103.62	7.8		100 100 99 99 95 79 68 27 90	KLFEELVNL	HCD	IL13:3	KLF	EELVNL	137	47	LOUCY_MHC_IP_5e8_061320_R2.raw
MLLERPLSF	9	83	83	9	553.315	2	63167	111.99	1618100	1104.6	14.3		90 96 97 92 43 46 95 97 98	MLLERPLSF	HCD	UHRF1BP1L:4	MLLE	RPLSF	1120	713	LOUCY_MHC_IP_5e8_061320_R2.raw
LFLEGTLWK	9	88	88	9	553.813	2	50737	89.7	5925000	1105.62	-4.7		85 96 100 99 94 86 85 55 90	LFLEGTLWK	HCD	USP26:5	LFLEG	TLWK	80	402	LOUCY_MHC_IP_5e8_061320_R2.raw
LLYPTKLFL	9	80	80	9	554.343	2	74286	130.72	36255000	1106.67	-2.2		100 99 98 77 34 45 72 96 99	LLYPTKLFL	HCD	PLOD1;TAS2R7:4	LLYP	TKLFL	130	183	LOUCY_MHC_IP_5e8_061320_R2.raw
LSFPATGCGQK	11	87	87	11	554.775	2	22734	50.2	19645000	1107.54	-2.7		99 100 100 100 100 97 91 52 39 86 96	LSFPATGCGQK	HCD	RPS6:8	LSFPATGC	GQK	4	-57	LOUCY_MHC_IP_5e8_061320_R2.raw
RVFSWSQAK	9	89	89	9	554.798	2	23614	51.22	47022000	1107.58	-1.7		61 65 94 92 95 99 98 100 100	RVFSWSQAK	HCD	WDFY3:6	RVFSWS	QAK	3432	321	LOUCY_MHC_IP_5e8_061320_R2.raw
LLYPTLLLY	9	87	87	9	554.828	2	74399	130.32	50133000	1107.66	-14		94 95 93 81 49 74 99 100 100	LLYPTLLLY	HCD	AK1;PDC;ABHD14A:3	LLY	PTLLLY	114	111	LOUCY_MHC_IP_5e8_061320_R2.raw
AHLLRFLQL	9	89	89	9	555.836	2	79234	141.59	724310	1109.67	-12.2		85 81 99 99 69 78 96 96 99	AHLLRFLQL	HCD	ITPR2;ITPR3;ITPR1:2	AH	LLRFLQL	1211	1920	LOUCY_MHC_IP_5e8_061320_R2.raw
KKPKQLLQK	9	80	80	9	555.871	2	50520	89.41	16731000	1109.73	-1.2		94 49 33 75 82 96 99 96 98	KKPKQLLQK	HCD	ELK4;PRDM2;KMT2A;TET1:4	KKPK	QLLQK	319	12	LOUCY_MHC_IP_5e8_061320_R2.raw
EEPLSLHTW	9	94	94	9	556.274	2	51676	91.18	10641000	1110.53	-1.3		79 86 99 100 98 98 94 96 98	EEPLSLHTW	HCD	ZZEF1;TTN;DOCK2:5	EEPLS	LHTW	1513	1091	LOUCY_MHC_IP_5e8_061320_R2.raw
NQFLKELGY	9	85	85	9	556.286	2	62308	107.53	14145000	1110.57	-11.7		37 50 98 99 97 97 95 95 98	NQFLKELGY	HCD	RYR1;RYR2:5	NQFLK	ELGY	410	-2509	LOUCY_MHC_IP_5e8_061320_R2.raw
VDYFVQTLK	9	80	80	9	556.8	2	38129	70.6	5493200	1111.59	-5.4		40 54 92 94 93 86 85 83 91	VDYFVQTLK	HCD	HSPB11:2	VD	YFVQTLK	82	66	LOUCY_MHC_IP_5e8_061320_R2.raw
RLLPDGCGGVK	11	93	93	11	557.805	2	17612	44.01	81214000	1113.6	-1.7		95 98 99 97 98 95 72 74 98 100 100	RLLPDGCGGVK	HCD	RPL10:8	RLLPDGCG	GVK	188	195	LOUCY_MHC_IP_5e8_061320_R2.raw
FVKHSFLLK	9	87	87	9	373.557	3	51457	90.73	2475000	1117.66	-14.5		90 95 95 50 81 85 95 96 96	FVKHSFLLK	HCD	CCNL1:6	FVKHSF	LLK	119	-202	LOUCY_MHC_IP_5e8_061320_R2.raw
LLGCELLNKL	10	95	95	10	558.327	2	66682	119.28	16690000	1114.64	-1.4		100 98 79 82 100 100 99 97 98 99	LLGCELLNKL	HCD	TTC3:4	LLGC	ELLNKL	1155	-463	LOUCY_MHC_IP_5e8_061320_R2.raw
FLVDLHEML	9	82	82	9	558.794	2	76147	133.65	1065100	1115.57	3.6		96 97 98 97 87 17 57 94 99	FLVDLHEML	HCD	EPM2AIP1;UBR4:4	FLVD	LHEML	382	-386	LOUCY_MHC_IP_5e8_061320_R2.raw
VLYVAVNNPK	10	95	95	10	558.823	2	28180	56.77	3918100	1115.63	-2.6		96 97 99 99 99 95 89 88 91 97	VLYVAVNNPK	HCD	OST4:2	VL	YVAVNNPK	22	26	LOUCY_MHC_IP_5e8_061320_R2.raw
FLLPKTLTGK	10	83	83	10	559.351	2	59359	104.44	741120	1116.69	-2		94 94 77 66 94 93 82 70 71 94	FLLPKTLTGK	HCD	ACSM1;ACSM4:2	FL	LPKTLTGK	137	555	LOUCY_MHC_IP_5e8_061320_R2.raw
FLGGKELELL	10	86	86	10	559.826	2	68077	122.27	26055000	1117.64	-0.9		97 91 71 85 77 74 73 96 98 100	FLGGKELELL	HCD	ANKRD36:4	FLGG	KELELL	498	-1450	LOUCY_MHC_IP_5e8_061320_R2.raw
QLLKVFLMK	9	95	95	9	560.351	2	57646	101.51	2410900	1118.69	-1.6		93 96 98 95 91 94 97 95 99	QLLKVFLMK	HCD	RBMXL3:1	Q	LLKVFLMK	82	33	LOUCY_MHC_IP_5e8_061320_R2.raw
GSSGACGGFSYK	12	92	92	12	560.739	2	12053	36.47	852460	1119.47	-2.2		75 84 99 97 98 95 92 91 91 92 93 97	GSSGACGGFSYK	HCD	MAGED2:7	GSSGACG	GFSYK	595	601	LOUCY_MHC_IP_5e8_061320_R2.raw
KPDELVKKY	9	86	86	9	373.892	3	14893	40.77	33689000	1118.63	19.1		62 52 86 95 97 97 97 96 97	KPDELVKKY	HCD	BAZ1B:2	KP	DELVKKY	7	275	LOUCY_MHC_IP_5e8_061320_R2.raw
KSFDALLTVK	10	95	95	10	561.331	2	43866	78.92	11506000	1120.65	-1.4		99 96 95 93 86 90 97 98 98 99	KSFDALLTVK	HCD	USP24:5	KSFDA	LLTVK	2200	1028	LOUCY_MHC_IP_5e8_061320_R2.raw
QLLKVFLMK	9	96	96	9	373.903	3	57613	101.5	14056000	1118.69	-1.1		84 92 99 99 100 100 100 99 100	QLLKVFLMK	HCD	RBMXL3:1	Q	LLKVFLMK	82	33	LOUCY_MHC_IP_5e8_061320_R2.raw
SLYNLTQRK	9	91	91	9	561.816	2	15937	41.73	1145900	1121.62	-1.9		94 97 99 98 98 86 78 79 97	SLYNLTQRK	HCD	SMARCA2:4	SLYN	LTQRK	736	-418	LOUCY_MHC_IP_5e8_061320_R2.raw
EESDLSREY	9	95	95	9	564.246	2	11743	35.92	814850	1126.48	-1		95 92 96 99 98 96 92 95 97	EESDLSREY	HCD	CLC;RYR2:5	EESDL	SREY	45	65	LOUCY_MHC_IP_5e8_061320_R2.raw
QLWTVKLLK	9	86	86	9	564.86	2	58297	102.56	7811600	1127.71	-1.6		56 60 96 90 88 92 96 98 99	QLWTVKLLK	HCD	HERC4:5	QLWTV	KLLK	397	822	LOUCY_MHC_IP_5e8_061320_R2.raw
KMMPLEVHF	9	91	91	9	566.297	2	75802	133.4	11115000	1130.56	15		71 60 98 99 99 99 98 95 99	KMMPLEVHF	HCD	MLLT1:2	KM	MPLEVHF	254	82	LOUCY_MHC_IP_5e8_061320_R2.raw
LPQLELKQY	9	81	81	9	566.329	2	31716	61.73	6729100	1130.63	8.9		98 95 59 48 60 90 92 90 96	LPQLELKQY	HCD	TRPM7;HOMEZ:4	LPQL	ELKQY	1061	677	LOUCY_MHC_IP_5e8_061320_R2.raw
TELVETQKW	9	92	92	9	567.297	2	35225	66.26	595710	1132.58	2.8		94 95 99 98 98 89 82 85 92	TELVETQKW	HCD	CRYBG3:4	TELV	ETQKW	1798	2960	LOUCY_MHC_IP_5e8_061320_R2.raw
LTMLTLLSEL	10	83	83	10	567.333	2	67573	121.11	3372100	1132.64	9.7		94 95 95 97 87 82 77 68 44 89	LTMLTLLSEL	HCD	TNRC18:3	LTM	LTLLSEL	280	1386	LOUCY_MHC_IP_5e8_061320_R2.raw
SVLKFLSVLK	10	80	80	10	567.368	2	67103	120.08	1843600	1132.72	-0.7		92 93 98 97 66 60 50 55 95 97	SVLKFLSVLK	HCD	AQR:3	SVL	KFLSVLK	230	227	LOUCY_MHC_IP_5e8_061320_R2.raw
YLDHFARSL	9	89	89	9	374.529	3	37340	69.29	558700	1120.57	-1		89 94 97 91 93 90 85 75 89	YLDHFARSL	HCD	PIK3C2B:3	YLD	HFARSL	930	625	LOUCY_MHC_IP_5e8_061320_R2.raw
CHLMSDQRF	9	81	81	9	568.755	2	48453	86.11	2843700	1135.49	5		51 33 96 98 97 95 81 83 96	CHLMSDQRF	HCD	ADCY6:3	CHL	MSDQRF	786	-202	LOUCY_MHC_IP_5e8_061320_R2.raw
LENDLRVMF	9	96	96	9	568.791	2	52851	93	3180400	1135.57	-2.4		99 99 98 98 96 88 93 96 99	LENDLRVMF	HCD	CELF1;CELF2:1	L	ENDLRVMF	4	120	LOUCY_MHC_IP_5e8_061320_R2.raw
MALDKFLKR	9	92	92	9	374.553	3	16029	41.93	1483200	1120.64	-5		90 95 97 97 95 97 89 79 89	MALDKFLKR	HCD	SNX30:1	M	ALDKFLKR	0	178	LOUCY_MHC_IP_5e8_061320_R2.raw
RMGASFLLVK	10	81	81	10	374.554	3	46549	83.02	4834600	1120.64	-2.2		45 31 44 92 100 100 100 100 100 100	RMGASFLLVK	HCD	MYO15A:3	RMG	ASFLLVK	90	-2842	LOUCY_MHC_IP_5e8_061320_R2.raw
KLFENFLVK	9	82	82	9	569.326	2	37680	70	948870	1136.66	-20.1		96 97 90 54 35 78 93 99 99	KLFENFLVK	HCD	ITPR2;ITPR1:6	KLFENF	LVK	1448	113	LOUCY_MHC_IP_5e8_061320_R2.raw
LLALLFFTSL	10	83	83	10	569.352	2	62458	110.62	3612700	1136.68	4.2		98 98 100 100 100 77 52 41 74 88	LLALLFFTSL	HCD	ATP10B:4	LLAL	LFFTSL	1173	1151	LOUCY_MHC_IP_5e8_061320_R2.raw
KLWFGVLLY	9	81	81	9	569.834	2	68769	124.54	49108000	1137.66	-5.3		95 85 85 86 41 60 84 99 100	KLWFGVLLY	HCD	PRKCD:3	KLW	FGVLLY	335	533	LOUCY_MHC_IP_5e8_061320_R2.raw
EVYMFLVLK	9	95	95	9	571.331	2	64964	115.48	1752500	1140.63	19.1		99 99 98 90 94 94 93 93 94	EVYMFLVLK	HCD	DNAH1:3	EVY	MFLVLK	588	-2556	LOUCY_MHC_IP_5e8_061320_R2.raw
ATYFPSFQGK	10	83	83	10	573.284	2	44727	80.24	22356000	1144.56	-1.2		97 98 100 100 94 82 39 40 86 95	ATYFPSFQGK	HCD	GNA15:8	ATYFPSFQ	GK	291	53	LOUCY_MHC_IP_5e8_061320_R2.raw
ELFDYTFVL	9	80	80	9	573.784	2	35982	67.17	15919000	1145.56	-10.3		91 87 79 85 52 57 69 98 99	ELFDYTFVL	HCD	BMP1;SH2B3;TLL1:4	ELFD	YTFVL	922	-175	LOUCY_MHC_IP_5e8_061320_R2.raw
KLLEQNYLK	9	85	85	9	574.837	2	26129	54.09	1019300	1147.66	-1.4		99 99 99 94 44 48 91 95 99	KLLEQNYLK	HCD	SETX;RPGRIP1L:3	KLL	EQNYLK	219	669	LOUCY_MHC_IP_5e8_061320_R2.raw
KLDFHLLQH	9	85	85	9	575.826	2	38389	70.96	9680100	1149.63	6.5		94 94 87 52 46 98 100 98 98	KLDFHLLQH	HCD	ZNF658B;ZNF658:4	KLDF	HLLQH	120	157	LOUCY_MHC_IP_5e8_061320_R2.raw
HCAKDSKVTY	10	84	84	10	576.282	2	9364	31.73	945380	1150.54	4.4		30 54 88 87 97 95 96 99 100 100	HCAKDSKVTY	HCD	NBAS:2	HC	AKDSKVTY	226	1943	LOUCY_MHC_IP_5e8_061320_R2.raw
AQSELDLHNK	10	81	81	10	577.799	2	52983	93.46	1737400	1153.57	9.8		70 83 98 99 89 89 87 37 63 93	AQSELDLHNK	HCD	SMC4:7	AQSELDL	HNK	501	-318	LOUCY_MHC_IP_5e8_061320_R2.raw
LLDRPLRLK	9	84	84	9	375.248	3	22915	50.26	2288200	1122.72	-2.4		100 99 99 96 82 60 46 82 90	LLDRPLRLK	HCD	MYBPC2;MYBPC1:3	LLD	RPLRLK	1053	-838	LOUCY_MHC_IP_5e8_061320_R2.raw
QLTEKLYMV	9	85	85	9	375.532	3	11726	36.02	13340000	1123.59	-18		87 97 97 98 75 76 74 62 97	QLTEKLYMV	HCD	SPAG5:6	QLTEKL	YMV	663	124	LOUCY_MHC_IP_5e8_061320_R2.raw
HLDFGLHTGK	10	98	98	10	375.533	3	23713	51.27	26695000	1123.58	-1.2		87 95 100 100 100 100 100 100 100 100	HLDFGLHTGK	HCD	ZNF620:5	HLDFG	LHTGK	125	244	LOUCY_MHC_IP_5e8_061320_R2.raw
YLQELSEYL	9	84	84	9	579.293	2	53426	94.16	2836500	1156.57	6.2		92 95 96 99 98 60 63 56 97	YLQELSEYL	HCD	PTCHD1;POLR3A:3	YLQ	ELSEYL	213	-559	LOUCY_MHC_IP_5e8_061320_R2.raw
KLFDLTLPSK	10	83	83	10	581.352	2	50578	89.51	8415500	1160.68	8.7		91 50 48 84 82 97 99 93 92 97	KLFDLTLPSK	HCD	GNAI1:4	KLFD	LTLPSK	247	-279	LOUCY_MHC_IP_5e8_061320_R2.raw
EEAELLRAAY	10	87	87	10	582.798	2	16208	42.18	5471900	1163.58	-0.4		99 100 100 100 100 99 92 50 46 92	EEAELLRAAY	HCD	PARP1:7	EEAELLR	AAY	808	707	LOUCY_MHC_IP_5e8_061320_R2.raw
KNPELFHKL	9	91	91	9	375.887	3	55707	98.06	2090300	1124.63	5.7		71 72 98 99 96 97 95 97 97	KNPELFHKL	HCD	MFN1:5	KNPEL	FHKL	40	-7	LOUCY_MHC_IP_5e8_061320_R2.raw
YLQELHHNL	9	97	97	9	583.8	2	23547	51.07	3957000	1165.59	-1.4		90 95 97 99 99 98 97 99 100	YLQELHHNL	HCD	CNTRL;SHC3:3	YLQ	ELHHNL	235	1357	LOUCY_MHC_IP_5e8_061320_R2.raw
LLRDRKVLL	9	84	84	9	375.92	3	45050	80.38	50180000	1124.74	-1.6		94 82 85 95 56 62 86 100 100	LLRDRKVLL	HCD	EIF4A3;VPS8:3	LLR	DRKVLL	48	-238	LOUCY_MHC_IP_5e8_061320_R2.raw
KLTYLYLQK	9	99	99	9	585.349	2	32452	62.12	1601800000	1168.69	-1.3		100 100 100 99 99 99 99 98 99	KLTYLYLQK	HCD	NBEA;ST8SIA2:3	KLT	YLYLQK	910	-2894	LOUCY_MHC_IP_5e8_061320_R2.raw
KLTYLYLEK	9	99	99	9	585.841	2	35168	66.26	6537200	1169.67	-2		100 100 100 100 100 100 100 100 100	KLTYLYLEK	HCD	LRRIQ4;PDS5B:4	KLTY	LYLEK	385	-400	LOUCY_MHC_IP_5e8_061320_R2.raw
KLLDLETCLK	10	80	80	10	588.348	2	48448	85.95	1294800	1174.66	15		95 97 98 96 82 86 46 40 79 86	KLLDLETCLK	HCD	GOLGA4;ODF2;ODF2L:7	KLLDLET	CLK	826	1496	LOUCY_MHC_IP_5e8_061320_R2.raw
LLAEEQLHLL	10	85	85	10	589.836	2	62778	111.28	8410200	1177.67	-11.3		99 100 100 99 97 87 48 29 95 99	LLAEEQLHLL	HCD	DAGLB:3	LLA	EEQLHLL	64	-595	LOUCY_MHC_IP_5e8_061320_R2.raw
CRVGQAVHFY	10	82	82	10	590.297	2	41028	74.33	1071200	1178.57	11.2		41 39 90 93 90 94 94 87 98 99	CRVGQAVHFY	HCD	IFT140:2	CR	VGQAVHFY	558	1025	LOUCY_MHC_IP_5e8_061320_R2.raw
LLWEQQHLL	9	94	94	9	590.328	2	68083	122.12	3053400	1178.64	-2.1		100 100 99 99 90 82 79 99 100	LLWEQQHLL	HCD	SPTBN2:3	LLW	EQQHLL	182	658	LOUCY_MHC_IP_5e8_061320_R2.raw
VEEDLLKDGY	10	85	85	10	590.783	2	49024	86.82	742270	1179.57	-12.3		92 97 98 94 88 91 96 68 40 92	VEEDLLKDGY	HCD	DNAH11:3	VEE	DLLKDGY	887	-2745	LOUCY_MHC_IP_5e8_061320_R2.raw
EEAELLRTGY	10	91	91	10	590.794	2	16318	42.18	1377200	1179.58	-2.4		96 97 99 100 100 99 93 68 61 96	EEAELLRTGY	HCD	PARP1:7	EEAELLR	TGY	808	886	LOUCY_MHC_IP_5e8_061320_R2.raw
ALLDDKGTLKL	11	97	97	11	593.854	2	46309	82.61	4045200	1185.7	-2.1		99 100 100 100 99 97 90 91 98 100 100	ALLDDKGTLKL	HCD	CDK1:1	A	LLDDKGTLKL	30	134	LOUCY_MHC_IP_5e8_061320_R2.raw
LVYAYWMNK	9	92	92	9	594.299	2	55424	97.64	3043500	1186.58	-0.2		98 99 99 99 97 92 80 71 95	LVYAYWMNK	HCD	CCDC167:6	LVYAYW	MNK	89	56	LOUCY_MHC_IP_5e8_061320_R2.raw
QLWTVKLLK	9	89	89	9	376.909	3	58034	102.56	28909000	1127.71	-1.9		48 62 98 98 98 99 100 100 99	QLWTVKLLK	HCD	HERC4:5	QLWTV	KLLK	397	822	LOUCY_MHC_IP_5e8_061320_R2.raw
LLYFQTQRK	9	94	94	9	598.842	2	24992	53.03	16593000	1195.67	-1.1		100 100 100 99 92 88 86 90 98	LLYFQTQRK	HCD	SYNE1:5	LLYFQ	TQRK	129	-4762	LOUCY_MHC_IP_5e8_061320_R2.raw
LLYLYNYLK	9	80	80	9	601.849	2	44785	80.13	705710	1201.67	7.6		95 98 98 93 80 37 39 86 95	LLYLYNYLK	HCD	ZNF451;LYST;CGNL1:3	LLY	LYNYLK	398	-929	LOUCY_MHC_IP_5e8_061320_R2.raw
TTFLRLEYY	9	80	80	9	603.312	2	48176	85.45	915350	1204.61	-2.4		95 93 84 54 48 63 86 100 100	TTFLRLEYY	HCD	DDX60:6	TTFLRL	EYY	1536	-386	LOUCY_MHC_IP_5e8_061320_R2.raw
EELEEERLY	9	98	98	9	605.284	2	27252	55.61	3317200	1208.56	-2.1		95 96 100 100 99 98 95 99 100	EELEEERLY	HCD	DNAJC25:3	EEL	EEERLY	211	278	LOUCY_MHC_IP_5e8_061320_R2.raw
LVLPEHLLLY	10	81	81	10	605.364	2	58379	102.92	886760	1208.72	-2.7		84 98 99 95 92 45 48 65 95 97	LVLPEHLLLY	HCD	ALS2CL:4	LVLP	EHLLLY	758	-775	LOUCY_MHC_IP_5e8_061320_R2.raw
SVYLESSTSLK	11	90	90	11	607.318	2	24934	52.78	1815400	1212.62	-2.3		90 93 100 100 99 91 85 81 80 85 94	SVYLESSTSLK	HCD	KIF20A:6	SVYLES	STSLK	243	237	LOUCY_MHC_IP_5e8_061320_R2.raw
KLDSLLLFEH	10	80	80	10	607.854	2	70721	125.69	18548000	1213.67	19		85 80 92 77 82 94 89 67 60 78	KLDSLLLFEH	HCD	ATF7IP2:6	KLDSLL	LFEH	498	154	LOUCY_MHC_IP_5e8_061320_R2.raw
APKLMVRPF	9	96	96	9	353.543	3	46530	82.96	9061300	1057.61	-2.3		99 100 100 100 100 99 96 80 92	APKLMVRPF	HCD	CFAP46:4	APKL	MVRPF	2567	138	LOUCY_MHC_IP_5e8_061320_R2.raw
KTYEALLHR	9	85	85	9	377.548	3	28681	57.42	12442000	1129.62	-1		71 57 63 96 95 98 99 95 96	KTYEALLHR	HCD	CDKL5:3	KTY	EALLHR	381	1004	LOUCY_MHC_IP_5e8_061320_R2.raw
EDQTPLHLSW	10	92	92	10	613.295	2	61683	109.2	13750000	1224.58	-1.2		72 69 98 100 98 98 95 100 100 99	EDQTPLHLSW	HCD	CDKN3:2	ED	QTPLHLSW	20	23	LOUCY_MHC_IP_5e8_061320_R2.raw
TVSFKVLKH	9	86	86	9	353.549	3	26477	54.71	20133000	1057.63	-2.9		46 52 96 96 97 97 98 98 95	TVSFKVLKH	HCD	PDCD11:2	TV	SFKVLKH	192	1185	LOUCY_MHC_IP_5e8_061320_R2.raw
KVYNLQLWY	9	90	90	9	613.829	2	36863	68.49	25207000	1225.65	-4.5		98 98 98 90 90 86 86 75 90	KVYNLQLWY	HCD	LCP2:7	KVYNLQL	WY	467	421	LOUCY_MHC_IP_5e8_061320_R2.raw
LLEEKTLTGK	10	86	86	10	377.888	3	31539	61.69	42398000	1130.65	-11.5		85 84 57 63 95 96 96 94 94 95	LLEEKTLTGK	HCD	ARPC2:4	LLEE	KTLTGK	9	289	LOUCY_MHC_IP_5e8_061320_R2.raw
VLYGPKLDNL	10	85	85	10	377.889	3	21335	48.34	55104000	1130.63	9.7		71 97 99 98 95 95 82 73 56 87	VLYGPKLDNL	HCD	ICAM3:8	VLYGPKLD	NL	395	83	LOUCY_MHC_IP_5e8_061320_R2.raw
KDCNGLLKLK	10	80	80	10	377.892	3	57633	100.29	17829000	1130.65	6.1		32 48 79 91 82 89 95 94 95 95	KDCNGLLKLK	HCD	SCN4A:5	KDCNG	LLKLK	503	-1657	LOUCY_MHC_IP_5e8_061320_R2.raw
MLLLRPTLFK	10	90	90	10	616.382	2	66601	118.92	1111900	1230.75	-1.9		91 97 99 97 92 57 69 98 100 100	MLLLRPTLFK	HCD	LRRTM4:4	MLLL	RPTLFK	437	385	LOUCY_MHC_IP_5e8_061320_R2.raw
FLLLWKSPK	9	98	98	9	377.902	3	60903	107.78	11762000	1130.69	-1.7		98 100 100 100 98 98 99 99 99	FLLLWKSPK	HCD	DNAH5;NSD1:2	FL	LLWKSPK	129	-3932	LOUCY_MHC_IP_5e8_061320_R2.raw
KLVDLLYLEK	10	99	99	10	617.375	2	63947	113.56	2943200	1232.74	-1.8		100 100 100 100 99 100 100 99 99 98	KLVDLLYLEK	HCD	ABCC10:3	KLV	DLLYLEK	291	-743	LOUCY_MHC_IP_5e8_061320_R2.raw
EEEKPEGHVW	10	98	98	10	620.285	2	13309	38.34	2667100	1238.56	-1.5		99 99 100 99 96 96 97 99 100 100	EEEKPEGHVW	HCD	FKBP5:9	EEEKPEGHV	W	448	89	LOUCY_MHC_IP_5e8_061320_R2.raw
KPNYKLEKL	9	88	88	9	378.229	3	17422	43.65	50160000	1131.66	-0.8		99 95 97 98 98 82 78 56 95	KPNYKLEKL	HCD	TRANK1:5	KPNYK	LEKL	2249	129	LOUCY_MHC_IP_5e8_061320_R2.raw
QTYNLFSTKF	10	84	84	10	624.817	2	63019	111.79	48812000	1247.62	0.7		44 45 57 98 100 100 100 100 100 99	QTYNLFSTKF	HCD	TOP2A:3	QTY	NLFSTKF	932	170	LOUCY_MHC_IP_5e8_061320_R2.raw
LLMLLTSSQK	10	90	90	10	378.554	3	30800	59.39	1787500000	1132.65	-10.5		97 97 90 92 79 84 95 90 88 92	LLMLLTSSQK	HCD	TTN:3	LLM	LLTSSQK	324	6669	LOUCY_MHC_IP_5e8_061320_R2.raw
CCYVNSSDMLK	11	92	92	11	631.763	2	42473	76.61	888350	1261.51	-1.5		88 88 100 100 99 97 89 92 80 90 93	CCYVNSSDMLK	HCD	LRR1:1	C	CYVNSSDMLK	4	404	LOUCY_MHC_IP_5e8_061320_R2.raw
SVLKFLSVLK	10	88	88	10	378.581	3	67097	120.09	2737200	1132.72	-0.8		73 43 88 100 98 97 98 97 97 95	SVLKFLSVLK	HCD	AQR:3	SVL	KFLSVLK	230	227	LOUCY_MHC_IP_5e8_061320_R2.raw
QNLENFTKQF	10	90	90	10	634.804	2	56384	99.18	995120	1267.62	-20		55 68 99 100 98 99 98 97 97 97	QNLENFTKQF	HCD	MFN1:2	QN	LENFTKQF	276	725	LOUCY_MHC_IP_5e8_061320_R2.raw
LTKKKELLLGK	11	83	83	11	635.921	2	79668	142.86	446630	1269.84	-8.3		79 31 43 75 93 99 100 100 100 99 99	LTKKKELLLGK	HCD	EML6:5	LTKKK	ELLLGK	1352	-950	LOUCY_MHC_IP_5e8_061320_R2.raw
LELGTACGGKYY	12	98	98	12	637.807	2	38044	70.3	3488700	1273.6	-1.6		99 100 100 100 100 100 95 92 99 100 100 100	LELGTACGGKYY	HCD	RPL30:8	LELGTACG	GKYY	78	85	LOUCY_MHC_IP_5e8_061320_R2.raw
KNLQELNRVY	10	84	84	10	638.844	2	54847	96.69	656520	1275.69	-15.3		51 40 79 94 99 98 94 93 96 97	KNLQELNRVY	HCD	CYP2B6:7	KNLQELN	RVY	235	322	LOUCY_MHC_IP_5e8_061320_R2.raw
CHELAEMKRY	10	87	87	10	640.303	2	36378	67.82	402910	1278.59	4.3		66 66 99 100 99 99 88 85 79 90	CHELAEMKRY	HCD	RAI14:2	CH	ELAEMKRY	167	861	LOUCY_MHC_IP_5e8_061320_R2.raw
FLWDKRTGL	9	90	90	9	379.212	3	54778	96.59	22860000	1134.62	-2.8		99 99 99 99 96 82 76 70 92	FLWDKRTGL	HCD	TENM2:5	FLWDK	RTGL	1123	418	LOUCY_MHC_IP_5e8_061320_R2.raw
DPWAGSHSMRY	11	90	90	11	653.784	2	33727	64.44	4575600	1305.56	-2.5		63 50 98 100 100 100 99 98 91 95 99	DPWAGSHSMRY	HCD	HLA-B;HLA-A;HLA-G:2	DP	WAGSHSMRY	206	22	LOUCY_MHC_IP_5e8_061320_R2.raw
LESLPNLTHL	10	85	85	10	379.546	3	41341	74.54	25072000	1135.62	-7.6		80 56 60 94 85 86 95 97 97 100	LESLPNLTHL	HCD	PPRC1:3	LES	LPNLTHL	393	316	LOUCY_MHC_IP_5e8_061320_R2.raw
EVAGLKKQFYK	11	98	98	11	655.876	2	32038	61.92	1777100	1309.74	-1.6		96 96 100 100 100 99 98 93 97 100 100	EVAGLKKQFYK	HCD	SH3GL1:1	E	VAGLKKQFYK	18	2	LOUCY_MHC_IP_5e8_061320_R2.raw
HCYLNKHQNW	10	83	83	10	671.811	2	31941	61.82	528640	1341.6	2.6		31 52 97 99 97 95 79 85 93 99	HCYLNKHQNW	HCD	PI4KA:2	HC	YLNKHQNW	703	1082	LOUCY_MHC_IP_5e8_061320_R2.raw
EELGVLDQREY	11	85	85	11	675.829	2	41032	74.48	1147200	1349.65	-1.6		83 88 100 100 100 99 98 83 32 57 95	EELGVLDQREY	HCD	DHX30:1	E	ELGVLDQREY	48	856	LOUCY_MHC_IP_5e8_061320_R2.raw
EENELSEHCYC	11	86	86	11	678.247	2	18059	44.5	5432700	1354.48	-1.1		97 97 98 100 100 99 99 96 54 43 68	EENELSEHCYC	HCD	ARCN1:9	EENELSEHC	YC	97	92	LOUCY_MHC_IP_5e8_061320_R2.raw
QPKFELGKL	9	88	88	9	353.877	3	30856	60.35	1247300	1058.61	-2.3		91 91 95 71 88 88 88 88 95	QPKFELGKL	HCD	RPS3A:1	Q	PKFELGKL	52	220	LOUCY_MHC_IP_5e8_061320_R2.raw
VLFKKVHRL	9	91	91	9	380.584	3	23046	50.51	6055300	1138.73	-2.7		97 98 98 97 94 92 71 81 94	VLFKKVHRL	HCD	RHBDL2:3	VLF	KKVHRL	288	42	LOUCY_MHC_IP_5e8_061320_R2.raw
DEFEVKVFK	9	84	84	9	380.865	3	53330	94.16	3269000	1139.59	-11.3		39 41 92 99 99 96 95 99 99	DEFEVKVFK	HCD	RNASEH2B:2	DE	FEVKVFK	252	60	LOUCY_MHC_IP_5e8_061320_R2.raw
ENSKYLMEK	9	84	84	9	381.188	3	16240	42.33	49912000	1140.55	-4.6		41 37 96 97 97 97 95 98 96	ENSKYLMEK	HCD	FAM228B:3	ENS	KYLMEK	50	-72	LOUCY_MHC_IP_5e8_061320_R2.raw
EEAEYYFQKEF	11	89	89	11	741.824	2	54198	95.38	1067300	1481.63	-1.1		76 81 99 100 100 100 98 96 59 79 98	EEAEYYFQKEF	HCD	IFIT2:2	EE	AEYYFQKEF	77	352	LOUCY_MHC_IP_5e8_061320_R2.raw
KYLGTLDYLLQR	12	81	81	12	741.918	2	52252	92.19	1836200	1481.82	-2.5		38 39 55 90 94 98 99 98 97 96 84 89	KYLGTLDYLLQR	HCD	FTO:3	KYL	GTLDYLLQR	106	328	LOUCY_MHC_IP_5e8_061320_R2.raw
LLKLHFMLK	9	88	88	9	381.572	3	62977	111.74	4053300	1141.7	-8.3		99 97 71 69 87 93 87 93 97	LLKLHFMLK	HCD	KIAA1109;IFI16:4	LLKL	HFMLK	4568	-523	LOUCY_MHC_IP_5e8_061320_R2.raw
MLSQFLLRH	9	92	92	9	382.214	3	46764	83.32	1555500	1143.62	-0.9		88 97 98 95 95 95 92 89 83	MLSQFLLRH	HCD	AP4M1:5	MLSQF	LLRH	0	-266	LOUCY_MHC_IP_5e8_061320_R2.raw
APSAGNVSL	9	88	88	9	815.425	1	27021	55.15	1679700	814.418	-0.8		91 88 95 94 85 90 82 79 88	APSAGNVSL	HCD	PDZD2:2	AP	SAGNVSL	229	-2671	LOUCY_MHC_IP_5e8_061320_R2.raw
RLRSLVSWK	9	80	80	9	382.236	3	30345	59.99	229760000	1143.69	-1.7		79 44 45 84 83 97 97 95 99	RLRSLVSWK	HCD	NRP1:4	RLRS	LVSWK	234	-671	LOUCY_MHC_IP_5e8_061320_R2.raw
GLGLGPSPK	9	89	89	9	825.482	1	24964	52.68	5441700	824.476	-1.2		77 86 91 95 92 92 97 82 91	GLGLGPSPK	HCD	BTBD18;ALPK3:3	GLG	LGPSPK	327	-268	LOUCY_MHC_IP_5e8_061320_R2.raw
APSAAAPEL	9	80	80	9	826.43	1	24964	53.03	5364400	825.423	-0.8		92 91 96 93 91 61 51 69 80	APSAAAPEL	HCD	CAMTA2;QSOX1;TMEM131:3	APS	AAAPEL	517	-412	LOUCY_MHC_IP_5e8_061320_R2.raw
SPTPGSTAL	9	95	95	9	830.424	1	19561	46.06	6719000	829.418	-1.3		96 95 99 95 93 97 91 94 98	SPTPGSTAL	HCD	MAP2:2	SP	TPGSTAL	135	1594	LOUCY_MHC_IP_5e8_061320_R2.raw
QLLEKLFRV	9	83	83	9	382.573	3	64510	114.72	893820	1144.7	-0.5		79 88 98 98 96 95 88 37 72	QLLEKLFRV	HCD	LRRC31:1	Q	LLEKLFRV	2	-476	LOUCY_MHC_IP_5e8_061320_R2.raw
LLKRLDFLK	9	80	80	9	382.589	3	55759	97.7	39912000	1144.73	9.8		95 97 92 72 60 73 56 86 92	LLKRLDFLK	HCD	ADGB;TEX45;RASAL1;WDR46:3	LLK	RLDFLK	243	-1614	LOUCY_MHC_IP_5e8_061320_R2.raw
KLTRLLFKK	9	81	81	9	382.928	3	21681	48.85	5047500	1145.76	-1.4		93 45 48 59 99 99 98 98 98	KLTRLLFKK	HCD	PGBD4:4	KLTR	LLFKK	118	468	LOUCY_MHC_IP_5e8_061320_R2.raw
YPRNLTEVR	9	88	88	9	383.212	3	15893	41.83	10401000	1146.61	0		97 77 81 86 85 91 94 90 96	YPRNLTEVR	HCD	FADD:7	YPRNLTE	VR	132	140	LOUCY_MHC_IP_5e8_061320_R2.raw
RPRLPELRL	9	86	86	9	383.912	3	45661	81.7	21889000	1148.71	-0.3		89 44 59 96 97 99 99 98 100	RPRLPELRL	HCD	PRAMEF22;PRAMEF19;PRAMEF18;SNED1:2	RP	RLPELRL	95	-336	LOUCY_MHC_IP_5e8_061320_R2.raw
KVFEHLHKL	9	81	81	9	384.23	3	22159	49.76	12321000	1149.67	2.2		56 55 68 96 85 94 90 92 95	KVFEHLHKL	HCD	RPS6KA5;RPS6KA4;SYNE2;DNAH8:3	KVF	EHLHKL	61	165	LOUCY_MHC_IP_5e8_061320_R2.raw
RESPLFKQF	9	80	80	9	384.545	3	38010	70.25	1902100	1150.61	-1.2		37 51 56 82 99 99 97 97 100	RESPLFKQF	HCD	CAPG:1	R	ESPLFKQF	24	335	LOUCY_MHC_IP_5e8_061320_R2.raw
LLGDLSCLL	9	94	94	9	946.523	1	76521	134.61	3045100	945.52	-4.9		99 97 96 98 96 96 93 85 92	LLGDLSCLL	HCD	LPCAT1:2	LL	GDLSCLL	22	438	LOUCY_MHC_IP_5e8_061320_R2.raw
KKGCGKAFKW	10	90	90	10	384.885	3	23843	51.22	5670600	1151.63	6		91 80 78 85 96 93 95 94 95 95	KKGCGKAFKW	HCD	ZNF732:1	K	KGCGKAFKW	18	560	LOUCY_MHC_IP_5e8_061320_R2.raw
LSDEPVGPF	9	83	83	9	960.466	1	59602	105.05	1214600	959.46	-1.5		39 49 99 100 99 100 100 82 86	LSDEPVGPF	HCD	MIA3:4	LSDE	PVGPF	1257	-1764	LOUCY_MHC_IP_5e8_061320_R2.raw
KVANLEQGL	9	88	88	9	971.539	1	61766	108.95	6687900	970.545	-13.3		72 69 96 94 95 95 85 90 99	KVANLEQGL	HCD	TRAPPC12:2	KV	ANLEQGL	502	512	LOUCY_MHC_IP_5e8_061320_R2.raw
EEGCGKAFKW	10	88	88	10	385.514	3	23843	51.42	5263100	1153.52	-2.2		79 76 70 79 94 94 98 97 98 98	EEGCGKAFKW	HCD	ZNF732:2	EE	GCGKAFKW	15	561	LOUCY_MHC_IP_5e8_061320_R2.raw
LKPPESSRLK	10	81	81	10	385.569	3	12776	36.47	14783000	1153.68	2.5		90 93 96 89 92 86 41 37 93 98	LKPPESSRLK	HCD	SVEP1:5	LKPPE	SSRLK	380	899	LOUCY_MHC_IP_5e8_061320_R2.raw
KLALLKDLLK	10	89	89	10	385.599	3	56062	98.57	859700	1153.78	-3		95 95 95 97 96 86 83 75 83 92	KLALLKDLLK	HCD	PRPF40A;ZSWIM8:3	KLA	LLKDLLK	717	677	LOUCY_MHC_IP_5e8_061320_R2.raw
