# Supplementary material for: Digging deeper into the immunopeptidome: characterization of post-translationally modified peptides presented by MHC I
Source: J Proteins Proteom. 2021 Jun 4;12(3):151–60. doi: 10.1007/s42485-021-00066-x (PMC9807509; doi:10.1007/s42485-021-00066-x)
Supplement: Supplementary file 9 — Supplementary file9 (XLSX 11 kb) [file 42485_2021_66_MOESM9_ESM.xlsx]

## Sheet: Sheet1
Mangalaparthi et. al., 2021. Digging deeper into the HLA peptidome – Characterization of the post-translationally modified peptides
Supplementary Table 7: List of peptides selected for validation using synthetic peptides
Peptide	Modification	Validated using synthetic peptides
ILnGSDIRSLY	Deamidated	Yes
KLnDTYVNV	Deamidated	Yes
NLAEnISRV	Deamidated	Yes
TSFKnSTKSW	Deamidated	Yes
TTDTTnITKY	Deamidated	Yes
EELnLSGNKL	Deamidated	Yes
FVYnITTNK	Deamidated	Yes
HTnATVSFL	Deamidated	Yes
MPVEKnITL	Deamidated	Yes
nESEYTVKW	Deamidated	Yes
AENSPTRQQF	Phosphorylation	Yes
ATYTPQAPK	Phosphorylation	Yes
APVSPSSQKL	Phosphorylation	Yes
EELSPTAKF	Phosphorylation	Yes
GENSGIGKLF	Phosphorylation	Yes
GEWSASLPHRF	Phosphorylation	Yes
ITQGTPLKY	Phosphorylation	Yes
KAFSPVRSV	Phosphorylation	Yes
KAITPPQQPY	Phosphorylation	Yes
KLFSPSKEAEL	Phosphorylation	Yes
LPASPAHQL	Phosphorylation	Yes
KRFSGTVRL	Phosphorylation	Yes
NTDSPLRY	Phosphorylation	Yes
RPYSPPFFSL	Phosphorylation	Yes
RLFSKELRC	Phosphorylation	Yes
RQISQDVKL	Phosphorylation	Yes
SDVSLTACKV	Phosphorylation	No
SEASPSREAI	Phosphorylation	Yes
SEGSLGSHF	Phosphorylation	Yes
SFFSRQLSL	Phosphorylation	Yes
SPRTPVSPVKF	Phosphorylation	Yes
VLASPLKTGR	Phosphorylation	Yes
ATAGPRLGW	Phosphorylation	Yes
RSASPSSQGW	Phosphorylation	Yes
RVASPTSGV	Phosphorylation	Yes
SSDPASQLSY	Phosphorylation	Yes
YVDCGGRNTTY	Spliced peptide	Yes
YTEFEDLKSGY	Spliced peptide	Yes
YTDNLVRVAM	Spliced peptide	Yes
YTDFDGTHRY	Spliced peptide	Yes
YTDDSPKYNY	Spliced peptide	Yes
VGAGEGGLRNV	Spliced peptide	Yes
TELDVTKKY	Spliced peptide	No
SYAVSVNHV	Spliced peptide	No
SPVQAAEVKVD	Spliced peptide	Yes
SESLLTKKF	Spliced peptide	Yes
SELCGGANHSF	Spliced peptide	Yes
SAAWDRPPL	Spliced peptide	Yes
SAAERLLAF	Spliced peptide	Yes
SAADPKVAF	Spliced peptide	Yes
REELFERKY	Spliced peptide	Yes
QEHPDLAKKF	Spliced peptide	Yes
NSDLVLQRY	Spliced peptide	Yes
NMLPQLVRF	Spliced peptide	Yes
LTRPKLEKL	Spliced peptide	Yes
LRFDTQSKEKL	Spliced peptide	Yes
LGLEKGGLEL	Spliced peptide	Yes
LGGGDFLQKL	Spliced peptide	Yes
LERAFLKKL	Spliced peptide	No
LELLLHKNF	Spliced peptide	Yes
KVLDLLRKF	Spliced peptide	Yes
HVVDLVRQL	Spliced peptide	No
HALPLLKEY	Spliced peptide	Yes
FQDPYTRSL	Spliced peptide	Yes
FLLQHLPLV	Spliced peptide	Yes
FLFQDFLRQA	Spliced peptide	Yes
FANYLDKVL	Spliced peptide	Yes
ELEDGRTLSDY	Spliced peptide	Yes
EENLYFKNF	Spliced peptide	Yes
EELAAKLKF	Spliced peptide	Yes
EAASYHLSNL	Spliced peptide	No
ASELHTSLY	Spliced peptide	Yes
ASDLLLHSY	Spliced peptide	Yes
AAALKAAAF	Spliced peptide	Yes
AAAAGARLY	Spliced peptide	Yes
